# Supplementary material for: A bibliometric and scientific knowledge-map study of the chimeric antigen receptor (CAR) natural killer (NK) cell-related research from 2010 to 2022
Source: Front Immunol. 2022 Aug 12;13:969196. doi: 10.3389/fimmu.2022.969196 (PMC9413055; doi:10.3389/fimmu.2022.969196)
Supplement: Supplementary file 2 [file DataSheet_2.zip]

Archive with 4 entries (3 files):
- Annexes 2/
- Annexes 2/download_1-500.txt
- Annexes 2/download_1001-1028.txt
- Annexes 2/download_501-1000.txt
