# Supplementary material for: A bibliometric and scientific knowledge-map study of the chimeric antigen receptor (CAR) natural killer (NK) cell-related research from 2010 to 2022
Source: Front Immunol. 2022 Aug 12;13:969196. doi: 10.3389/fimmu.2022.969196 (PMC9413055; doi:10.3389/fimmu.2022.969196)
Supplement: Supplementary file 2 [file DataSheet_2.zip › Annexes 2/download_1-500.txt]

FN Clarivate Analytics Web of Science
VR 1.0
PT J
AU Ueda, T
   Kumagai, A
   Iriguchi, S
   Yasui, Y
   Miyasaka, T
   Nakagoshi, K
   Nakane, K
   Saito, K
   Takahashi, M
   Sasaki, A
   Yoshida, S
   Takasu, N
   Seno, H
   Uemura, Y
   Tamada, K
   Nakatsura, T
   Kaneko, S
AF Ueda, Tatsuki
   Kumagai, Ayako
   Iriguchi, Shoichi
   Yasui, Yutaka
   Miyasaka, Tadayo
   Nakagoshi, Kengo
   Nakane, Kazuki
   Saito, Keigo
   Takahashi, Mari
   Sasaki, Aki
   Yoshida, Shinsuke
   Takasu, Naoko
   Seno, Hiroshi
   Uemura, Yasushi
   Tamada, Koji
   Nakatsura, Tetsuya
   Kaneko, Shin
TI Non-clinical efficacy, safety and stable clinical cell processing of
   induced pluripotent stem cell-derived anti-glypican-3 chimeric antigen
   receptor-expressing natural killer/innate lymphoid cells
SO CANCER SCIENCE
LA English
DT Article
DE chimeric antigen receptor; GPC3; ILC; immunotherapy; iPSC; NK
ID KILLER-CELLS; T-CELLS; NK CELLS; CYTOTOXICITY; SPECIFICITY; GLYPICAN-3;
   LEUKEMIA
AB The use of allogeneic, pluripotent stem-cell-derived immune cells for cancer immunotherapy has been the subject of recent clinical trials. In Japan, investigator-initiated clinical trials will soon begin for ovarian cancer treatment using human leukocyte antigen (HLA)-homozygous-induced pluripotent stem cell (iPSC)-derived anti-glypican-3 (GPC3) chimeric antigen receptor (CAR)-expressing natural killer/innate lymphoid cells (NK/ILC). Using pluripotent stem cells as the source for allogeneic immune cells facilitates stringent quality control of the final product, in terms of efficacy, safety and producibility. In this paper, we describe our methods for the stable, feeder-free production of CAR-expressing NK/ILC cells from CAR-transduced iPSC with clinically relevant scale and materials. The average number of cells that could be differentiated from 1.8-3.6 x 10(6) iPSC within 7 weeks was 1.8-4.0 x 10(9). These cells showed stable CD45/CD7/CAR expression, effector functions of cytotoxicity and interferon gamma (IFN-gamma) production against GPC3-expressing tumor cells. When the CAR-NK/ILC cells were injected into a GPC3-positive, ovarian-tumor-bearing, immunodeficient mouse model, we observed a significant therapeutic effect that prolonged the survival of the animals. When the cells were injected into immunodeficient mice during non-clinical safety tests, no acute systemic toxicity or tumorigenicity of the final product or residual iPSC was observed. In addition, our test results for the CAR-NK/ILC cells generated with clinical manufacturing standards are encouraging, and these methods should accelerate the development of allogeneic pluripotent stem cell-based immune cell cancer therapies.
C1 [Ueda, Tatsuki; Kumagai, Ayako; Iriguchi, Shoichi; Yasui, Yutaka; Miyasaka, Tadayo; Nakagoshi, Kengo; Nakane, Kazuki; Kaneko, Shin] Kyoto Univ, Ctr iPS Cell Res & Applicat CiRA, Dept Cell Growth & Differentiat, Shin Kaneko Lab, Kyoto, Japan.
   [Yasui, Yutaka] Thyas Co Ltd, Kyoto, Japan.
   [Saito, Keigo; Takahashi, Mari; Uemura, Yasushi; Nakatsura, Tetsuya] Natl Canc Ctr, Exploratory Oncol Res & Clin Trial Ctr, Div Canc Immunotherapy, Kashiwa, Chiba, Japan.
   [Sasaki, Aki; Yoshida, Shinsuke; Takasu, Naoko] Kyoto Univ, Dept Life Sci Frontiers, Ctr iPS Cell Res & Applicat CIRA, Kyoto, Japan.
   [Seno, Hiroshi] Kyoto Univ, Dept Gastroenterol & Hepatol, Grad Sch Med, Kyoto, Japan.
   [Tamada, Koji] Yamaguchi Univ, Dept Immunol, Grad Sch Med, Yamaguchi, Japan.
RP Kaneko, S (通讯作者)，Kyoto Univ, Ctr iPS Cell Res & Applicat CiRA, Dept Cell Growth & Differentiat, Shin Kaneko Lab,Sakyo Ku, 53 Kawahara Cho, Kyoto 6068507, Japan.
EM kaneko.shin@cira.kyoto-u.ac.jp
FU Ministry of Education, Culture, Sports, Science and Technology Japan
   [15H04655, 25293226, 26293357]; Japan Agency for Medical Research and
   Development; National Cancer Center Research Fund
FX the Ministry of Education, Culture, Sports, Science and Technology
   Japan, Grant/Award Number: 15H04655, 25293226 and 26293357; Japan Agency
   for Medical Research and Development; National Cancer Center Research
   Fund
CR Adachi K, 2018, NAT BIOTECHNOL, V36, P346, DOI 10.1038/nbt.4086
   Andre P, 2018, CELL, V175, P1731, DOI 10.1016/j.cell.2018.10.014
   Bachanova V, 2014, BLOOD, V123, P3855, DOI 10.1182/blood-2013-10-532531
   Chang YH, 2013, CANCER RES, V73, P1777, DOI 10.1158/0008-5472.CAN-12-3558
   Croze RH, 2014, STEM CELL TRANSL MED, V3, P1066, DOI 10.5966/sctm.2014-0079
   Dianat-Moghadam H, 2019, J CELL PHYSIOL, V234, P259, DOI 10.1002/jcp.26878
   Fraietta JA, 2018, NATURE, V558, P307, DOI 10.1038/s41586-018-0178-z
   Gao HP, 2014, CLIN CANCER RES, V20, P6418, DOI 10.1158/1078-0432.CCR-14-1170
   Hacein-Bey-Abina S, 2003, SCIENCE, V302, P415, DOI 10.1126/science.1088547
   Hermanson DL, 2016, STEM CELLS, V34, P93, DOI 10.1002/stem.2230
   Hermanson DL, 2015, FRONT IMMUNOL, V6, DOI 10.3389/fimmu.2015.00195
   Ho M, 2011, EUR J CANCER, V47, P333, DOI 10.1016/j.ejca.2010.10.024
   Hsu J, 2018, J CLIN INVEST, V128, P4654, DOI 10.1172/JCI99317
   Iriguchi S, 2019, CANCER SCI, V110, P16, DOI 10.1111/cas.13892
   KIESSLING R, 1975, EUR J IMMUNOL, V5, P112, DOI 10.1002/eji.1830050208
   Kitayama S, 2016, STEM CELL REP, V6, P213, DOI 10.1016/j.stemcr.2016.01.005
   Li Y, 2018, CELL STEM CELL, V23, P181, DOI 10.1016/j.stem.2018.06.002
   Li YH, 2019, ENGINEERING, V5, P122, DOI 10.1016/j.eng.2018.12.003
   Liu E, 2018, LEUKEMIA, V32, P520, DOI 10.1038/leu.2017.226
   Mehta RS, 2018, FRONT IMMUNOL, V9, DOI 10.3389/fimmu.2018.00283
   Miller JS, 2005, BLOOD, V105, P3051, DOI 10.1182/blood-2004-07-2974
   Minagawa A, 2018, CELL STEM CELL, V23, P850, DOI 10.1016/j.stem.2018.10.005
   Nishimura T, 2013, CELL STEM CELL, V12, P114, DOI 10.1016/j.stem.2012.11.002
   PROSS HF, 1975, CLIN EXP IMMUNOL, V21, P226
   Raab S, 2014, J IMMUNOL, V193, P4261, DOI 10.4049/jimmunol.1400872
   Rezvani K, 2015, FRONT IMMUNOL, V6, DOI 10.3389/fimmu.2015.00578
   Romee R, 2016, SCI TRANSL MED, V8, DOI 10.1126/scitranslmed.aaf2341
   Snyder KM, 2018, FRONT IMMUNOL, V9, DOI 10.3389/fimmu.2018.02873
   Spits H, 2013, NAT REV IMMUNOL, V13, P145, DOI 10.1038/nri3365
   Suzuki S, 2011, CANCER SCI, V102, P1622, DOI 10.1111/j.1349-7006.2011.02003.x
   Tamada K, 2012, CLIN CANCER RES, V18, P6436, DOI 10.1158/1078-0432.CCR-12-1449
   Ueda N, 2018, STEM CELL REP, V10, P1935, DOI 10.1016/j.stemcr.2018.04.025
   Xu HG, 2019, CELL STEM CELL, V24, P566, DOI 10.1016/j.stem.2019.02.005
   Zhai B, 2017, ASCO ABSTR, V35, P3049, DOI DOI 10.1200/JCO.2017.35.15_suppl.3049
   Zhang C, 2017, FRONT IMMUNOL, V8, DOI 10.3389/fimmu.2017.00533
   Zhang Y, 2007, IMMUNOLOGY, V121, P258, DOI 10.1111/j.1365-2567.2007.02573.x
NR 36
TC 32
Z9 32
U1 3
U2 18
PU WILEY
PI HOBOKEN
PA 111 RIVER ST, HOBOKEN 07030-5774, NJ USA
SN 1347-9032
EI 1349-7006
J9 CANCER SCI
JI Cancer Sci.
PD MAY
PY 2020
VL 111
IS 5
BP 1478
EP 1490
DI 10.1111/cas.14374
EA MAR 2020
PG 13
WC Oncology
WE Science Citation Index Expanded (SCI-EXPANDED)
SC Oncology
GA LN2YH
UT WOS:000522493400001
PM 32133731
OA Green Published, gold
DA 2022-05-19
ER

PT J
AU Chu, J
   Deng, Y
   Benson, DM
   He, S
   Hughes, T
   Zhang, J
   Peng, Y
   Mao, H
   Yi, L
   Ghoshal, K
   He, X
   Devine, SM
   Zhang, X
   Caligiuri, MA
   Hofmeister, CC
   Yu, J
AF Chu, J.
   Deng, Y.
   Benson, D. M.
   He, S.
   Hughes, T.
   Zhang, J.
   Peng, Y.
   Mao, H.
   Yi, L.
   Ghoshal, K.
   He, X.
   Devine, S. M.
   Zhang, X.
   Caligiuri, M. A.
   Hofmeister, C. C.
   Yu, J.
TI CS1-specific chimeric antigen receptor (CAR)-engineered natural killer
   cells enhance in vitro and in vivo antitumor activity against human
   multiple myeloma
SO LEUKEMIA
LA English
DT Article
DE CS1; chimeric antigen receptor; NK cells; multiple myeloma
ID T-CELLS; NK CELLS; IFN-GAMMA; THERAPY; CANCER; IMMUNOTHERAPY;
   EXPRESSION; GENE; MATURATION; EXPANSION
AB Multiple myeloma (MM) is an incurable hematological malignancy. Chimeric antigen receptor (CAR)-expressing T cells have been demonstrated successfully in the clinic to treat B-lymphoid malignancies. However, the potential utility of antigen-specific CAR-engineered natural-killer (NK) cells to treat MM has not been explored. In this study, we determined whether CS1, a surface protein that is highly expressed on MM cells, can be targeted by CAR NK cells to treat MM. We successfully generated a viral construct of a CS1-specific CAR and expressed it in human NK cells. In vitro, CS1-CAR NK cells displayed enhanced MM cytolysis and interferon-gamma (IFN-gamma) production, and showed a specific CS1-dependent recognition of MM cells. Ex vivo, CS1-CAR NK cells also showed similarly enhanced activities when responding to primary MM tumor cells. More importantly, in an aggressive orthotopic MM xenograft mouse model, adoptive transfer of NK-92 cells expressing CS1-CAR efficiently suppressed the growth of human IM9 MM cells and also significantly prolonged mouse survival. Thus, CS1 represents a viable target for CAR-expressing immune cells, and autologous or allogeneic transplantation of CS1-specific CAR NK cells may be a promising strategy to treat MM.
C1 [Chu, J.; Deng, Y.; Benson, D. M.; Devine, S. M.; Caligiuri, M. A.; Hofmeister, C. C.; Yu, J.] Ohio State Univ, Coll Med, Dept Internal Med, Div Hematol, Columbus, OH 43210 USA.
   [Chu, J.; Benson, D. M.; He, S.; Hughes, T.; Peng, Y.; Mao, H.; Yi, L.; Ghoshal, K.; He, X.; Devine, S. M.; Caligiuri, M. A.; Hofmeister, C. C.; Yu, J.] Ohio State Univ, Ctr Comprehens Canc, Columbus, OH 43210 USA.
   [Deng, Y.] Third Mil Med Univ, Coll Pharm, Inst Mat Med, Chongqing, Peoples R China.
   [Zhang, J.] Ohio State Univ, Ctr Biostat, Columbus, OH 43210 USA.
   [Ghoshal, K.] Ohio State Univ, Dept Pathol, Columbus, OH 43210 USA.
   [He, X.] Ohio State Univ, Dept Biomed Engn, Columbus, OH 43210 USA.
   [Devine, S. M.; Yu, J.] Ohio State Univ, James Canc Hosp, Blood & Marrow Transplantat Program, Columbus, OH 43210 USA.
   [Zhang, X.] Univ Houston, Ctr Nucl Receptors & Cell Signaling, Sci & Engn Res Ctr 3005, Dept Biol & Biochem, Houston, TX USA.
RP Yu, J (通讯作者)，Ohio State Univ, Dept Internal Med, Biomedical Res Tower 816,460 West 12th Ave, Columbus, OH 43210 USA.
EM craig.hofmeister@osumc.edu; jianhua.yu@osumc.edu
RI He, Xiaoming/C-5499-2008; Devine, Steven/AAS-7644-2021
OI He, Xiaoming/0000-0003-0125-6086; Peng, Yong/0000-0002-1181-3467; Deng,
   Youcai/0000-0001-5488-8576
FU Multiple Myeloma Opportunities for Research and Education (MMORE);
   National Institutes of Health [CA155521, 1R41OD018403, CA095426,
   CA068458]; National Blood Foundation; American Cancer Society
   [IRG-67-003-47]; Ohio State University Comprehensive Cancer Center
   Pelotonia grant; NATIONAL CANCER INSTITUTE [R37CA068458, R01CA068458,
   P01CA095426, P30CA016058, R01CA155521] Funding Source: NIH RePORTER;
   OFFICE OF THE DIRECTOR, NATIONAL INSTITUTES OF HEALTH [R41OD018403]
   Funding Source: NIH RePORTER
FX The project was supported in part by Multiple Myeloma Opportunities for
   Research and Education (MMORE), and grants from the National Institutes
   of Health (CA155521 and 1R41OD018403 to JY and CA095426 and CA068458 to
   MAC), a 2012 scientific research grant from the National Blood
   Foundation (JY), an institutional research grant (IRG-67-003-47) from
   the American Cancer Society (JY), and The Ohio State University
   Comprehensive Cancer Center Pelotonia grant (JY).
CR Alici E, 2007, EXP HEMATOL, V35, P1839, DOI 10.1016/j.exphem.2007.08.006
   Arai S, 2008, CYTOTHERAPY, V10, P625, DOI 10.1080/14653240802301872
   Bae J, 2012, BRIT J HAEMATOL, V157, P687, DOI 10.1111/j.1365-2141.2012.09111.x
   Bellucci R, 2012, J CLIN INVEST, V122, P2369, DOI 10.1172/JCI58457
   Benson DM, 2012, BLOOD, V120, P4324, DOI 10.1182/blood-2012-06-438028
   Benson DM, 2012, J CLIN ONCOL, V30, P2013, DOI 10.1200/JCO.2011.40.4061
   BORREGO F, 1993, EUR J IMMUNOL, V23, P1039, DOI 10.1002/eji.1830230509
   Brentjens RJ, 2013, SCI TRANSL MED, V5, DOI 10.1126/scitranslmed.3005930
   Carpenter RO, 2013, CLIN CANCER RES, V19, P2048, DOI 10.1158/1078-0432.CCR-12-2422
   Cheng M, 2013, CELL MOL IMMUNOL, V10, P230, DOI 10.1038/cmi.2013.10
   Fauriat C, 2006, LEUKEMIA, V20, P732, DOI 10.1038/sj.leu.2404096
   Francisco JA, 2000, CANCER RES, V60, P3225
   Fujisaki H, 2009, CANCER RES, V69, P4010, DOI 10.1158/0008-5472.CAN-08-3712
   Godfrey J, 2012, LEUKEMIA LYMPHOMA, V53, P1666, DOI 10.3109/10428194.2012.676175
   Grupp SA, 2013, NEW ENGL J MED, V368, P1509, DOI 10.1056/NEJMoa1215134
   He S, 2013, BLOOD, V121, P4663, DOI 10.1182/blood-2012-07-441360
   Hsi ED, 2008, CLIN CANCER RES, V14, P2775, DOI 10.1158/1078-0432.CCR-07-4246
   Imai C, 2005, BLOOD, V106, P376, DOI 10.1182/blood-2004-12-4797
   Jena B, 2010, BLOOD, V116, P1035, DOI 10.1182/blood-2010-01-043737
   Kalos M, 2011, SCI TRANSL MED, V3, DOI 10.1126/scitranslmed.3002842
   Kochenderfer JN, 2013, NAT REV CLIN ONCOL, V10, P267, DOI 10.1038/nrclinonc.2013.46
   Koehler H, 2007, CANCER RES, V67, P2265, DOI 10.1158/0008-5472.CAN-06-2098
   Kroger N, 2005, BRIT J HAEMATOL, V129, P631, DOI 10.1111/j.1365-2141.2005.05513.x
   Kruschinski A, 2008, P NATL ACAD SCI USA, V105, P17481, DOI 10.1073/pnas.0804788105
   Krzewski K, 2012, FRONT IMMUNOL, V3, DOI 10.3389/fimmu.2012.00335
   Kyle RA, 2008, BLOOD, V111, P2962, DOI 10.1182/blood-2007-10-078022
   LAABI Y, 1992, EMBO J, V11, P3897, DOI 10.1002/j.1460-2075.1992.tb05482.x
   LAABI Y, 1994, NUCLEIC ACIDS RES, V22, P1147, DOI 10.1093/nar/22.7.1147
   Lapteva N, 2012, CYTOTHERAPY, V14, P1131, DOI 10.3109/14653249.2012.700767
   Lonial S, 2012, J CLIN ONCOL, V30, P1953, DOI 10.1200/JCO.2011.37.2649
   Ma J, 2003, CELL MOL LIFE SCI, V60, P2334, DOI 10.1007/s00018-003-3020-0
   Maki G, 2008, LEUKEMIA, V22, P998, DOI 10.1038/leu.2008.15
   Malavasi F, 2008, PHYSIOL REV, V88, P841, DOI 10.1152/physrev.00035.2007
   Martin-Fontecha A, 2004, NAT IMMUNOL, V5, P1260, DOI 10.1038/ni1138
   Mateo G, 2008, J CLIN ONCOL, V26, P2737, DOI 10.1200/JCO.2007.15.4120
   Maus MV, 2013, CLIN CANCER RES, V19, P1917, DOI 10.1158/1078-0432.CCR-13-0168
   Mihara K, 2012, LEUKEMIA, V26, P365, DOI 10.1038/leu.2011.205
   Morgan RA, 2010, MOL THER, V18, P843, DOI 10.1038/mt.2010.24
   Narni-Mancinelli E, 2011, INT IMMUNOL, V23, P427, DOI 10.1093/intimm/dxr035
   O'Connor BP, 2004, J EXP MED, V199, P91, DOI 10.1084/jem.20031330
   Olson JA, 2010, BLOOD, V115, P4293, DOI 10.1182/blood-2009-05-222190
   Palumbo A, 2009, LEUKEMIA, V23, P449, DOI 10.1038/leu.2008.325
   PHILLIPS JH, 1984, J EXP MED, V159, P993, DOI 10.1084/jem.159.4.993
   Podar K, 2009, LEUKEMIA, V23, P10, DOI 10.1038/leu.2008.259
   Porter DL, 2011, NEW ENGL J MED, V365, P725, DOI 10.1056/NEJMoa1103849
   Ruggeri L, 2002, SCIENCE, V295, P2097, DOI 10.1126/science.1068440
   Siegel R, 2012, CA-CANCER J CLIN, V62, P10, DOI 10.3322/caac.20138
   Spits H, 2007, IMMUNITY, V26, P11, DOI 10.1016/j.immuni.2007.01.004
   Swift BE, 2012, HAEMATOL-HEMATOL J, V97, P1020, DOI 10.3324/haematol.2011.054254
   Tai YT, 2008, BLOOD, V112, P1329, DOI 10.1182/blood-2007-08-107292
   Tai YT, 2009, BLOOD, V113, P4309, DOI 10.1182/blood-2008-10-183772
   Tonn T, 2001, J HEMATOTH STEM CELL, V10, P535, DOI 10.1089/15258160152509145
   Tricot G, 1996, BLOOD, V87, P1196, DOI 10.1182/blood.V87.3.1196.bloodjournal8731196
   Tu SP, 2011, CANCER RES, V71, P4247, DOI 10.1158/0008-5472.CAN-10-4009
   van de Donk NWCJ, 2012, LEUKEMIA, V26, P199, DOI 10.1038/leu.2011.214
   van de Donk NWCJ, 2013, EXPERT OPIN PHARMACO, V14, P1569, DOI 10.1517/14656566.2013.805746
   Yu JH, 2006, IMMUNITY, V24, P575, DOI 10.1016/j.immuni.2006.03.016
   Yu JH, 2010, BLOOD, V115, P274, DOI 10.1182/blood-2009-04-215491
NR 58
TC 264
Z9 278
U1 9
U2 115
PU NATURE PUBLISHING GROUP
PI LONDON
PA MACMILLAN BUILDING, 4 CRINAN ST, LONDON N1 9XW, ENGLAND
SN 0887-6924
EI 1476-5551
J9 LEUKEMIA
JI Leukemia
PD APR
PY 2014
VL 28
IS 4
BP 917
EP 927
DI 10.1038/leu.2013.279
PG 11
WC Oncology; Hematology
WE Science Citation Index Expanded (SCI-EXPANDED)
SC Oncology; Hematology
GA AE9SU
UT WOS:000334350900023
PM 24067492
OA Green Accepted
HC Y
HP N
DA 2022-05-19
ER

PT J
AU Kloess, S
   Kretschmer, A
   Stahl, L
   Fricke, S
   Koehl, U
AF Kloess, Stephan
   Kretschmer, Anna
   Stahl, Lilly
   Fricke, Stephan
   Koehl, Ulrike
TI CAR-Expressing Natural Killer Cells for Cancer Retargeting
SO TRANSFUSION MEDICINE AND HEMOTHERAPY
LA English
DT Review
DE Chimeric antigen receptor; Natural killer cells; NK-92; CAR-NK cell;
   Solid tumour; Haematological malignancies
ID CHIMERIC ANTIGEN RECEPTOR; ENGINEERED NK-92 CELLS; ACUTE
   MYELOID-LEUKEMIA; BLOOD NK CELLS; PHASE-I TRIAL; T-CELLS;
   MULTIPLE-MYELOMA; TUMOR-CELLS; BONE-MARROW; THERAPY
AB Since the approval in 2017 and the outstanding success of Kymriah (R) and Yescarta (R), the number of clinical trials investigating the safety and efficacy of chimeric antigen receptor-modified autologous T cells has been constantly rising. Currently, more than 200 clinical trials are listed on clinicaltrial. gov. In contrast to CAR-T cells, natural killer (NK) cells can be used from allogeneic donors as an "off the shelf product" and provide alternative candidates for cancer retargeting. This review summarises preclinical results of CAR-engineered NK cells using both primary human NK cells and the cell line NK-92, and provides an overview about the first clinical CAR-NK cell studies targeting haematological malignancies and solid tumours, respectively. (C) 2019 S. Karger AG, Basel
C1 [Kloess, Stephan; Kretschmer, Anna; Stahl, Lilly; Fricke, Stephan; Koehl, Ulrike] Fraunhofer Inst Cell Therapy & Immunol IZI, Perlickstr 1, DE-04103 Leipzig, Germany.
   [Koehl, Ulrike] Univ Leipzig, Inst Clin Immunol, Fac Med, Leipzig, Germany.
   [Kloess, Stephan; Koehl, Ulrike] Hannover Med Sch, Inst Cellular Therapeut, ATMP GMPDU, Hannover, Germany.
RP Kretschmer, A (通讯作者)，Fraunhofer Inst Cell Therapy & Immunol IZI, Perlickstr 1, DE-04103 Leipzig, Germany.
EM anna.kretschmer@izi.fraunhofer.de
RI Fricke, Stephan/AAF-1629-2021
FU German Research Foundation [SFB738]; European Commission
   [H2020-MSCA-MC-ITN-765104-MATURE-NK]; Alfred und Angelika Gutermuth
   Stiftung; Adolf-Messer Stiftung
FX This work was supported by the German Research Foundation for the
   SFB738, a network grant of the European Commission
   (H2020-MSCA-MC-ITN-765104-MATURE-NK) and in part by the Alfred und
   Angelika Gutermuth Stiftung and the Adolf-Messer Stiftung. Furthermore,
   we want to thank the colleagues from the Fraunhofer Cluster of Immune
   Mediated Diseases (IMD) for critical discussion regarding the
   manuscript.
CR Abate-Daga D, 2016, MOL THER-ONCOLYTICS, V3, DOI 10.1038/mto.2016.14
   Bauer S, 1999, SCIENCE, V285, P727, DOI 10.1126/science.285.5428.727
   Bernal M, 2009, HUM IMMUNOL, V70, P854, DOI 10.1016/j.humimm.2009.07.004
   Boissel L, 2013, ONCOIMMUNOLOGY, V2, DOI 10.4161/onci.26527
   Boissel L, 2009, LEUKEMIA RES, V33, P1255, DOI 10.1016/j.leukres.2008.11.024
   Campbell KS, 2004, J IMMUNOL, V172, P899, DOI 10.4049/jimmunol.172.2.899
   Campbell KS, 1999, INT J BIOCHEM CELL B, V31, P631, DOI 10.1016/S1357-2725(99)00022-9
   Chang YH, 2013, CANCER RES, V73, P1777, DOI 10.1158/0008-5472.CAN-12-3558
   Chen KH, 2017, LEUKEMIA, V31, P2151, DOI 10.1038/leu.2017.8
   Chen KH, 2016, ONCOTARGET, V7, P56219, DOI 10.18632/oncotarget.11019
   Chen XL, 2016, ONCOTARGET, V7, P27764, DOI 10.18632/oncotarget.8526
   Chu J, 2014, LEUKEMIA, V28, P917, DOI 10.1038/leu.2013.279
   Chu YY, 2017, ONCOIMMUNOLOGY, V6, DOI 10.1080/2162402X.2017.1341031
   Cooley S, 2007, BLOOD, V110, P578, DOI 10.1182/blood-2006-07-036228
   Cosman D, 2001, IMMUNITY, V14, P123, DOI 10.1016/S1074-7613(01)00095-4
   Costello RT, 2013, IMMUNOLOGY, V139, P338, DOI 10.1111/imm.12082
   Coustan-Smith E, 2009, LANCET ONCOL, V10, P147, DOI 10.1016/S1470-2045(08)70314-0
   Del Zotto G, 2017, CYTOM PART B-CLIN CY, V92, P100, DOI 10.1002/cyto.b.21508
   Einsele H, 2016, THER ADV HEMATOL, V7, P288, DOI 10.1177/2040620716657993
   Esser R, 2012, J CELL MOL MED, V16, P569, DOI 10.1111/j.1582-4934.2011.01343.x
   Faure M, 2002, J IMMUNOL, V168, P6208, DOI 10.4049/jimmunol.168.12.6208
   Giannattasio A, 2015, BMC CANCER, V15, DOI 10.1186/s12885-015-1321-y
   Gill S, 2014, BLOOD, V123, P2343, DOI 10.1182/blood-2013-09-529537
   Glienke W, 2015, FRONT PHARMACOL, V6, DOI 10.3389/fphar.2015.00021
   Godwin CD, 2017, LEUKEMIA, V31, P1855, DOI 10.1038/leu.2017.187
   Gogishvili T, 2017, BLOOD, V130, P2838, DOI 10.1182/blood-2017-04-778423
   Gomes-Silva D, 2017, BLOOD, V130
   Gomes-Silva D, 2017, BLOOD, V130, P285, DOI 10.1182/blood-2017-01-761320
   GONG JH, 1994, LEUKEMIA, V8, P652
   Guma M, 2006, CURR TOP MICROBIOL, V298, P207
   Guma M, 2006, BLOOD, V107, P3624, DOI 10.1182/blood-2005-09-3682
   Guma M, 2004, BLOOD, V104, P3664, DOI 10.1182/blood-2004-05-2058
   Hershkovitz O, 2007, BIOCHEMISTRY-US, V46, P7426, DOI 10.1021/bi7000455
   Hu Y, 2018, ACTA PHARMACOL SIN, V39, P167, DOI 10.1038/aps.2017.125
   Jiang H, 2014, MOL ONCOL, V8, P297, DOI 10.1016/j.molonc.2013.12.001
   Jochems C, 2016, ONCOTARGET, V7, P86359, DOI 10.18632/oncotarget.13411
   Jurisic V, 2007, MED ONCOL, V24, P312, DOI 10.1007/s12032-007-0007-y
   Kailayangiri S, 2012, BRIT J CANCER, V106, P1123, DOI 10.1038/bjc.2012.57
   Kailayangiri S, 2017, ONCOIMMUNOLOGY, V6, DOI 10.1080/2162402X.2016.1250050
   Kalos M, 2011, SCI TRANSL MED, V3, DOI 10.1126/scitranslmed.3002842
   Kenderian SS, 2015, LEUKEMIA, V29, P1637, DOI 10.1038/leu.2015.52
   Klingemann H G, 1996, Biol Blood Marrow Transplant, V2, P68
   Klingemann H, 2016, FRONT IMMUNOL, V7, DOI 10.3389/fimmu.2016.00091
   Kloss S, 2015, FRONT IMMUNOL, V6, DOI 10.3389/fimmu.2015.00543
   Kloss S, 2015, ONCOIMMUNOLOGY, V4, DOI 10.1080/2162402X.2015.1055993
   Kloess S, 2010, EUR J IMMUNOL, V40, P3255, DOI 10.1002/eji.201040568
   Kloss S, 2017, HUM GENE THER, V28, P897, DOI 10.1089/hum.2017.157
   Koehl U, 2016, ONCOIMMUNOLOGY, V5, DOI 10.1080/2162402X.2015.1115178
   Lam JS, 2005, CLIN CANCER RES, V11, P2591, DOI 10.1158/1078-0432.CCR-04-1842
   Lanier LL, 1998, IMMUNITY, V8, P693, DOI 10.1016/S1074-7613(00)80574-9
   Li SS, 2018, HUM GENE THER, V29, P626, DOI 10.1089/hum.2017.241
   Liu E, 2018, LEUKEMIA, V32, P520, DOI 10.1038/leu.2017.226
   Liu YW, 2018, CLIN LUNG CANCER, V19, pE421, DOI 10.1016/j.cllc.2018.02.008
   Lutz RJ, 2009, MABS-AUSTIN, V1, P548, DOI 10.4161/mabs.1.6.10029
   Maki G, 2008, LEUKEMIA, V22, P998, DOI 10.1038/leu.2008.15
   Maki G, 2001, J HEMATOTH STEM CELL, V10, P369, DOI 10.1089/152581601750288975
   Matsuo Y, 2003, LEUKEMIA RES, V27, P935, DOI 10.1016/S0145-2126(03)00024-9
   Maude SL, 2018, NEW ENGL J MED, V378, P439, DOI 10.1056/NEJMoa1709866
   Mehta RS, 2018, FRONT IMMUNOL, V9, DOI 10.3389/fimmu.2018.00283
   Mehta RS, 2018, INT J HEMATOL, V107, P262, DOI 10.1007/s12185-018-2407-5
   Milone MC, 2018, LEUKEMIA, V32, P1529, DOI 10.1038/s41375-018-0106-0
   Mitchell RS, 2004, PLOS BIOL, V2, P1127, DOI 10.1371/journal.pbio.0020234
   Munoz L, 2001, HAEMATOLOGICA, V86, P1261
   Newick K, 2016, MOL THER-ONCOLYTICS, V3, DOI 10.1038/mto.2016.6
   Oberschmidt O, 2017, FRONT IMMUNOL, V8, DOI 10.3389/fimmu.2017.00654
   Oei VYS, 2018, CANCER IMMUNOL RES, V6, P467, DOI 10.1158/2326-6066.CIR-17-0207
   Olbrich H, 2017, VIRUS GENES, V53, P723, DOI 10.1007/s11262-017-1495-2
   Pittari G, 2017, FRONT IMMUNOL, V8, DOI 10.3389/fimmu.2017.01444
   Png YT, 2017, BLOOD ADV, V1, P2348, DOI 10.1182/bloodadvances.2017009928
   Przespolewski A, 2018, FUTURE ONCOL, V14, P963, DOI 10.2217/fon-2017-0459
   Rafiq S, 2015, CYTOTHERAPY, V17, pS23, DOI 10.1016/j.jcyt.2015.03.384
   Raikar SS, 2018, ONCOIMMUNOLOGY, V7, DOI 10.1080/2162402X.2017.1407898
   Reiter RE, 1998, P NATL ACAD SCI USA, V95, P1735, DOI 10.1073/pnas.95.4.1735
   Rezvani K, 2015, FRONT IMMUNOL, V6, DOI 10.3389/fimmu.2015.00578
   Romanski A, 2004, BLOOD, V104, p751A
   Romanski A, 2016, J CELL MOL MED, V20, P1287, DOI 10.1111/jcmm.12810
   SCHEINBERG DA, 1991, J CLIN ONCOL, V9, P478, DOI 10.1200/JCO.1991.9.3.478
   Schmidts A, 2018, FRONT IMMUNOL, V9, DOI 10.3389/fimmu.2018.02593
   Schonfeld K, 2015, MOL THER, V23, P330, DOI [10.1038/mt.2014.21, 10.1038/mt.2014.219]
   Spurny C, 2017, ONCOTARGET, V9, P6536, DOI 10.18632/oncotarget.23815
   Suck G, 2016, TRANSFUS MED HEMOTH, V43, P89, DOI 10.1159/000445325
   Suck G, 2016, CANCER IMMUNOL IMMUN, V65, P485, DOI 10.1007/s00262-015-1761-x
   Suerth JD, 2016, J MOL MED, V94, P83, DOI 10.1007/s00109-015-1327-6
   Suerth JD, 2012, MOL THER, V20, P1022, DOI 10.1038/mt.2011.309
   Suerth JD, 2010, J VIROL, V84, P6626, DOI 10.1128/JVI.00182-10
   Tai YT, 2008, BLOOD, V112, P1329, DOI 10.1182/blood-2007-08-107292
   Tasian SK, 2017, BLOOD, V129, P2395, DOI 10.1182/blood-2016-08-736041
   Taussig DC, 2005, BLOOD, V106, P4086, DOI 10.1182/blood-2005-03-1072
   Topfer K, 2015, J IMMUNOL, V194, P3201, DOI 10.4049/jimmunol.1400330
   Tonn T, 2001, J HEMATOTH STEM CELL, V10, P535, DOI 10.1089/15258160152509145
   Tonn T, 2013, CYTOTHERAPY, V15, P1563, DOI 10.1016/j.jcyt.2013.06.017
   Uherek C, 2002, BLOOD, V100, P1265, DOI 10.1182/blood.V100.4.1265.h81602001265_1265_1273
   Upshaw JL, 2006, NAT IMMUNOL, V7, P524, DOI 10.1038/ni1325
   Visvader JE, 2011, NATURE, V469, P314, DOI 10.1038/nature09781
   Waiseng E, 2017, SCI REP-UK, V7, DOI 10.1038/s41598-017-11126-y
   Walter RB, 2008, J LEUKOCYTE BIOL, V83, P200, DOI 10.1189/jlb.0607388
   Walter RB, 2018, EXPERT OPIN INV DRUG, V27, P339, DOI 10.1080/13543784.2018.1452911
   Wang YY, 2017, 2017 FIRST IEEE INTERNATIONAL CONFERENCE ON ENERGY INTERNET (ICEI 2017), P77, DOI 10.1109/ICEI.2017.21
   Williams BA, 2017, ONCOTARGET, V8, P89256, DOI 10.18632/oncotarget.19204
   Wu J, 1999, SCIENCE, V285, P730, DOI 10.1126/science.285.5428.730
   Zhang C, 2017, FRONT IMMUNOL, V8, DOI 10.3389/fimmu.2017.00533
NR 101
TC 45
Z9 46
U1 2
U2 13
PU KARGER
PI BASEL
PA ALLSCHWILERSTRASSE 10, CH-4009 BASEL, SWITZERLAND
SN 1660-3796
EI 1660-3818
J9 TRANSFUS MED HEMOTH
JI Transfus. Med. Hemother.
PY 2019
VL 46
IS 1
BP 4
EP 13
DI 10.1159/000495771
PG 10
WC Hematology; Immunology
WE Science Citation Index Expanded (SCI-EXPANDED)
SC Hematology; Immunology
GA HP9XK
UT WOS:000462046200002
PM 31244577
OA Bronze, Green Published
DA 2022-05-19
ER

PT J
AU Liu, Y
   Zhou, YH
   Huang, KH
   Fang, XJ
   Li, Y
   Wang, FF
   An, L
   Chen, QF
   Zhang, YC
   Shi, AH
   Yu, S
   Zhang, JZ
AF Liu, Yan
   Zhou, Yehui
   Huang, Kuo-Hsiang
   Fang, Xujie
   Li, Ying
   Wang, Feifei
   An, Li
   Chen, Qingfei
   Zhang, Yunchao
   Shi, Aihua
   Yu, Shuang
   Zhang, Jingzhong
TI Targeting epidermal growth factor-overexpressing triple-negative breast
   cancer by natural killer cells expressing a specific chimeric antigen
   receptor
SO CELL PROLIFERATION
LA English
DT Article
DE chimeric antigen receptor-engineered natural killer cells; human
   epidermal growth factor receptor; triple-negative breast cancer;
   xenograft mouse models
ID EGFR AMPLIFICATION; PROLIFERATION; OPPORTUNITIES; ACTIVATION; MUTATIONS;
   THERAPIES; LAPATINIB; CETUXIMAB; PATHWAYS
AB Objectives Traditional cancer therapy and regular immunotherapy are ineffective for treating triple-negative breast cancer (TNBC) patients. Recently, chimeric antigen receptor-engineered natural killer cells (CAR NK) have been applied to target several hormone receptors on different cancer cells to improve the efficacy of immunotherapy. Furthermore, epidermal growth factor receptor (EGFR) is a potential therapeutic target for TNBC. Here, we demonstrated that EGFR-specific CAR NK cells (EGFR-CAR NK cells) could be potentially used to treat patients with TNBC exhibiting enhanced EGFR expression. Materials and methods We investigated the cytotoxic effects of EGFR-CAR NK cells against TNBC cells in vitro and in vivo. The two types of EGFR-CAR NK cells were generated by transducing lentiviral vectors containing DNA sequences encoding the single-chain variable fragment (scFv) regions of the two anti-EGFR antibodies. The cytotoxic and anti-tumor effects of the two cell types were examined by performing cytokine release and cytotoxicity assays in vitro, and tumor growth assays in breast cancer cell line-derived xenograft (CLDX) and patient-derived xenograft (PDX) mouse models. Results Both EGFR-CAR NK cell types were activated by TNBC cells exhibiting upregulated EGFR expression and specifically triggered the lysis of the TNBC cells in vitro. Furthermore, the two EGFR-CAR NK cell types inhibited CLDX and PDX tumors in mice. Conclusions This study suggested that treatment with EGFR-CAR NK cells could be a promising strategy for TNBC patients.
C1 [Liu, Yan; Huang, Kuo-Hsiang; Fang, Xujie; Li, Ying; Wang, Feifei; An, Li; Chen, Qingfei; Zhang, Yunchao; Shi, Aihua; Yu, Shuang; Zhang, Jingzhong] Chinese Acad Sci, Suzhou Inst Biomed Engn & Technol SIBET, Key Lab Biomed Diagnost, Suzhou 215163, Peoples R China.
   [Liu, Yan] Chinese Acad Sci, Changchun Inst Opt Fine Mech & Phys, Changchun, Peoples R China.
   [Zhou, Yehui] Soochow Univ, Suzhou, Peoples R China.
   [Yu, Shuang; Zhang, Jingzhong] Xuzhou Med Univ, Xuzhou, Jiangsu, Peoples R China.
   [Zhang, Jingzhong] Tianjin Guokeyigong Sci & Technol Dev Co Ltd, Tianjin, Peoples R China.
   [Liu, Yan; Wang, Feifei; An, Li; Shi, Aihua; Zhang, Jingzhong] SIBET, Zhengzhou Inst Engn & Technol, Zhengzhou, Peoples R China.
RP Yu, S; Zhang, JZ (通讯作者)，Chinese Acad Sci, Suzhou Inst Biomed Engn & Technol SIBET, Key Lab Biomed Diagnost, Suzhou 215163, Peoples R China.
EM yush@sibet.ac.cn; zhangjz@sibet.ac.cn
FU China Postdoctoral Science Foundation [2019M661940]; Foundation for
   Young Scholars of Jiangsu Province, China [BK20190194]; Jiangsu Province
   Postdoctoral Science Foundation [1188004004]; National Natural Science
   Foundation of China [81701332]; Independent program of Chinese Academy
   of Sciences [Y852126105]; Key Research and Development Program of
   Jiangsu Province,China [BE2017669, BE2018668]; Major Innovative Research
   Team of Suzhou,China [ZXT2019007]
FX the China Postdoctoral Science Foundation, Grant/Award Number:
   2019M661940; the Foundation for Young Scholars of Jiangsu Province,
   China, Grant/Award Number: BK20190194; Jiangsu Province Postdoctoral
   Science Foundation funded project, Grant/Award Number: 1188004004; the
   National Natural Science Foundation of China, Grant/Award Number:
   81701332; Independent program of Chinese Academy of Sciences,
   Grant/Award Number: Y852126105; the Key Research and Development Program
   of Jiangsu Province,China, Grant/Award Number: BE2017669 and BE2018668;
   the Major Innovative Research Team of Suzhou,China, Grant/Award Number:
   ZXT2019007
CR Brockhoff G, 2007, CELL PROLIFERAT, V40, P488, DOI 10.1111/j.1365-2184.2007.00449.x
   Brudno JN, 2018, NAT REV CLIN ONCOL, V15, P31, DOI 10.1038/nrclinonc.2017.128
   Chen XL, 2016, ONCOTARGET, V7, P27764, DOI 10.18632/oncotarget.8526
   Corrado C, 2016, J CELL MOL MED, V20, P1829, DOI 10.1111/jcmm.12873
   Dawson S J, 2009, Eur J Cancer, V45 Suppl 1, P27, DOI 10.1016/S0959-8049(09)70013-9
   Dent R, 2007, CLIN CANCER RES, V13, P4429, DOI 10.1158/1078-0432.CCR-06-3045
   Grandal MV, 2008, J CELL MOL MED, V12, P1527, DOI 10.1111/j.1582-4934.2008.00298.x
   Gu XY, 2020, AGING-US, V12, P156, DOI 10.18632/aging.102607
   Hartmann J, 2017, HUM GENE THER, V28, pA34
   Hatch AJ, 2016, CANCER MED-US, V5, P2249, DOI 10.1002/cam4.806
   Hoadley KA, 2007, BMC GENOMICS, V8, DOI 10.1186/1471-2164-8-258
   Hu Y, 2018, ACTA PHARMACOL SIN, V39, P167, DOI 10.1038/aps.2017.125
   Ingegnere T, 2019, FRONT IMMUNOL, V10, DOI 10.3389/fimmu.2019.00957
   Jackson HJ, 2016, NAT REV CLIN ONCOL, V13, P370, DOI 10.1038/nrclinonc.2016.36
   Jacot W, 2011, BREAST CANCER RES, V13, DOI 10.1186/bcr3079
   Kim Y, 2013, PLOS ONE, V8, DOI 10.1371/journal.pone.0079014
   Kloess S, 2019, TRANSFUS MED HEMOTH, V46, P4, DOI 10.1159/000495771
   Kriegsmann K, 2019, BRIT J CANCER, V120, P38, DOI 10.1038/s41416-018-0346-9
   Li Y, 2018, CELL STEM CELL, V23, P181, DOI 10.1016/j.stem.2018.06.002
   Liu M, 2016, CELL PROLIFERAT, V49, P409, DOI 10.1111/cpr.12266
   Liu Y, 2019, AGING-US, V11, P11054, DOI 10.18632/aging.102510
   Liu Yan, 2019, Cell Physiol Biochem, V52, P382, DOI 10.33594/000000027
   Liu Y, 2019, CANCER MED-US, V8, P729, DOI 10.1002/cam4.1938
   Liu Y, 2017, INT J BIOL SCI, V13, P748, DOI 10.7150/ijbs.18472
   Martin V, 2012, HISTOL HISTOPATHOL, V27, P785, DOI 10.14670/HH-27.785
   Masuda H, 2012, BREAST CANCER RES TR, V136, P331, DOI 10.1007/s10549-012-2289-9
   Morozevich GE, 2012, AGING-US, V4, P368, DOI 10.18632/aging.100457
   Murakami T, 2018, ANTICANCER RES, V38, P5049, DOI 10.21873/anticanres.12824
   Nakai K, 2016, AM J CANCER RES, V6, P1609
   Nakajima H, 2014, BREAST CANCER-TOKYO, V21, P66, DOI 10.1007/s12282-012-0354-1
   Osaki LH, 2011, CELL PROLIFERAT, V44, P174, DOI 10.1111/j.1365-2184.2011.00733.x
   Pang YY, 2018, MOL CANCER, V17, DOI 10.1186/s12943-018-0840-y
   Pinz KG, 2017, ONCOTARGET, V8, P112783, DOI 10.18632/oncotarget.22626
   Ravaioli A, 1998, CELL PROLIFERAT, V31, P113
   Ray M, 2009, ONCOLOGIST, V14, P1116, DOI 10.1634/theoncologist.2009-0054
   Reis JS, 2006, J PATHOL, V209, P445, DOI 10.1002/path.2004
   Rezvani K, 2017, MOL THER, V25, P1769, DOI 10.1016/j.ymthe.2017.06.012
   Rusnak DW, 2007, CELL PROLIFERAT, V40, P580, DOI 10.1111/j.1365-2184.2007.00455.x
   Santarpia L, 2012, BREAST CANCER RES TR, V134, P333, DOI 10.1007/s10549-012-2035-3
   Schneider BP, 2008, CLIN CANCER RES, V14, P8010, DOI 10.1158/1078-0432.CCR-08-1208
   Secq V, 2014, BRIT J CANCER, V110, P1045, DOI 10.1038/bjc.2013.794
   Shepshelovich D, 2018, CANCER MED-US, V7, P5478, DOI 10.1002/cam4.1819
   Simiczyjew A, 2018, CANCERS, V10, DOI 10.3390/cancers10090335
   Tang XW, 2018, AM J CANCER RES, V8, P1899
   Teng YHF, 2011, BREAST CANCER RES, V13, DOI 10.1186/bcr2857
   Tilch E, 2014, BREAST CANCER RES TR, V143, P385, DOI 10.1007/s10549-013-2798-1
   Toyama T, 2008, BMC CANCER, V8, DOI 10.1186/1471-2407-8-309
   Wang LY, 2019, INT IMMUNOPHARMACOL, V74, DOI 10.1016/j.intimp.2019.105695
   Zhang P, 2018, SCI BULL, V63, P349, DOI 10.1016/j.scib.2018.02.007
   Zhang Q, 2018, J IMMUNOL RES, V2018, DOI 10.1155/2018/4263520
   Zhang YC, 2019, SCI BULL, V64, P499, DOI 10.1016/j.scib.2019.03.031
NR 51
TC 17
Z9 18
U1 6
U2 18
PU WILEY
PI HOBOKEN
PA 111 RIVER ST, HOBOKEN 07030-5774, NJ USA
SN 0960-7722
EI 1365-2184
J9 CELL PROLIFERAT
JI Cell Prolif.
PD AUG
PY 2020
VL 53
IS 8
AR e12858
DI 10.1111/cpr.12858
EA JUN 2020
PG 12
WC Cell Biology
WE Science Citation Index Expanded (SCI-EXPANDED)
SC Cell Biology
GA NI4AE
UT WOS:000543451200001
PM 32592435
OA gold, Green Published
DA 2022-05-19
ER

PT J
AU Yilmaz, A
   Cui, HW
   Caligiuri, MA
   Yu, JH
AF Yilmaz, Ahmet
   Cui, Hanwei
   Caligiuri, Michael A.
   Yu, Jianhua
TI Chimeric antigen receptor-engineered natural killer cells for cancer
   immunotherapy
SO JOURNAL OF HEMATOLOGY & ONCOLOGY
LA English
DT Review
DE Chimeric antigen receptor; Natural killer cells; T cells; Cancer
   immunotherapy
ID UMBILICAL-CORD BLOOD; HUMAN NK CELLS; CAR-T-CELLS; PLURIPOTENT
   STEM-CELLS; INNATE LYMPHOID-CELLS; EX-VIVO EXPANSION; TUMOR-CELLS; NK-92
   CELLS; ADOPTIVE IMMUNOTHERAPY; ANTITUMOR-ACTIVITY
AB Natural killer (NK) cells are a critical component of the innate immune system. Chimeric antigen receptors (CARs) re-direct NK cells toward tumor cells carrying corresponding antigens, creating major opportunities in the fight against cancer. CAR NK cells have the potential for use as universal CAR cells without the need for human leukocyte antigen matching or prior exposure to tumor-associated antigens. Exciting data from recent clinical trials have renewed interest in the field of cancer immunotherapy due to the potential of CAR NK cells in the production of "off-the-shelf" anti-cancer immunotherapeutic products. Here, we provide an up-to-date comprehensive overview of the recent advancements in key areas of CAR NK cell research and identify under-investigated research areas. We summarize improvements in CAR design and structure, advantages and disadvantages of using CAR NK cells as an alternative to CAR T cell therapy, and list sources to obtain NK cells. In addition, we provide a list of tumor-associated antigens targeted by CAR NK cells and detail challenges in expanding and transducing NK cells for CAR production. We additionally discuss barriers to effective treatment and suggest solutions to improve CAR NK cell function, proliferation, persistence, therapeutic effectiveness, and safety in solid and liquid tumors.
C1 [Yilmaz, Ahmet; Cui, Hanwei] Ohio State Univ, Comprehens Canc Ctr, Columbus, OH 43210 USA.
   [Caligiuri, Michael A.; Yu, Jianhua] City Hope Natl Med Ctr, Dept Hematol & Hematopoiet Cell Transplantat, 1500 E Duarte Rd,KCRB,Bldg 158,3rd Floor, Los Angeles, CA 91010 USA.
   [Caligiuri, Michael A.; Yu, Jianhua] City Hope Natl Med Ctr, Hematol Malignancies & Stem Cell Transplantat Ins, Los Angeles, CA 91010 USA.
   [Caligiuri, Michael A.; Yu, Jianhua] City Hope Beckman Res Inst, Dept Immunooncol, Los Angeles, CA 91010 USA.
   [Caligiuri, Michael A.; Yu, Jianhua] City Hope Comprehens Canc Ctr, Los Angeles, CA 91010 USA.
   [Caligiuri, Michael A.; Yu, Jianhua] Beckman Res Inst, Los Angeles, CA 91010 USA.
RP Yu, JH (通讯作者)，City Hope Natl Med Ctr, Dept Hematol & Hematopoiet Cell Transplantat, 1500 E Duarte Rd,KCRB,Bldg 158,3rd Floor, Los Angeles, CA 91010 USA.
EM Jiayu@coh.org
OI Yilmaz, Ahmet/0000-0002-4010-8599
FU NIH [AI129582, CA247550, NS106170, CA223400, CA210087, CA068458,
   CA163205]; Leukemia & Lymphoma Society [6503-17, 1364-19]; California
   Institute for Regenerative Medicine [DISC2COVID19-11947]
FX This work was supported by grants from the NIH (AI129582, CA247550,
   NS106170, CA223400, CA210087, CA068458, and CA163205), the Leukemia &
   Lymphoma Society (6503-17 and 1364-19), and the California Institute for
   Regenerative Medicine (DISC2COVID19-11947).
CR Adusumilli PS, 2014, SCI TRANSL MED, V6, DOI 10.1126/scitranslmed.3010162
   Afolabi LO, 2019, IMMUNOLOGY, V158, P63, DOI 10.1111/imm.13094
   Alkins R, 2016, NEURO-ONCOLOGY, V18, P974, DOI 10.1093/neuonc/nov318
   Alsamah W, 2014, INT J PHARM CLIN RES, V6, P97
   Altvater B, 2009, CLIN CANCER RES, V15, P4857, DOI 10.1158/1078-0432.CCR-08-2810
   Aranda F, 2014, ONCOIMMUNOLOGY, V3, DOI 10.4161/onci.27297
   Armeanu S, 2005, CANCER RES, V65, P6321, DOI 10.1158/0008-5472.CAN-04-4252
   Atsuta Y, 2009, BLOOD, V113, P1631, DOI 10.1182/blood-2008-03-147041
   Balsamo M, 2013, EUR J IMMUNOL, V43, P2756, DOI 10.1002/eji.201343448
   Battella S, 2016, J LEUKOCYTE BIOL, V99, P87, DOI 10.1189/jlb.5VMR0415-141R
   Becker PSA, 2016, CANCER IMMUNOL IMMUN, V65, P477, DOI 10.1007/s00262-016-1792-y
   Benson DM, 2015, CLIN CANCER RES, V21, P4055, DOI 10.1158/1078-0432.CCR-15-0304
   Bhat R, 2007, PLOS ONE, V2, DOI 10.1371/journal.pone.0000326
   Boissel L, 2013, ONCOIMMUNOLOGY, V2, DOI 10.4161/onci.26527
   Boissel L, 2012, LEUKEMIA LYMPHOMA, V53, P958, DOI 10.3109/10428194.2011.634048
   Boissel L, 2009, LEUKEMIA RES, V33, P1255, DOI 10.1016/j.leukres.2008.11.024
   Bollino D, 2017, TRANSL RES, V187, P32, DOI 10.1016/j.trsl.2017.06.003
   Bonifant CL, 2016, MOL THER-ONCOLYTICS, V3, DOI 10.1038/mto.2016.11
   Brown CE, 2016, NEW ENGL J MED, V375, P2561, DOI 10.1056/NEJMoa1610497
   Buller CW, 2020, CANCERS, V12, DOI 10.3390/cancers12071755
   Cany J, 2013, PLOS ONE, V8, DOI 10.1371/journal.pone.0064384
   Cao BH, 2020, BIOCHEM BIOPH RES CO, V524, P96, DOI 10.1016/j.bbrc.2020.01.053
   Carlsten M, 2016, CLIN CANCER RES, V22, P5211, DOI 10.1158/1078-0432.CCR-16-1108
   Carlsten M, 2015, FRONT IMMUNOL, V6, DOI 10.3389/fimmu.2015.00266
   Carr WH, 2007, J IMMUNOL, V178, P647, DOI 10.4049/jimmunol.178.2.647
   Carrega P, 2008, CANCER-AM CANCER SOC, V112, P863, DOI 10.1002/cncr.23239
   Castellani S, 2016, GENES-BASEL, V7, DOI 10.3390/genes7110103
   Chan CJ, 2014, NAT IMMUNOL, V15, P431, DOI 10.1038/ni.2850
   Chang LQ, 2015, LAB CHIP, V15, P3147, DOI 10.1039/c5lc00553a
   Chang YH, 2013, CANCER RES, V73, P1777, DOI 10.1158/0008-5472.CAN-12-3558
   Chen XL, 2016, ONCOTARGET, V7, P27764, DOI 10.18632/oncotarget.8526
   Cheng M, 2013, CELL MOL IMMUNOL, V10, P230, DOI 10.1038/cmi.2013.10
   Cheng Min, 2012, Front Med, V6, P56, DOI 10.1007/s11684-012-0177-7
   Childs RW, 2015, NAT REV DRUG DISCOV, V14, P487, DOI 10.1038/nrd4506
   Cho FN, 2014, PLOS ONE, V9, DOI 10.1371/journal.pone.0109352
   Chu J, 2014, LEUKEMIA, V28, P917, DOI 10.1038/leu.2013.279
   Chu Y, 2014, CYTOTHERAPY, V16, pS21, DOI 10.1016/j.jcyt.2014.01.064
   Chu YY, 2017, ONCOIMMUNOLOGY, V6, DOI 10.1080/2162402X.2017.1341031
   Clark EA, 2018, FRONT IMMUNOL, V9, DOI 10.3389/fimmu.2018.02235
   Craddock JA, 2010, J IMMUNOTHER, V33, P780, DOI 10.1097/CJI.0b013e3181ee6675
   Dai HR, 2020, J HEMATOL ONCOL, V13, DOI 10.1186/s13045-020-00856-8
   Danthinne X, 2000, GENE THER, V7, P1707, DOI 10.1038/sj.gt.3301301
   Davila ML, 2014, SCI TRANSL MED, V6, DOI 10.1126/scitranslmed.3008226
   De Propris MS, 2011, HAEMATOL-HEMATOL J, V96, P1548, DOI 10.3324/haematol.2011.043786
   Delneste Y, 2003, BLOOD, V101, P143, DOI 10.1182/blood-2002-04-1164
   Denman CJ, 2012, PLOS ONE, V7, DOI 10.1371/journal.pone.0030264
   Di Santo JP, 2006, ANNU REV IMMUNOL, V24, P257, DOI 10.1146/annurev.immunol.24.021605.090700
   Dong WJ, 2019, CANCER DISCOV, V9, P1422, DOI 10.1158/2159-8290.CD-18-1259
   Dotti G, 2014, IMMUNOL REV, V257, P107, DOI 10.1111/imr.12131
   Dufva O, 2020, BLOOD, V135, P597, DOI 10.1182/blood.2019002121
   Eapen M, 2007, LANCET, V369, P1947, DOI 10.1016/S0140-6736(07)60915-5
   Eguizabal C, 2015, FRONT IMMUNOL, V5, DOI 10.3389/fimmu.2014.00439
   Esser R, 2012, J CELL MOL MED, V16, P569, DOI 10.1111/j.1582-4934.2011.01343.x
   Fabian KP, 2020, J IMMUNOTHER CANCER, V8, DOI 10.1136/jitc-2019-000450
   Faden DL, 2019, HEAD NECK-J SCI SPEC, V41, P2591, DOI 10.1002/hed.25726
   Fan MX, 2017, J HEMATOL ONCOL, V10, DOI 10.1186/s13045-017-0519-7
   Farag SS, 2006, BLOOD REV, V20, P123, DOI 10.1016/j.blre.2005.10.001
   Felice B, 2009, PLOS ONE, V4, DOI 10.1371/journal.pone.0004571
   Felices M, 2016, METHODS MOL BIOL, V1441, P333, DOI 10.1007/978-1-4939-3684-7_28
   Fernandez L, 2019, FRONT IMMUNOL, V10, DOI 10.3389/fimmu.2019.02361
   Fernandez L, 2017, CLIN CANCER RES, V23, P5824, DOI 10.1158/1078-0432.CCR-17-0075
   Freud AG, 2017, IMMUNITY, V47, P820, DOI 10.1016/j.immuni.2017.10.008
   Fujisaki H, 2009, CANCER RES, V69, P4010, DOI 10.1158/0008-5472.CAN-08-3712
   Gill S, 2016, BLOOD REV, V30, P157, DOI 10.1016/j.blre.2015.10.003
   Gleitz HFE, 2017, PLOS ONE, V12, DOI 10.1371/journal.pone.0172435
   Glienke W, 2015, FRONT PHARMACOL, V6, DOI 10.3389/fphar.2015.00021
   Gordon IO, 2008, MODERN PATHOL, V21, P1421, DOI 10.1038/modpathol.2008.143
   Gorovits B, 2019, BIODRUGS, V33, P275, DOI 10.1007/s40259-019-00354-5
   Graham C, 2018, CELLS-BASEL, V7, DOI 10.3390/cells7100155
   Grosser R, 2019, CANCER CELL, V36, P471, DOI 10.1016/j.ccell.2019.09.006
   Grupp SA, 2013, NEW ENGL J MED, V368, P1509, DOI 10.1056/NEJMoa1215134
   Gschweng E, 2014, IMMUNOL REV, V257, P237, DOI 10.1111/imr.12128
   Guedan S, 2019, MOL THER-METH CLIN D, V12, P145, DOI 10.1016/j.omtm.2018.12.009
   Guillerey C, 2016, NAT IMMUNOL, V17, P1025, DOI 10.1038/ni.3518
   Guo Y, 2016, J IMMUNOL, V196
   Guven H, 2005, EXP HEMATOL, V33, P1320, DOI 10.1016/j.exphem.2005.07.006
   Hacein-Bey-Abina S, 2008, J CLIN INVEST, V118, P3132, DOI 10.1172/JCI35700
   Hausler SFM, 2014, AM J TRANSL RES, V6, P129
   Hambach J, 2020, CELLS-BASEL, V9, DOI 10.3390/cells9020321
   Han JF, 2015, SCI REP-UK, V5, DOI 10.1038/srep11483
   Han JF, 2015, AM J CANCER RES, V5, P945
   HARRIS DT, 1992, P NATL ACAD SCI USA, V89, P10006, DOI 10.1073/pnas.89.21.10006
   Hegde PS, 2020, IMMUNITY, V52, P17, DOI 10.1016/j.immuni.2019.12.011
   Hermanson DL, 2015, FRONT IMMUNOL, V6, DOI 10.3389/fimmu.2015.00195
   Hervieu A, 2013, J INVEST DERMATOL, V133, P499, DOI 10.1038/jid.2012.273
   Hesslein DGT, 2011, ADV IMMUNOL, V109, P45, DOI 10.1016/B978-0-12-387664-5.00002-9
   Heyman B, 2019, CANCERS, V11, DOI 10.3390/cancers11020191
   Hirayama AV, 2019, AM J HEMATOL, V94, pS42, DOI 10.1002/ajh.25445
   Hoseini SS, 2017, BLOOD CANCER J, V7, DOI [10.1038/bcj.2017.2, 10.1038/bcj.2017.35]
   Hou WZ, 2014, INT J CANCER, V135, P1238, DOI 10.1002/ijc.28747
   Hsi ED, 2008, CLIN CANCER RES, V14, P2775, DOI 10.1158/1078-0432.CCR-07-4246
   Hu Y, 2018, ACTA PHARMACOL SIN, V39, P167, DOI 10.1038/aps.2017.125
   Hu ZW, 2020, SCI REP-UK, V10, DOI 10.1038/s41598-020-59736-3
   Imai C, 2005, BLOOD, V106, P376, DOI 10.1182/blood-2004-12-4797
   Imai C, 2004, LEUKEMIA, V18, P676, DOI 10.1038/sj.leu.2403302
   Imamura M, 2014, BLOOD, V124, P1081, DOI 10.1182/blood-2014-02-556837
   IRVING BA, 1991, CELL, V64, P891, DOI 10.1016/0092-8674(91)90314-O
   Ishizuka IE, 2016, ANNU REV IMMUNOL, V34, P299, DOI 10.1146/annurev-immunol-041015-055549
   Jackson HJ, 2016, NAT REV CLIN ONCOL, V13, P370, DOI 10.1038/nrclinonc.2016.36
   Jain MD, 2018, STEM CELLS, V36, P36, DOI 10.1002/stem.2715
   Jiang H, 2014, MOL ONCOL, V8, P297, DOI 10.1016/j.molonc.2013.12.001
   Kararoudi MN, 2018, JOVE-J VIS EXP, DOI 10.3791/58237
   Kershaw MH, 2006, CLIN CANCER RES, V12, P6106, DOI 10.1158/1078-0432.CCR-06-1183
   Klingemann H, 2008, HORM METAB RES, V40, P122, DOI 10.1055/s-2007-1004576
   Klingemann H, 2016, FRONT IMMUNOL, V7, DOI 10.3389/fimmu.2016.00091
   Klingemann H, 2015, CYTOTHERAPY, V17, P245, DOI 10.1016/j.jcyt.2014.09.007
   Klingemann H, 2014, ONCOIMMUNOLOGY, V3, DOI 10.4161/onci.28147
   Kloss S, 2017, HUM GENE THER, V28, P897, DOI 10.1089/hum.2017.157
   Knorr DA, 2013, STEM CELL TRANSL MED, V2, P274, DOI 10.5966/sctm.2012-0084
   Kohrt HE, 2014, BLOOD, V123, P678, DOI 10.1182/blood-2013-08-519199
   Korde N, 2014, HAEMATOLOGICA, V99, pE81, DOI 10.3324/haematol.2013.103085
   KOTYLO PK, 1990, AM J CLIN PATHOL, V93, P263, DOI 10.1093/ajcp/93.2.263
   Kremer V, 2017, J IMMUNOTHER CANCER, V5, DOI 10.1186/s40425-017-0275-9
   Kruschinski A, 2008, P NATL ACAD SCI USA, V105, P17481, DOI 10.1073/pnas.0804788105
   Kurlander R, 2017, FDA CLIN REV MEMORAN, V9
   Lamers CHJ, 2013, MOL THER, V21, P904, DOI 10.1038/mt.2013.17
   Lanier LL, 2005, ANNU REV IMMUNOL, V23, P225, DOI 10.1146/annurev.immunol.23.021704.115526
   Lanier LL, 1998, IMMUNITY, V8, P693, DOI 10.1016/S1074-7613(00)80574-9
   Lasek W, 2014, CANCER IMMUNOL IMMUN, V63, P419, DOI 10.1007/s00262-014-1523-1
   Lee DW, 2015, LANCET, V385, P517, DOI 10.1016/S0140-6736(14)61403-3
   Lee DW, 2014, BLOOD, V124, P188, DOI 10.1182/blood-2014-05-552729
   Li L, 2010, CANCER GENE THER, V17, P147, DOI 10.1038/cgt.2009.61
   Li Y, 2018, CELL STEM CELL, V23, P181, DOI 10.1016/j.stem.2018.06.002
   Lichtenegger FS, 2017, J HEMATOL ONCOL, V10, DOI 10.1186/s13045-017-0505-0
   Ligtenberg MA, 2016, J IMMUNOL, V196, P759, DOI 10.4049/jimmunol.1401710
   Lim SA, 2013, CANCER RES, V73, P2598, DOI 10.1158/0008-5472.CAN-12-2893
   Lin JK, 2019, J CLIN ONCOL, V37, P2105, DOI 10.1200/JCO.18.02079
   Liu E, 2018, LEUKEMIA, V32, P520, DOI 10.1038/leu.2017.226
   Liu EL, 2020, NEW ENGL J MED, V382, P545, DOI 10.1056/NEJMoa1910607
   Liu XJ, 2017, CELL RES, V27, P154, DOI 10.1038/cr.2016.142
   Liu Y, 2020, CELL PROLIFERAT, V53, DOI 10.1111/cpr.12858
   Ljunggren HG, 2007, NAT REV IMMUNOL, V7, P329, DOI 10.1038/nri2073
   Lowe E, 2016, METHODS MOL BIOL, V1441, P241, DOI 10.1007/978-1-4939-3684-7_20
   Lu CG, 2020, MOL IMMUNOL, V122, P200, DOI 10.1016/j.molimm.2020.04.016
   Luevano M, 2012, HUM IMMUNOL, V73, P248, DOI 10.1016/j.humimm.2011.12.015
   MacLeod RAF, 2002, LEUKEMIA RES, V26, P1027, DOI 10.1016/S0145-2126(02)00055-3
   Mailliard RB, 2003, J IMMUNOL, V171, P2366, DOI 10.4049/jimmunol.171.5.2366
   Martin-Antonio B, 2017, INT J MOL SCI, V18, DOI 10.3390/ijms18091868
   Maude SL, 2014, NEW ENGL J MED, V371, P1507, DOI 10.1056/NEJMoa1407222
   Mehta RS, 2018, FRONT IMMUNOL, V9, DOI 10.3389/fimmu.2018.00283
   Meier R, 2011, MAGN RESON MED, V65, P756, DOI 10.1002/mrm.22652
   Messaoudene M, 2017, FRONT IMMUNOL, V8, DOI 10.3389/fimmu.2017.00683
   Michen S, 2016, CRIT REV IMMUNOL, V36, P329, DOI 10.1615/CritRevImmunol.2017019376
   Michieletto D, 2019, NAT COMMUN, V10, DOI 10.1038/s41467-019-08333-8
   Micucci F, 2006, EXP HEMATOL, V34, P1344, DOI 10.1016/j.exphem.2006.06.001
   Miller JS, 2005, BLOOD, V105, P3051, DOI 10.1182/blood-2004-07-2974
   Mohammed S, 2017, MOL THER, V25, P249, DOI 10.1016/j.ymthe.2016.10.016
   Montagner IM, 2020, CELLS-BASEL, V9, DOI 10.3390/cells9061382
   Moretta A, 2008, CELL DEATH DIFFER, V15, P226, DOI 10.1038/sj.cdd.4402170
   Morgan RA, 2010, MOL THER, V18, P843, DOI 10.1038/mt.2010.24
   Morvan MG, 2016, NAT REV CANCER, V16, P7, DOI 10.1038/nrc.2015.5
   Muller N, 2015, J IMMUNOTHER, V38, P197, DOI 10.1097/CJI.0000000000000082
   Muller T, 2008, CANCER IMMUNOL IMMUN, V57, P411, DOI 10.1007/s00262-007-0383-3
   Mukherjee M, 2017, MOL THER, V25, P1757, DOI 10.1016/j.ymthe.2017.06.003
   Nakazawa T, 2020, CELLS-BASEL, V9, DOI 10.3390/cells9040998
   Nanbakhsh A, 2018, JOVE-J VIS EXP, DOI 10.3791/55063
   Nayyar G, 2019, FRONT ONCOL, V9, DOI 10.3389/fonc.2019.00051
   Olson JA, 2010, BLOOD, V115, P4293, DOI 10.1182/blood-2009-05-222190
   Orange JS, 2003, P NATL ACAD SCI USA, V100, P14151, DOI 10.1073/pnas.1835830100
   Otegbeye F, 2018, PLOS ONE, V13, DOI 10.1371/journal.pone.0191358
   Parihar R, 2019, CANCER IMMUNOL RES, V7, P363, DOI 10.1158/2326-6066.CIR-18-0572
   Parsons DW, 2008, SCIENCE, V321, P1807, DOI 10.1126/science.1164382
   Pinthus JH, 2003, CANCER RES, V63, P2470
   Pockley AG, 2020, EXPERT OPIN BIOL TH, V20, P23, DOI 10.1080/14712598.2020.1688298
   Porter DL, 2015, SCI TRANSL MED, V7, DOI 10.1126/scitranslmed.aac5415
   Ramos CA, 2016, ANNU REV MED, V67, P165, DOI 10.1146/annurev-med-051914-021702
   Ranzani M, 2013, MOL CANCER RES, V11, P1141, DOI 10.1158/1541-7786.MCR-13-0244
   Rautela J, 2018, EFFICIENT GENOME EDI
   Ren JT, 2017, PROTEIN CELL, V8, P634, DOI 10.1007/s13238-017-0410-x
   Ren JT, 2017, CLIN CANCER RES, V23, P2255, DOI 10.1158/1078-0432.CCR-16-1300
   Rocha V, 2004, NEW ENGL J MED, V351, P2276, DOI 10.1056/NEJMoa041469
   Rossi GR, 2020, FRONT IMMUNOL, V11, DOI 10.3389/fimmu.2020.00073
   Sadelain M, 2003, NAT REV CANCER, V3, P35, DOI 10.1038/nrc971
   Sadelain M, 2013, CANCER DISCOV, V3, P388, DOI 10.1158/2159-8290.CD-12-0548
   Sahm C, 2012, CANCER IMMUNOL IMMUN, V61, P1451, DOI 10.1007/s00262-012-1212-x
   Salih HR, 2002, J IMMUNOL, V169, P4098, DOI 10.4049/jimmunol.169.8.4098
   Sampath P, 2013, MOL THER, V21, P620, DOI 10.1038/mt.2012.257
   Santoro SP, 2015, CANCER IMMUNOL RES, V3, P68, DOI 10.1158/2326-6066.CIR-14-0192
   Savan R, 2010, METHODS MOL BIOL, V612, P209, DOI 10.1007/978-1-60761-362-6_14
   Schambach A, 2016, RECENT RESULTS CANC, V209, P17, DOI 10.1007/978-3-319-42934-2_2
   Schonfeld K, 2015, MOL THER, V23, P330, DOI [10.1038/mt.2014.21, 10.1038/mt.2014.219]
   Seidel D, 2015, CANCER IMMUNOL IMMUN, V64, P621, DOI 10.1007/s00262-015-1669-5
   Shah N, 2013, PLOS ONE, V8, DOI 10.1371/journal.pone.0076781
   Shevtsov M, 2016, FRONT IMMUNOL, V7, DOI 10.3389/fimmu.2016.00492
   Shimasaki N, 2012, CYTOTHERAPY, V14, P830, DOI 10.3109/14653249.2012.671519
   Siegler EL, 2017, MOL THER, V25, P2607, DOI 10.1016/j.ymthe.2017.08.010
   SLAMON DJ, 1989, SCIENCE, V244, P707, DOI 10.1126/science.2470152
   Spanholtz J, 2011, PLOS ONE, V6, DOI 10.1371/journal.pone.0020740
   Spits H, 2013, NAT REV IMMUNOL, V13, P145, DOI 10.1038/nri3365
   Srivastava S, 2015, TRENDS IMMUNOL, V36, P494, DOI 10.1016/j.it.2015.06.004
   Stern Lawrence A, 2020, Cancer Treat Res, V180, P297, DOI 10.1007/978-3-030-38862-1_11
   Stoiber S, 2019, CELLS-BASEL, V8, DOI 10.3390/cells8050472
   Su S., 2011, BLOOD, V118, P4714
   Sutlu T, 2012, HUM GENE THER, V23, P1090, DOI 10.1089/hum.2012.080
   Sutlu T, 2010, CYTOTHERAPY, V12, P1044, DOI 10.3109/14653249.2010.504770
   Tammana S, 2010, HUM GENE THER, V21, P75, DOI 10.1089/hum.2009.122
   Tang N, 2020, JCI INSIGHT, V5, DOI 10.1172/jci.insight.133977
   Tang XW, 2018, AM J CANCER RES, V8, P1083
   Terszowski G, 2015, ONCOIMMUNOLOGY, V4, DOI 10.1080/2162402X.2015.1016708
   Topfer K, 2015, J IMMUNOL, V194, P3201, DOI 10.4049/jimmunol.1400330
   Tonn T, 2013, CYTOTHERAPY, V15, P1563, DOI 10.1016/j.jcyt.2013.06.017
   Tran J, 2007, MOL THER, V15, P1331, DOI 10.1038/sj.mt.6300184
   Uherek C, 2002, BLOOD, V100, P1265, DOI 10.1182/blood.V100.4.1265.h81602001265_1265_1273
   Urena-Bailen G, 2020, BRIEF FUNCT GENOMICS, V19, P191, DOI 10.1093/bfgp/elz039
   van der Stegen SJC, 2015, NAT REV DRUG DISCOV, V14, P499, DOI 10.1038/nrd4597
   Vey Norbert, 2018, Oncotarget, V9, P17675, DOI 10.18632/oncotarget.24832
   Vivier E, 2008, NAT IMMUNOL, V9, P503, DOI 10.1038/ni1582
   Waiseng E, 2017, SCI REP-UK, V7, DOI 10.1038/s41598-017-11126-y
   Waldhauer I, 2008, ONCOGENE, V27, P5932, DOI 10.1038/onc.2008.267
   Walker JA, 2013, NAT REV IMMUNOL, V13, P75, DOI 10.1038/nri3349
   Wang J, 2018, J IMMUNOTHER CANCER, V6, DOI 10.1186/s40425-018-0441-8
   Wang QM, 2018, CANCER IMMUNOL RES, V6, P965, DOI 10.1158/2326-6066.CIR-17-0491
   Wang ZJ, 2017, CANCER IMMUNOL IMMUN, V66, P537, DOI 10.1007/s00262-017-1959-1
   Watanabe K, 2015, J IMMUNOL, V194, P911, DOI 10.4049/jimmunol.1402346
   Wei JS, 2019, J HEMATOL ONCOL, V12, DOI 10.1186/s13045-019-0758-x
   Wennerberg E, 2015, CANCER IMMUNOL IMMUN, V64, P225, DOI 10.1007/s00262-014-1629-5
   Woll PS, 2009, BLOOD, V113, P6094, DOI 10.1182/blood-2008-06-165225
   Xia N, 2019, ANTICANCER RES, V39, P5919, DOI 10.21873/anticanres.13796
   Xing DX, 2010, J IMMUNOTHER, V33, P684, DOI 10.1097/CJI.0b013e3181e475e9
   Xiong W, 2018, MOL THER, V26, P963, DOI 10.1016/j.ymthe.2018.01.020
   Yalniz FF, 2018, CL LYMPH MYELOM LEUK, V18, P658, DOI 10.1016/j.clml.2018.06.011
   Yu JH, 2013, TRENDS IMMUNOL, V34, P573, DOI 10.1016/j.it.2013.07.005
   Zhang C, 2020, FRONT IMMUNOL, V11, DOI 10.3389/fimmu.2020.00060
   Zhang C, 2017, BIOMARK RES, V5, DOI 10.1186/s40364-017-0102-y
   Zhang CC, 2016, JNCI-J NATL CANCER I, V108, DOI 10.1093/jnci/djv375
   Zhang G, 2013, IMMUNOL CELL BIOL, V91, P615, DOI 10.1038/icb.2013.45
   Zhang Q, 2017, J IMMUNOL RES, V2017, DOI 10.1155/2017/6915912
   Zhang YB, 2016, BLOOD, V128, DOI 10.1182/blood.V128.22.1342.1342
   Zhen AJ, 2015, MOL THER, V23, P1358, DOI 10.1038/mt.2015.102
   Zhu SG, 2015, PHARM RES-DORDR, V32, P779, DOI 10.1007/s11095-013-1231-0
NR 230
TC 42
Z9 44
U1 14
U2 29
PU BMC
PI LONDON
PA CAMPUS, 4 CRINAN ST, LONDON N1 9XW, ENGLAND
EI 1756-8722
J9 J HEMATOL ONCOL
JI J. Hematol. Oncol.
PD DEC 7
PY 2020
VL 13
IS 1
AR 168
DI 10.1186/s13045-020-00998-9
PG 22
WC Oncology; Hematology
WE Science Citation Index Expanded (SCI-EXPANDED)
SC Oncology; Hematology
GA PE0BT
UT WOS:000598039500002
PM 33287875
OA Green Published, gold
DA 2022-05-19
ER

PT J
AU Glienke, W
   Esser, R
   Priesner, C
   Suerth, JD
   Schambach, A
   Wels, WS
   Grez, M
   Kloess, S
   Arseniev, L
   Koehl, U
AF Glienke, Wolfgang
   Esser, Ruth
   Priesner, Christoph
   Suerth, Julia D.
   Schambach, Axel
   Wels, Winfried S.
   Grez, Manuel
   Kloess, Stephan
   Arseniev, Lubomir
   Koehl, Ulrike
TI Advantages and applications of CAR-expressing natural killer cells
SO FRONTIERS IN PHARMACOLOGY
LA English
DT Review
DE CAR; suicide genes; NK cells; T cells
ID MODIFIED T-CELLS; HAPLOIDENTICAL NK CELLS; GENE-THERAPY; STEM-CELLS;
   ADOPTIVE IMMUNOTHERAPY; CHIMERIC RECEPTOR; VIVO EXPANSION;
   CLINICAL-GRADE; ADVERSE EVENT; NKG2D LIGANDS
AB In contrast to donor T cells, natural killer (NK) cells are known to mediate anti-cancer effects without the risk of inducing graft-versus-host disease (GvHD). In order to improve cytotoxicity against resistant cancer cells, auspicious efforts have been made with chimeric antigen receptor (CAR) expressing T- and NK cells. These CAR-modified cells express antigen receptors against tumor-associated surface antigens, thus redirecting the effector cells and enhancing tumor-specific immunosurveillance. However, many cancer antigens are also expressed on healthy tissues, potentially leading to off tumor/on target toxicity by CAR-engineered cells. In order to control such potentially severe side effects, the insertion of suicide genes into CAR-modified effectors can provide a means for efficient depletion of these cells. While CAR-expressing T cells have entered successfully clinical trials, experience with CAR-engineered NK cells is mainly restricted to pre-clinical investigations and predominantly to NK cell lines. In this review we summarize the data on CAR expressing NK cells focusing on the possible advantage using these short-lived effector cells and discuss the necessity of suicide switches. Furthermore, we address the compliance of such modified NK cells with regulatory requirements as a new field in cellular immunotherapy.
C1 [Glienke, Wolfgang; Esser, Ruth; Priesner, Christoph; Kloess, Stephan; Arseniev, Lubomir; Koehl, Ulrike] Hannover Med Sch, Integrated Res & Treatment Ctr Transplantat, Inst Cellular Therapeut, D-30625 Hannover, Germany.
   [Suerth, Julia D.; Schambach, Axel] Hannover Med Sch, Inst Expt Hematol, D-30625 Hannover, Germany.
   [Wels, Winfried S.; Grez, Manuel] Inst Tumor Biol & Expt Therapy, Georg Speyer Haus, Frankfurt, Germany.
RP Glienke, W (通讯作者)，Hannover Med Sch, Integrated Res & Treatment Ctr Transplantat, Inst Cellular Therapeut, Feodor Lynen St 21, D-30625 Hannover, Germany.
EM glienke.wolfgang@mh-hannover.de; koehl.ulrike@mh-hannover.de
RI Schambach, Axel/C-5491-2011
OI Koehl, Ulrike/0000-0002-8159-9160; Wels, Winfried/0000-0001-9858-3643
FU Wilhelm Sander-Stiftung far Krebsforschung; Integrated Research and
   Treatment Center Transplantation (IFB-Tx) - German Federal Ministry of
   Education and Research [01EO0802]
FX This project was supported by the Wilhelm Sander-Stiftung far
   Krebsforschung and the Integrated Research and Treatment Center
   Transplantation (IFB-Tx) funded by the German Federal Ministry of
   Education and Research (reference number: 01EO0802).
CR Aiuti A, 2013, SCIENCE, V341, P865, DOI 10.1126/science.1233151
   Alsamah W, 2014, INT J PHARM CLIN RES, V6, P97
   Altvater B, 2009, CLIN CANCER RES, V15, P4857, DOI 10.1158/1078-0432.CCR-08-2810
   Battula VL, 2012, J CLIN INVEST, V122, P2066, DOI 10.1172/JCI59735
   Biffi A, 2013, SCIENCE, V341, P864, DOI 10.1126/science.1233158
   Boissel L, 2013, ONCOIMMUNOLOGY, V2, DOI 10.4161/onci.26527
   Boissel L, 2009, LEUKEMIA RES, V33, P1255, DOI 10.1016/j.leukres.2008.11.024
   Bonini C, 1997, SCIENCE, V276, P1719, DOI 10.1126/science.276.5319.1719
   Bonini C, 2007, MOL THER, V15, P1248, DOI 10.1038/sj.mt.6300190
   Braun CJ, 2014, SCI TRANSL MED, V6, DOI 10.1126/scitranslmed.3007280
   Brehm C, 2014, CANCER IMMUNOL IMMUN, V63, P821, DOI 10.1007/s00262-014-1556-5
   Brehm C, 2011, PLOS ONE, V6, DOI 10.1371/journal.pone.0027351
   Brentjens R, 2010, MOL THER, V18, P666, DOI 10.1038/mt.2010.31
   Cavazzana-Calvo M, 2010, NATURE, V467, P318, DOI 10.1038/nature09328
   Chang YH, 2013, CANCER RES, V73, P1777, DOI 10.1158/0008-5472.CAN-12-3558
   Cheng Min, 2012, Front Med, V6, P56, DOI 10.1007/s11684-012-0177-7
   Chouaib S, 2014, FRONT IMMUNOL, V5, DOI 10.3389/fimmu.2014.00095
   Chu J, 2014, LEUKEMIA, V28, P917, DOI 10.1038/leu.2013.279
   Chu Y, 2014, CYTOTHERAPY, V16, pS21, DOI 10.1016/j.jcyt.2014.01.064
   Corrigan-Curay J, 2014, MOL THER, V22, P1564, DOI 10.1038/mt.2014.148
   Di Stasi A, 2011, NEW ENGL J MED, V365, P1673, DOI 10.1056/NEJMoa1106152
   Esser R, 2012, J CELL MOL MED, V16, P569, DOI 10.1111/j.1582-4934.2011.01343.x
   Fan LF, 1999, HUM GENE THER, V10, P2273, DOI 10.1089/10430349950016924
   Ferrara JLM, 2009, LANCET, V373, P1550, DOI 10.1016/S0140-6736(09)60237-3
   Grupp SA, 2013, NEW ENGL J MED, V368, P1509, DOI 10.1056/NEJMoa1215134
   Hacein-Bey-Abina S, 2014, NEW ENGL J MED, V371, P1407, DOI 10.1056/NEJMoa1404588
   Hacein-Bey-Abina S, 2008, J CLIN INVEST, V118, P3132, DOI 10.1172/JCI35700
   Holdenrieder S, 2007, ANTICANCER RES, V27, P2041
   Howe SJ, 2008, J CLIN INVEST, V118, P3143, DOI 10.1172/JCI35798
   Huenecke S, 2010, J IMMUNOTHER, V33, P200, DOI 10.1097/CJI.0b013e3181bb46f7
   Imai C, 2005, BLOOD, V106, P376, DOI 10.1182/blood-2004-12-4797
   IRVING BA, 1993, J EXP MED, V177, P1093, DOI 10.1084/jem.177.4.1093
   Iyengar R, 2003, CYTOTHERAPY, V5, P479, DOI 10.1080/14653240310003558
   Jiang H, 2014, MOL ONCOL, V8, P297, DOI 10.1016/j.molonc.2013.12.001
   Jones Benjamin S, 2014, Front Pharmacol, V5, P254, DOI 10.3389/fphar.2014.00254
   Kenderian SS, 2014, CANCER RES, V74, P6383, DOI 10.1158/0008-5472.CAN-14-1530
   Klingemann H, 2014, ONCOIMMUNOLOGY, V3, DOI 10.4161/onci.28147
   Kloess S, 2010, EUR J IMMUNOL, V40, P3255, DOI 10.1002/eji.201040568
   Kochenderfer JN, 2013, BLOOD, V122, P4129, DOI 10.1182/blood-2013-08-519413
   Kochenderfer JN, 2012, BLOOD, V119, P2709, DOI 10.1182/blood-2011-10-384388
   Koehl U, 2005, KLIN PADIATR, V217, P345, DOI 10.1055/s-2005-872520
   Koehl U, 2004, BLOOD CELL MOL DIS, V33, P261, DOI 10.1016/j.bcmd.2004.08.013
   Koehl U, 2013, FRONT ONCOL, V3, DOI 10.3389/fonc.2013.00118
   KORNBLUTH J, 1985, J IMMUNOL, V134, P728
   Kruschinski A, 2008, P NATL ACAD SCI USA, V105, P17481, DOI 10.1073/pnas.0804788105
   Leuci V, 2014, CURR GENE THER, V14, P52, DOI 10.2174/1566523213666131223130353
   Leung SO, 2015, MABS-AUSTIN, V7, P66, DOI 10.4161/19420862.2014.985519
   Leung W, 2011, BRIT J HAEMATOL, V155, P14, DOI 10.1111/j.1365-2141.2011.08823.x
   Lipowska-Bhalla G, 2012, CANCER IMMUNOL IMMUN, V61, P953, DOI 10.1007/s00262-012-1254-0
   Liu L, 2010, J DERMATOL, V37, P17
   Luetke-Eversloh M, 2013, FRONT IMMUNOL, V4, DOI 10.3389/fimmu.2013.00499
   Maude SL, 2014, NEW ENGL J MED, V371, P1507, DOI 10.1056/NEJMoa1407222
   Maus MV, 2014, BLOOD, V123, P2625, DOI 10.1182/blood-2013-11-492231
   Miller JS, 2005, BLOOD, V105, P3051, DOI 10.1182/blood-2004-07-2974
   Morgan RA, 2010, MOL THER, V18, P843, DOI 10.1038/mt.2010.24
   Muller T, 2008, CANCER IMMUNOL IMMUN, V57, P411, DOI 10.1007/s00262-007-0383-3
   Ni ZY, 2014, STEM CELLS, V32, P1021, DOI 10.1002/stem.1611
   Park TS, 2011, TRENDS BIOTECHNOL, V29, P550, DOI 10.1016/j.tibtech.2011.04.009
   Porter DL, 2011, NEW ENGL J MED, V365, P725, DOI 10.1056/NEJMoa1103849
   Raffaghello L, 2004, NEOPLASIA, V6, P558, DOI 10.1593/neo.04316
   Sadelain M, 2013, CANCER DISCOV, V3, P388, DOI 10.1158/2159-8290.CD-12-0548
   Sahm C, 2012, CANCER IMMUNOL IMMUN, V61, P1451, DOI 10.1007/s00262-012-1212-x
   Schonfeld K, 2015, MOL THER, V23, P330, DOI [10.1038/mt.2014.21, 10.1038/mt.2014.219]
   Schule S, 2010, BUNDESGESUNDHEITSBLA, V53, P30, DOI 10.1007/s00103-009-0988-0
   Shah NN, 2015, BLOOD, V125, P784, DOI 10.1182/blood-2014-07-592881
   Shimasaki Noriko, 2013, Methods Mol Biol, V969, P203, DOI 10.1007/978-1-62703-260-5_13
   Shimasaki N, 2012, CYTOTHERAPY, V14, P830, DOI 10.3109/14653249.2012.671519
   Spanholtz J, 2011, PLOS ONE, V6, DOI 10.1371/journal.pone.0020740
   Stauss HJ, 2013, GENE THER, V20, P1029, DOI 10.1038/gt.2013.34
   Stein S, 2010, NAT MED, V16, P198, DOI 10.1038/nm.2088
   Stern M, 2013, BONE MARROW TRANSPL, V48, P433, DOI 10.1038/bmt.2012.162
   Suerth JD, 2012, CURR OPIN IMMUNOL, V24, P598, DOI 10.1016/j.coi.2012.08.007
   Sutlu T, 2010, CYTOTHERAPY, V12, P1044, DOI 10.3109/14653249.2010.504770
   Tassev DV, 2012, CANCER GENE THER, V19, P84, DOI 10.1038/cgt.2011.66
   Tonn T, 2013, CYTOTHERAPY, V15, P1563, DOI 10.1016/j.jcyt.2013.06.017
   Uherek C, 2002, BLOOD, V100, P1265, DOI 10.1182/blood.V100.4.1265.h81602001265_1265_1273
   Velardi A, 2012, CURR OPIN HEMATOL, V19, P421, DOI 10.1097/MOH.0b013e3283590395
   Vogler I, 2010, MOL THER, V18, P1330, DOI 10.1038/mt.2010.83
   Woll PS, 2009, BLOOD, V113, P6094, DOI 10.1182/blood-2008-06-165225
   Yagita M, 2000, LEUKEMIA, V14, P922, DOI 10.1038/sj.leu.2401769
   Zhang G, 2013, IMMUNOL CELL BIOL, V91, P615, DOI 10.1038/icb.2013.45
NR 81
TC 148
Z9 165
U1 5
U2 51
PU FRONTIERS MEDIA SA
PI LAUSANNE
PA AVENUE DU TRIBUNAL FEDERAL 34, LAUSANNE, CH-1015, SWITZERLAND
SN 1663-9812
J9 FRONT PHARMACOL
JI Front. Pharmacol.
PD FEB 12
PY 2015
VL 6
AR 21
DI 10.3389/fphar.2015.00021
PG 7
WC Pharmacology & Pharmacy
WE Science Citation Index Expanded (SCI-EXPANDED)
SC Pharmacology & Pharmacy
GA CF8SW
UT WOS:000352833200001
PM 25729364
OA Green Published, gold
HC Y
HP N
DA 2022-05-19
ER

PT J
AU Klapdor, R
   Wang, S
   Hacker, U
   Buning, H
   Morgan, M
   Dork, T
   Hillemanns, P
   Schambach, A
AF Klapdor, Ruediger
   Wang, Shuo
   Hacker, Ulrich
   Buening, Hildegard
   Morgan, Michael
   Doerk, Thilo
   Hillemanns, Peter
   Schambach, Axel
TI Improved Killing of Ovarian Cancer Stem Cells by Combining a Novel
   Chimeric Antigen Receptor-Based Immunotherapy and Chemotherapy
SO HUMAN GENE THERAPY
LA English
DT Article
DE lentiviral vector; chimeric antigen receptor; NK cells; chemotherapy;
   synthetic biology; ovarian cancer
ID EPITHELIAL-MESENCHYMAL TRANSITION; NATURAL-KILLER-CELLS; CAR-T-CELLS;
   ANTITUMOR-ACTIVITY; LINE NK-92; IN-VIVO; CYTOTOXIC ACTIVITY;
   BREAST-CANCER; PHASE-I; CD133
AB Ovarian cancer represents the most lethal gynecological cancer. Although cytoreductive chemotherapy and surgery lead to complete macroscopic tumor removal, most of the patients in advanced stages suffer from recurrent disease and subsequently die. This may be explained by the activity of cancer stem cells (CSC), which are a subpopulation of cells with an elevated chemoresistance and an increased capacity for self-renewal and metastatic spread. Specifically targeting these cells by adoptive immunotherapy represents a promising strategy to reduce the risk for recurrent disease. This study selected the widely accepted CSC marker CD133 as a target for a chimeric antigen receptor (CAR)-based immunotherapeutic approach to treat ovarian cancer. A lentiviral vector was generated encoding a third-generation anti-CD133-CAR, and clinically used NK92 cells were transduced. These engineered natural killer (NK) cells showed specific killing against CD133-positive ovarian cancer cell lines and primary ovarian cancer cells cultured from sequential ascites harvests. Additionally, specific activation of these engineered NK cells was demonstrated via interferon-gamma secretion assays. To improve clinical efficacy of ovarian cancer treatment, the effect of the chemotherapeutic agent cisplatin was evaluated together with CAR-transduced NK cell treatment. It was demonstrated that NK cells remain cytotoxic and active under cisplatin treatment and, importantly, that sequential treatment with cisplatin followed by CAR-NK cells led to the strongest killing effect. The specific eradication of ovarian CSCs by anti-CD133-CAR expressing NK92 cells represents a promising strategy and, when confirmed in vivo, shall be the basis of future clinical studies with the aim to prevent recurrent disease.
C1 [Klapdor, Ruediger; Wang, Shuo; Doerk, Thilo; Hillemanns, Peter] Hannover Med Sch, Dept Gynecol & Obstet, Carl Neuberg Str 1, D-30625 Hannover, Germany.
   [Klapdor, Ruediger; Wang, Shuo; Hacker, Ulrich; Buening, Hildegard; Morgan, Michael; Schambach, Axel] Hannover Med Sch, Inst Expt Hematol, Carl Neuberg Str 1, D-30625 Hannover, Germany.
   [Klapdor, Ruediger; Buening, Hildegard; Morgan, Michael; Schambach, Axel] Hannover Med Sch, Cluster Excellence REBIRTH, Hannover, Germany.
   [Hacker, Ulrich] Univ Hosp Leipzig, UCCL, Leipzig, Germany.
   [Schambach, Axel] Harvard Med Sch, Boston Childrens Hosp, Div Hematol Oncol, Boston, MA USA.
RP Klapdor, R (通讯作者)，Hannover Med Sch, Dept Gynecol & Obstet, Carl Neuberg Str 1, D-30625 Hannover, Germany.; Klapdor, R; Schambach, A (通讯作者)，Hannover Med Sch, Inst Expt Hematol, Carl Neuberg Str 1, D-30625 Hannover, Germany.
EM Klapdor.ruediger@mh-hannover.de; schambach.axel@mh-hannover.de
RI Schambach, Axel/C-5491-2011; Klapdor, Rüdiger/AAV-1672-2021; Buening,
   Hildegard/AAV-9928-2021; Dörk, Thilo/J-8620-2012; Hacker,
   Ulrich/AAL-2971-2020; Buening, Hildegard/AAJ-2352-2020
OI Klapdor, Rüdiger/0000-0002-0117-4366; Buening,
   Hildegard/0000-0002-3365-6933; Dörk, Thilo/0000-0002-9458-0282; Hacker,
   Ulrich/0000-0002-3253-8206; 
FU HILF (Hochschulinterne Leistungsforderung, Hannover Medical School);
   Young Academy (Hannover Medical School); DFG (Cluster of Excellence
   REBIRTH) [SFB738, KFO 286]
FX This study was supported by HILF (Hochschulinterne Leistungsforderung,
   Hannover Medical School) and the Young Academy (Hannover Medical School;
   both granted to Dr. Rudiger Klapdor) as well as DFG (SFB738, Cluster of
   Excellence REBIRTH and KFO 286). We thank the
   Claudia-von-Schilling-Stiftung for the opportunity to use the
   xCELLigence real-time impedance analyzer. We gratefully acknowledge the
   technical assistance of Britta Wieland and helpful advice of Dr.
   Kristine Bousset.
CR Ahmed N, 2013, J CELL BIOCHEM, V114, P21, DOI 10.1002/jcb.24317
   Arai S, 2008, CYTOTHERAPY, V10, P625, DOI 10.1080/14653240802301872
   Bapat SA, 2005, CANCER RES, V65, P3025, DOI 10.1158/0008-5472.CAN-04-3931
   Brendel C, 2015, MOL THER, V23, P63, DOI 10.1038/mt.2014.173
   Brentjens RJ, 2013, SCI TRANSL MED, V5, DOI 10.1126/scitranslmed.3005930
   Burges A, 2011, DTSCH ARZTEBL INT, V108, P635, DOI 10.3238/arztebl.2011.0635
   Burgos-Ojeda D, 2012, CANCER LETT, V322, P1, DOI 10.1016/j.canlet.2012.02.002
   Caruana I, 2014, SEMIN ONCOL, V41, P661, DOI 10.1053/j.seminoncol.2014.08.005
   Chekmasova AA, 2010, CLIN CANCER RES, V16, P3594, DOI 10.1158/1078-0432.CCR-10-0192
   Cole JM, 2014, JOVE-J VIS EXP, DOI 10.3791/51891
   Engel J, 2002, EUR J CANCER, V38, P2435, DOI 10.1016/S0959-8049(02)00495-1
   Fernando RI, 2011, CANCER RES, V71, P5296, DOI 10.1158/0008-5472.CAN-11-0156
   Garson K, 2015, REPRODUCTION, V149, pR59, DOI 10.1530/REP-14-0234
   Gilham DE, 2012, TRENDS MOL MED, V18, P377, DOI 10.1016/j.molmed.2012.04.009
   Harter P, 2011, INT J GYNECOL CANCER, V21, P289, DOI 10.1097/IGC.0b013e31820aaafd
   Hermanson DL, 2015, FRONT IMMUNOL, V6, DOI 10.3389/fimmu.2015.00195
   Karbanova J, 2008, J HISTOCHEM CYTOCHEM, V56, P977, DOI 10.1369/jhc.2008.951897
   Kemper K, 2010, CANCER RES, V70, P719, DOI 10.1158/0008-5472.CAN-09-1820
   Kershaw MH, 2006, CLIN CANCER RES, V12, P6106, DOI 10.1158/1078-0432.CCR-06-1183
   Klingemann H, 2016, FRONT IMMUNOL, V7, DOI 10.3389/fimmu.2016.00091
   Klingemann H, 2014, ONCOIMMUNOLOGY, V3, DOI 10.4161/onci.28147
   Kochenderfer JN, 2009, J IMMUNOTHER, V32, P689, DOI 10.1097/CJI.0b013e3181ac6138
   Lanitis E, 2013, CANCER IMMUNOL RES, V1, P43, DOI 10.1158/2326-6066.CIR-13-0008
   Lanitis E, 2012, MOL THER, V20, P633, DOI 10.1038/mt.2011.256
   Latifi A, 2011, J CELL BIOCHEM, V112, P2850, DOI 10.1002/jcb.23199
   Long HX, 2015, ONCOTARGET, V6, P5846, DOI 10.18632/oncotarget.3462
   Long HX, 2012, STEM CELLS, V30, P2309, DOI 10.1002/stem.1194
   MacLeod RAF, 2002, LEUKEMIA RES, V26, P1027, DOI 10.1016/S0145-2126(02)00055-3
   Maki G, 2001, J HEMATOTH STEM CELL, V10, P369, DOI 10.1089/152581601750288975
   Markasz L, 2007, MOL CANCER THER, V6, P644, DOI 10.1158/1535-7163.MCT-06-0358
   RADKE J, 1994, GEBURTSH FRAUENHEILK, V54, P675, DOI 10.1055/s-2007-1023622
   Rutella S, 2003, J IMMUNOL, V171, P2977, DOI 10.4049/jimmunol.171.6.2977
   Sadelain M, 2013, CANCER DISCOV, V3, P388, DOI 10.1158/2159-8290.CD-12-0548
   Sahm C, 2012, CANCER IMMUNOL IMMUN, V61, P1451, DOI 10.1007/s00262-012-1212-x
   Schambach A, 2006, MOL THER, V13, P391, DOI 10.1016/j.ymthe.2005.08.012
   Schmohl JU, 2016, TOXINS, V8, DOI 10.3390/toxins8060165
   Shah MM, 2014, GYNECOL ONCOL, V132, P483, DOI 10.1016/j.ygyno.2013.12.001
   Shepherd TG, 2006, NAT PROTOC, V1, P2643, DOI 10.1038/nprot.2006.328
   Skubitz APN, 2013, GYNECOL ONCOL, V130, P579, DOI 10.1016/j.ygyno.2013.05.027
   Slomiany MG, 2009, CLIN CANCER RES, V15, P7593, DOI 10.1158/1078-0432.CCR-09-2317
   Smith LM, 2008, BRIT J CANCER, V99, P100, DOI 10.1038/sj.bjc.6604437
   Song DG, 2011, CANCER RES, V71, P4617, DOI 10.1158/0008-5472.CAN-11-0422
   Steg AD, 2012, CLIN CANCER RES, V18, P869, DOI 10.1158/1078-0432.CCR-11-2188
   Suerth JD, 2016, J MOL MED, V94, P83, DOI 10.1007/s00109-015-1327-6
   Swaminathan SK, 2013, J CONTROL RELEASE, V171, P280, DOI 10.1016/j.jconrel.2013.07.014
   Swaminathan SK, 2010, J IMMUNOL METHODS, V361, P110, DOI 10.1016/j.jim.2010.07.007
   Tonn T, 2001, J HEMATOTH STEM CELL, V10, P535, DOI 10.1089/15258160152509145
   Tonn T, 2013, CYTOTHERAPY, V15, P1563, DOI 10.1016/j.jcyt.2013.06.017
   Waldron NN, 2011, MOL CANCER THER, V10, P1829, DOI 10.1158/1535-7163.MCT-11-0206
   Wilkie S, 2012, J CLIN IMMUNOL, V32, P1059, DOI 10.1007/s10875-012-9689-9
   Zhu XK, 2015, ONCOTARGET, V6, P171, DOI 10.18632/oncotarget.2767
NR 51
TC 37
Z9 38
U1 0
U2 29
PU MARY ANN LIEBERT, INC
PI NEW ROCHELLE
PA 140 HUGUENOT STREET, 3RD FL, NEW ROCHELLE, NY 10801 USA
SN 1043-0342
EI 1557-7422
J9 HUM GENE THER
JI Hum. Gene Ther.
PD OCT
PY 2017
VL 28
IS 10
SI SI
BP 886
EP 896
DI 10.1089/hum.2017.168
PN 1
PG 11
WC Biotechnology & Applied Microbiology; Genetics & Heredity; Medicine,
   Research & Experimental
WE Science Citation Index Expanded (SCI-EXPANDED)
SC Biotechnology & Applied Microbiology; Genetics & Heredity; Research &
   Experimental Medicine
GA FI3DA
UT WOS:000411835800010
PM 28836469
DA 2022-05-19
ER

PT J
AU Zhang, C
   Oberoi, P
   Oelsner, S
   Waldmann, A
   Lindner, A
   Tonn, T
   Wels, WS
AF Zhang, Congcong
   Oberoi, Pranav
   Oelsner, Sarah
   Waldmann, Anja
   Lindner, Aline
   Tonn, Torsten
   Wels, Winfried S.
TI Chimeric Antigen Receptor-Engineered NK-92 Cells: An Off-the-Shelf
   Cellular Therapeutic for Targeted Elimination of Cancer Cells and
   Induction of Protective Antitumor Immunity
SO FRONTIERS IN IMMUNOLOGY
LA English
DT Article
DE natural killer cells; NK-92; chimeric antigen receptor; adoptive cancer
   immunotherapy; leukemia; lymphoma; solid tumors
ID NATURAL-KILLER-CELLS; CAR T-CELLS; CYTOKINE RELEASE SYNDROME;
   GROWTH-FACTOR BETA-1; NK CELLS; DENDRITIC CELLS; TUMOR-CELLS; CYTOTOXIC
   ACTIVITY; MESSENGER-RNA; LINE NK-92
AB Significant progress has been made in recent years toward realizing the potential of natural killer (NK) cells for cancer immunotherapy. NK cells can respond rapidly to transformed and stressed cells and have the intrinsic potential to extravasate and reach their targets in almost all body tissues. In addition to donor-derived primary NK cells, also the established NK cell line NK-92 is being developed for adoptive immunotherapy, and general safety of infusion of irradiated NK-92 cells has been established in phase I clinical trials with clinical responses observed in some of the cancer patients treated. To enhance their therapeutic utility, NK-92 cells have been modified to express chimeric antigen receptors (CARs) composed of a tumor-specific single chain fragment variable antibody fragment fused via hinge and transmembrane regions to intracellular signaling moieties such as CD3 zeta. or composite signaling domains containing a costimulatory protein together with CD3 zeta. CAR-mediated activation of NK cells then bypasses inhibitory signals and overcomes NK resistance of tumor cells. In contrast to primary NK cells, CAR-engineered NK-92 cell lines suitable for clinical development can be established from molecularly and functionally well-characterized single cell clones following good manufacturing practice-compliant procedures. In preclinical in vitro and in vivo models, potent antitumor activity of NK-92 variants targeted to differentiation antigens expressed by hematologic malignancies, and overexpressed or mutated self-antigens associated with solid tumors has been found, encouraging further development of CAR-engineered NK-92 cells. Importantly, in syngeneic mouse tumor models, induction of endogenous antitumor immunity after treatment with CAR-expressing NK-92 cells has been demonstrated, resulting in cures and long-lasting immunological memory protecting against tumor rechallenge at distant sites. Here, we summarize the current status and future prospects of CAR-engineered NK-92 cells as off-the-shelf cellular therapeutics, with special emphasis on ErbB2 ( HER2)-specific NK-92 cells that are approaching clinical application.
C1 [Zhang, Congcong; Oberoi, Pranav; Oelsner, Sarah; Waldmann, Anja; Lindner, Aline; Wels, Winfried S.] Georg Speyer Haus, Inst Tumor Biol & Expt Therapy, Frankfurt, Germany.
   [Zhang, Congcong; Wels, Winfried S.] German Canc Consortium DKTK, Partner Site Frankfurt Mainz, Frankfurt, Germany.
   [Zhang, Congcong; Tonn, Torsten; Wels, Winfried S.] German Canc Res Ctr, Heidelberg, Germany.
   [Tonn, Torsten] German Red Cross Blood Donat Serv North East, Inst Transfus Med, Dresden, Germany.
   [Tonn, Torsten] Tech Univ Dresden, Med Fac Carl Gustav Carus, Dresden, Germany.
   [Tonn, Torsten] German Canc Consortium DKTK, Partner Site Dresden, Dresden, Germany.
RP Wels, WS (通讯作者)，Georg Speyer Haus, Inst Tumor Biol & Expt Therapy, Frankfurt, Germany.; Wels, WS (通讯作者)，German Canc Consortium DKTK, Partner Site Frankfurt Mainz, Frankfurt, Germany.; Wels, WS (通讯作者)，German Canc Res Ctr, Heidelberg, Germany.
EM wels@gsh.uni-frankfurt.de
OI Zhang, Congcong/0000-0001-9995-3079; Wels, Winfried/0000-0001-9858-3643
FU LOEWE Center for Cell and Gene Therapy Frankfurt (CGT) [HMWK III L
   5-518/17.004 2013, HMWK II L 5-518/17.004 2016]; German Federal Ministry
   of Education and Research (BMBF Ci3) [FKZ 131A009A, 131A009C]; Deutsche
   Forschungsgemeinschaft (DFG) [GRK1172]; German Cancer Consortium (DKTK);
   Alfons und Gertrud Kassel-Stiftung; Georg-Speyer-Haus; Stiftung
   Polytechnische Gesellschaft, Frankfurt am Main; German Federal Ministry
   of Health; Ministry of Higher Education, Research and the Arts of the
   State of Hessen (HMWK)
FX The research leading to own results presented herein was funded in part
   by grants from LOEWE Center for Cell and Gene Therapy Frankfurt (CGT)
   (HMWK III L 5-518/17.004 2013, HMWK II L 5-518/17.004 2016), German
   Federal Ministry of Education and Research (BMBF) (Ci3; FKZ 131A009A,
   131A009C), Deutsche Forschungsgemeinschaft (DFG) (GRK1172), German
   Cancer Consortium (DKTK), Alfons und Gertrud Kassel-Stiftung,
   institutional funds of the Georg-Speyer-Haus, and a fellowship from
   Stiftung Polytechnische Gesellschaft, Frankfurt am Main to Sarah
   Oelsner. The Georg-Speyer-Haus is funded jointly by the German Federal
   Ministry of Health and the Ministry of Higher Education, Research and
   the Arts of the State of Hessen (HMWK).
CR Ahmed N, 2015, J CLIN ONCOL, V33, P1688, DOI 10.1200/JCO.2014.58.0225
   Alkins R, 2016, NEURO-ONCOLOGY, V18, P974, DOI 10.1093/neuonc/nov318
   Alkins R, 2013, CANCER RES, V73, P1892, DOI 10.1158/0008-5472.CAN-12-2609
   Altvater B, 2009, CLIN CANCER RES, V15, P4857, DOI 10.1158/1078-0432.CCR-08-2810
   Arai S, 2008, CYTOTHERAPY, V10, P625, DOI 10.1080/14653240802301872
   Baginska J, 2013, FRONT IMMUNOL, V4, DOI 10.3389/fimmu.2013.00490
   Binyamin L, 2008, J IMMUNOL, V180, P6392, DOI 10.4049/jimmunol.180.9.6392
   Boissel L, 2016, BLOOD, V128, DOI 10.1182/blood.V128.22.466.466
   Boissel L, 2013, ONCOIMMUNOLOGY, V2, DOI 10.4161/onci.26527
   Boissel L, 2012, LEUKEMIA LYMPHOMA, V53, P958, DOI 10.3109/10428194.2011.634048
   Boissel L, 2009, LEUKEMIA RES, V33, P1255, DOI 10.1016/j.leukres.2008.11.024
   Bruno A, 2014, JNCI-J NATL CANCER I, V106, DOI 10.1093/jnci/dju200
   Burger MC, 2016, NEURO-ONCOLOGY, V18, P24
   Carrega P, 2008, CANCER-AM CANCER SOC, V112, P863, DOI 10.1002/cncr.23239
   Cartellieri M, 2016, BLOOD CANCER J, V6, DOI 10.1038/bcj.2016.61
   Castriconi R, 2003, P NATL ACAD SCI USA, V100, P4120, DOI 10.1073/pnas.0730640100
   Chen KH, 2017, LEUKEMIA, V31, P2151, DOI 10.1038/leu.2017.8
   Chen KH, 2016, ONCOTARGET, V7, P56219, DOI 10.18632/oncotarget.11019
   Chen XL, 2016, ONCOTARGET, V7, P27764, DOI 10.18632/oncotarget.8526
   Chiesa MD, 2003, EUR J IMMUNOL, V33, P1657, DOI 10.1002/eji.200323986
   Childs RW, 2013, HEMATOL-AM SOC HEMAT, P234, DOI 10.1182/asheducation-2013.1.234
   Chmielewski M, 2014, IMMUNOL REV, V257, P83, DOI 10.1111/imr.12125
   Cho HS, 2003, NATURE, V421, P756, DOI 10.1038/nature01392
   Chu J, 2014, LEUKEMIA, V28, P917, DOI 10.1038/leu.2013.279
   Chu YY, 2015, CANCER IMMUNOL RES, V3, P333, DOI 10.1158/2326-6066.CIR-14-0114
   Clemenceau B, 2015, J IMMUNOL RES, V2015, DOI 10.1155/2015/482089
   Clemenceau B, 2013, MABS-AUSTIN, V5, P587, DOI 10.4161/mabs.25077
   Colonna M, 2004, NAT IMMUNOL, V5, P1219, DOI 10.1038/ni1141
   Daldrup-Link HE, 2005, EUR RADIOL, V15, P4, DOI 10.1007/s00330-004-2526-7
   Davila ML, 2016, INT J HEMATOL, V104, P6, DOI 10.1007/s12185-016-2039-6
   Davis ZB, 2015, CANCER J, V21, P486, DOI 10.1097/PPO.0000000000000156
   Di Stasi A, 2011, NEW ENGL J MED, V365, P1673, DOI 10.1056/NEJMoa1106152
   Draghi M, 2007, J IMMUNOL, V178, P2688, DOI 10.4049/jimmunol.178.5.2688
   Eckl J, 2012, J MOL MED, V90, P55, DOI 10.1007/s00109-011-0806-7
   Elboim M, 2010, J IMMUNOL, V184, P5637, DOI 10.4049/jimmunol.0901644
   ESHHAR Z, 1993, P NATL ACAD SCI USA, V90, P720, DOI 10.1073/pnas.90.2.720
   Esser R, 2012, J CELL MOL MED, V16, P569, DOI 10.1111/j.1582-4934.2011.01343.x
   Fauriat C, 2005, BLOOD, V106, P2186, DOI 10.1182/blood-2005-03-1270
   Favier B, 2010, FASEB J, V24, P689, DOI 10.1096/fj.09-135194
   Ferlazzo G, 2003, EUR J IMMUNOL, V33, P306, DOI 10.1002/immu.200310004
   Ferlazzo G, 2002, J EXP MED, V195, P343, DOI 10.1084/jem.20011149
   Fernandez NC, 1999, NAT MED, V5, P405, DOI 10.1038/7403
   Fesnak AD, 2016, NAT REV CANCER, V16, P566, DOI 10.1038/nrc.2016.97
   Genssler S, 2016, ONCOIMMUNOLOGY, V5, DOI 10.1080/2162402X.2015.1119354
   Gerosa F, 2002, J EXP MED, V195, P327, DOI 10.1084/jem.20010938
   Gerstmayer B, 1997, J IMMUNOL, V158, P4584
   Gill S, 2015, IMMUNOL REV, V263, P68, DOI 10.1111/imr.12243
   Glienke W, 2015, FRONT PHARMACOL, V6, DOI 10.3389/fphar.2015.00021
   GONG JH, 1994, LEUKEMIA, V8, P652
   Grada Z, 2013, MOL THER-NUCL ACIDS, V2, DOI 10.1038/mtna.2013.32
   GREEN JD, 1992, TOXICOL LETT, V64-5, P321, DOI 10.1016/0378-4274(92)90204-W
   Guerra N, 2008, IMMUNITY, V28, P571, DOI 10.1016/j.immuni.2008.02.016
   Halama N, 2011, CLIN CANCER RES, V17, P678, DOI 10.1158/1078-0432.CCR-10-2173
   Han JF, 2015, SCI REP-UK, V5, DOI 10.1038/srep11483
   Hegde M, 2016, J CLIN INVEST, V126, P3036, DOI 10.1172/JCI83416
   Hombach AA, 2007, J IMMUNOL, V178, P4650, DOI 10.4049/jimmunol.178.7.4650
   Imai C, 2005, BLOOD, V106, P376, DOI 10.1182/blood-2004-12-4797
   Imai K, 2000, LANCET, V356, P1795, DOI 10.1016/S0140-6736(00)03231-1
   Isakov N, 1997, J LEUKOCYTE BIOL, V61, P6, DOI 10.1002/jlb.61.1.6
   Jacoby E, 2016, BLOOD, V127, P1361, DOI 10.1182/blood-2015-08-664250
   James ST, 2008, J IMMUNOL, V180, P7028, DOI 10.4049/jimmunol.180.10.7028
   Jiang H, 2014, MOL ONCOL, V8, P297, DOI 10.1016/j.molonc.2013.12.001
   Jinushi M, 2003, J IMMUNOL, V170, P1249, DOI 10.4049/jimmunol.170.3.1249
   Jochems C, 2016, ONCOTARGET, V7, P86359, DOI 10.18632/oncotarget.13411
   Kawalekar OU, 2016, IMMUNITY, V44, P380, DOI 10.1016/j.immuni.2016.01.021
   Kirwan SE, 2005, J IMMUNOL, V175, P5006, DOI 10.4049/jimmunol.175.8.5006
   Klingemann H, 2016, FRONT IMMUNOL, V7, DOI 10.3389/fimmu.2016.00091
   Klingemann H, 2015, CYTOTHERAPY, V17, P245, DOI 10.1016/j.jcyt.2014.09.007
   Klingemann H, 2014, ONCOIMMUNOLOGY, V3, DOI 10.4161/onci.28147
   Kloss S, 2015, ONCOIMMUNOLOGY, V4, DOI 10.1080/2162402X.2015.1055993
   Koch J, 2013, TRENDS IMMUNOL, V34, P182, DOI 10.1016/j.it.2013.01.003
   Kochan G, 2013, ONCOIMMUNOLOGY, V2, DOI 10.4161/onci.26491
   Koehl U, 2013, FRONT ONCOL, V3, DOI 10.3389/fonc.2013.00118
   Kokhaei P, 2004, LEUKEMIA, V18, P1810, DOI 10.1038/sj.leu.2403517
   Konstantinidis KV, 2005, EXP HEMATOL, V33, P159, DOI 10.1016/j.exphem.2004.11.003
   Kruschinski A, 2008, P NATL ACAD SCI USA, V105, P17481, DOI 10.1073/pnas.0804788105
   Lanier LL, 2008, NAT IMMUNOL, V9, P495, DOI 10.1038/ni1581
   LANIER LL, 1991, J IMMUNOL, V146, P1571
   Lee DW, 2014, BLOOD, V124, P188, DOI 10.1182/blood-2014-05-552729
   Liu H, 2015, ONCOL REP, V33, P95, DOI 10.3892/or.2014.3548
   Liu XJ, 2015, CANCER RES, V75, P3596, DOI 10.1158/0008-5472.CAN-15-0159
   Maki G, 2001, J HEMATOTH STEM CELL, V10, P369, DOI 10.1089/152581601750288975
   Martin-Fontecha A, 2004, NAT IMMUNOL, V5, P1260, DOI 10.1038/ni1138
   Maude SL, 2014, CANCER J, V20, P119, DOI 10.1097/PPO.0000000000000035
   Maus MV, 2014, BLOOD, V123, P2625, DOI 10.1182/blood-2013-11-492231
   Meier R, 2008, NUCL MED BIOL, V35, P579, DOI 10.1016/j.nucmedbio.2008.02.006
   Meier R, 2011, MAGN RESON MED, V65, P756, DOI 10.1002/mrm.22652
   Melero I, 2014, CANCER DISCOV, V4, P522, DOI 10.1158/2159-8290.CD-13-0985
   Milone MC, 2009, MOL THER, V17, P1453, DOI 10.1038/mt.2009.83
   Morgan RA, 2010, MOL THER, V18, P843, DOI 10.1038/mt.2010.24
   Muller N, 2015, J IMMUNOTHER, V38, P197, DOI 10.1097/CJI.0000000000000082
   Muller T, 2008, CANCER IMMUNOL IMMUN, V57, P411, DOI 10.1007/s00262-007-0383-3
   Nagashima S, 1998, BLOOD, V91, P3850, DOI 10.1182/blood.V91.10.3850.3850_3850_3861
   Narai S, 2002, INT J CANCER, V97, P508, DOI 10.1002/ijc.1631
   Ni J, 2012, J EXP MED, V209, P2351, DOI 10.1084/jem.20120944
   Oberoi P, 2013, ONCOIMMUNOLOGY, V2, DOI 10.4161/onci.25220
   Oberoi P, 2013, PLOS ONE, V8, DOI 10.1371/journal.pone.0061267
   Oelsner S, 2017, CYTOTHERAPY, V19, P235, DOI 10.1016/j.jcyt.2016.10.009
   Pachynski RK, 2012, J EXP MED, V209, P1427, DOI 10.1084/jem.20112124
   Piccioli D, 2002, J EXP MED, V195, P335, DOI 10.1084/jem.20010934
   Qasim W, 2017, SCI TRANSL MED, V9, DOI 10.1126/scitranslmed.aaj2013
   Rafiq S, 2015, CYTOTHERAPY, V17, pS23, DOI 10.1016/j.jcyt.2015.03.384
   Reiners KS, 2013, BLOOD, V121, P3658, DOI 10.1182/blood-2013-01-476606
   Ren JT, 2017, CLIN CANCER RES, V23, P2255, DOI 10.1158/1078-0432.CCR-16-1300
   Rezvani K, 2015, FRONT IMMUNOL, V6, DOI 10.3389/fimmu.2015.00578
   Romanski A, 2004, BLOOD, V104, p751A
   Romanski A, 2016, J CELL MOL MED, V20, P1287, DOI 10.1111/jcmm.12810
   Sadelain M, 2013, CANCER DISCOV, V3, P388, DOI 10.1158/2159-8290.CD-12-0548
   Sahm C, 2012, CANCER IMMUNOL IMMUN, V61, P1451, DOI 10.1007/s00262-012-1212-x
   Schlecker E, 2014, CANCER RES, V74, P3429, DOI 10.1158/0008-5472.CAN-13-3017
   Schnurr M, 2002, CANCER RES, V62, P2347
   Schonfeld K, 2015, MOL THER, V23, P330, DOI [10.1038/mt.2014.21, 10.1038/mt.2014.219]
   Schroder K, 2004, J LEUKOCYTE BIOL, V75, P163, DOI 10.1189/jlb.0603252
   Seidel D, 2015, CANCER IMMUNOL IMMUN, V64, P621, DOI 10.1007/s00262-015-1669-5
   Shah NN, 2015, BLOOD, V125, P784, DOI 10.1182/blood-2014-07-592881
   Shimasaki N, 2016, CYTOTHERAPY, V18, P1422, DOI 10.1016/j.jcyt.2016.06.013
   Smyth MJ, 2002, NAT REV CANCER, V2, P850, DOI 10.1038/nrc928
   Suck G, 2016, CANCER IMMUNOL IMMUN, V65, P485, DOI 10.1007/s00262-015-1761-x
   Sun JC, 2011, NAT REV IMMUNOL, V11, P645, DOI 10.1038/nri3044
   Sutlu T, 2009, J INTERN MED, V266, P154, DOI 10.1111/j.1365-2796.2009.02121.x
   Tam YK, 1999, J HEMATOTHER, V8, P281, DOI 10.1089/106161299320316
   Tam YK, 1999, HUM GENE THER, V10, P1359, DOI 10.1089/10430349950018030
   Tassev DV, 2012, CANCER GENE THER, V19, P84, DOI 10.1038/cgt.2011.66
   Tavri S, 2009, MOL IMAGING, V8, P15, DOI 10.2310/7290.2009.00002
   Teachey DT, 2016, CANCER DISCOV, V6, P664, DOI 10.1158/2159-8290.CD-16-0040
   Tonn T, 2001, J HEMATOTH STEM CELL, V10, P535, DOI 10.1089/15258160152509145
   Tonn T, 2013, CYTOTHERAPY, V15, P1563, DOI 10.1016/j.jcyt.2013.06.017
   Torikai H, 2012, BLOOD, V119, P5697, DOI 10.1182/blood-2012-01-405365
   TRAN AC, 1995, J IMMUNOL, V155, P1000
   Uherek C, 2002, BLOOD, V100, P1265, DOI 10.1182/blood.V100.4.1265.h81602001265_1265_1273
   Vallera DA, 2016, CLIN CANCER RES, V22, P3440, DOI 10.1158/1078-0432.CCR-15-2710
   Van Elssen CHMJ, 2014, CLIN CANCER RES, V20, P1095, DOI 10.1158/1078-0432.CCR-13-2302
   Velardi A, 2009, CURR OPIN IMMUNOL, V21, P525, DOI 10.1016/j.coi.2009.07.015
   Vesely MD, 2011, ANNU REV IMMUNOL, V29, P235, DOI 10.1146/annurev-immunol-031210-101324
   Vitale M, 2005, BLOOD, V106, P566, DOI 10.1182/blood-2004-10-4035
   Vitale M, 2014, EUR J IMMUNOL, V44, P1582, DOI 10.1002/eji.201344272
   VIVIER E, 1992, INT IMMUNOL, V4, P1313, DOI 10.1093/intimm/4.11.1313
   Vivier E, 2006, IMMUNOL LETT, V107, P1, DOI 10.1016/j.imlet.2006.07.004
   Vivier E, 2012, NAT REV IMMUNOL, V12, P239, DOI 10.1038/nri3174
   Wai LE, 2011, J IMMUNOL, V186, P222, DOI 10.4049/jimmunol.1002597
   Waldmann TA, 2001, IMMUNITY, V14, P105, DOI 10.1016/S1074-7613(01)00093-0
   Walzer T, 2005, BLOOD, V106, P2252, DOI 10.1182/blood-2005-03-1154
   Wendel M, 2008, CANCER RES, V68, P8437, DOI 10.1158/0008-5472.CAN-08-1440
   Yan Y, 1998, CLIN CANCER RES, V4, P2859
   Zhang CC, 2016, JNCI-J NATL CANCER I, V108, DOI 10.1093/jnci/djv375
   Zhang G, 2013, IMMUNOL CELL BIOL, V91, P615, DOI 10.1038/icb.2013.45
   Zhang J, 2004, HAEMATOLOGICA, V89, P338
   Zhang R, 2004, ONCOL REP, V11, P1097
   Zhao Q, 2015, LEUKEMIA, V29, P2238, DOI 10.1038/leu.2015.125
NR 149
TC 156
Z9 164
U1 2
U2 41
PU FRONTIERS MEDIA SA
PI LAUSANNE
PA AVENUE DU TRIBUNAL FEDERAL 34, LAUSANNE, CH-1015, SWITZERLAND
SN 1664-3224
J9 FRONT IMMUNOL
JI Front. Immunol.
PD MAY 18
PY 2017
VL 8
AR 533
DI 10.3389/fimmu.2017.00533
PG 17
WC Immunology
WE Science Citation Index Expanded (SCI-EXPANDED)
SC Immunology
GA EV0ZM
UT WOS:000401476100001
PM 28572802
OA Green Published, gold
DA 2022-05-19
ER

PT J
AU Marofi, F
   Rahman, HS
   Thangavelu, L
   Dorofeev, A
   Bayas-Morejon, F
   Shirafkan, N
   Shomali, N
   Chartrand, MS
   Jarahian, M
   Vahedi, G
   Mohammed, RN
   Shahrokh, S
   Akbari, M
   Khiavi, FM
AF Marofi, Faroogh
   Rahman, Heshu Sulaiman
   Thangavelu, Lakshmi
   Dorofeev, Aleksey
   Bayas-Morejon, Favian
   Shirafkan, Naghmeh
   Shomali, Navid
   Chartrand, Max Stanley
   Jarahian, Mostafa
   Vahedi, Ghasem
   Mohammed, Rebar N.
   Shahrokh, Somayeh
   Akbari, Morteza
   Khiavi, Farhad Motavalli
TI Renaissance of armored immune effector cells, CAR-NK cells, brings the
   higher hope for successful cancer therapy
SO STEM CELL RESEARCH & THERAPY
LA English
DT Review
DE CAR; NK cells; T cells; Immunotherapy
ID NATURAL-KILLER-CELLS; CHIMERIC ANTIGEN RECEPTOR; MOLONEY LEUKEMIA-CELLS;
   ENGINEERED NK-92 CELLS; NON-HODGKIN-LYMPHOMA; T-CELL; MESSENGER-RNA;
   CORD BLOOD; IN-VITRO; CLINICAL-APPLICATIONS
AB In recent decades, a new method of cellular immunotherapy was introduced based on engineering and empowering the immune effector cells. In this type of immunotherapy, the immune effector cells are equipped with chimeric antigen receptor (CAR) to specifically target cancer cells. In much of the trials and experiments, CAR-modified T cell immunotherapy has achieved very promising therapeutic results in the treatment of some types of cancers and infectious diseases. However, there are also some considerable drawbacks in the clinical application of CAR-T cells although much effort is in progress to rectify the issues. In some conditions, CAR-T cells initiate over-activated and strong immune responses, therefore, causing unexpected side-effects such as systemic cytokine toxicity (i.e., cytokine release syndrome), neurotoxicity, on-target, off-tumor toxicity, and graft-versus-host disease (GvHD). To overcome these limitations in CAR-T cell immunotherapy, NK cells as an alternative source of immune effector cells have been utilized for CAR-engineering. Natural killer cells are key players of the innate immune system that can destroy virus-infected cells, tumor cells, or other aberrant cells with their efficient recognizing capability. Compared to T cells, CAR-transduced NK cells (CAR-NK) have several advantages, such as safety in clinical use, non-MHC-restricted recognition of tumor cells, and renewable and easy cell sources for their preparation. In this review, we will discuss the recent preclinical and clinical studies, different sources of NK cells, transduction methods, possible limitations and challenges, and clinical considerations.
C1 [Marofi, Faroogh] Tabriz Univ Med Sci, Fac Med, Dept Hematol, Tabriz, Iran.
   [Marofi, Faroogh; Shirafkan, Naghmeh; Shomali, Navid] Tabriz Univ Med Sci, Immunol Res Ctr, Tabriz, Iran.
   [Rahman, Heshu Sulaiman] Univ Suleimanyah, Coll Med, Dept Physiol, Sulaymaniyah, Iraq.
   [Thangavelu, Lakshmi] Saveetha Univ, Saveetha Inst Med & Tech Sci, Saveetha Dent Coll & Hosp, Dept Pharmacol, Chennai, Tamil Nadu, India.
   [Dorofeev, Aleksey] IM Sechenov First Moscow State Med Univ, Sechenov Univ, Dept Propaedeut Dent Dis, Moscow, Russia.
   [Bayas-Morejon, Favian] Bolivar State Univ, Fac Agr Sci, Nat Resources & Environm, Ctr Res & Biotechnol Dev,Res Dept, Guaranda 020150, Ecuador.
   [Chartrand, Max Stanley] DigiCare Behav Res, Casa Grande, AZ USA.
   [Jarahian, Mostafa] German Canc Res Ctr, Toxicol & Chemotherapy Unit G401, D-69120 Heidelberg, Germany.
   [Vahedi, Ghasem] Zanjan Univ Med Sci, Fac Med, Dept Immunol, Zanjan, Iran.
   [Mohammed, Rebar N.] Univ Sulaimani, Coll Vet Med, Suleimanyah, Iraq.
   [Shahrokh, Somayeh] Univ Shahrekord, Fac Vet Med, Dept Pathobiol, Shahrekord, Iran.
   [Khiavi, Farhad Motavalli] Pasteur Inst Iran IPI, Dept Virol, Tehran, Iran.
RP Khiavi, FM (通讯作者)，Pasteur Inst Iran IPI, Dept Virol, Tehran, Iran.
EM farhad.motavalli@gmail.com
RI Shahrokh, Somaye/ABA-9660-2021; Dorofeev, Aleksei E/R-8939-2018;
   Shomali, Navid/AAM-4488-2021; Akbari, Morteza/AGY-1268-2022; Thangavelu,
   Lakshmi/L-1320-2015
OI Dorofeev, Aleksei E/0000-0002-0815-4472; Shomali,
   Navid/0000-0003-4679-9658; Akbari, Morteza/0000-0001-7333-1300;
   Shirafkan, Naghmeh/0000-0001-8936-3155; Thangavelu,
   Lakshmi/0000-0001-5662-1410
CR ADA G, 1994, IMMUNOL CELL BIOL, V72, P447, DOI 10.1038/icb.1994.68
   Akbari M, 2020, CELL BIOL INT, V44, P368, DOI 10.1002/cbin.11243
   Al-Dosari MS, 2009, AAPS J, V11, P671, DOI 10.1208/s12248-009-9143-y
   Alcantara M, 2018, LEUKEMIA, V32, P2307, DOI 10.1038/s41375-018-0285-8
   Altvater B, 2009, CLIN CANCER RES, V15, P4857, DOI 10.1158/1078-0432.CCR-08-2810
   Ames E, 2014, CANCER IMMUNOL IMMUN, V63, P21, DOI 10.1007/s00262-013-1469-8
   Ansell SM, 2015, NEW ENGL J MED, V372, P311, DOI 10.1056/NEJMoa1411087
   Arai S, 2008, CYTOTHERAPY, V10, P625, DOI 10.1080/14653240802301872
   Arai S, 2005, EXPERT OPIN BIOL TH, V5, P163, DOI 10.1517/14712598.5.2.163
   Arnon TI, 2006, SEMIN CANCER BIOL, V16, P348, DOI 10.1016/j.semcancer.2006.07.005
   Bae DS, 2014, BLOOD RES, V49, P154, DOI 10.5045/br.2014.49.3.154
   Bailey SR, 2019, NAT BIOTECHNOL, V37, P1425, DOI 10.1038/s41587-019-0137-8
   Becker PSA, 2016, CANCER IMMUNOL IMMUN, V65, P477, DOI 10.1007/s00262-016-1792-y
   Begum AA, 2019, CURR DRUG DELIV, V16, P588, DOI 10.2174/1567201816666190529072914
   Bishop DC, 2018, MOL THER, V26, P1883, DOI 10.1016/j.ymthe.2018.05.007
   Boissel L, 2008, BIOL BLOOD MARROW TR, V14, P1031, DOI 10.1016/j.bbmt.2008.06.016
   Boissel L, 2013, ONCOIMMUNOLOGY, V2, DOI 10.4161/onci.26527
   Boissel L, 2012, LEUKEMIA LYMPHOMA, V53, P958, DOI 10.3109/10428194.2011.634048
   Boissel L, 2009, LEUKEMIA RES, V33, P1255, DOI 10.1016/j.leukres.2008.11.024
   Bonifant CL, 2016, MOL THER-ONCOLYTICS, V3, DOI 10.1038/mto.2016.11
   Braud VM, 1998, NATURE, V391, P795, DOI 10.1038/35869
   Braun CJ, 2014, SCI TRANSL MED, V6, DOI 10.1126/scitranslmed.3007280
   Brentjens RJ, 2013, SCI TRANSL MED, V5, DOI 10.1126/scitranslmed.3005930
   Broker K, 2019, FRONT BIOENG BIOTECH, V7, DOI 10.3389/fbioe.2019.00194
   Brudno JN, 2016, BLOOD, V127, P3321, DOI 10.1182/blood-2016-04-703751
   Burga RA, 2016, CYTOTHERAPY, V18, P1410, DOI 10.1016/j.jcyt.2016.05.018
   Campbell KS, 2013, J ALLERGY CLIN IMMUN, V132, P536, DOI 10.1016/j.jaci.2013.07.006
   Cao YQ, 2020, SIGNAL TRANSDUCT TAR, V5, DOI 10.1038/s41392-020-00348-8
   Carlsten M, 2015, FRONT IMMUNOL, V6, DOI 10.3389/fimmu.2015.00266
   Chang YH, 2013, CANCER RES, V73, P1777, DOI 10.1158/0008-5472.CAN-12-3558
   Chen KH, 2016, ONCOTARGET, V7, P56219, DOI 10.18632/oncotarget.11019
   Chen XL, 2016, ONCOTARGET, V7, P27764, DOI 10.18632/oncotarget.8526
   Cheng M, 2013, CELL MOL IMMUNOL, V10, P230, DOI 10.1038/cmi.2013.10
   Childs RW, 2015, NAT REV DRUG DISCOV, V14, P487, DOI 10.1038/nrd4506
   Chiossone L, 2018, NAT REV IMMUNOL, V18, P671, DOI 10.1038/s41577-018-0061-z
   Cho D, 2009, KOREAN J LAB MED, V29, P89, DOI 10.3343/kjlm.2009.29.2.89
   Cho FN, 2014, PLOS ONE, V9, DOI 10.1371/journal.pone.0109352
   Chu J, 2014, LEUKEMIA, V28, P917, DOI 10.1038/leu.2013.279
   Chu YY, 2015, CANCER IMMUNOL RES, V3, P333, DOI 10.1158/2326-6066.CIR-14-0114
   Cichocki F, 2010, J IMMUNOL, V185, P2009, DOI 10.4049/jimmunol.1000855
   Conlon KC, 2019, CLIN CANCER RES, V25, P4945, DOI 10.1158/1078-0432.CCR-18-3468
   Conlon KC, 2015, J CLIN ONCOL, V33, P74, DOI 10.1200/JCO.2014.57.3329
   Cooper MA, 2001, TRENDS IMMUNOL, V22, P633, DOI 10.1016/S1471-4906(01)02060-9
   D'Costa J, 2009, CURR OPIN MOL THER, V11, P554
   Daher M, 2018, CURR OPIN IMMUNOL, V51, P146, DOI 10.1016/j.coi.2018.03.013
   Davila ML, 2014, SCI TRANSL MED, V6, DOI 10.1126/scitranslmed.3008226
   De Maria A, 2011, P NATL ACAD SCI USA, V108, P728, DOI 10.1073/pnas.1012356108
   De Meyer SF, 2006, BLOOD, V107, P4728, DOI 10.1182/blood-2005-09-3605
   De Oliveira SN, 2013, HUM GENE THER, V24, P824, DOI 10.1089/hum.2012.202
   Duffau Hugues, 2017, Rev Infirm, V66, P16, DOI 10.1016/j.revinf.2016.12.002
   Eguizabal C, 2015, FRONT IMMUNOL, V5, DOI 10.3389/fimmu.2014.00439
   Elmacken M, 2015, BIOL BLOOD MARROW TR, V21, pS95, DOI 10.1016/j.bbmt.2014.11.117
   Esser R, 2012, J CELL MOL MED, V16, P569, DOI 10.1111/j.1582-4934.2011.01343.x
   Fang F, 2017, SEMIN IMMUNOL, V31, P37, DOI 10.1016/j.smim.2017.07.009
   Farag SS, 2006, BLOOD REV, V20, P123, DOI 10.1016/j.blre.2005.10.001
   Fauriat C, 2010, BLOOD, V115, P2167, DOI 10.1182/blood-2009-08-238469
   Fehniger TA, 2003, BLOOD, V101, P3052, DOI 10.1182/blood-2002-09-2876
   Fitzgerald JC, 2017, CRIT CARE MED, V45, pE124, DOI 10.1097/CCM.0000000000002053
   Gehl Julie, 2019, Ugeskr Laeger, V181
   Geller MA, 2011, CYTOTHERAPY, V13, P98, DOI 10.3109/14653249.2010.515582
   Genssler S, 2016, ONCOIMMUNOLOGY, V5, DOI 10.1080/2162402X.2015.1119354
   Geyer MB, 2016, CYTOTHERAPY, V18, P1393, DOI 10.1016/j.jcyt.2016.07.003
   Glienke W, 2015, FRONT PHARMACOL, V6, DOI 10.3389/fphar.2015.00021
   Goebeler ME, 2016, J CLIN ONCOL, V34, P1104, DOI 10.1200/JCO.2014.59.1586
   GONG JH, 1994, LEUKEMIA, V8, P652
   Gonzalez-Rodriguez AP, 2019, J CLIN MED, V8, DOI 10.3390/jcm8101557
   Gross G, 2016, ANNU REV PHARMACOL, V56, P59, DOI 10.1146/annurev-pharmtox-010814-124844
   Grossenbacher SK, 2017, IMMUNOTHERAPY-UK, V9, P487, DOI 10.2217/imt-2017-0013
   Guillerey C, 2016, NAT IMMUNOL, V17, P1025, DOI 10.1038/ni.3518
   Hacein-Bey-Abina S, 2008, J CLIN INVEST, V118, P3132, DOI 10.1172/JCI35700
   Han JF, 2015, SCI REP-UK, V5, DOI 10.1038/srep11483
   Harrer DC, 2018, HUM GENE THER, V29, P547, DOI 10.1089/hum.2017.236
   HERBERMAN RB, 1975, INT J CANCER, V16, P216, DOI 10.1002/ijc.2910160204
   Hermanson DL, 2015, FRONT IMMUNOL, V6, DOI 10.3389/fimmu.2015.00195
   Howe SJ, 2008, J CLIN INVEST, V118, P3143, DOI 10.1172/JCI35798
   Hu Y, 2018, ACTA PHARMACOL SIN, V39, P167, DOI 10.1038/aps.2017.125
   Imai C, 2005, BLOOD, V106, P376, DOI 10.1182/blood-2004-12-4797
   Jiang H, 2014, MOL ONCOL, V8, P297, DOI 10.1016/j.molonc.2013.12.001
   Joly E, 2003, NAT IMMUNOL, V4, P815, DOI 10.1038/ni0903-815
   June CH, 2018, SCIENCE, V359, P1361, DOI 10.1126/science.aar6711
   Kailayangiri S, 2017, ONCOIMMUNOLOGY, V6, DOI 10.1080/2162402X.2016.1250050
   Kalos M, 2013, BLOOD, V122, DOI 10.1182/blood.V122.21.163.163
   Kalos M, 2011, SCI TRANSL MED, V3, DOI 10.1126/scitranslmed.3002842
   Kebriaei P, 2016, J CLIN INVEST, V126, P3363, DOI 10.1172/JCI86721
   Khan M, 2020, FRONT IMMUNOL, V11, DOI 10.3389/fimmu.2020.00167
   KIESSLING R, 1975, EUR J IMMUNOL, V5, P117, DOI 10.1002/eji.1830050209
   KIESSLING R, 1975, EUR J IMMUNOL, V5, P112, DOI 10.1002/eji.1830050208
   Kim N, 2018, FRONT IMMUNOL, V9, DOI 10.3389/fimmu.2018.02041
   Kim S, 2005, NATURE, V436, P709, DOI 10.1038/nature03847
   Klingemann H, 2016, FRONT IMMUNOL, V7, DOI 10.3389/fimmu.2016.00091
   Koch J, 2013, TRENDS IMMUNOL, V34, P182, DOI 10.1016/j.it.2013.01.003
   Kruschinski A, 2008, P NATL ACAD SCI USA, V105, P17481, DOI 10.1073/pnas.0804788105
   Kumar S, 2018, IMMUNOLOGY, V154, P383, DOI 10.1111/imm.12921
   Kwilas AR, 2014, J TRANSL MED, V12, DOI 10.1186/s12967-014-0294-y
   Kyle RA, 2008, BLOOD, V111, P2962, DOI 10.1182/blood-2007-10-078022
   Lasek W, 2014, CANCER IMMUNOL IMMUN, V63, P419, DOI 10.1007/s00262-014-1523-1
   Lee DW, 2015, LANCET, V385, P517, DOI 10.1016/S0140-6736(14)61403-3
   Li L, 2010, CANCER GENE THER, V17, P147, DOI 10.1038/cgt.2009.61
   Li Y, 2015, SCI CHINA LIFE SCI, V58, P1233, DOI 10.1007/s11427-015-4970-9
   Li Y, 2018, CELL STEM CELL, V23, P181, DOI 10.1016/j.stem.2018.06.002
   Liu DF, 2017, PROTEIN CELL, V8, P861, DOI 10.1007/s13238-017-0415-5
   Liu E, 2018, LEUKEMIA, V32, P520, DOI 10.1038/leu.2017.226
   Liu H, 2015, ONCOL REP, V33, P95, DOI 10.3892/or.2014.3548
   Liu XJ, 2015, CANCER RES, V75, P3596, DOI 10.1158/0008-5472.CAN-15-0159
   Luo Y, 2015, BLOOD, V126
   MacLeod RAF, 2002, LEUKEMIA RES, V26, P1027, DOI 10.1016/S0145-2126(02)00055-3
   Majzner RG, 2019, NAT MED, V25, P1341, DOI 10.1038/s41591-019-0564-6
   Majzner RG, 2018, CANCER DISCOV, V8, P1219, DOI 10.1158/2159-8290.CD-18-0442
   Maki G, 2001, J HEMATOTH STEM CELL, V10, P369, DOI 10.1089/152581601750288975
   Maoz M, 2019, SCI REP-UK, V9, DOI 10.1038/s41598-019-55455-6
   Matosevic S, 2018, J IMMUNOL RES, V2018, DOI 10.1155/2018/4054815
   Maude SL, 2014, NEW ENGL J MED, V371, P1507, DOI 10.1056/NEJMoa1407222
   Mehta RS, 2018, FRONT IMMUNOL, V9, DOI 10.3389/fimmu.2018.00283
   Miller JS, 2005, BLOOD, V105, P3051, DOI 10.1182/blood-2004-07-2974
   Montaldo E, 2016, IMMUNOL LETT, V179, P2, DOI 10.1016/j.imlet.2016.01.007
   Moretta A, 2001, ANNU REV IMMUNOL, V19, P197, DOI 10.1146/annurev.immunol.19.1.197
   Morgan RA, 2010, MOL THER, V18, P843, DOI 10.1038/mt.2010.24
   Morice WG, 2007, AM J CLIN PATHOL, V127, P881, DOI 10.1309/Q49CRJ030L22MHLF
   Muller N, 2015, J IMMUNOTHER, V38, P197, DOI 10.1097/CJI.0000000000000082
   Muller T, 2008, CANCER IMMUNOL IMMUN, V57, P411, DOI 10.1007/s00262-007-0383-3
   Murakami T, 2018, ANTICANCER RES, V38, P5049, DOI 10.21873/anticanres.12824
   Neelapu SS, 2018, NAT REV CLIN ONCOL, V15, P47, DOI 10.1038/nrclinonc.2017.148
   Oberoi P, 2013, ONCOIMMUNOLOGY, V2, DOI 10.4161/onci.25220
   Oberschmidt O, 2017, FRONT IMMUNOL, V8, DOI 10.3389/fimmu.2017.00654
   Oelsner S, 2019, INT J CANCER, V145, P1935, DOI 10.1002/ijc.32269
   Oelsner S, 2017, CYTOTHERAPY, V19, P235, DOI 10.1016/j.jcyt.2016.10.009
   Oelsner S, 2016, INT J CANCER, V139, P1799, DOI 10.1002/ijc.30217
   Olson JA, 2010, BLOOD, V115, P4293, DOI 10.1182/blood-2009-05-222190
   Orange JS, 2008, NAT REV IMMUNOL, V8, P713, DOI 10.1038/nri2381
   Orange JS, 2013, J ALLERGY CLIN IMMUN, V132, P515, DOI 10.1016/j.jaci.2013.07.020
   Patnaik A, 2017, CANCER DISCOV, V7, P750, DOI 10.1158/2159-8290.CD-16-0778
   Pedroza-Pacheco I, 2013, CELL MOL IMMUNOL, V10, P222, DOI 10.1038/cmi.2013.2
   Peighambarzadeh Farzaneh, 2020, Avicenna Journal of Medical Biotechnology, V12, P17
   Pinz KG, 2017, ONCOTARGET, V8, P112783, DOI 10.18632/oncotarget.22626
   Poletti V, 2018, MOL THER-METH CLIN D, V8, P31, DOI 10.1016/j.omtm.2017.10.001
   Poli A, 2009, IMMUNOLOGY, V126, P458, DOI 10.1111/j.1365-2567.2008.03027.x
   Porter DL, 2015, SCI TRANSL MED, V7, DOI 10.1126/scitranslmed.aac5415
   Raikar SS, 2018, ONCOIMMUNOLOGY, V7, DOI 10.1080/2162402X.2017.1407898
   Ravi D, 2020, LEUKEMIA, V34, P1291, DOI 10.1038/s41375-019-0663-x
   Rezvani K, 2019, BONE MARROW TRANSPL, V54, P785, DOI 10.1038/s41409-019-0601-6
   Rezvani K, 2017, MOL THER, V25, P1769, DOI 10.1016/j.ymthe.2017.06.012
   Ribas A, 2018, SCIENCE, V359, P1350, DOI 10.1126/science.aar4060
   Ritchie DS, 2013, MOL THER, V21, P2122, DOI 10.1038/mt.2013.154
   Robinson MW, 2016, CELL MOL IMMUNOL, V13, P267, DOI 10.1038/cmi.2016.3
   Romanski A, 2016, J CELL MOL MED, V20, P1287, DOI 10.1111/jcmm.12810
   Romee R, 2014, SCIENTIFICA, V2014, DOI 10.1155/2014/205796
   Rotolo R, 2019, INT J MOL SCI, V20, DOI 10.3390/ijms20112839
   Ruggeri L, 2002, SCIENCE, V295, P2097, DOI 10.1126/science.1068440
   Sahm C, 2012, CANCER IMMUNOL IMMUN, V61, P1451, DOI 10.1007/s00262-012-1212-x
   Schonfeld K, 2015, MOL THER, V23, P330, DOI [10.1038/mt.2014.21, 10.1038/mt.2014.219]
   Shaim H, 2015, CYTOTHERAPY, V17, P1, DOI 10.1016/j.jcyt.2014.12.001
   Shi JF, 2018, MOLECULES, V23, DOI 10.3390/molecules23113044
   Shimasaki N, 2012, CYTOTHERAPY, V14, P830, DOI 10.3109/14653249.2012.671519
   Shiozawa M, 2018, BMC IMMUNOL, V19, DOI 10.1186/s12865-018-0262-z
   Shomali N, 2020, J CELL PHYSIOL, V235, P4120, DOI 10.1002/jcp.29324
   Sim GC, 2014, J CLIN INVEST, V124, P99, DOI 10.1172/JCI46266
   Souza-Fonseca-Guimaraes F, 2019, TRENDS IMMUNOL, V40, P142, DOI 10.1016/j.it.2018.12.003
   Spiess C, 2015, MOL IMMUNOL, V67, P95, DOI 10.1016/j.molimm.2015.01.003
   Subramanian J, 2019, ONCOLOGIST, V24, pE1303, DOI 10.1634/theoncologist.2018-0845
   Sutlu T, 2012, HUM GENE THER, V23, P1090, DOI 10.1089/hum.2012.080
   Tam YK, 1999, HUM GENE THER, V10, P1359, DOI 10.1089/10430349950018030
   Tang XW, 2018, AM J CANCER RES, V8, P1899
   Tassev DV, 2012, CANCER GENE THER, V19, P84, DOI 10.1038/cgt.2011.66
   Tay SS, 2016, HUM VACC IMMUNOTHER, V12, P2790, DOI 10.1080/21645515.2016.1198455
   Thomas CE, 2003, NAT REV GENET, V4, P346, DOI 10.1038/nrg1066
   Tipanee J, 2017, BIOSCIENCE REP, V37, DOI 10.1042/BSR20160614
   Topfer K, 2015, J IMMUNOL, V194, P3201, DOI 10.4049/jimmunol.1400330
   Tokarew N, 2019, BRIT J CANCER, V120, P26, DOI 10.1038/s41416-018-0325-1
   Tonn T, 2013, CYTOTHERAPY, V15, P1563, DOI 10.1016/j.jcyt.2013.06.017
   Tugues S, 2015, CELL DEATH DIFFER, V22, P237, DOI 10.1038/cdd.2014.134
   Tumaini B, 2013, CYTOTHERAPY, V15, P1406, DOI 10.1016/j.jcyt.2013.06.003
   Uherek C, 2002, BLOOD, V100, P1265, DOI 10.1182/blood.V100.4.1265.h81602001265_1265_1273
   van Til NP, 2014, METHODS MOL BIOL, V1185, P311, DOI 10.1007/978-1-4939-1133-2_21
   Viardot A, 2016, BLOOD, V127, P1410, DOI [10.1182/blood-2015-06651380, 10.1182/blood-2015-06-651380]
   Vivier E, 2008, NAT IMMUNOL, V9, P503, DOI 10.1038/ni1582
   Waldmann TA, 2011, BLOOD, V117, P4787, DOI 10.1182/blood-2010-10-311456
   Wang J, 2018, J IMMUNOTHER CANCER, V6, DOI 10.1186/s40425-018-0441-8
   Wang QS, 2015, MOL THER, V23, P184, DOI 10.1038/mt.2014.164
   Wight A, 2018, P NATL ACAD SCI USA, V115, P11579, DOI 10.1073/pnas.1722374115
   Wilber A, 2007, STEM CELLS, V25, P2919, DOI 10.1634/stemcells.2007-0026
   Wilkie S, 2012, J CLIN IMMUNOL, V32, P1059, DOI 10.1007/s10875-012-9689-9
   Woll PS, 2009, BLOOD, V113, P6094, DOI 10.1182/blood-2008-06-165225
   Woll PS, 2005, J IMMUNOL, V175, P5095, DOI 10.4049/jimmunol.175.8.5095
   Xia N, 2019, ANTICANCER RES, V39, P5919, DOI 10.21873/anticanres.13796
   Xu-Monette ZY, 2018, BLOOD, V131, P68, DOI 10.1182/blood-2017-07-740993
   Yarmush ML, 2014, ANNU REV BIOMED ENG, V16, P295, DOI 10.1146/annurev-bioeng-071813-104622
   Yu M, 2018, MOL THER, V26, P366, DOI 10.1016/j.ymthe.2017.12.012
   Zenere G, 2019, DRUG DISCOV TODAY, V24, P983, DOI 10.1016/j.drudis.2019.02.002
   Zhang C, 2020, FRONT IMMUNOL, V11, DOI 10.3389/fimmu.2020.01295
   Zhang C, 2017, FRONT IMMUNOL, V8, DOI 10.3389/fimmu.2017.00533
   Zhang CC, 2016, JNCI-J NATL CANCER I, V108, DOI 10.1093/jnci/djv375
   Zhang G, 2013, IMMUNOL CELL BIOL, V91, P615, DOI 10.1038/icb.2013.45
   Zhang JG, 2019, INT J MOL SCI, V20, DOI 10.3390/ijms20020317
   Zhang Q, 2018, J IMMUNOL RES, V2018, DOI 10.1155/2018/4263520
   Zhang Q, 2018, ONCOL REP, V40, P3714, DOI 10.3892/or.2018.6731
   Zhang Q, 2018, NAT IMMUNOL, V19, P723, DOI 10.1038/s41590-018-0132-0
   Zhang Q, 2017, J IMMUNOL RES, V2017, DOI 10.1155/2017/6915912
NR 197
TC 5
Z9 5
U1 5
U2 8
PU BMC
PI LONDON
PA CAMPUS, 4 CRINAN ST, LONDON N1 9XW, ENGLAND
EI 1757-6512
J9 STEM CELL RES THER
JI Stem Cell Res. Ther.
PD MAR 22
PY 2021
VL 12
IS 1
AR 200
DI 10.1186/s13287-021-02251-7
PG 21
WC Cell & Tissue Engineering; Cell Biology; Medicine, Research &
   Experimental
WE Science Citation Index Expanded (SCI-EXPANDED)
SC Cell Biology; Research & Experimental Medicine
GA RC6VI
UT WOS:000632935800002
PM 33752707
OA Green Published, gold
DA 2022-05-19
ER

PT J
AU Chen, XL
   Han, JF
   Chu, JH
   Zhang, LL
   Zhang, JY
   Chen, C
   Chen, LX
   Wang, YW
   Wang, HW
   Yi, L
   Elder, JB
   Wang, QE
   He, XM
   Kaur, B
   Chiocca, EA
   Yu, JH
AF Chen, Xilin
   Han, Jianfeng
   Chu, Jianhong
   Zhang, Lingling
   Zhang, Jianying
   Chen, Charlie
   Chen, Luxi
   Wang, Youwei
   Wang, Hongwei
   Yi, Long
   Elder, J. Bradley
   Wang, Qi-En
   He, Xiaoming
   Kaur, Balveen
   Chiocca, E. Antonio
   Yu, Jianhua
TI A combinational therapy of EGFR-CAR NK cells and oncolytic herpes
   simplex virus 1 for breast cancer brain metastases
SO ONCOTARGET
LA English
DT Article
DE breast cancer brain metastases; chimeric antigen receptor; natural
   killer cells; EGFR; oncolytic virus
ID STEM-CELLS; T-CELLS; GLIOBLASTOMA VIROTHERAPY; EXPRESSION; GENERATION;
   INHIBITION; PROTEINS; SURVIVAL; GROWTH; HSV-1
AB Breast cancer brain metastases (BCBMs) are common in patients with metastatic breast cancer and indicate a poor prognosis. These tumors are especially resistant to currently available treatments due to multiple factors. However, the combination of chimeric antigen receptor (CAR)-modified immune cells and oncolytic herpes simplex virus (oHSV) has not yet been explored in this context. In this study, NK-92 cells and primary NK cells were engineered to express the second generation of EGFR-CAR. The efficacies of anti-BCBMs of EGFR-CAR NK cells, oHSV-1, and their combination were tested in vitro and in a breast cancer intracranial mouse model. In vitro, compared with mock-transduced NK-92 cells or primary NK cells, EGFR-CAR-engineered NK-92 cells and primary NK cells displayed enhanced cytotoxicity and IFN-gamma production when co-cultured with breast cancer cell lines MDA-MB-231, MDA-MB-468, and MCF-7. oHSV-1 alone was also capable of lysing and destroying these cells. However, a higher cytolytic effect of EGFR-CAR NK-92 cells was observed when combined with oHSV-1 compared to the monotherapies. In the mice intracranially pre-inoculated with EGFR-expressing MDA-MB-231 cells, intratumoral administration of either EGFR-CAR-transduced NK-92 cells or oHSV-1 mitigated tumor growth. Notably, the combination of EGFR-CAR NK-92 cells with oHSV-1 resulted in more efficient killing of MDA-MB-231 tumor cells and significantly longer survival of tumor-bearing mice when compared to monotherapies. These results demonstrate that regional administration of EGFR-CAR NK-92 cells combined with oHSV-1 therapy is a potentially promising strategy to treat BCBMs.
C1 [Chen, Xilin; Yu, Jianhua] Ohio State Univ, Coll Med, Dept Internal Med, Div Hematol, Columbus, OH 43210 USA.
   [Chen, Xilin] 307 Hosp, Lymphoma Head & Neck Oncol Dept, Beijing 100071, Peoples R China.
   [Han, Jianfeng; Chu, Jianhong; Zhang, Lingling; Chen, Charlie; Chen, Luxi; Wang, Youwei; Wang, Hongwei; Yi, Long; Elder, J. Bradley; Kaur, Balveen; Yu, Jianhua] Ohio State Univ, Ctr Comprehens Canc, Columbus, OH 43210 USA.
   [Chu, Jianhong] Soochow Univ, Inst Blood & Marrow Transplantat, Suzhou 215000, Peoples R China.
   [Zhang, Jianying] Ohio State Univ, Ctr Biostat, Columbus, OH 43210 USA.
   [Wang, Qi-En] Ohio State Univ, Dept Radiol, Columbus, OH 43210 USA.
   [He, Xiaoming] Ohio State Univ, Dept Biomed Engn, Columbus, OH 43210 USA.
   [Kaur, Balveen] Ohio State Univ, Dept Neurol Surg, Columbus, OH 43210 USA.
   [Chiocca, E. Antonio] Harvard Univ, Brigham & Womens Hosp, Sch Med, Dept Neurosurg, Boston, MA 02115 USA.
   [Chiocca, E. Antonio] Harvard Univ, Sch Med, Harvey Cushing Neurooncol Labs, Boston, MA 02115 USA.
   [Yu, Jianhua] James Canc Hosp, Columbus, OH 43210 USA.
RP Yu, JH (通讯作者)，Ohio State Univ, Coll Med, Dept Internal Med, Div Hematol, Columbus, OH 43210 USA.; Yu, JH (通讯作者)，Ohio State Univ, Ctr Comprehens Canc, Columbus, OH 43210 USA.; Yu, JH (通讯作者)，James Canc Hosp, Columbus, OH 43210 USA.
EM jianhua.yu@osumc.edu
RI Wang, Youwei/M-4544-2019; He, Xiaoming/C-5499-2008
OI He, Xiaoming/0000-0003-0125-6086
FU National Institutes of Health [CA155521, CA18530]; American Cancer
   Society [RSG-14-243-01-LIB]; Gabrielle's Angel Foundation for Cancer
   Research; Ohio State University Comprehensive Cancer Center
FX This project was supported in part by grants from the National
   Institutes of Health (CA155521 and CA18530 to J.Y.). This project was
   also supported in part by an American Cancer Society Research Scholar
   Grant (RSG-14-243-01-LIB), a grant from by Gabrielle's Angel Foundation
   for Cancer Research, and a Pelotonia Idea Grant from The Ohio State
   University Comprehensive Cancer Center (all to J.Y.). The authors would
   like to sincerely thank Dr. David M. Lucas for his careful and critical
   reading of this manuscript.
CR Al-Hajj M, 2003, P NATL ACAD SCI USA, V100, P3983, DOI 10.1073/pnas.0530291100
   Alvarez-Breckenridge CA, 2012, NAT MED, V18, P1827, DOI 10.1038/nm.3013
   Alvarez-Breckenridge CA, 2012, J VIROL, V86, P4566, DOI 10.1128/JVI.05545-11
   Barrett DM, 2014, ANNU REV MED, V65, P333, DOI 10.1146/annurev-med-060512-150254
   Boogerd W, 1996, RADIOTHER ONCOL, V40, P5, DOI 10.1016/0167-8140(96)01766-5
   Brand TM, 2013, RADIOTHER ONCOL, V108, P370, DOI 10.1016/j.radonc.2013.06.010
   Castriconi R, 2009, J IMMUNOL, V182, P3530, DOI 10.4049/jimmunol.0802845
   Chu JH, 2014, CLIN CANCER RES, V20, P3989, DOI 10.1158/1078-0432.CCR-13-2510
   Deng ZL, 2015, BMC IMMUNOL, V16, DOI 10.1186/s12865-014-0064-x
   DeSantis CE, 2014, CA-CANCER J CLIN, V64, P252, DOI 10.3322/caac.21235
   Fan QW, 2013, CANCER CELL, V24, P438, DOI 10.1016/j.ccr.2013.09.004
   Foley John, 2010, Semin Cell Dev Biol, V21, P951, DOI 10.1016/j.semcdb.2010.08.009
   Fu XP, 2010, PLOS ONE, V5, DOI 10.1371/journal.pone.0011867
   Gojis O, 2013, FOLIA HISTOCHEM CYTO, V51, P213, DOI 10.5603/FHC.2013.0030
   Gralow JR, 2005, BREAST CANCER RES TR, V89, pS9, DOI 10.1007/s10549-005-0143-z
   Guest RD, 2014, CANCER IMMUNOL IMMUN, V63, P133, DOI 10.1007/s00262-013-1492-9
   Gupta SK, 2015, CELL MOL LIFE SCI, V72, P1073, DOI 10.1007/s00018-014-1782-1
   Han JF, 2015, CANCER RES, V75, P5273, DOI 10.1158/0008-5472.CAN-15-0894
   Han JF, 2015, SCI REP-UK, V5, DOI 10.1038/srep11483
   Hardt O, 2012, CANCER LETT, V325, P165, DOI 10.1016/j.canlet.2012.06.010
   Hayashi H, 2004, CANCER IMMUNOL IMMUN, V53, P497, DOI 10.1007/s00262-003-0465-9
   Hayon T, 2003, LEUKEMIA LYMPHOMA, V44, P1957, DOI 10.1080/1042819031000116607
   Herold CI, 2013, ONCOLOGY-NY, V27, P846
   Hoadley KA, 2007, BMC GENOMICS, V8, DOI 10.1186/1471-2164-8-258
   Kambara H, 2005, CANCER RES, V65, P2832, DOI 10.1158/0008-5472.CAN-04-3227
   Kanai Ryuichi, 2013, CNS Oncol, V2, P129
   Katz SC, 2015, CLIN CANC RES
   Lawson JC, 2009, BREAST CANCER RES TR, V118, P241, DOI 10.1007/s10549-009-0524-9
   Lee CH, 2014, BIOCHIMIE, V104, P117, DOI 10.1016/j.biochi.2014.06.011
   Lee DW, 2015, LANCET, V385, P517, DOI 10.1016/S0140-6736(14)61403-3
   Li J, 2012, CANCER GENE THER, V19, P707, DOI 10.1038/cgt.2012.49
   Maenpaa A, 1997, ACTA NEUROPATHOL, V94, P216, DOI 10.1007/s004010050696
   MARTUZA RL, 1991, SCIENCE, V252, P854, DOI 10.1126/science.1851332
   Maude SL, 2014, NEW ENGL J MED, V371, P1507, DOI 10.1056/NEJMoa1407222
   Meisen WH, 2015, MOL CANCER THER, V14, P307, DOI 10.1158/1535-7163.MCT-14-0659
   Meisen WH, 2015, CLIN CANC RES
   Niikura N, 2014, BREAST CANCER RES TR, V147, P103, DOI 10.1007/s10549-014-3090-8
   Rae JM, 2004, BREAST CANCER RES TR, V87, P87, DOI 10.1023/B:BREA.0000041585.26734.f9
   Reya T, 2001, NATURE, V414, P105, DOI 10.1038/35102167
   Robert HI, 2013, J CLIN ONCOL, P31
   Russell SJ, 2012, NAT BIOTECHNOL, V30, P658, DOI 10.1038/nbt.2287
   Schonfeld K, 2015, MOL THER, V23, P330, DOI [10.1038/mt.2014.21, 10.1038/mt.2014.219]
   Shen Y, 2006, CANCER GENE THER, V13, P975, DOI 10.1038/sj.cgt.7700946
   Sihto H, 2011, BREAST CANCER RES, V13, DOI 10.1186/bcr2944
   Soffietti R, 2002, J NEUROL, V249, P1357, DOI 10.1007/s00415-002-0870-6
   Uherek C, 2002, BLOOD, V100, P1265, DOI 10.1182/blood.V100.4.1265.h81602001265_1265_1273
   Yu JH, 2010, BLOOD, V115, P274, DOI 10.1182/blood-2009-04-215491
NR 47
TC 117
Z9 122
U1 5
U2 31
PU IMPACT JOURNALS LLC
PI ORCHARD PARK
PA 6666 E QUAKER ST, STE 1, ORCHARD PARK, NY 14127 USA
EI 1949-2553
J9 ONCOTARGET
JI Oncotarget
PD MAY 10
PY 2016
VL 7
IS 19
BP 27764
EP 27777
DI 10.18632/oncotarget.8526
PG 14
WC Oncology; Cell Biology
WE Science Citation Index Expanded (SCI-EXPANDED)
SC Oncology; Cell Biology
GA DO4HF
UT WOS:000377741700065
PM 27050072
OA Green Submitted, Green Published, gold
DA 2022-05-19
ER

PT J
AU Li, Y
   Hermanson, DL
   Moriarity, BS
   Kaufman, DS
AF Li, Ye
   Hermanson, David L.
   Moriarity, Branden S.
   Kaufman, Dan S.
TI Human iPSC-Derived Natural Killer Cells Engineered with Chimeric Antigen
   Receptors Enhance Anti-tumor Activity
SO CELL STEM CELL
LA English
DT Article
ID PLURIPOTENT STEM-CELLS; ACUTE LYMPHOBLASTIC-LEUKEMIA; MODIFIED T-CELLS;
   CANCER-IMMUNOTHERAPY; NK CELLS; IN-VIVO; GENETIC-MODIFICATION;
   OVARIAN-CANCER; PHASE-I; ACTIVATION
AB Chimeric antigen receptors (CARs) significantly enhance the anti-tumor activity of immune effector cells. Although most studies have evaluated CAR expression in T cells, here we evaluate different CAR constructs that improve natural killer (NK) cell-mediated killing. We identified a CAR containing the transmembrane domain of NKG2D, the 2B4 co-stimulatory domain, and the CD3 zeta signaling domain to mediate strong antigen-specific NK cell signaling. NK cells derived from human iPSCs that express this CAR (NK-CAR-iPSC-NK cells) have a typical NK cell phenotype and demonstrate improved antitumor activity compared with T-CAR-expressing iPSC-derived NK cells (T-CAR-iPSC-NK cells) and non-CAR-expressing cells. In an ovarian cancer xenograft model, NK-CAR-iPSC-NK cells significantly inhibited tumor growth and prolonged survival compared with PB-NK cells, iPSC-NK cells, or T-CAR-iPSC-NK cells. Additionally, NK-CAR-iPSC-NK cells demonstrate in vivo activity similar to that of T-CAR-expressing T cells, although with less toxicity. These NK-CAR-iPSC-NK cells now provide standardized, targeted "off-the-shelf" lymphocytes for anti-cancer immunotherapy.
C1 [Li, Ye; Kaufman, Dan S.] Univ Calif San Diego, Dept Med, Div Regenerat Med, Moores Canc Ctr, La Jolla, CA 92093 USA.
   [Li, Ye; Kaufman, Dan S.] Univ Calif San Diego, Sanford Consortium Regenerat Med, La Jolla, CA 92093 USA.
   [Hermanson, David L.] Univ Minnesota, Dept Med, Box 736 UMHC, Minneapolis, MN 55455 USA.
   [Moriarity, Branden S.] Univ Minnesota, Dept Pediat, Masonic Canc Ctr, Minneapolis, MN 55455 USA.
   [Moriarity, Branden S.] Univ Minnesota, Ctr Genome Engn, Minneapolis, MN 55455 USA.
   [Hermanson, David L.] B MoGen Biotechnol Inc, Minneapolis, MN USA.
RP Kaufman, DS (通讯作者)，Univ Calif San Diego, Dept Med, Div Regenerat Med, Moores Canc Ctr, La Jolla, CA 92093 USA.; Kaufman, DS (通讯作者)，Univ Calif San Diego, Sanford Consortium Regenerat Med, La Jolla, CA 92093 USA.
EM dskaufman@ucsd.edu
RI Jeong, Wonjun/AAM-5937-2020; LI, YE/AGV-2595-2022
OI LI, YE/0000-0001-7727-0875; Kaufman, Dan/0000-0002-2003-2494
FU NIH [R01CA203348, U01 CA217885]; CIRM [DISC2-09615]; Fate Therapeutics;
   NATIONAL CANCER INSTITUTE [U01CA217885, R01CA203348, T32CA009138]
   Funding Source: NIH RePORTER
FX We thank Jacqueline K. Le and Natalie K. Wolf for technical assistance.
   The serous epithelial ovarian tumor cell lines MA-148 and A1847 were
   kindly provided by Sundaram Ramakrishnan (University of Minnesota) and
   Reuben Harris (University of Minnesota), respectively. We appreciate
   helpful discussions with Dr. Bob Valamehr and colleagues at Fate
   Therapeutics. We gratefully acknowledge support and assistance from the
   Sanford Consortium for Regenerative Medicine Flow Cytometry and
   Histology cores and pathologist Dr. Kent Osborn. These studies were
   supported by funding from the NIH (R01CA203348 and U01 CA217885), CIRM
   (DISC2-09615), and Fate Therapeutics (to D.S.K.).
CR Ahmed N, 2015, J CLIN ONCOL, V33, P1688, DOI 10.1200/JCO.2014.58.0225
   Altvater B, 2009, CLIN CANCER RES, V15, P4857, DOI 10.1158/1078-0432.CCR-08-2810
   Bachanova V, 2014, BLOOD, V123, P3855, DOI 10.1182/blood-2013-10-532531
   Bachanova Veronika, 2014, Critical Reviews in Oncogenesis, V19, P133
   Barrett DM, 2014, ANNU REV MED, V65, P333, DOI 10.1146/annurev-med-060512-150254
   Beatty GL, 2014, CANCER IMMUNOL RES, V2, P112, DOI 10.1158/2326-6066.CIR-13-0170
   Bollino D, 2017, TRANSL RES, V187, P32, DOI 10.1016/j.trsl.2017.06.003
   Bryceson YT, 2006, IMMUNOL REV, V214, P73, DOI 10.1111/j.1600-065X.2006.00457.x
   Burgess-Beusse B, 2002, P NATL ACAD SCI USA, V99, P16433, DOI 10.1073/pnas.162342499
   Caligiuri MA, 2008, BLOOD, V112, P461, DOI 10.1182/blood-2007-09-077438
   Carlsten M, 2015, FRONT IMMUNOL, V6, DOI 10.3389/fimmu.2015.00266
   Chang YH, 2013, CANCER RES, V73, P1777, DOI 10.1158/0008-5472.CAN-12-3558
   Cheng M, 2013, CELL MOL IMMUNOL, V10, P230, DOI 10.1038/cmi.2013.10
   Childs RW, 2015, NAT REV DRUG DISCOV, V14, P487, DOI 10.1038/nrd4506
   Chowdhury PS, 1998, P NATL ACAD SCI USA, V95, P669, DOI 10.1073/pnas.95.2.669
   Denman CJ, 2012, PLOS ONE, V7, DOI 10.1371/journal.pone.0030264
   Dhar P, 2018, CURR OPIN IMMUNOL, V51, P55, DOI 10.1016/j.coi.2018.02.004
   Dolstra H, 2017, CLIN CANCER RES, V23, P4107, DOI 10.1158/1078-0432.CCR-16-2981
   Eagle RA, 2007, NAT REV IMMUNOL, V7, P737, DOI 10.1038/nri2144
   Fesnak AD, 2016, NAT REV CANCER, V16, P566, DOI 10.1038/nrc.2016.97
   Figueroa JA, 2015, INT REV IMMUNOL, V34, P154, DOI 10.3109/08830185.2015.1018419
   Garrity D, 2005, P NATL ACAD SCI USA, V102, P7641, DOI 10.1073/pnas.0502439102
   Geller MA, 2011, IMMUNOTHERAPY-UK, V3, P1445, DOI [10.2217/IMT.11.131, 10.2217/imt.11.131]
   Geller MA, 2011, CYTOTHERAPY, V13, P98, DOI 10.3109/14653249.2010.515582
   Giudice A, 2008, CELL STEM CELL, V2, P422, DOI 10.1016/j.stem.2008.04.003
   Grupp SA, 2013, NEW ENGL J MED, V368, P1509, DOI 10.1056/NEJMoa1215134
   Guillerey C, 2016, NAT IMMUNOL, V17, P1025, DOI 10.1038/ni.3518
   Handgretinger R, 2016, BLOOD, V127, P3341, DOI 10.1182/blood-2015-12-629055
   Hassan R, 2008, EUR J CANCER, V44, P46, DOI 10.1016/j.ejca.2007.08.028
   Hermanson DL, 2016, STEM CELLS, V34, P93, DOI 10.1002/stem.2230
   Hermanson DL, 2015, FRONT IMMUNOL, V6, DOI 10.3389/fimmu.2015.00195
   Ho EL, 2002, J IMMUNOL, V169, P3667, DOI 10.4049/jimmunol.169.7.3667
   Imai C, 2005, BLOOD, V106, P376, DOI 10.1182/blood-2004-12-4797
   Klingemann H, 2016, FRONT IMMUNOL, V7, DOI 10.3389/fimmu.2016.00091
   Knorr DA, 2013, STEM CELLS DEV, V22, P1861, DOI 10.1089/scd.2012.0608
   Knorr DA, 2013, STEM CELL TRANSL MED, V2, P274, DOI 10.5966/sctm.2012-0084
   Koehl U, 2016, ONCOIMMUNOLOGY, V5, DOI 10.1080/2162402X.2015.1115178
   Koneru M, 2015, ONCOIMMUNOLOGY, V4, DOI 10.4161/2162402X.2014.994446
   Kwon HJ, 2016, NAT COMMUN, V7, DOI 10.1038/ncomms11686
   Lanier LL, 2008, NAT IMMUNOL, V9, P495, DOI 10.1038/ni1581
   LANIER LL, 1989, NATURE, V342, P803, DOI 10.1038/342803a0
   Liu E, 2018, LEUKEMIA, V32, P520, DOI 10.1038/leu.2017.226
   Long EO, 2008, IMMUNOL REV, V224, P70, DOI 10.1111/j.1600-065X.2008.00660.x
   Long EO, 2013, ANNU REV IMMUNOL, V31, P227, DOI 10.1146/annurev-immunol-020711-075005
   Love PE, 2010, CSH PERSPECT BIOL, V2, DOI 10.1101/cshperspect.a002485
   Maude SL, 2015, BLOOD, V125, P4017, DOI 10.1182/blood-2014-12-580068
   Miller JS, 2005, BLOOD, V105, P3051, DOI 10.1182/blood-2004-07-2974
   Moriarity BS, 2013, NUCLEIC ACIDS RES, V41, DOI 10.1093/nar/gkt115
   Morvan MG, 2016, NAT REV CANCER, V16, P7, DOI 10.1038/nrc.2015.5
   Nakajima H, 1999, EUR J IMMUNOL, V29, P1676, DOI 10.1002/(SICI)1521-4141(199905)29:05<1676::AID-IMMU1676>3.0.CO;2-Y
   Ng ES, 2008, NAT PROTOC, V3, P768, DOI 10.1038/nprot.2008.42
   Ni ZY, 2014, STEM CELLS, V32, P1021, DOI 10.1002/stem.1611
   Ni Zhenya, 2013, Methods Mol Biol, V1029, P33, DOI 10.1007/978-1-62703-478-4_3
   Ni ZY, 2011, J VIROL, V85, P43, DOI 10.1128/JVI.01774-10
   Porter DL, 2011, NEW ENGL J MED, V365, P725, DOI 10.1056/NEJMoa1103849
   Qasim W, 2017, SCI TRANSL MED, V9, DOI 10.1126/scitranslmed.aaj2013
   Ramos CA, 2016, ANNU REV MED, V67, P165, DOI 10.1146/annurev-med-051914-021702
   Romee R, 2016, SCI TRANSL MED, V8, DOI 10.1126/scitranslmed.aaf2341
   Rosen DB, 2004, J IMMUNOL, V173, P2470, DOI 10.4049/jimmunol.173.4.2470
   Sakamoto N, 2015, J TRANSL MED, V13, DOI 10.1186/s12967-015-0632-8
   Sivori S, 2000, EUR J IMMUNOL, V30, P787, DOI 10.1002/1521-4141(200003)30:3<787::AID-IMMU787>3.0.CO;2-I
   Smyth MJ, 2005, MOL IMMUNOL, V42, P501, DOI 10.1016/j.molimm.2004.07.034
   Song DG, 2013, HUM GENE THER, V24, P295, DOI 10.1089/hum.2012.143
   Song DG, 2011, CANCER RES, V71, P4617, DOI 10.1158/0008-5472.CAN-11-0422
   Teachey DT, 2016, CANCER DISCOV, V6, P664, DOI 10.1158/2159-8290.CD-16-0040
   Themeli M, 2015, CELL STEM CELL, V16, P357, DOI 10.1016/j.stem.2015.03.011
   Topfer K, 2015, J IMMUNOL, V194, P3201, DOI 10.4049/jimmunol.1400330
   Vivier E, 2004, SCIENCE, V306, P1517, DOI 10.1126/science.1103478
   Wilber A, 2007, STEM CELLS, V25, P2919, DOI 10.1634/stemcells.2007-0026
   Woll PS, 2009, BLOOD, V113, P6094, DOI 10.1182/blood-2008-06-165225
   Xie F, 2014, GENOME RES, V24, P1526, DOI 10.1101/gr.173427.114
   Yahata K, 2007, J MOL BIOL, V374, P580, DOI 10.1016/j.jmb.2007.09.054
   Yang Y, 2016, CANCER IMMUNOL RES, V4, P215, DOI 10.1158/2326-6066.CIR-15-0118
   Zhang C, 2017, FRONT IMMUNOL, V8, DOI 10.3389/fimmu.2017.00533
   Zhang T, 2011, CANCER RES, V71, P2066, DOI 10.1158/0008-5472.CAN-10-3200
NR 75
TC 340
Z9 350
U1 38
U2 144
PU CELL PRESS
PI CAMBRIDGE
PA 50 HAMPSHIRE ST, FLOOR 5, CAMBRIDGE, MA 02139 USA
SN 1934-5909
EI 1875-9777
J9 CELL STEM CELL
JI Cell Stem Cell
PD AUG 2
PY 2018
VL 23
IS 2
BP 181
EP +
DI 10.1016/j.stem.2018.06.002
PG 17
WC Cell & Tissue Engineering; Cell Biology
WE Science Citation Index Expanded (SCI-EXPANDED)
SC Cell Biology
GA GP1NV
UT WOS:000440583900010
PM 30082067
OA Green Accepted, Bronze
HC Y
HP N
DA 2022-05-19
ER

PT J
AU Xia, JF
   Minamino, S
   Kuwabara, K
AF Xia (Shunichi Arai), Jufeng
   Minamino, Shuichi
   Kuwabara, Kazuma
TI CAR-expressing NK cells for cancer therapy: a new hope
SO BIOSCIENCE TRENDS
LA English
DT Review
DE CAR-NK; cancer; immunotherapy; clinical trial
ID NATURAL-KILLER-CELL; PERIPHERAL-BLOOD LYMPHOCYTES; T-CELLS;
   MESSENGER-RNA; CYTOTOXIC ACTIVITY; VIVO EXPANSION; NK-92 CELLS;
   STEM-CELLS; LINE NK-92; RECEPTOR
AB Since the approval in 2017 and the amazing achievement of Kymriah and Yescarta, the number of basic researchers and clinical trials investigating the safety and efficacy of chimeric antigen receptor-expressing T cells (CAR-T cells) has been relentlessly increasing. Up to now, more than 200 clinical trials are listed on clinical trial database of NIH and the basic research is countless. However, the production of allogeneic CAR-T cells products is still expensive and has toxicity. Thus, more effort is needed to develop reliable off-the-shelf cellular therapeutic methods with safety and efficiency for the treatment of patients with cancer. As a kind of innate effector lymphocyte with potent antitumor activity, natural killer cells (NK cells) have attracted much attention. Until now, basic and clinical research has shown that chimeric antigen receptor-expressing NK cell (CAR-NK) therapy may play a significant anti-tumor role and its safety is higher than CAR-T cell therapy. In this review, we discuss advantages and shortages of employing CAR-NK cells as a novel cellular therapy against cancer.
C1 [Xia (Shunichi Arai), Jufeng] Univ Tokyo, Grad Sch Frontier Sci, Chiba, Japan.
   [Xia (Shunichi Arai), Jufeng; Minamino, Shuichi; Kuwabara, Kazuma] Arai Japan Med Inst, Dept Immunol, Tokyo, Japan.
RP Xia, JF (通讯作者)，Univ Tokyo, Grad Sch Frontier Sci, 5 Chome 1-5 Kashiwanoha, Kashiwa, Chiba 2778561, Japan.
EM xia-tky@umin.ac.jp
CR Benson DM, 2014, CANCER IMMUNOL RES, V2, P99, DOI 10.1158/2326-6066.CIR-13-0219
   Bjorkstrom NK, 2016, NAT REV IMMUNOL, V16, P310, DOI 10.1038/nri.2016.34
   Boissel L, 2013, ONCOIMMUNOLOGY, V2, DOI 10.4161/onci.26527
   Boissel L, 2012, LEUKEMIA LYMPHOMA, V53, P958, DOI 10.3109/10428194.2011.634048
   Boissel L, 2009, LEUKEMIA RES, V33, P1255, DOI 10.1016/j.leukres.2008.11.024
   Cooley S, 2007, BLOOD, V110, P578, DOI 10.1182/blood-2006-07-036228
   Del Zotto G, 2017, CYTOM PART B-CLIN CY, V92, P100, DOI 10.1002/cyto.b.21508
   Eyquem J, 2017, NATURE, V543, P113, DOI 10.1038/nature21405
   Farag SS, 2006, BLOOD REV, V20, P123, DOI 10.1016/j.blre.2005.10.001
   Faure M, 2002, J IMMUNOL, V168, P6208, DOI 10.4049/jimmunol.168.12.6208
   Feng KC, 2016, SCI CHINA LIFE SCI, V59, P468, DOI 10.1007/s11427-016-5023-8
   Fine JH, 2010, CANCER RES, V70, P7102, DOI 10.1158/0008-5472.CAN-10-1316
   Gilham DE, 2012, TRENDS MOL MED, V18, P377, DOI 10.1016/j.molmed.2012.04.009
   GONG JH, 1994, LEUKEMIA, V8, P652
   Granzin M, 2016, ONCOIMMUNOLOGY, V5, DOI 10.1080/2162402X.2016.1219007
   Hu Y, 2018, ACTA PHARMACOL SIN, V39, P167, DOI 10.1038/aps.2017.125
   Hung CF, 2018, HUM GENE THER, V29, P614, DOI 10.1089/hum.2017.080
   Imai K, 2000, LANCET, V356, P1795, DOI 10.1016/S0140-6736(00)03231-1
   Jochems C, 2016, ONCOTARGET, V7, P86359, DOI 10.18632/oncotarget.13411
   Kalaitsidou M, 2015, IMMUNOTHERAPY-UK, V7, P487, DOI [10.2217/IMT.14.123, 10.2217/imt.14.123]
   Kalos M, 2011, SCI TRANSL MED, V3, DOI 10.1126/scitranslmed.3002842
   KIESSLING R, 1975, EUR J IMMUNOL, V5, P112, DOI 10.1002/eji.1830050208
   Klapdor R, 2017, HUM GENE THER, V28, P886, DOI 10.1089/hum.2017.168
   Klingemann H, 2016, FRONT IMMUNOL, V7, DOI 10.3389/fimmu.2016.00091
   Klingemann H, 2015, CYTOTHERAPY, V17, P245, DOI 10.1016/j.jcyt.2014.09.007
   Klingemann H, 2014, ONCOIMMUNOLOGY, V3, DOI 10.4161/onci.28147
   Konjevic G, 2016, IMMUNOL RES, V64, P25, DOI 10.1007/s12026-015-8695-4
   Levine BL, 2015, CANCER GENE THER, V22, P79, DOI 10.1038/cgt.2015.5
   Li L, 2010, CANCER GENE THER, V17, P147, DOI 10.1038/cgt.2009.61
   Liu E, 2018, LEUKEMIA, V32, P520, DOI 10.1038/leu.2017.226
   Maki G, 2001, J HEMATOTH STEM CELL, V10, P369, DOI 10.1089/152581601750288975
   Matsuo Y, 2003, LEUKEMIA RES, V27, P935, DOI 10.1016/S0145-2126(03)00024-9
   Maude SL, 2014, NEW ENGL J MED, V371, P1507, DOI 10.1056/NEJMoa1407222
   Miller JS, 2005, BLOOD, V105, P3051, DOI 10.1182/blood-2004-07-2974
   Ni ZY, 2014, STEM CELLS, V32, P1021, DOI 10.1002/stem.1611
   Oberschmidt O, 2019, HUM GENE THER METHOD, V30, P102, DOI 10.1089/hgtb.2019.039
   Oberschmidt O, 2017, FRONT IMMUNOL, V8, DOI 10.3389/fimmu.2017.00654
   Oelsner S, 2017, CYTOTHERAPY, V19, P235, DOI 10.1016/j.jcyt.2016.10.009
   Orange JS, 2006, CLIN IMMUNOL, V118, P1, DOI 10.1016/j.clim.2005.10.011
   Qasim W, 2019, AM J HEMATOL, V94, pS50, DOI 10.1002/ajh.25399
   Romanski A, 2016, J CELL MOL MED, V20, P1287, DOI 10.1111/jcmm.12810
   Rubnitz JE, 2010, J CLIN ONCOL, V28, P955, DOI 10.1200/JCO.2009.24.4590
   Schonfeld K, 2015, MOL THER, V23, P330, DOI [10.1038/mt.2014.21, 10.1038/mt.2014.219]
   Seyedin SN, 2015, IMMUNOTHERAPY-UK, V7, P967, DOI 10.2217/imt.15.65
   Shaffer BC, 2016, BIOL BLOOD MARROW TR, V22, P705, DOI 10.1016/j.bbmt.2015.12.028
   Shimasaki N, 2016, CYTOTHERAPY, V18, P1422, DOI 10.1016/j.jcyt.2016.06.013
   Shimasaki N, 2012, CYTOTHERAPY, V14, P830, DOI 10.3109/14653249.2012.671519
   Suck G, 2016, CANCER IMMUNOL IMMUN, V65, P485, DOI 10.1007/s00262-015-1761-x
   Sun C, 2015, ACTA PHARMACOL SIN, V36, P1191, DOI 10.1038/aps.2015.41
   Sun C, 2015, CELL MOL IMMUNOL, V12, P292, DOI 10.1038/cmi.2014.91
   Sutlu T, 2012, HUM GENE THER, V23, P1090, DOI 10.1089/hum.2012.080
   Tam YK, 2003, CYTOTHERAPY, V5, P259, DOI 10.1080/14653240310001523
   Tonn T, 2001, J HEMATOTH STEM CELL, V10, P535, DOI 10.1089/15258160152509145
   Uherek C, 2002, BLOOD, V100, P1265, DOI 10.1182/blood.V100.4.1265.h81602001265_1265_1273
   Weiland J, 2015, PEDIATR BLOOD CANCER, V62, P1144, DOI 10.1002/pbc.25462
   Weiss T, 2018, CANCER RES, V78, P1031, DOI 10.1158/0008-5472.CAN-17-1788
   Zhang C, 2017, FRONT IMMUNOL, V8, DOI 10.3389/fimmu.2017.00533
   Zhang F, 2014, HUM MOL GENET, V23, pR40, DOI 10.1093/hmg/ddu125
NR 58
TC 3
Z9 4
U1 7
U2 16
PU IRCA-BSSA
PI TOKYO
PA PEARL CITY KOISHIKAWA 603, 2-4-5 KASUGA, BUNKYO-KU, TOKYO, 112-0003,
   JAPAN
SN 1881-7815
EI 1881-7823
J9 BIOSCI TRENDS
JI BioSci. Trends
PD OCT
PY 2020
VL 14
IS 5
BP 354
EP 359
DI 10.5582/bst.2020.03308
PG 6
WC Biology
WE Science Citation Index Expanded (SCI-EXPANDED)
SC Life Sciences & Biomedicine - Other Topics
GA OJ2DY
UT WOS:000583777700006
PM 32893255
OA gold
DA 2022-05-19
ER

PT J
AU Zhang, C
   Hu, Y
   Xiao, WH
   Tian, ZG
AF Zhang, Cai
   Hu, Yuan
   Xiao, Weihua
   Tian, Zhigang
TI Chimeric antigen receptor- and natural killer cell receptor-engineered
   innate killer cells in cancer immunotherapy
SO CELLULAR & MOLECULAR IMMUNOLOGY
LA English
DT Review
DE Innate killer cells; Chimeric antigen receptor; Natural killer cell
   receptor; Genetic engineering; Adoptive cell therapy; Tumor
   microenvironment
ID DELTA T-CELLS; INVARIANT NKT CELLS; ENHANCES ANTITUMOR-ACTIVITY; IL-15
   SUPERAGONIST COMPLEX; TGF-BETA RECEPTOR; NK-92 CELLS; PHASE-I; CAR-NK;
   TUMOR MICROENVIRONMENT; ADOPTIVE IMMUNOTHERAPY
AB Chimeric antigen receptor (CAR)-engineered T-cell (CAR-T) therapy has demonstrated impressive therapeutic efficacy against hematological malignancies, but multiple challenges have hindered its application, particularly for the eradication of solid tumors. Innate killer cells (IKCs), particularly NK cells, NKT cells, and gamma delta T cells, employ specific antigen-independent innate tumor recognition and cytotoxic mechanisms that simultaneously display high antitumor efficacy and prevent tumor escape caused by antigen loss or modulation. IKCs are associated with a low risk of developing GVHD, thus offering new opportunities for allogeneic "off-the-shelf" cellular therapeutic products. The unique innate features, wide tumor recognition range, and potent antitumor functions of IKCs make them potentially excellent candidates for cancer immunotherapy, particularly serving as platforms for CAR development. In this review, we first provide a brief summary of the challenges hampering CAR-T-cell therapy applications and then discuss the latest CAR-NK-cell research, covering the advantages, applications, and clinical translation of CAR- and NK-cell receptor (NKR)-engineered IKCs. Advances in synthetic biology and the development of novel genetic engineering techniques, such as gene-editing and cellular reprogramming, will enable the further optimization of IKC-based anticancer therapies.
C1 [Zhang, Cai; Hu, Yuan; Xiao, Weihua; Tian, Zhigang] NK CellTech Co Ltd, Shanghai Int Med Pk, Shanghai, Peoples R China.
   [Xiao, Weihua; Tian, Zhigang] Univ Sci & Technol China, Inst Immunol, Hefei, Anhui, Peoples R China.
   [Tian, Zhigang] Chinese Acad Med Sci, Res Unit NK Cell Study, Beijing, Peoples R China.
RP Zhang, C; Tian, ZG (通讯作者)，NK CellTech Co Ltd, Shanghai Int Med Pk, Shanghai, Peoples R China.; Tian, ZG (通讯作者)，Univ Sci & Technol China, Inst Immunol, Hefei, Anhui, Peoples R China.; Tian, ZG (通讯作者)，Chinese Acad Med Sci, Res Unit NK Cell Study, Beijing, Peoples R China.
EM cai.zhang@nk-celltech.com; tzg@ustc.edu.cn
RI Tian, Zhigang/J-3512-2013
OI Zhang, Cai/0000-0002-3849-6676
FU National Natural Science Foundation of China [81788101]; CAMS Innovation
   Fund for Medical Sciences [CIFMS 2019-I2M-5-073]
FX This work was supported by the National Natural Science Foundation of
   China (81788101) and the CAMS Innovation Fund for Medical Sciences
   (CIFMS 2019-I2M-5-073).
CR Afolabi LO, 2019, IMMUNOLOGY, V158, P63, DOI 10.1111/imm.13094
   Almeida AR, 2016, CLIN CANCER RES, V22, P5795, DOI 10.1158/1078-0432.CCR-16-0597
   Alnaggar M, 2019, J IMMUNOTHER CANCER, V7, DOI 10.1186/s40425-019-0501-8
   Ang WX, 2020, MOL THER-ONCOLYTICS, V17, P421, DOI 10.1016/j.omto.2020.04.013
   Arcangeli S, 2020, CURR OPIN ONCOL, V32, P398, DOI 10.1097/CCO.0000000000000664
   Arndt C, 2020, CANCERS, V12, DOI 10.3390/cancers12051302
   Bachanova V, 2020, BLOOD, V136, DOI 10.1182/blood-2020-141606
   Beavis PA, 2017, J CLIN INVEST, V127, P929, DOI 10.1172/JCI89455
   Bedard M, 2017, FRONT IMMUNOL, V8, DOI 10.3389/fimmu.2017.01829
   Bennouna J, 2008, CANCER IMMUNOL IMMUN, V57, P1599, DOI 10.1007/s00262-008-0491-8
   Bonifant CL, 2016, MOL THER-ONCOLYTICS, V3, DOI 10.1038/mto.2016.11
   Braham MVJ, 2018, ONCOIMMUNOLOGY, V7, DOI 10.1080/2162402X.2018.1434465
   Brandt LJB, 2020, FRONT IMMUNOL, V11, DOI 10.3389/fimmu.2020.00326
   Brenner MJ, 2018, ANNU REV BIOMED ENG, V20, P95, DOI [10.1146/annurev-bioeng-062117-121147, 10.1146/annurev-bioeng-062117121147]
   Burga RA, 2019, CLIN CANCER RES, V25, P4400, DOI 10.1158/1078-0432.CCR-18-3183
   Burger MC, 2019, FRONT IMMUNOL, V10, DOI 10.3389/fimmu.2019.02683
   Cao BH, 2020, BIOCHEM BIOPH RES CO, V524, P96, DOI 10.1016/j.bbrc.2020.01.053
   Capsomidis A, 2018, MOL THER, V26, P354, DOI 10.1016/j.ymthe.2017.12.001
   Chang YH, 2013, CANCER RES, V73, P1777, DOI 10.1158/0008-5472.CAN-12-3558
   Chen F, 2019, ENGINEERING-PRC, V5, P140, DOI 10.1016/j.eng.2018.11.010
   Chen N, 2018, CURR OPIN IMMUNOL, V51, P103, DOI 10.1016/j.coi.2018.03.002
   Chen SS, 2019, CELL MOL IMMUNOL, V16, P452, DOI 10.1038/s41423-019-0222-4
   Chen YW, 2019, CELL MOL IMMUNOL, V16, P895, DOI 10.1038/s41423-019-0311-4
   Chen YY, 2021, CELL MOL IMMUNOL, V18, P57, DOI 10.1038/s41423-020-00561-z
   Cheng HC, 2021, CANCER LETT, V506, P55, DOI 10.1016/j.canlet.2021.02.013
   Cherkassky L, 2016, J CLIN INVEST, V126, P3130, DOI 10.1172/JCI83092
   Chien YH, 2014, ANNU REV IMMUNOL, V32, P121, DOI 10.1146/annurev-immunol-032713-120216
   Cortes-Selva D, 2021, TRENDS PHARMACOL SCI, V42, P45, DOI 10.1016/j.tips.2020.11.004
   Cozar B, 2021, CANCER DISCOV, V11, P34, DOI 10.1158/2159-8290.CD-20-0655
   Daher M, 2021, CANCER DISCOV, V11, P45, DOI 10.1158/2159-8290.CD-20-0556
   Daher M, 2021, BLOOD, V137, P624, DOI 10.1182/blood.2020007748
   Dai HR, 2020, J HEMATOL ONCOL, V13, DOI 10.1186/s13045-020-00856-8
   de Araujo ND, 2021, J IMMUNOL RES, V2021, DOI 10.1155/2021/6633824
   De Santo C, 2010, NAT IMMUNOL, V11, P1039, DOI 10.1038/ni.1942
   Delconte RB, 2016, NAT IMMUNOL, V17, P816, DOI 10.1038/ni.3470
   Deniger DC, 2013, MOL THER, V21, P638, DOI 10.1038/mt.2012.267
   Desbois M, 2020, J IMMUNOTHER CANCER, V8, DOI 10.1136/jitc-2020-000632
   Desbois M, 2016, J IMMUNOL, V197, P168, DOI 10.4049/jimmunol.1600019
   Deseke M, 2020, CELL MOL IMMUNOL, V17, P914, DOI 10.1038/s41423-020-0503-y
   Di Lorenzo B, 2019, CANCER IMMUNOL RES, V7, P552, DOI 10.1158/2326-6066.CIR-18-0647
   Dong ZJ, 2012, IMMUNITY, V36, P974, DOI 10.1016/j.immuni.2012.03.023
   Donnadieu E, 2020, J LEUKOCYTE BIOL, V108, P1067, DOI 10.1002/JLB.1MR0520-746R
   El-Khazragy N, 2020, IMMUNOTHERAPY-UK, V12, P1341, DOI 10.2217/imt-2020-0181
   Etxeberria I, 2020, CELL MOL IMMUNOL, V17, P576, DOI 10.1038/s41423-020-0464-1
   Exley MA, 2017, CLIN CANCER RES, V23, P3510, DOI 10.1158/1078-0432.CCR-16-0600
   Fabian KP, 2020, J IMMUNOTHER CANCER, V8, DOI 10.1136/jitc-2019-000450
   Fiore PF, 2020, J IMMUNOTHER CANCER, V8, DOI 10.1136/jitc-2020-001428
   Fisher J, 2017, MOL THER, V25, P1234, DOI 10.1016/j.ymthe.2017.03.002
   Fleischer LC, 2019, J HEMATOL ONCOL, V12, DOI 10.1186/s13045-019-0801-y
   Gang M, 2020, BLOOD, V136, P2308, DOI 10.1182/blood.2020006619
   Gong Y, 2021, J HEMATOL ONCOL, V14, DOI 10.1186/s13045-021-01083-5
   Habif G, 2019, CELL MOL IMMUNOL, V16, P415, DOI 10.1038/s41423-019-0224-2
   Heczey A, 2020, NAT MED, V26, P1686, DOI 10.1038/s41591-020-1074-2
   Heczey A, 2014, BLOOD, V124, P2824, DOI 10.1182/blood-2013-11-541235
   Himoudi N, 2012, J IMMUNOL, V188, P1708, DOI 10.4049/jimmunol.1102654
   Hoogi S, 2019, J IMMUNOTHER CANCER, V7, DOI 10.1186/s40425-019-0721-y
   Hu Y, 2019, ENGINEERING-PRC, V5, P106, DOI 10.1016/j.eng.2018.11.015
   Hu Y, 2018, ACTA PHARMACOL SIN, V39, P167, DOI 10.1038/aps.2017.125
   Huang Q, 2019, CELL MOL IMMUNOL, V16, P87, DOI 10.1038/s41423-018-0014-2
   Huang RS, 2021, J EXP MED, V218, DOI 10.1084/jem.20201529
   Huang RS, 2020, FRONT IMMUNOL, V11, DOI 10.3389/fimmu.2020.01008
   Huang Y, 2020, CANCER MANAG RES, V12, P3247, DOI 10.2147/CMAR.S253565
   Hudspeth K, 2013, FRONT IMMUNOL, V4, DOI 10.3389/fimmu.2013.00069
   Hyrenius-Wittsten A, 2019, TRENDS CANCER, V5, P583, DOI 10.1016/j.trecan.2019.09.005
   Imai C, 2005, BLOOD, V106, P376, DOI 10.1182/blood-2004-12-4797
   Imamura M, 2014, BLOOD, V124, P1081, DOI 10.1182/blood-2014-02-556837
   Jamali A, 2020, FRONT IMMUNOL, V11, DOI 10.3389/fimmu.2020.02028
   Jiang W, 2021, FRONT ONCOL, V11, DOI 10.3389/fonc.2021.546586
   Jiang W, 2018, J CANCER RES CLIN, V144, P1279, DOI 10.1007/s00432-018-2654-0
   Jiang W, 2014, IMMUNOBIOLOGY, V219, P547, DOI 10.1016/j.imbio.2014.03.007
   Jin LC, 2019, NAT COMMUN, V10, DOI 10.1038/s41467-019-11869-4
   Johanna I, 2020, J LEUKOCYTE BIOL, V107, P1069, DOI 10.1002/JLB.5MA0120-228R
   Johanna I, 2019, J IMMUNOTHER CANCER, V7, DOI 10.1186/s40425-019-0558-4
   Kabelitz D, 2020, CELL MOL IMMUNOL, V17, P925, DOI 10.1038/s41423-020-0504-x
   Kakimi K, 2020, J IMMUNOTHER CANCER, V8, DOI 10.1136/jitc-2020-001185
   Kansler ER, 2019, CELL MOL IMMUNOL, V16, P627, DOI 10.1038/s41423-019-0211-7
   Karunakaran MM, 2020, IMMUNITY, V52, P487, DOI 10.1016/j.immuni.2020.02.014
   Keller CW, 2017, FRONT IMMUNOL, V8, DOI 10.3389/fimmu.2017.00570
   Khan MWA, 2014, FRONT IMMUNOL, V5, DOI 10.3389/fimmu.2014.00344
   Kim S, 2019, NAT REV MATER, V4, P355, DOI 10.1038/s41578-019-0100-9
   Klingemann H, 2014, ONCOIMMUNOLOGY, V3, DOI 10.4161/onci.28147
   Kloss CC, 2018, MOL THER, V26, P1855, DOI 10.1016/j.ymthe.2018.05.003
   Ko HJ, 2009, J IMMUNOL, V182, P1818, DOI 10.4049/jimmunol.0802430
   Kobayashi H, 2011, CANCER IMMUNOL IMMUN, V60, P1075, DOI 10.1007/s00262-011-1021-7
   Krabbendam L, 2021, CURR OPIN IMMUNOL, V68, P28, DOI 10.1016/j.coi.2020.08.007
   Kremer V, 2017, J IMMUNOTHER CANCER, V5, DOI 10.1186/s40425-017-0275-9
   Kundu S, 2021, CYTOTHERAPY, V23, P559, DOI 10.1016/j.jcyt.2020.12.002
   Lang JM, 2011, CANCER IMMUNOL IMMUN, V60, P1447, DOI 10.1007/s00262-011-1049-8
   Leon E, 2020, SEMIN IMMUNOL, V49, DOI 10.1016/j.smim.2020.101437
   Li MF, 2020, BIOCHEM BIOPH RES CO, V523, P745, DOI 10.1016/j.bbrc.2020.01.005
   Li S, 2017, CLIN CANCER RES, V23, P6982, DOI 10.1158/1078-0432.CCR-17-0867
   Li Y, 2021, FRONT IMMUNOL, V11, DOI 10.3389/fimmu.2020.619954
   Li Y, 2018, CELL STEM CELL, V23, P181, DOI 10.1016/j.stem.2018.06.002
   Liang Y, 2021, J HEMATOL ONCOL, V14, DOI 10.1186/s13045-021-01044-y
   Liu B, 2018, CYTOKINE, V107, P105, DOI 10.1016/j.cyto.2017.12.003
   Liu DF, 2020, CELL COMMUN SIGNAL, V18, DOI 10.1186/s12964-020-00617-7
   Liu EL, 2020, NEW ENGL J MED, V382, P545, DOI 10.1056/NEJMoa1910607
   Liu GN, 2021, CELL MOL IMMUNOL, V18, P1085, DOI 10.1038/s41423-021-00655-2
   Liu GN, 2020, EUR J IMMUNOL, V50, P712, DOI 10.1002/eji.201948457
   Liu H, 2021, CLIN CANCER RES, V27, P473, DOI 10.1158/1078-0432.CCR-20-1457
   Liu XJ, 2016, CANCER RES, V76, P1578, DOI 10.1158/0008-5472.CAN-15-2524
   Liu Y., 2020, CELLS, V9, P1206, DOI 10.3390/cells9051206
   Lu CG, 2020, MOL IMMUNOL, V122, P200, DOI 10.1016/j.molimm.2020.04.016
   MacKay M, 2020, NAT BIOTECHNOL, V38, P233, DOI 10.1038/s41587-019-0329-2
   Mahadeo KM, 2019, NAT REV CLIN ONCOL, V16, P45, DOI 10.1038/s41571-018-0075-2
   Mantovani S, 2020, CANCERS, V12, DOI 10.3390/cancers12040926
   Marcu-Malina V, 2011, BLOOD, V118, P50, DOI 10.1182/blood-2010-12-325993
   Margolin K, 2018, CLIN CANCER RES, V24, P5552, DOI 10.1158/1078-0432.CCR-18-0945
   Mikulak J, 2019, JCI INSIGHT, V4, DOI 10.1172/jci.insight.125884
   Mohammed S, 2017, MOL THER, V25, P249, DOI 10.1016/j.ymthe.2016.10.016
   Montagner IM, 2020, CELLS-BASEL, V9, DOI 10.3390/cells9061382
   Muller N, 2015, J IMMUNOTHER, V38, P197, DOI 10.1097/CJI.0000000000000082
   Muller S, 2020, FRONT IMMUNOL, V10, DOI 10.3389/fimmu.2019.03123
   Murray MP, 2019, CELL STEM CELL, V25, P454, DOI 10.1016/j.stem.2019.09.005
   Myers JA, 2021, NAT REV CLIN ONCOL, V18, P85, DOI 10.1038/s41571-020-0426-7
   Nair S, 2017, FRONT IMMUNOL, V8, DOI 10.3389/fimmu.2017.01178
   Nakamura K, 2020, CELL MOL IMMUNOL, V17, P1, DOI 10.1038/s41423-019-0306-1
   Ng YY, 2020, MOL THER-ONCOLYTICS, V16, P75, DOI 10.1016/j.omto.2019.12.006
   Nicol AJ, 2011, BRIT J CANCER, V105, P778, DOI 10.1038/bjc.2011.293
   Ninomiya S, 2015, BLOOD, V125, P3905, DOI 10.1182/blood-2015-01-621474
   Olson JA, 2010, BLOOD, V115, P4293, DOI 10.1182/blood-2009-05-222190
   Pan XY, 2020, CELL MOL IMMUNOL, V17, P940, DOI 10.1038/s41423-020-0505-9
   Parihar R, 2019, CANCER IMMUNOL RES, V7, P363, DOI 10.1158/2326-6066.CIR-18-0572
   Paul S, 2019, J IMMUNOTHER CANCER, V7, DOI 10.1186/s40425-019-0697-7
   Peng H, 2017, FRONT IMMUNOL, V8, DOI 10.3389/fimmu.2017.01143
   Pillai AB, 2007, J IMMUNOL, V178, P6242, DOI 10.4049/jimmunol.178.10.6242
   Pomeroy EJ, 2020, MOL THER, V28, P52, DOI 10.1016/j.ymthe.2019.10.009
   Pressey JG, 2016, MEDICINE, V95, DOI 10.1097/MD.0000000000004909
   Rafiq S, 2020, NAT REV CLIN ONCOL, V17, P147, DOI 10.1038/s41571-019-0297-y
   Rafiq S, 2018, NAT BIOTECHNOL, V36, P847, DOI 10.1038/nbt.4195
   Ramakrishna S, 2020, EXPERT OPIN BIOL TH, V20, P503, DOI 10.1080/14712598.2020.1738378
   Rameshbabu S, 2021, VACCINES-BASEL, V9, DOI 10.3390/vaccines9020138
   Rautela J, 2017, CURR OPIN IMMUNOL, V44, P1, DOI 10.1016/j.coi.2016.10.004
   Raverdeau M, 2019, CLIN TRANSL IMMUNOL, V8, DOI 10.1002/cti2.1080
   Rezvani K, 2017, MOL THER, V25, P1769, DOI 10.1016/j.ymthe.2017.06.012
   Rigau M, 2020, SCIENCE, V367, P642, DOI 10.1126/science.aay5516
   Riggan L, 2021, CLIN TRANSL IMMUNOL, V10, DOI 10.1002/cti2.1238
   Romee R, 2018, BLOOD, V131, P2515, DOI 10.1182/blood-2017-12-823757
   Romee R, 2016, SCI TRANSL MED, V8, DOI 10.1126/scitranslmed.aaf2341
   Roselli E, 2019, BIODRUGS, V33, P647, DOI 10.1007/s40259-019-00384-z
   Rotolo A, 2018, CANCER CELL, V34, P596, DOI 10.1016/j.ccell.2018.08.017
   Roybal KT, 2017, ANNU REV IMMUNOL, V35, P229, DOI 10.1146/annurev-immunol-051116-052302
   Rozenbaum M, 2020, FRONT IMMUNOL, V11, DOI 10.3389/fimmu.2020.01347
   Ruf B, 2021, CELL MOL IMMUNOL, V18, P112, DOI 10.1038/s41423-020-00572-w
   Saetersmoen ML, 2019, SEMIN IMMUNOPATHOL, V41, P59, DOI 10.1007/s00281-018-0721-x
   Sakamoto M, 2011, J IMMUNOTHER, V34, P202, DOI 10.1097/CJI.0b013e318207ecfb
   Sarhan D, 2018, CANCER IMMUNOL RES, V6, P766, DOI 10.1158/2326-6066.CIR-17-0498
   Sarhan D, 2016, CANCER RES, V76, P5696, DOI 10.1158/0008-5472.CAN-16-0839
   Schmidt P, 2021, FRONT IMMUNOL, V11, DOI 10.3389/fimmu.2020.611163
   Sebestyen Z, 2020, NAT REV DRUG DISCOV, V19, P169, DOI 10.1038/s41573-019-0038-z
   Shah NN, 2019, J CLIN ONCOL, V37, DOI 10.1200/JCO.2019.37.15_suppl.2510
   Shalabi H, 2018, HAEMATOLOGICA, V103, pE215, DOI 10.3324/haematol.2017.183459
   Shankar K, 2020, STEM CELL RES THER, V11, DOI 10.1186/s13287-020-01741-4
   Sheng LX, 2020, FRONT IMMUNOL, V11, DOI 10.3389/fimmu.2020.01534
   Siegers GM, 2014, MOL THER, V22, P1416, DOI 10.1038/mt.2014.104
   Siegler EL, 2020, FRONT IMMUNOL, V11, DOI 10.3389/fimmu.2020.01973
   Silva-Santos B, 2018, FRONT IMMUNOL, V9, DOI 10.3389/fimmu.2018.00851
   Sivori S, 2019, CELL MOL IMMUNOL, V16, P430, DOI 10.1038/s41423-019-0206-4
   Smith DJ, 2015, P NATL ACAD SCI USA, V112, P1523, DOI 10.1073/pnas.1424877112
   Song LP, 2009, J CLIN INVEST, V119, P1524, DOI 10.1172/JCI37869
   Spada FM, 2000, J EXP MED, V191, P937, DOI 10.1084/jem.191.6.937
   Straetemans T, 2018, FRONT IMMUNOL, V9, DOI 10.3389/fimmu.2018.01062
   Straetemans T, 2015, CLIN CANCER RES, V21, P3957, DOI 10.1158/1078-0432.CCR-14-2860
   Sun WJ, 2015, CYTOKINE, V72, P48, DOI 10.1016/j.cyto.2014.12.009
   Tamzalit F, 2014, P NATL ACAD SCI USA, V111, P8565, DOI 10.1073/pnas.1405514111
   Tang XW, 2018, AM J CANCER RES, V8, P1083
   Tian GW, 2016, J CLIN INVEST, V126, P2341, DOI 10.1172/JCI83476
   Topfer K, 2015, J IMMUNOL, V194, P3201, DOI 10.4049/jimmunol.1400330
   Toyoda T, 2020, J IMMUNOTHER CANCER, V8, DOI 10.1136/jitc-2019-000316
   Uldrich AP, 2013, NAT IMMUNOL, V14, P1137, DOI 10.1038/ni.2713
   Upshaw JL, 2006, NAT IMMUNOL, V7, P524, DOI 10.1038/ni1325
   Valamehr B, 2014, STEM CELL REP, V2, P366, DOI 10.1016/j.stemcr.2014.01.014
   Varade J, 2021, CELL MOL IMMUNOL, V18, P805, DOI 10.1038/s41423-020-00530-6
   Vivier E, 2018, CELL, V174, P1054, DOI 10.1016/j.cell.2018.07.017
   Wan ZR, 2020, CELL MOL IMMUNOL, V17, P143, DOI 10.1038/s41423-018-0183-z
   Wang WX, 2020, CANCER LETT, V472, P175, DOI 10.1016/j.canlet.2019.11.033
   Wang XW, 2019, CELL MOL IMMUNOL, V16, P423, DOI 10.1038/s41423-019-0212-6
   Wang YA, 2021, FRONT IMMUNOL, V12, DOI 10.3389/fimmu.2021.628906
   Wang ZJ, 2017, CANCER IMMUNOL IMMUN, V66, P537, DOI 10.1007/s00262-017-1959-1
   Weber EW, 2020, CELL, V181, P46, DOI 10.1016/j.cell.2020.03.001
   Wei JS, 2021, CELL MOL IMMUNOL, V18, P792, DOI 10.1038/s41423-020-00555-x
   Wei JS, 2019, J HEMATOL ONCOL, V12, DOI 10.1186/s13045-019-0758-x
   Whilding LM, 2019, CANCERS, V11, DOI 10.3390/cancers11050674
   Wu C, 2019, J HEMATOL ONCOL, V12, DOI 10.1186/s13045-019-0823-5
   Wu L, 2020, CELL MOL IMMUNOL, V17, P600, DOI 10.1038/s41423-020-0470-3
   Wu MR, 2019, NAT REV CANCER, V19, P187, DOI 10.1038/s41568-019-0121-0
   Xiao L, 2019, MOL THER, V27, P1114, DOI 10.1016/j.ymthe.2019.03.011
   Xu B, 2011, P NATL ACAD SCI USA, V108, P2414, DOI 10.1073/pnas.1015433108
   Xu X, 2019, CLIN CANCER RES, V25, P7126, DOI 10.1158/1078-0432.CCR-19-0421
   Xu YX, 2019, J HEMATOL ONCOL, V12, DOI 10.1186/s13045-019-0732-7
   Yamada D, 2016, STEM CELLS, V34, P2852, DOI 10.1002/stem.2465
   Yamasaki K, 2011, CLIN IMMUNOL, V138, P255, DOI 10.1016/j.clim.2010.11.014
   Yang B, 2013, INT IMMUNOPHARMACOL, V17, P198, DOI 10.1016/j.intimp.2013.06.003
   Yang YY, 2019, IMMUNITY, V50, P1043, DOI 10.1016/j.immuni.2019.02.016
   Yazdanifar M, 2020, CELLS-BASEL, V9, DOI 10.3390/cells9051305
   Yilmaz A, 2020, J HEMATOL ONCOL, V13, DOI 10.1186/s13045-020-00998-9
   Yu B, 2020, J HEMATOL ONCOL, V13, DOI 10.1186/s13045-020-00962-7
   Yu HY, 2017, EXP THER MED, V14, P5678, DOI 10.3892/etm.2017.5228
   Yvon ES, 2017, CYTOTHERAPY, V19, P408, DOI 10.1016/j.jcyt.2016.12.005
   Zebley CC, 2020, TRENDS IMMUNOL, V41, P665, DOI 10.1016/j.it.2020.06.008
   Zenere G, 2019, DRUG DISCOV TODAY, V24, P983, DOI 10.1016/j.drudis.2019.02.002
   Zhang C, 2020, FRONT IMMUNOL, V11, DOI 10.3389/fimmu.2020.00060
   Zhang Q, 2018, NAT IMMUNOL, V19, P723, DOI 10.1038/s41590-018-0132-0
   Zhang YY, 2020, CELL MOL IMMUNOL, V17, P807, DOI 10.1038/s41423-020-0488-6
   Zhao W, 2019, AM J CANCER RES, V9, P1846
   Zhao YJ, 2020, CELL MOL IMMUNOL, V17, P27, DOI 10.1038/s41423-019-0344-8
   Zhu H, 2020, CELL STEM CELL, V27, P224, DOI 10.1016/j.stem.2020.05.008
   Zhu H, 2019, METHODS MOL BIOL, V2048, P107, DOI 10.1007/978-1-4939-9728-2_12
   Zhu YN, 2019, CELL STEM CELL, V25, P542, DOI 10.1016/j.stem.2019.08.004
NR 209
TC 10
Z9 10
U1 4
U2 10
PU CHIN SOCIETY IMMUNOLOGY
PI BEING
PA 5 DONGDAN SANTIAO, DONGCHEN DISTRICT, BEING, 100005, PEOPLES R CHINA
SN 1672-7681
EI 2042-0226
J9 CELL MOL IMMUNOL
JI Cell. Mol. Immunol.
PD SEP
PY 2021
VL 18
IS 9
BP 2083
EP 2100
DI 10.1038/s41423-021-00732-6
EA JUL 2021
PG 18
WC Immunology
WE Science Citation Index Expanded (SCI-EXPANDED)
SC Immunology
GA UO7YI
UT WOS:000673872400002
PM 34267335
DA 2022-05-19
ER

PT J
AU Zhao, Y
   Zhou, XR
AF Zhao, Yu
   Zhou, Xiaorong
TI Engineering chimeric antigen receptor-natural killer cells for cancer
   immunotherapy
SO IMMUNOTHERAPY
LA English
DT Article
DE adoptive cell therapy; CAR-NK cells; chimeric antigen receptor (CAR);
   natural killer cells; tumor immunotherapy
ID CAR-T-CELLS; CYTOKINE RELEASE SYNDROME; ACTIVATION; THERAPY; GENERATION;
   EXPRESSION; TOXICITY; LEUKEMIA
AB Adoptive cell transfer has attracted considerable attention as a treatment for cancer. The success of chimeric antigen receptor (CAR)-engineered T (CAR-T) cells for the treatment of haematologic tumors has demonstrated the potential of CAR. In this review, we describe the current CAR-engineered natural killer (CAR-NK) cell construction strategies, including the design principles and structural characteristics of the extracellular, transmembrane and intracellular regions of the CAR structure. In addition, we review different cellular carriers used to develop CAR-NK cells, highlighting existing problems and challenges. We further discuss possible ways to optimize CAR from the perspective of the tumor microenvironment to harness the strength of CAR-NK cells and provided rationales to combine CAR-NK cells with other treatment regimens to enhance antitumor effects.
C1 [Zhao, Yu; Zhou, Xiaorong] Nantong Univ, Sch Med, Dept Immunol, Nantong, Peoples R China.
RP Zhou, XR (通讯作者)，Nantong Univ, Sch Med, Dept Immunol, Nantong, Peoples R China.
EM zhouxiaorong@ntu.edu.cn
OI ZHOU, XIAORONG/0000-0002-6120-7318
FU National Natural Science Foundation of China [81571527, 81771681]
FX This work was supported by the National Natural Science Foundation of
   China, grant numbers 81571527 and 81771681. The authors have no other
   relevant affiliations or financial involvement with any organization or
   entity with a financial interest in or financial conflict with the
   subject matter or materials discussed in the manuscript apart from those
   disclosed.
CR Alabanza L, 2017, MOL THER, V25, P2452, DOI 10.1016/j.ymthe.2017.07.013
   Altvater B, 2009, CLIN CANCER RES, V15, P4857, DOI 10.1158/1078-0432.CCR-08-2810
   Bernareggi D, 2019, EXP HEMATOL, V71, P13, DOI 10.1016/j.exphem.2018.12.005
   Bhat R, 2007, PLOS ONE, V2, DOI 10.1371/journal.pone.0000326
   Bock AM, 2013, JOVE-J VIS EXP, DOI 10.3791/50337
   Boissel L, 2013, ONCOIMMUNOLOGY, V2, DOI 10.4161/onci.26527
   Bryceson YT, 2006, IMMUNOL REV, V214, P73, DOI 10.1111/j.1600-065X.2006.00457.x
   Chang YH, 2013, CANCER RES, V73, P1777, DOI 10.1158/0008-5472.CAN-12-3558
   Chen XL, 2016, ONCOTARGET, V7, P27764, DOI 10.18632/oncotarget.8526
   Chmielewski M, 2017, CELL REP, V21, P3205, DOI 10.1016/j.celrep.2017.11.063
   Chmielewski M, 2015, EXPERT OPIN BIOL TH, V15, P1145, DOI 10.1517/14712598.2015.1046430
   Chu YY, 2017, ONCOIMMUNOLOGY, V6, DOI 10.1080/2162402X.2017.1341031
   Couzin-Frankel J, 2017, SCIENCE, V356, DOI 10.1126/science.356.6343.1112
   De Munter S, 2018, INT J MOL SCI, V19, DOI 10.3390/ijms19020403
   Ding H, 2018, INT J MOL SCI, V19, DOI 10.3390/ijms19010177
   Duong MT, 2019, MOL THER-ONCOLYTICS, V12, P124, DOI 10.1016/j.omto.2018.12.009
   Eissmann P, 2005, BLOOD, V105, P4722, DOI 10.1182/blood-2004-09-3796
   Esser R, 2012, J CELL MOL MED, V16, P569, DOI 10.1111/j.1582-4934.2011.01343.x
   Fehniger TA, 2016, TRENDS IMMUNOL, V37, P877, DOI 10.1016/j.it.2016.09.005
   Genssler S, 2016, ONCOIMMUNOLOGY, V5, DOI 10.1080/2162402X.2015.1119354
   GROSS G, 1989, P NATL ACAD SCI USA, V86, P10024, DOI 10.1073/pnas.86.24.10024
   Grupp SA, 2013, NEW ENGL J MED, V368, P1509, DOI 10.1056/NEJMoa1215134
   Guedan S, 2019, MOL THER-METH CLIN D, V12, P145, DOI 10.1016/j.omtm.2018.12.009
   Guedan S, 2018, JCI INSIGHT, V3, DOI 10.1172/jci.insight.96976
   Guedan S, 2014, BLOOD, V124, P1070, DOI 10.1182/blood-2013-10-535245
   Harrer DC, 2018, HUM GENE THER, V29, P547, DOI 10.1089/hum.2017.236
   Hegde M, 2016, J CLIN INVEST, V126, P3036, DOI 10.1172/JCI83416
   Hermanson DL, 2015, FRONT IMMUNOL, V6, DOI 10.3389/fimmu.2015.00195
   Hu Y, 2018, ACTA PHARMACOL SIN, V39, P167, DOI 10.1038/aps.2017.125
   Jiang H, 2014, MOL ONCOL, V8, P297, DOI 10.1016/j.molonc.2013.12.001
   Klapdor R, 2019, INT J MOL SCI, V20, DOI 10.3390/ijms20030660
   Klapdor R, 2017, HUM GENE THER, V28, P886, DOI 10.1089/hum.2017.168
   Klingemann H, 2014, ONCOIMMUNOLOGY, V3, DOI 10.4161/onci.28147
   Kloess S, 2019, HUM GENE THER, V30, P381, DOI 10.1089/hum.2018.247
   Kochenderfer JN, 2012, BLOOD, V119, P2709, DOI 10.1182/blood-2011-10-384388
   Kochenderfer JN, 2010, BLOOD, V116, P4099, DOI 10.1182/blood-2010-04-281931
   Koneru M, 2015, ONCOIMMUNOLOGY, V4, DOI 10.4161/2162402X.2014.994446
   Krawczyk E, 2019, CANCER IMMUNOL RES, V7, P683, DOI 10.1158/2326-6066.CIR-18-0748
   Kriegsmann K, 2018, EUR J HAEMATOL, V101, P750, DOI 10.1111/ejh.13170
   Lanier LL, 2008, NAT IMMUNOL, V9, P495, DOI 10.1038/ni1581
   LANIER LL, 1989, NATURE, V342, P803, DOI 10.1038/342803a0
   Lanitis E, 2013, CANCER IMMUNOL RES, V1, P43, DOI 10.1158/2326-6066.CIR-13-0008
   Lee L, 2018, BLOOD, V131, P746, DOI 10.1182/blood-2017-05-781351
   Li Y, 2018, CELL STEM CELL, V23, P181, DOI 10.1016/j.stem.2018.06.002
   Lin C, 2018, BBA-REV CANCER, V1869, P200, DOI 10.1016/j.bbcan.2018.01.005
   Lin SJ, 2017, PLOS ONE, V12, DOI 10.1371/journal.pone.0186223
   Liu E, 2018, LEUKEMIA, V32, P520, DOI 10.1038/leu.2017.226
   Lonez C, 2018, CURR RES TRANSL MED, V66, P53, DOI 10.1016/j.retram.2018.03.001
   Meng WF, 2018, GENE, V641, P105, DOI 10.1016/j.gene.2017.10.015
   Muller N, 2015, J IMMUNOTHER, V38, P197, DOI 10.1097/CJI.0000000000000082
   Murad JM, 2018, CYTOTHERAPY, V20, P952, DOI 10.1016/j.jcyt.2018.05.001
   Murakami T, 2018, ANTICANCER RES, V38, P5049, DOI 10.21873/anticanres.12824
   Oei VYS, 2018, CANCER IMMUNOL RES, V6, P467, DOI 10.1158/2326-6066.CIR-17-0207
   Olson JA, 2010, BLOOD, V115, P4293, DOI 10.1182/blood-2009-05-222190
   Parihar R, 2019, CANCER IMMUNOL RES, V7, P363, DOI 10.1158/2326-6066.CIR-18-0572
   Patel S, 2019, FRONT ONCOL, V9, DOI 10.3389/fonc.2019.00196
   Pinz KG, 2017, ONCOTARGET, V8, P112783, DOI 10.18632/oncotarget.22626
   Porter DL, 2015, SCI TRANSL MED, V7, DOI 10.1126/scitranslmed.aac5415
   Porter DL, 2011, NEW ENGL J MED, V365, P725, DOI 10.1056/NEJMoa1103849
   Quaiser A, 2018, INTERNIST, V59, P1230, DOI 10.1007/s00108-018-0516-0
   Quintarelli C, 2018, ONCOIMMUNOLOGY, V7, DOI 10.1080/2162402X.2018.1433518
   Raman D, 2007, CANCER LETT, V256, P137, DOI 10.1016/j.canlet.2007.05.013
   Romanski A, 2016, J CELL MOL MED, V20, P1287, DOI 10.1111/jcmm.12810
   Rotolo A, 2018, CANCER CELL, V34, P596, DOI 10.1016/j.ccell.2018.08.017
   Ruella M, 2016, J CLIN INVEST, V126, P3814, DOI 10.1172/JCI87366
   Ruggeri L, 2002, SCIENCE, V295, P2097, DOI 10.1126/science.1068440
   Saetersmoen ML, 2019, SEMIN IMMUNOPATHOL, V41, P59, DOI 10.1007/s00281-018-0721-x
   Salmikangas P, 2018, PHARM RES-DORDR, V35, DOI 10.1007/s11095-018-2436-z
   Satwani P, 2014, CYTOTHERAPY, V16, P1431, DOI 10.1016/j.jcyt.2014.03.008
   Schneider D, 2017, J IMMUNOTHER CANCER, V5, DOI 10.1186/s40425-017-0246-1
   Schonfeld K, 2015, MOL THER, V23, P330, DOI [10.1038/mt.2014.21, 10.1038/mt.2014.219]
   Seoane J, 2017, CSH PERSPECT BIOL, V9, DOI 10.1101/cshperspect.a022277
   Shah N, 2013, PLOS ONE, V8, DOI 10.1371/journal.pone.0076781
   Siegler EL, 2017, MOL THER, V25, P2607, DOI 10.1016/j.ymthe.2017.08.010
   Stock S, 2019, INT J CANCER, V145, P1312, DOI 10.1002/ijc.32201
   Susek KH, 2018, FRONT IMMUNOL, V9, DOI 10.3389/fimmu.2018.02159
   Tassi I, 2006, IMMUNOL REV, V214, P92, DOI 10.1111/j.1600-065X.2006.00463.x
   Topfer K, 2015, J IMMUNOL, V194, P3201, DOI 10.4049/jimmunol.1400330
   Turtle CJ, 2016, CLIN PHARMACOL THER, V100, P252, DOI 10.1002/cpt.392
   Vivier E, 2004, SCIENCE, V306, P1517, DOI 10.1126/science.1103478
   VIVIER E, 1992, INT J CANCER, P11
   Wan Z, 2018, CELL MOL IMMUNOL, V17, P143
   Wang JH, 2018, J HEMATOL ONCOL, V11, DOI 10.1186/s13045-017-0553-5
   Wang WN, 2017, IMMUNOTHERAPY-UK, V9, P753, DOI 10.2217/imt-2017-0022
   Williams BA, 2018, HAEMATOLOGICA, V103, P1720, DOI 10.3324/haematol.2017.187385
   Xu XJ, 2014, CANCER LETT, V343, P172, DOI 10.1016/j.canlet.2013.10.004
   Xu YX, 2019, J HEMATOL ONCOL, V12, DOI 10.1186/s13045-019-0732-7
   Yakoub-Agha I, 2019, B CANCER, V106, pS102, DOI 10.1016/j.bulcan.2018.12.001
   Zeng JM, 2017, STEM CELL REP, V9, P1796, DOI 10.1016/j.stemcr.2017.10.020
   Zhang C, 2017, FRONT IMMUNOL, V8, DOI 10.3389/fimmu.2017.00533
   Zhang CC, 2016, JNCI-J NATL CANCER I, V108, DOI 10.1093/jnci/djv375
   Zhang ER, 2018, J HEMATOL ONCOL, V11, DOI 10.1186/s13045-018-0646-9
   Zhang EH, 2018, J HEMATOL ONCOL, V11, DOI 10.1186/s13045-018-0591-7
   Zhang JG, 2019, INT J MOL SCI, V20, DOI 10.3390/ijms20020317
   Zhang L, 2011, MOL THER, V19, P751, DOI 10.1038/mt.2010.313
   Zhang P, 2018, IMMUNOTHERAPY-UK, V10, P935, DOI 10.2217/imt-2018-0012
   Zhang Q, 2018, J IMMUNOL RES, V2018, DOI 10.1155/2018/4263520
   Zhang Q, 2017, J IMMUNOL RES, V2017, DOI 10.1155/2017/6915912
   Zhu F, 2018, Zhonghua Xue Ye Xue Za Zhi, V39, P1047, DOI 10.3760/cma.j.issn.0253-2727.2018.12.017
NR 99
TC 3
Z9 3
U1 6
U2 26
PU FUTURE MEDICINE LTD
PI LONDON
PA UNITEC HOUSE, 3RD FLOOR, 2 ALBERT PLACE, FINCHLEY CENTRAL, LONDON, N3
   1QB, ENGLAND
SN 1750-743X
EI 1750-7448
J9 IMMUNOTHERAPY-UK
JI Immunotherapy
PD JUN
PY 2020
VL 12
IS 9
BP 653
EP 664
DI 10.2217/imt-2019-0139
PG 12
WC Immunology
WE Science Citation Index Expanded (SCI-EXPANDED)
SC Immunology
GA MX0QW
UT WOS:000557434300007
PM 32436428
DA 2022-05-19
ER

PT J
AU Liu, EL
   Ang, SOT
   Kerbauy, L
   Basar, R
   Kaur, I
   Kaplan, M
   Li, L
   Tong, YJ
   Daher, M
   Ensley, EL
   Uprety, N
   Cortes, AKN
   Yang, RZ
   Li, Y
   Shaim, H
   Silva, FR
   Lin, P
   Mohanty, V
   Acharya, S
   Shanley, M
   Muniz-Feliciano, L
   Banerjee, PP
   Chen, K
   Champlin, RE
   Shpall, EJ
   Rezvani, K
AF Liu, Enli
   Ang, Sonny O. T.
   Kerbauy, Lucila
   Basar, Rafet
   Kaur, Indreshpal
   Kaplan, Mecit
   Li, Li
   Tong, Yijiu
   Daher, May
   Ensley, Emily L.
   Uprety, Nadima
   Nunez Cortes, Ana Karen
   Yang, Ryan Z.
   Li, Ye
   Shaim, Hila
   Reyes Silva, Francia
   Lin, Paul
   Mohanty, Vakul
   Acharya, Sunil
   Shanley, Mayra
   Muniz-Feliciano, Luis
   Banerjee, Pinaki P.
   Chen, Ken
   Champlin, Richard E.
   Shpall, Elizabeth J.
   Rezvani, Katayoun
TI GMP-Compliant Universal Antigen Presenting Cells (uAPC) Promote the
   Metabolic Fitness and Antitumor Activity of Armored Cord Blood CAR-NK
   Cells
SO FRONTIERS IN IMMUNOLOGY
LA English
DT Article
DE universal antigen presenting cell; cell engineering; K562 cells;
   adoptive cancer immunotherapy; NK cell expansion
ID NATURAL-KILLER-CELLS; DELTA-T-CELLS; EXPANSION; EXPRESS; PERSISTENCE;
   LYMPHOCYTES; MOLECULE; SIGNALS; LIGAND
AB Natural killer (NK) cells are innate lymphocytes recognized for their important role against tumor cells. NK cells expressing chimeric antigen receptors (CARs) have enhanced effector function against various type of cancer and are attractive contenders for the next generation of cancer immunotherapies. However, a number of factors have hindered the application of NK cells for cellular therapy, including their poor in vitro growth kinetics and relatively low starting percentages within the mononuclear cell fraction of peripheral blood or cord blood (CB). To overcome these limitations, we genetically-engineered human leukocyte antigen (HLA)-A(-) and HLA-B- K562 cells to enforce the expression of CD48, 4-1BBL, and membrane-bound IL-21 (mbIL21), creating a universal antigen presenting cell (uAPC) capable of stimulating their cognate receptors on NK cells. We have shown that uAPC can drive the expansion of both non-transduced (NT) and CAR-transduced CB derived NK cells by >900-fold in 2 weeks of co-culture with excellent purity (>99.9%) and without indications of senescence/exhaustion. We confirmed that uAPC-expanded research- and clinical-grade NT and CAR-transduced NK cells have higher metabolic fitness and display enhanced effector function against tumor targets compared to the corresponding cell fractions cultured without uAPCs. This novel approach allowed the expansion of highly pure GMP-grade CAR NK cells at optimal cell numbers to be used for adoptive CAR NK cell-based cancer immunotherapy.
C1 [Liu, Enli; Ang, Sonny O. T.; Kerbauy, Lucila; Basar, Rafet; Kaur, Indreshpal; Kaplan, Mecit; Li, Li; Tong, Yijiu; Daher, May; Ensley, Emily L.; Uprety, Nadima; Nunez Cortes, Ana Karen; Yang, Ryan Z.; Li, Ye; Shaim, Hila; Reyes Silva, Francia; Lin, Paul; Acharya, Sunil; Shanley, Mayra; Muniz-Feliciano, Luis; Banerjee, Pinaki P.; Champlin, Richard E.; Shpall, Elizabeth J.; Rezvani, Katayoun] Univ Texas MD Anderson Canc Ctr, Dept Stem Cell Transplantat & Cellular Therapy, Houston, TX 77030 USA.
   [Kerbauy, Lucila] Hosp Israelita Albert Einstein, Dept Stem Cell Transplantat & Hemotherapy, Sao Paulo, Brazil.
   [Kerbauy, Lucila] Hosp Israelita Albert Einstein, Dept Cellular Therapy, Sao Paulo, Brazil.
   [Kerbauy, Lucila] Univ Sao Paulo, Human Genome & Stem Cell Res Ctr, Biosci Inst, Dept Genet & Evolutionary Biol, Sao Paulo, Brazil.
   [Mohanty, Vakul; Chen, Ken] Univ Texas MD Anderson Canc Ctr, Dept Bioinformat & Computat Biol, Houston, TX 77030 USA.
RP Rezvani, K (通讯作者)，Univ Texas MD Anderson Canc Ctr, Dept Stem Cell Transplantat & Cellular Therapy, Houston, TX 77030 USA.
EM krezvani@mdanderson.org
RI Chen, Ken/AAU-1432-2021; LI, YE/AGV-2595-2022
OI Chen, Ken/0000-0003-4013-5279; LI, YE/0000-0001-7727-0875; Kaplan,
   Mecit/0000-0003-0079-8617; Ensley, Emily/0000-0003-4212-2260; Lin,
   Paul/0000-0002-0524-267X
FU Stand Up To Cancer [SU2C-AACR-DT29-19]; CPRIT [RP160693]; National
   Institute of Health, National Cancer Institute [1 R01 CA211044-01, 5
   P01CA148600-03, P50CA100632-16]; Cancer Center Support (CORE) grant -
   Flow Cytometry and Cellular Imaging Facility at MD Anderson Cancer
   Center [CA016672]
FX This work was supported in part by the generous philanthropic
   contributions to The University of Texas MD Anderson Cancer Center Moon
   Shots Program, by grants from Stand Up To Cancer (SU2C-AACR-DT29-19),
   from CPRIT (RP160693), from the National Institute of Health, National
   Cancer Institute (1 R01 CA211044-01, 5 P01CA148600-03, and
   P50CA100632-16) and the Cancer Center Support (CORE) grant (CA016672)
   that support the Flow Cytometry and Cellular Imaging Facility at MD
   Anderson Cancer Center.
CR Basar R, 2020, BLOOD ADV, V4, P5868, DOI 10.1182/bloodadvances.2020002547
   BRUNNER KT, 1968, IMMUNOLOGY, V14, P181
   Burgess SJ, 2006, J IMMUNOL, V176, P1490, DOI 10.4049/jimmunol.176.3.1490
   Butler MO, 2010, INT IMMUNOL, V22, P863, DOI 10.1093/intimm/dxq440
   Center for Drug Evaluation and Research (CDER) Center for Biologics Evaluation and Research (CBER) Center for Veterinary Medicine (CVM), 2011, GUID IND PROC VAL GE
   Center for Drugs and Biologics Center for Devices and Radiological Health, 1987, GUID GEN PRINC PROC
   Daher M, 2021, CANCER DISCOV, V11, P45, DOI 10.1158/2159-8290.CD-20-0556
   Daher M, 2021, BLOOD, V137, P624, DOI 10.1182/blood.2020007748
   Deniger DC, 2014, CLIN CANCER RES, V20, P5708, DOI 10.1158/1078-0432.CCR-13-3451
   Deniger DC, 2013, MOL THER, V21, P638, DOI 10.1038/mt.2012.267
   Denman CJ, 2012, PLOS ONE, V7, DOI 10.1371/journal.pone.0030264
   Fassett MS, 2001, P NATL ACAD SCI USA, V98, P14547, DOI 10.1073/pnas.211563598
   Fisher JPH, 2014, CLIN CANCER RES, V20, P5720, DOI 10.1158/1078-0432.CCR-13-3464
   Friedman KM, 2011, J IMMUNOTHER, V34, P651, DOI 10.1097/CJI.0b013e31823284c3
   Fujisaki H, 2009, CANCER RES, V69, P4010, DOI 10.1158/0008-5472.CAN-08-3712
   Fujisaki H, 2009, BRIT J HAEMATOL, V145, P606, DOI 10.1111/j.1365-2141.2009.07667.x
   Gandin V, 2014, JOVE-J VIS EXP, DOI 10.3791/51455
   Gilbreth RN, 2018, J BIOL CHEM, V293, P9880, DOI 10.1074/jbc.RA118.002803
   Hirano N, 2006, BLOOD, V107, P1528, DOI 10.1182/blood-2005-05-2073
   Hoyos V, 2010, LEUKEMIA, V24, P1160, DOI 10.1038/leu.2010.75
   Imai C, 2005, BLOOD, V106, P376, DOI 10.1182/blood-2004-12-4797
   Latchman Y, 1998, J IMMUNOL, V161, P5809
   Li L, 2019, BLOOD ADV, V3, P4117, DOI 10.1182/bloodadvances.2019000835
   Liu E, 2018, LEUKEMIA, V32, P520, DOI 10.1038/leu.2017.226
   Liu EL, 2020, NEW ENGL J MED, V382, P545, DOI 10.1056/NEJMoa1910607
   LJUNGGREN HG, 1990, IMMUNOL TODAY, V11, P237, DOI 10.1016/0167-5699(90)90097-S
   Long EO, 2013, ANNU REV IMMUNOL, V31, P227, DOI 10.1146/annurev-immunol-020711-075005
   LOZZIO CB, 1975, BLOOD, V45, P321, DOI 10.1182/blood.V45.3.321.321
   Maude SL, 2018, NEW ENGL J MED, V378, P439, DOI 10.1056/NEJMoa1709866
   Mckenna DH, 2017, CYTOTHERAPY, V19, P250, DOI 10.1016/j.jcyt.2016.10.011
   Melero I, 1998, CELL IMMUNOL, V190, P167, DOI 10.1006/cimm.1998.1396
   Neelapu SS, 2017, NEW ENGL J MED, V377, P2531, DOI 10.1056/NEJMoa1707447
   Numbenjapon T, 2006, LEUKEMIA, V20, P1889, DOI 10.1038/sj.leu.2404329
   Numbenjapon T, 2007, EXP HEMATOL, V35, P1083, DOI 10.1016/j.exphem.2007.04.007
   OSUNKOYA BO, 1965, BRIT J CANCER, V19, P749, DOI 10.1038/bjc.1965.87
   Picelli S, 2013, NAT METHODS, V10, P1096, DOI [10.1038/NMETH.2639, 10.1038/nmeth.2639]
   Rouce RH, 2016, LEUKEMIA, V30, P800, DOI 10.1038/leu.2015.327
   Tian GW, 2016, J CLIN INVEST, V126, P2341, DOI 10.1172/JCI83476
   Vera J, 2006, BLOOD, V108, P3890, DOI 10.1182/blood-2006-04-017061
   Wang MH, 2020, NEW ENGL J MED, V382, P1331, DOI 10.1056/NEJMoa1914347
   Won EY, 2010, J BIOL CHEM, V285, P9202, DOI 10.1074/jbc.M109.084442
   Ye QR, 2011, J TRANSL MED, V9, DOI 10.1186/1479-5876-9-131
   Zeng R, 2007, BLOOD, V109, P4135, DOI 10.1182/blood-2006-10-054973
NR 43
TC 5
Z9 5
U1 2
U2 5
PU FRONTIERS MEDIA SA
PI LAUSANNE
PA AVENUE DU TRIBUNAL FEDERAL 34, LAUSANNE, CH-1015, SWITZERLAND
SN 1664-3224
J9 FRONT IMMUNOL
JI Front. Immunol.
PD FEB 26
PY 2021
VL 12
AR 626098
DI 10.3389/fimmu.2021.626098
PG 14
WC Immunology
WE Science Citation Index Expanded (SCI-EXPANDED)
SC Immunology
GA QU9EQ
UT WOS:000627583400001
PM 33717142
OA Green Published, gold
DA 2022-05-19
ER

PT J
AU Romanski, A
   Uherek, C
   Bug, G
   Seifried, E
   Klingemann, H
   Wels, WS
   Ottmann, OG
   Tonn, T
AF Romanski, Annette
   Uherek, Christoph
   Bug, Gesine
   Seifried, Erhard
   Klingemann, Hans
   Wels, Winfried S.
   Ottmann, Oliver G.
   Tonn, Torsten
TI CD19-CAR engineered NK-92 cells are sufficient to overcome NK cell
   resistance in B-cell malignancies
SO JOURNAL OF CELLULAR AND MOLECULAR MEDICINE
LA English
DT Article
DE natural killer cell; NK-92; CAR; alpha CD19; cellular immunotherapy;
   leukaemia
ID CHIMERIC ANTIGEN RECEPTOR; NATURAL-KILLER-CELLS; ACUTE
   LYMPHOBLASTIC-LEUKEMIA; MODIFIED T-CELLS; TUMOR-CELLS; LINE NK-92;
   HEMATOLOGICAL MALIGNANCIES; MEDIATED CYTOTOXICITY; GENETIC-MODIFICATION;
   MULTIPLE-MYELOMA
AB Many B-cell acute and chronic leukaemias tend to be resistant to killing by natural killer (NK) cells. The introduction of chimeric antigen receptors (CAR) into T cells or NK cells could potentially overcome this resistance. Here, we extend our previous observations on the resistance of malignant lymphoblasts to NK-92 cells, a continuously growing NK cell line, showing that anti-CD19-CAR (alpha CD19-CAR) engineered NK-92 cells can regain significant cytotoxicity against CD19 positive leukaemic cell lines and primary leukaemia cells that are resistant to cytolytic activity of parental NK-92 cells. The 'first generation' CAR was generated from a scFv (CD19) antibody fragment, coupled to a flexible hinge region, the CD3 zeta chain and a Myc-tag and cloned into a retrovirus backbone. No difference in cytotoxic activity of NK-92 and transduced alpha CD19-CAR NK-92 cells towards CD19 negative targets was found. However, alpha CD19-CAR NK-92 cells specifically and efficiently lysed CD19 expressing B-precursor leukaemia cell lines as well as lymphoblasts from leukaemia patients. Since NK-92 cells can be easily expanded to clinical grade numbers under current Good Manufactoring Practice (cGMP) conditions and its safety has been documented in several phase I clinical studies, treatment with CAR modified NK-92 should be considered a treatment option for patients with lymphoid malignancies.
C1 [Romanski, Annette; Bug, Gesine; Ottmann, Oliver G.] JW Goethe Univ Frankfurt Main, Dept Hematol, Frankfurt, Germany.
   [Romanski, Annette; Seifried, Erhard; Tonn, Torsten] JW Goethe Univ Frankfurt Main, Inst Transfus Med & Immunohematol, Red Cross Blood Donor Serv Baden Wurttemberg Hess, Dresden, Germany.
   [Uherek, Christoph; Wels, Winfried S.] Inst Tumor Biol & Expt Therapy, Georg Speyer Haus, Frankfurt, Germany.
   [Klingemann, Hans] Nantkwest Inc, Boston, MA USA.
   [Klingemann, Hans] Tufts Univ, Sch Med, Boston, MA 02111 USA.
   [Tonn, Torsten] Tech Univ Dresden, Med Fac Carl Gustav Carus, German Red Cross Blood Donat Serv North East, Inst Transfus Med Dresden, Dresden, Germany.
RP Tonn, T (通讯作者)，JW Goethe Univ Frankfurt Main, Inst Transfus Med & Immunohematol, Red Cross Blood Donor Serv Baden Wurttemberg Hess, Dresden, Germany.; Tonn, T (通讯作者)，Tech Univ Dresden, Med Fac Carl Gustav Carus, German Red Cross Blood Donat Serv North East, Inst Transfus Med Dresden, Dresden, Germany.
EM t.tonn@blutspende.de
RI Bug, Gesine/H-8827-2013
OI Wels, Winfried/0000-0001-9858-3643
FU Deutsche Jose Carreras Leukamie-Stiftung [04/27f]
FX This study was supported by a grant (no. 04/27f) from Deutsche Jose
   Carreras Leukamie-Stiftung. We thank C. Roessig and H. Zola for kindly
   providing the receptor fragment. AR and CU performed the research. CU
   and WW designed and provided the pL-scFV(CD19)-zeta-SN. GB, ES and OGO
   contributed patient material. WW, ES, HK and TT designed the research
   study. AR, CU and GB analysed the data. AR, CU, HK, OGO and TT wrote the
   paper.
CR Abken H, 2003, CURR PHARM DESIGN, V9, P1992, DOI 10.2174/1381612033454289
   Almasbak H, 2015, GENE THER, V22, P391, DOI 10.1038/gt.2015.4
   Arai S, 2008, CYTOTHERAPY, V10, P625, DOI 10.1080/14653240802301872
   Bitton N, 2001, CURR TOP MICROBIOL, V260, P271
   Boissel L, 2013, ONCOIMMUNOLOGY, V2, DOI 10.4161/onci.26527
   Boissel L, 2012, LEUKEMIA LYMPHOMA, V53, P958, DOI 10.3109/10428194.2011.634048
   Boissel L, 2009, LEUKEMIA RES, V33, P1255, DOI 10.1016/j.leukres.2008.11.024
   Chu J, 2014, LEUKEMIA, V28, P917, DOI 10.1038/leu.2013.279
   Daldrup-Link HE, 2005, EUR RADIOL, V15, P4, DOI 10.1007/s00330-004-2526-7
   De Oliveira SN, 2013, HUM GENE THER, V24, P824, DOI 10.1089/hum.2012.202
   Esser R, 2012, J CELL MOL MED, V16, P569, DOI 10.1111/j.1582-4934.2011.01343.x
   EVAN GI, 1985, MOL CELL BIOL, V5, P3610, DOI 10.1128/MCB.5.12.3610
   Farag SS, 2002, BLOOD, V100, P1935, DOI 10.1182/blood-2002-02-0350
   Fernandez-Messina L, 2012, FRONT IMMUNOL, V3, DOI 10.3389/fimmu.2012.00299
   Fiore E, 2002, ONCOGENE, V21, P5213, DOI 10.1038/sj.onc.1205684
   Gerstmayer B, 1999, J VIROL METHODS, V81, P71, DOI 10.1016/S0166-0934(99)00053-1
   Ghorashian S, 2015, BRIT J HAEMATOL, V169, P463, DOI 10.1111/bjh.13340
   Gill S, 2015, IMMUNOL REV, V263, P68, DOI 10.1111/imr.12243
   Goselink HM, 1996, J EXP MED, V184, P1305, DOI 10.1084/jem.184.4.1305
   Grupp SA, 2013, NEW ENGL J MED, V368, P1509, DOI 10.1056/NEJMoa1215134
   Huang GX, 2012, CANCER RES, V72, P271, DOI 10.1158/0008-5472.CAN-11-2778
   Imai C, 2005, BLOOD, V106, P376, DOI 10.1182/blood-2004-12-4797
   Kebriaei P, 2012, HUM GENE THER, V23, P444, DOI 10.1089/hum.2011.167
   Kershaw MH, 2005, NAT REV IMMUNOL, V5, P928, DOI 10.1038/nri1729
   Klein SC, 1997, SCAND J IMMUNOL, V46, P452, DOI 10.1046/j.1365-3083.1997.d01-151.x
   Klingemann H G, 1996, Biol Blood Marrow Transplant, V2, P68
   Klingemann H, 2014, ONCOIMMUNOLOGY, V3, DOI 10.4161/onci.28147
   Kochenderfer JN, 2013, BLOOD, V122, P4129, DOI 10.1182/blood-2013-08-519413
   Lanier LL, 2005, J IMMUNOL, V174, P6565, DOI 10.4049/jimmunol.174.11.6565
   Lapteva N, 2012, CYTOTHERAPY, V14, P1131, DOI 10.3109/14653249.2012.700767
   Lehner M, 2012, PLOS ONE, V7, DOI 10.1371/journal.pone.0031210
   Leung K., 2004, MOL IMAGING CONTRAST
   Levine BL, 2015, CANCER GENE THER, V22, P79, DOI 10.1038/cgt.2015.5
   Long EO, 1999, ANNU REV IMMUNOL, V17, P875, DOI 10.1146/annurev.immunol.17.1.875
   Maki G, 2008, LEUKEMIA, V22, P998, DOI 10.1038/leu.2008.15
   Marin V, 2007, EXP HEMATOL, V35, P1388, DOI 10.1016/j.exphem.2007.05.018
   Maude SL, 2014, HEMATOL-AM SOC HEMAT, P559, DOI 10.1182/asheducation-2014.1.559
   Mihara K, 2012, LEUKEMIA, V26, P365, DOI 10.1038/leu.2011.205
   Muller T, 2008, CANCER IMMUNOL IMMUN, V57, P411, DOI 10.1007/s00262-007-0383-3
   Nijimeijer BA, 2009, EXP HEMATOL, V37, P376, DOI 10.1016/j.exphem.2008.11.002
   Porter DL, 2011, NEW ENGL J MED, V365, P725, DOI 10.1056/NEJMoa1103849
   Roessig C, 2002, ANN HEMATOL, V81, pS42
   Romanski A, 2005, EXP HEMATOL, V33, P344, DOI 10.1016/j.exphem.2004.11.006
   Schonfeld K, 2015, MOL THER, V23, P330, DOI [10.1038/mt.2014.21, 10.1038/mt.2014.219]
   Siegler U, 2010, CYTOTHERAPY, V12, P750, DOI 10.3109/14653241003786155
   Spear Paul, 2013, Cancer Immun, V13, P8
   Sutlu T, 2012, HUM GENE THER, V23, P1090, DOI 10.1089/hum.2012.080
   Tam YK, 1999, J HEMATOTHER, V8, P281, DOI 10.1089/106161299320316
   Tassev DV, 2012, CANCER GENE THER, V19, P84, DOI 10.1038/cgt.2011.66
   Tohda S, 1999, LEUKEMIA RES, V23, P255, DOI 10.1016/S0145-2126(98)00172-6
   Tonn T, 2001, J HEMATOTH STEM CELL, V10, P535, DOI 10.1089/15258160152509145
   Tonn T, 2013, CYTOTHERAPY, V15, P1563, DOI 10.1016/j.jcyt.2013.06.017
   TRAN AC, 1995, J IMMUNOL, V155, P1000
   Uherek C, 2002, BLOOD, V100, P1265, DOI 10.1182/blood.V100.4.1265.h81602001265_1265_1273
   Weiland J, 2015, PEDIATR BLOOD CANCER, V62, P1144, DOI 10.1002/pbc.25462
   Yan Y, 1998, CLIN CANCER RES, V4, P2859
   Yang FQ, 2013, ARCH MED SCI, V9, P323, DOI 10.5114/aoms.2013.34413
   Zhou XK, 2013, NEOPLASIA, V15, P544, DOI 10.1593/neo.13168
NR 58
TC 123
Z9 136
U1 3
U2 30
PU WILEY
PI HOBOKEN
PA 111 RIVER ST, HOBOKEN 07030-5774, NJ USA
EI 1582-4934
J9 J CELL MOL MED
JI J. Cell. Mol. Med.
PD JUL
PY 2016
VL 20
IS 7
BP 1287
EP 1294
DI 10.1111/jcmm.12810
PG 8
WC Cell Biology; Medicine, Research & Experimental
WE Science Citation Index Expanded (SCI-EXPANDED)
SC Cell Biology; Research & Experimental Medicine
GA DW4BU
UT WOS:000383587800009
PM 27008316
OA Green Published, gold
DA 2022-05-19
ER

PT J
AU Lu, H
   Zhao, XY
   Li, ZY
   Hu, Y
   Wang, HF
AF Lu, Hui
   Zhao, Xiaoyan
   Li, Ziying
   Hu, Yu
   Wang, Huafang
TI From CAR-T Cells to CAR-NK Cells: A Developing Immunotherapy Method for
   Hematological Malignancies
SO FRONTIERS IN ONCOLOGY
LA English
DT Review
DE chimeric antigen receptor; natural killer cells; T cells; immunotherapy;
   hematological malignancies
ID NATURAL-KILLER-CELLS; CHIMERIC-ANTIGEN-RECEPTOR; CLINICAL-TRIAL; NK-92
   CELLS; CELLULAR IMMUNOTHERAPY; MYELOID MALIGNANCIES; VIVO EXPANSION;
   MESSENGER-RNA; STEM-CELLS; PHASE-II
AB The approval of CD19 chimeric antigen receptor (CAR)-engineered T (CAR-T) cell products in B-cell malignancies represents a breakthrough in CAR-T cell immunotherapy. However, the remaining limitations concerning the graft-versus-host disease (GVHD) and other adverse effects (e.g., cytokine release syndromes [CRS] and neurotoxicity) still restrict their wider applications. Natural killer (NK) cells have been identified as promising candidates for CAR-based cellular immunotherapy because of their unique characteristics. No HLA-matching restriction and abundant sources make CAR-engineered NK (CAR-NK) cells potentially available to be off-the-shelf products that could be readily available for immediate clinical use. Therefore, researchers have gradually shifted their focus from CAR-T cells to CAR-NK cells in hematological malignancies. This review discusses the current status and applications of CAR-NK cells in hematological malignancies, as well as the unique advantages of CAR-NK cells compared with CAR-T cells. It also discusses challenges and prospects regarding clinical applications of CAR-NK cells.
C1 [Lu, Hui; Zhao, Xiaoyan; Li, Ziying; Hu, Yu; Wang, Huafang] Huazhong Univ Sci & Technol, Union Hosp, Dept Hematol, Tongji Med Coll, Wuhan, Peoples R China.
RP Hu, Y; Wang, HF (通讯作者)，Huazhong Univ Sci & Technol, Union Hosp, Dept Hematol, Tongji Med Coll, Wuhan, Peoples R China.
EM dr_huyu@126.com; whf2019@hust.edu.cn
FU National Natural Science Foundation of China [81770134]
FX The study was supported by grants from the National Natural Science
   Foundation of China, No.81770134.
CR Alcantara M, 2018, LEUKEMIA, V32, P2307, DOI 10.1038/s41375-018-0285-8
   Altvater B, 2009, CLIN CANCER RES, V15, P4857, DOI 10.1158/1078-0432.CCR-08-2810
   [Anonymous], 2017, Cancer Discov, V7, pOF1, DOI 10.1158/2159-8290.CD-NB2017-126
   Atanackovic D, 2016, BRIT J HAEMATOL, V172, P685, DOI 10.1111/bjh.13889
   Auberger P, 2020, INT J MOL SCI, V21, DOI 10.3390/ijms21176091
   Bailey SR, 2019, NAT BIOTECHNOL, V37, P1425, DOI 10.1038/s41587-019-0137-8
   Ballen KK, 2013, BLOOD, V122, P491, DOI 10.1182/blood-2013-02-453175
   Baumeister SH, 2019, CANCER IMMUNOL RES, V7, P100, DOI 10.1158/2326-6066.CIR-18-0307
   Bi JC, 2019, FRONT IMMUNOL, V10, DOI 10.3389/fimmu.2019.01999
   Billadeau DD, 2003, NAT IMMUNOL, V4, P557, DOI 10.1038/ni929
   Bjordahl R, 2019, BLOOD, V134, DOI 10.1182/blood-2019-131373
   Bjorklund AT, 2018, CLIN CANCER RES, V24, P1834, DOI 10.1158/1078-0432.CCR-17-3196
   Boissel L, 2012, LEUKEMIA LYMPHOMA, V53, P958, DOI 10.3109/10428194.2011.634048
   Buller CW, 2020, CANCERS, V12, DOI 10.3390/cancers12071755
   Calmes-Miller J, 2018, CANCER DISCOV, V8, P5, DOI 10.1158/2159-8290.CD-NB2017-155
   Carpenter RO, 2013, CLIN CANCER RES, V19, P2048, DOI 10.1158/1078-0432.CCR-12-2422
   Caruso S, 2020, SEMIN HEMATOL, V57, P175, DOI 10.1053/j.seminhematol.2020.10.004
   Chen KH, 2017, LEUKEMIA, V31, P2151, DOI 10.1038/leu.2017.8
   Chen KH, 2016, ONCOTARGET, V7, P56219, DOI 10.18632/oncotarget.11019
   Chiossone L, 2018, NAT REV IMMUNOL, V18, P671, DOI 10.1038/s41577-018-0061-z
   Chmielewski M, 2015, EXPERT OPIN BIOL TH, V15, P1145, DOI 10.1517/14712598.2015.1046430
   Chu J, 2014, LEUKEMIA, V28, P917, DOI 10.1038/leu.2013.279
   Chu YY, 2017, ONCOIMMUNOLOGY, V6, DOI 10.1080/2162402X.2017.1341031
   Chu YY, 2015, CANCER IMMUNOL RES, V3, P333, DOI 10.1158/2326-6066.CIR-14-0114
   Cirillo M, 2018, BIOL BLOOD MARROW TR, V24, P433, DOI 10.1016/j.bbmt.2017.10.035
   Colamartino ABL, 2019, FRONT IMMUNOL, V10, DOI 10.3389/fimmu.2019.02873
   Coller BS, 2015, BLOOD, V126, P2548, DOI 10.1182/blood-2015-09-659581
   Cummins KD, 2019, SEMIN HEMATOL, V56, P155, DOI 10.1053/j.seminhematol.2018.08.008
   Curti A, 2016, CLIN CANCER RES, V22, P1914, DOI 10.1158/1078-0432.CCR-15-1604
   Curti A, 2011, BLOOD, V118, P3273, DOI 10.1182/blood-2011-01-329508
   Daher M, 2021, CANCER DISCOV, V11, P45, DOI 10.1158/2159-8290.CD-20-0556
   Daher M, 2021, BLOOD, V137, P624, DOI 10.1182/blood.2020007748
   De Maria A, 2011, P NATL ACAD SCI USA, V108, P728, DOI 10.1073/pnas.1012356108
   Depil S, 2020, NAT REV DRUG DISCOV, V19, P185, DOI 10.1038/s41573-019-0051-2
   Domogala A, 2016, CYTOTHERAPY, V18, P754, DOI 10.1016/j.jcyt.2016.02.008
   El-Daly SM, 2020, INT J MOL SCI, V21, DOI 10.3390/ijms21093387
   Floros T, 2015, SEMIN ONCOL, V42, P539, DOI 10.1053/j.seminoncol.2015.05.015
   Freitag F, 2020, CURR OPIN ONCOL, V32, P510, DOI 10.1097/CCO.0000000000000653
   Gasser S, 2005, NATURE, V436, P1186, DOI 10.1038/nature03884
   Gauthier M, 2021, CRIT REV ONCOL HEMAT, V160, DOI 10.1016/j.critrevonc.2021.103261
   Geller MA, 2011, IMMUNOTHERAPY-UK, V3, P1445, DOI [10.2217/IMT.11.131, 10.2217/imt.11.131]
   Gleason MK, 2012, MOL CANCER THER, V11, P2674, DOI 10.1158/1535-7163.MCT-12-0692
   Gokbuget N, 2018, BONE MARROW TRANSPL, V53, P664, DOI 10.1038/s41409-018-0232-3
   Gomes-Silva D, 2017, BLOOD, V130, P285, DOI 10.1182/blood-2017-01-761320
   Goodridge JP, 2020, BLOOD, V136, DOI 10.1182/blood-2020-142750
   Goodridge JP, 2019, BLOOD, V134, DOI 10.1182/blood-2019-129319
   GROSS G, 1989, P NATL ACAD SCI USA, V86, P10024, DOI 10.1073/pnas.86.24.10024
   Hay KA, 2018, BRIT J HAEMATOL, V183, P364, DOI 10.1111/bjh.15644
   Hermanson DL, 2016, STEM CELLS, V34, P93, DOI 10.1002/stem.2230
   Hofmann S, 2019, J CLIN MED, V8, DOI 10.3390/jcm8020200
   Hu LH, 2021, ANN HEMATOL, V100, P1003, DOI 10.1007/s00277-021-04451-w
   Hu Y, 2018, ACTA PHARMACOL SIN, V39, P167, DOI 10.1038/aps.2017.125
   Hudecek M, 2018, CURR OPIN GENET DEV, V52, P100, DOI 10.1016/j.gde.2018.06.003
   Im A, 2017, J HEMATOL ONCOL, V10, DOI 10.1186/s13045-017-0453-8
   Imai C, 2005, BLOOD, V106, P376, DOI 10.1182/blood-2004-12-4797
   Ingegnere T, 2019, FRONT IMMUNOL, V10, DOI 10.3389/fimmu.2019.00957
   Jacoby E, 2019, IMMUNOL REV, V290, P39, DOI 10.1111/imr.12774
   Jiang H, 2014, MOL ONCOL, V8, P297, DOI 10.1016/j.molonc.2013.12.001
   Joshua DE, 2019, MED J AUSTRALIA, V210, P375, DOI 10.5694/mja2.50129
   KIESSLING R, 1975, EUR J IMMUNOL, V5, P117, DOI 10.1002/eji.1830050209
   Kim A, 2011, MOL CELL BIOCHEM, V354, P301, DOI 10.1007/s11010-011-0832-3
   Klingemann H, 2015, CYTOTHERAPY, V17, P245, DOI 10.1016/j.jcyt.2014.09.007
   Klingemann H, 2014, ONCOIMMUNOLOGY, V3, DOI 10.4161/onci.28147
   Kloss S, 2017, HUM GENE THER, V28, P897, DOI 10.1089/hum.2017.157
   Knorr DA, 2013, STEM CELL TRANSL MED, V2, P274, DOI 10.5966/sctm.2012-0084
   Kochenderfer JN, 2012, BLOOD, V119, P2709, DOI 10.1182/blood-2011-10-384388
   Konjevic GM, 2019, CYTOKINE, V117, P30, DOI 10.1016/j.cyto.2019.02.001
   Korde N, 2014, HAEMATOLOGICA, V99, pE81, DOI 10.3324/haematol.2013.103085
   Korn C, 2017, BLOOD, V129, P811, DOI 10.1182/blood-2016-09-670224
   KOTYLO PK, 1990, AM J CLIN PATHOL, V93, P263, DOI 10.1093/ajcp/93.2.263
   Liu E, 2018, LEUKEMIA, V32, P520, DOI 10.1038/leu.2017.226
   Liu EL, 2020, NEW ENGL J MED, V382, P545, DOI 10.1056/NEJMoa1910607
   Liu Q, 2020, CYTOTHERAPY, V22, P552, DOI 10.1016/j.jcyt.2020.06.003
   LJUNGGREN HG, 1990, IMMUNOL TODAY, V11, P237, DOI 10.1016/0167-5699(90)90097-S
   Luevano M, 2012, HUM IMMUNOL, V73, P248, DOI 10.1016/j.humimm.2011.12.015
   Ma GN, 2019, STEM CELL REV REP, V15, P443, DOI 10.1007/s12015-019-09876-5
   Maki G, 2001, J HEMATOTH STEM CELL, V10, P369, DOI 10.1089/152581601750288975
   Mamonkin M, 2015, BLOOD, V126, P983, DOI 10.1182/blood-2015-02-629527
   Melaiu O, 2020, FRONT IMMUNOL, V10, DOI 10.3389/fimmu.2019.03038
   Miller JP, 2008, BIOL BLOOD MARROW TR, V14, P29, DOI 10.1016/j.bbmt.2008.05.018
   Miller JS, 2005, BLOOD, V105, P3051, DOI 10.1182/blood-2004-07-2974
   Mullard A, 2021, NAT REV DRUG DISCOV, V20, P166, DOI 10.1038/d41573-021-00031-9
   Builes MM, 2020, BMJ OPEN, V10, DOI 10.1136/bmjopen-2019-029642
   Muntasell A, 2017, CURR OPIN IMMUNOL, V45, P73, DOI 10.1016/j.coi.2017.01.003
   Murakami T, 2018, ANTICANCER RES, V38, P5049, DOI 10.21873/anticanres.12824
   Murray S, 2016, HUM VACC IMMUNOTHER, V12, P607, DOI 10.1080/21645515.2015.1096458
   Noh JY, 2020, INT J MOL SCI, V21, DOI 10.3390/ijms21218000
   Oei VYS, 2018, CANCER IMMUNOL RES, V6, P467, DOI 10.1158/2326-6066.CIR-17-0207
   Oelsner S, 2017, CYTOTHERAPY, V19, P235, DOI 10.1016/j.jcyt.2016.10.009
   Ok CY, 2017, J HEMATOL ONCOL, V10, DOI 10.1186/s13045-017-0474-3
   Olson JA, 2010, BLOOD, V115, P4293, DOI 10.1182/blood-2009-05-222190
   Passweg JR, 2004, LEUKEMIA, V18, P1835, DOI 10.1038/sj.leu.2403524
   Pinz KG, 2017, ONCOTARGET, V8, P112783, DOI 10.18632/oncotarget.22626
   Poli A, 2009, IMMUNOLOGY, V126, P458, DOI 10.1111/j.1365-2567.2008.03027.x
   Ramos CA, 2017, J CLIN INVEST, V127, P3468, DOI 10.1172/JCI94306
   Rasaiyaah J, 2018, JCI INSIGHT, V3, DOI 10.1172/jci.insight.99442
   Rezvani K, 2015, FRONT IMMUNOL, V6, DOI 10.3389/fimmu.2015.00578
   Romanski A, 2016, J CELL MOL MED, V20, P1287, DOI 10.1111/jcmm.12810
   Rubnitz JE, 2010, J CLIN ONCOL, V28, P955, DOI 10.1200/JCO.2009.24.4590
   Ruella M, 2016, COMPUT STRUCT BIOTEC, V14, P357, DOI 10.1016/j.csbj.2016.09.003
   Ruggeri L, 2002, SCIENCE, V295, P2097, DOI 10.1126/science.1068440
   Ruggeri L, 2016, HAEMATOLOGICA, V101, P626, DOI 10.3324/haematol.2015.135301
   Saetersmoen ML, 2019, SEMIN IMMUNOPATHOL, V41, P59, DOI 10.1007/s00281-018-0721-x
   Salman H, 2019, J CANCER, V10, P4408, DOI 10.7150/jca.28952
   Sanchez-Martinez D, 2019, BLOOD, V133, P2291, DOI 10.1182/blood-2018-10-882944
   Sarvaria A, 2017, FRONT IMMUNOL, V8, DOI 10.3389/fimmu.2017.00329
   Schmidt P, 2021, FRONT IMMUNOL, V11, DOI 10.3389/fimmu.2020.611163
   Shaffer BC, 2016, BIOL BLOOD MARROW TR, V22, P705, DOI 10.1016/j.bbmt.2015.12.028
   Shimasaki N, 2020, NAT REV DRUG DISCOV, V19, P200, DOI 10.1038/s41573-019-0052-1
   Siegler EL, 2018, CELL STEM CELL, V23, P160, DOI 10.1016/j.stem.2018.07.007
   Spear Paul, 2013, Cancer Immun, V13, P8
   Suck G, 2016, CANCER IMMUNOL IMMUN, V65, P485, DOI 10.1007/s00262-015-1761-x
   Tang XW, 2018, AM J CANCER RES, V8, P1083
   Testa U, 2019, CANCERS, V11, DOI 10.3390/cancers11091358
   Till BG, 2012, BLOOD, V119, P3940, DOI 10.1182/blood-2011-10-387969
   Topfer K, 2015, J IMMUNOL, V194, P3201, DOI 10.4049/jimmunol.1400330
   Tonn T, 2001, J HEMATOTH STEM CELL, V10, P535, DOI 10.1089/15258160152509145
   van Ostaijen-ten Dam MM, 2016, J IMMUNOTHER, V39, P90, DOI 10.1097/CJI.0000000000000110
   Wang C J, 2019, Zhonghua Xue Ye Xue Za Zhi, V40, P812, DOI 10.3760/cma.j.issn.0253-2727.2019.10.003
   Weinkove R, 2019, CLIN TRANSL IMMUNOL, V8, DOI 10.1002/cti2.1049
   Wilber A, 2007, STEM CELLS, V25, P2919, DOI 10.1634/stemcells.2007-0026
   Xiao L, 2019, MOL THER, V27, P1114, DOI 10.1016/j.ymthe.2019.03.011
   Xie GZ, 2020, EBIOMEDICINE, V59, DOI 10.1016/j.ebiom.2020.102975
   Xu YX, 2019, J HEMATOL ONCOL, V12, DOI 10.1186/s13045-019-0732-7
   You FT, 2019, AM J CANCER RES, V9, P64
   Yu JH, 2013, TRENDS IMMUNOL, V34, P573, DOI 10.1016/j.it.2013.07.005
   Zhang C, 2017, BIOMARK RES, V5, DOI 10.1186/s40364-017-0102-y
   Zhang LL, 2016, J LEUKOCYTE BIOL, V99, P279, DOI 10.1189/jlb.4RU0615-254RR
NR 128
TC 5
Z9 5
U1 20
U2 32
PU FRONTIERS MEDIA SA
PI LAUSANNE
PA AVENUE DU TRIBUNAL FEDERAL 34, LAUSANNE, CH-1015, SWITZERLAND
SN 2234-943X
J9 FRONT ONCOL
JI Front. Oncol.
PD AUG 6
PY 2021
VL 11
AR 720501
DI 10.3389/fonc.2021.720501
PG 13
WC Oncology
WE Science Citation Index Expanded (SCI-EXPANDED)
SC Oncology
GA UC5FH
UT WOS:000686550700001
PM 34422667
OA Green Published, gold
DA 2022-05-19
ER

PT J
AU Zhang, LS
   Liu, M
   Yang, SJ
   Wang, JL
   Feng, XM
   Han, ZC
AF Zhang, Leisheng
   Liu, Min
   Yang, Sijun
   Wang, Jialun
   Feng, Xiaoming
   Han, Zhongchao
TI Review Article Natural killer cells: of-the-shelf cytotherapy for cancer
   immunosurveillance
SO AMERICAN JOURNAL OF CANCER RESEARCH
LA English
DT Review
DE Natural killer cells (NKs); large-scale manufacture; cancer
   immunotherapy; chimeric antigen receptor-transduced NK (CAR-NK);
   clinical trials
ID CHIMERIC ANTIGEN RECEPTOR; ACUTE MYELOID-LEUKEMIA; PLURIPOTENT
   STEM-CELLS; EX-VIVO EXPANSION; NK CELLS; CORD BLOOD; ANTITUMOR-ACTIVITY;
   LARGE-SCALE; IN-VITRO; EFFICIENT GENERATION
AB Natural killer (NK) cells are advantaged innate cytotoxic lymphocytes with characteristics of tumor immunosurveillance and microorganism elimination. Distinguish from the adaptive T and B lymphocytes, the autologous or allogeneic NK cells efficaciously fulfil the function of combating transformed hematological malignancies and metastatic solid tumors via the proverbial mechanisms including direct cytolytic effect and antibody-dependent cell-mediated cytotoxicity (ADCC) as well as paracrine effects dispense with antigen presentation. Herein, we review the candidate sources (e.g., peripheral blood, umbilical cord blood, placental blood, cell lines and stem cells) for large-scale and clinical-grade NK cell manufacturing, ex vivo cultivation (feeder-, cytokine cocktail- or physicochemical irritation-dependent strategies) for NK cell persistence and activation. Furthermore, we also figure out the promising prospects as well as the accompanied challenges of NK cell- or chimeric antigen receptor-transduced NK (CAR-NK) cell-based adoptive immunotherapy in standardizations for industrialized preparation and clinical practices.
C1 [Zhang, Leisheng; Liu, Min; Feng, Xiaoming; Han, Zhongchao] Chinese Acad Med Sci & Peking Union Med Coll, Inst Hematol, State Key Lab Expt Hematol, Tianjin 300020, Peoples R China.
   [Zhang, Leisheng; Liu, Min; Feng, Xiaoming; Han, Zhongchao] Chinese Acad Med Sci & Peking Union Med Coll, Inst Hematol, Natl Clin Res Ctr Blood Dis, Tianjin 300020, Peoples R China.
   [Zhang, Leisheng; Liu, Min; Feng, Xiaoming; Han, Zhongchao] Chinese Acad Med Sci & Peking Union Med Coll, Blood Dis Hosp, Tianjin 300020, Peoples R China.
   [Zhang, Leisheng; Yang, Sijun] Nankai Univ, Sch Med, Tianjin 300071, Peoples R China.
   [Zhang, Leisheng; Han, Zhongchao] Hlth Biotech Tianjin Stem Cell Res Inst Co Ltd, Precis Med Div, Tianjin 301700, Peoples R China.
   [Zhang, Leisheng] Shandong First Med Univ, Affiliated Hosp 1, Dept Neurosurg, Jinan 250014, Peoples R China.
   [Zhang, Leisheng; Yang, Sijun; Wang, Jialun; Han, Zhongchao] Jiangxi Hlth Biotech Stem Cell Technol Co Ltd, Jiangxi Res Ctr Stem Cell Engn, Shangrao 334000, Peoples R China.
RP Zhang, LS; Feng, XM; Han, ZC (通讯作者)，Chinese Acad Med Sci & Peking Union Med Coll, Inst Hematol, State Key Lab Expt Hematol, 94 Weijin Rd, Tianjin 300071, Peoples R China.; Zhang, LS; Feng, XM; Han, ZC (通讯作者)，Chinese Acad Med Sci & Peking Union Med Coll, Inst Hematol, Natl Clin Res Ctr Blood Dis, 94 Weijin Rd, Tianjin 300071, Peoples R China.; Zhang, LS; Feng, XM; Han, ZC (通讯作者)，Chinese Acad Med Sci & Peking Union Med Coll, Blood Dis Hosp, 94 Weijin Rd, Tianjin 300071, Peoples R China.
EM leisheng_zhang@163.com; fengxiaoming@ihcams.ac.cn;
   hanzhongchao@health-biotech.com
OI Zhang, Leisheng/0000-0001-6540-0943
FU Shandong Provincial Natural Science Foundation [ZR2020QC097]; China
   Postdoctoral Science Foundation [2019M661033]; Natural Science
   Foundation of Tianjin City [19JCQNJC12500]; Major Program of the
   National Natural Science Foundation of China [81330015]; National
   Science and Technology Major Projects of China [2014ZX09508002-003];
   Natural Science Foundation of Hebei Province [H2020206403]; Science and
   Technology Project of Tianjin [17ZXSCSY00030]; Natural Science
   Foundation of Fujian Province [2020J01649]; Department of Science and
   Technology of Shangrao City [2020XGFY05]
FX fund This work was supported by grants from the project Youth Fund
   supported by Shandong Provincial Natural Science Foundation
   (ZR2020QC097), Project funded by China Postdoctoral Science Foundation
   (2019M661033), Natural Science Foundation of Tianjin City
   (19JCQNJC12500), the Major Program of the National Natural Science
   Foundation of China (81330015), National Science and Technology Major
   Projects of China for "Major New Drugs Innovation and Development"
   (2014ZX09508002-003), Natural Science Foundation of Hebei Province
   (H2020206403), Science and Technology Project of Tianjin
   (17ZXSCSY00030), Natural Science Foundation of Fujian Province
   (2020J01649), Key project funded by Department of Science and Technology
   of Shangrao City (2020XGFY05). The co-authors would like to thank the
   members of precision medicine division of HealthBiotech (Tianjin) Stem
   Cell Research Institute Co., Ltd. for their assistance.
CR Abril-Rodriguez G, 2017, CANCER CELL, V31, DOI 10.1016/j.ccell.2017.05.010
   Ahn YO, 2013, J IMMUNOTHER, V36, P373, DOI 10.1097/CJI.0b013e3182a3430f
   Al Sayed MF, 2017, BLOOD, V130, P297, DOI 10.1182/blood-2016-12-756585
   Alici E, 2008, BLOOD, V111, P3155, DOI 10.1182/blood-2007-09-110312
   Arai S, 2008, CYTOTHERAPY, V10, P625, DOI 10.1080/14653240802301872
   Bachanova V, 2014, BLOOD, V123, P3855, DOI 10.1182/blood-2013-10-532531
   Bachanova V, 2010, CANCER IMMUNOL IMMUN, V59, P1739, DOI 10.1007/s00262-010-0896-z
   Balassa K, 2018, EXPERT OPIN BIOL TH, V18, P121, DOI 10.1080/14712598.2018.1402002
   Bari R, 2011, CLIN IMMUNOL, V138, P274, DOI 10.1016/j.clim.2010.12.002
   Becker PSA, 2016, CANCER IMMUNOL IMMUN, V65, P477, DOI 10.1007/s00262-016-1792-y
   Bjorklund AT, 2018, CLIN CANCER RES, V24, P1834, DOI 10.1158/1078-0432.CCR-17-3196
   Blum KS, 2007, IMMUNOL LETT, V108, P45, DOI 10.1016/j.imlet.2006.10.009
   Boerman GH, 2015, CANCER IMMUNOL IMMUN, V64, P573, DOI 10.1007/s00262-015-1657-9
   Boiers C, 2013, CELL STEM CELL, V13, P535, DOI 10.1016/j.stem.2013.08.012
   Bouis D, 2019, J ALLERGY CLIN IMMUN, V143, P712, DOI 10.1016/j.jaci.2018.04.034
   Brunstein CG, 2010, BLOOD, V116, P4693, DOI 10.1182/blood-2010-05-285304
   Capuano C, 2018, FRONT IMMUNOL, V9, DOI 10.3389/fimmu.2018.01031
   Cerwenka A, 2016, NAT REV IMMUNOL, V16, P112, DOI 10.1038/nri.2015.9
   Chen IM, 2004, LEUKEMIA RES, V28, P275, DOI 10.1016/S0145-2126(03)00254-6
   Chen KH, 2017, LEUKEMIA, V31, P2151, DOI 10.1038/leu.2017.8
   Chen XL, 2016, ONCOTARGET, V7, P27764, DOI 10.18632/oncotarget.8526
   Chu J, 2014, LEUKEMIA, V28, P917, DOI 10.1038/leu.2013.279
   Chu YY, 2017, ONCOIMMUNOLOGY, V6, DOI 10.1080/2162402X.2017.1341031
   Chu YY, 2015, CANCER IMMUNOL RES, V3, P333, DOI 10.1158/2326-6066.CIR-14-0114
   Curti A, 2016, CLIN CANCER RES, V22, P1914, DOI 10.1158/1078-0432.CCR-15-1604
   Curti A, 2011, BLOOD, V118, P3273, DOI 10.1182/blood-2011-01-329508
   Dalle JH, 2005, PEDIATR RES, V57, P649, DOI 10.1203/01.PDR.0000156501.55431.20
   de Aquino MTP, 2015, IMMUNOL LETT, V166, P117, DOI 10.1016/j.imlet.2015.05.018
   Deng XW, 2012, INT IMMUNOPHARMACOL, V14, P593, DOI 10.1016/j.intimp.2012.09.014
   Dunn GP, 2004, IMMUNITY, V21, P137, DOI 10.1016/j.immuni.2004.07.017
   Esser R, 2012, J CELL MOL MED, V16, P569, DOI 10.1111/j.1582-4934.2011.01343.x
   Freud AG, 2017, IMMUNITY, V47, P820, DOI 10.1016/j.immuni.2017.10.008
   Galon J, 2013, IMMUNITY, V39, P11, DOI 10.1016/j.immuni.2013.07.008
   Gattazzo C, 2010, HAEMATOL-HEMATOL J, V95, P1722, DOI 10.3324/haematol.2010.023358
   Geller MA, 2011, CYTOTHERAPY, V13, P98, DOI 10.3109/14653249.2010.515582
   Genssler S, 2016, ONCOIMMUNOLOGY, V5, DOI 10.1080/2162402X.2015.1119354
   Ghiringhelli Francois, 2018, Biologie Aujourd hui, V212, P77, DOI 10.1051/jbio/2019004
   GONG JH, 1994, LEUKEMIA, V8, P652
   Guillerey C, 2016, NAT IMMUNOL, V17, P1025, DOI 10.1038/ni.3518
   Han JF, 2015, SCI REP-UK, V5, DOI 10.1038/srep11483
   Hodgins JJ, 2019, J CLIN INVEST, V129, P3499, DOI 10.1172/JCI129338
   Hu Y, 2018, ACTA PHARMACOL SIN, V39, P167, DOI 10.1038/aps.2017.125
   Ikeda H, 2016, INT IMMUNOL, V28, P349, DOI 10.1093/intimm/dxw022
   Iliopoulou EG, 2010, CANCER IMMUNOL IMMUN, V59, P1781, DOI 10.1007/s00262-010-0904-3
   Imai C, 2005, BLOOD, V106, P376, DOI 10.1182/blood-2004-12-4797
   Ishigami S, 2000, CANCER LETT, V159, P103, DOI 10.1016/S0304-3835(00)00542-5
   Ito H, 2019, CLIN J GASTROENTEROL, V12, P209, DOI 10.1007/s12328-018-00931-1
   Jiang H, 2014, MOL ONCOL, V8, P297, DOI 10.1016/j.molonc.2013.12.001
   Jiang W, 2008, CYTOTHERAPY, V10, P265, DOI 10.1080/14653240801965156
   Kailayangiri S, 2017, ONCOIMMUNOLOGY, V6, DOI 10.1080/2162402X.2016.1250050
   Kaiser BK, 2007, NATURE, V447, P482, DOI 10.1038/nature05768
   Kang L, 2013, FRONT IMMUNOL, V4, DOI 10.3389/fimmu.2013.00101
   Kennedy LB, 2020, CA-CANCER J CLIN, V70, P86, DOI 10.3322/caac.21596
   KIESSLING R, 1975, EUR J IMMUNOL, V5, P112, DOI 10.1002/eji.1830050208
   Klapdor R, 2017, HUM GENE THER, V28, P886, DOI 10.1089/hum.2017.168
   Klingemann H, 2016, FRONT IMMUNOL, V7, DOI 10.3389/fimmu.2016.00091
   Knorr DA, 2013, STEM CELL TRANSL MED, V2, P274, DOI 10.5966/sctm.2012-0084
   Koehl U, 2013, FRONT ONCOL, V3, DOI 10.3389/fonc.2013.00118
   Koepsell SA, 2013, TRANSFUSION, V53, P404, DOI 10.1111/j.1537-2995.2012.03724.x
   Kumar P, 2008, BIOL BLOOD MARROW TR, V14, P1394, DOI 10.1016/j.bbmt.2008.09.021
   Lachmann N, 2015, STEM CELL REP, V4, P282, DOI 10.1016/j.stemcr.2015.01.005
   Lapteva N, 2012, CYTOTHERAPY, V14, P1131, DOI 10.3109/14653249.2012.700767
   Li Y, 2018, CELL STEM CELL, V23, P181, DOI 10.1016/j.stem.2018.06.002
   Lim KS, 2018, J IMMUNOTHER, V41, P261, DOI 10.1097/CJI.0000000000000227
   Liu E, 2018, LEUKEMIA, V32, P520, DOI 10.1038/leu.2017.226
   Liu EL, 2020, NEW ENGL J MED, V382, P545, DOI 10.1056/NEJMoa1910607
   Liu H, 2015, ONCOL REP, V33, P95, DOI 10.3892/or.2014.3548
   Liu M, 2021, BIOCHEM BIOPH RES CO, V534, P149, DOI 10.1016/j.bbrc.2020.12.012
   Lu CG, 2020, MOL IMMUNOL, V122, P200, DOI 10.1016/j.molimm.2020.04.016
   Luna JI, 2017, EXPERT OPIN BIOL TH, V17, P313, DOI 10.1080/14712598.2017.1271874
   Male V, 2011, EUR J IMMUNOL, V41, P3017, DOI 10.1002/eji.201141445
   Manso BA, 2019, LEUKEMIA, V33, P638, DOI 10.1038/s41375-018-0280-0
   Masuyama J, 2016, CYTOTHERAPY, V18, P80, DOI 10.1016/j.jcyt.2015.09.011
   McKenna DH, 2007, TRANSFUSION, V47, P520, DOI 10.1111/j.1537-2995.2006.01145.x
   Medrano-Gonzalez PA, 2021, STEM CELLS INT, V2021, DOI 10.1155/2021/6667735
   Mehta RS, 2015, FRONT MED, V2, DOI [10.3389/fmed.2015.00089, 10.3389/fmed.2015.00093]
   Miller JS, 2005, BLOOD, V105, P3051, DOI 10.1182/blood-2004-07-2974
   MILLER JS, 1992, BLOOD, V80, P2221
   Morrison AH, 2018, TRENDS CANCER, V4, P418, DOI 10.1016/j.trecan.2018.04.001
   Morvan MG, 2016, NAT REV CANCER, V16, P7, DOI 10.1038/nrc.2015.5
   Muller N, 2015, J IMMUNOTHER, V38, P197, DOI 10.1097/CJI.0000000000000082
   Myers JA, 2021, NAT REV CLIN ONCOL, V18, P85, DOI 10.1038/s41571-020-0426-7
   Nagata H, 2001, BLOOD, V97, P708, DOI 10.1182/blood.V97.3.708
   Ng YY, 2020, MOL THER-ONCOLYTICS, V16, P75, DOI 10.1016/j.omto.2019.12.006
   O'Donnell JS, 2019, NAT REV CLIN ONCOL, V16, P151, DOI 10.1038/s41571-018-0142-8
   Oelsner S, 2017, CYTOTHERAPY, V19, P235, DOI 10.1016/j.jcyt.2016.10.009
   Oelsner S, 2016, INT J CANCER, V139, P1799, DOI 10.1002/ijc.30217
   Perez-Martinez A, 2015, CYTOTHERAPY, V17, P1594, DOI 10.1016/j.jcyt.2015.07.011
   Pietra G, 2016, CANCER IMMUNOL IMMUN, V65, P465, DOI 10.1007/s00262-015-1744-y
   Riley RS, 2019, NAT REV DRUG DISCOV, V18, P175, DOI 10.1038/s41573-018-0006-z
   Robertson MJ, 1996, EXP HEMATOL, V24, P406
   Rocha V, 2009, BRIT J HAEMATOL, V147, P262, DOI 10.1111/j.1365-2141.2009.07883.x
   RODER JC, 1980, NATURE, V284, P553, DOI 10.1038/284553a0
   Rubnitz JE, 2010, J CLIN ONCOL, V28, P955, DOI 10.1200/JCO.2009.24.4590
   Rujkijyanont P, 2013, CANCER RES, V73, P2608, DOI 10.1158/0008-5472.CAN-12-3322
   Saetersmoen ML, 2019, SEMIN IMMUNOPATHOL, V41, P59, DOI 10.1007/s00281-018-0721-x
   Sahm C, 2012, CANCER IMMUNOL IMMUN, V61, P1451, DOI 10.1007/s00262-012-1212-x
   Sarvaria A, 2017, FRONT IMMUNOL, V8, DOI 10.3389/fimmu.2017.00329
   Schonfeld K, 2015, MOL THER, V23, P330, DOI [10.1038/mt.2014.21, 10.1038/mt.2014.219]
   Shimasaki N, 2020, NAT REV DRUG DISCOV, V19, P200, DOI 10.1038/s41573-019-0052-1
   Shimasaki N, 2012, CYTOTHERAPY, V14, P830, DOI 10.3109/14653249.2012.671519
   Spanholtz J, 2011, PLOS ONE, V6, DOI 10.1371/journal.pone.0020740
   Suck G, 2016, CANCER IMMUNOL IMMUN, V65, P485, DOI 10.1007/s00262-015-1761-x
   Suen WCW, 2018, CANCER INVEST, V36, P431, DOI 10.1080/07357907.2018.1515315
   Suerth JD, 2016, J MOL MED, V94, P83, DOI 10.1007/s00109-015-1327-6
   SULLIVAN JL, 1980, SCIENCE, V210, P543, DOI 10.1126/science.6158759
   Sunami Y, 2019, PROG MOL BIOL TRANSL, V164, P189, DOI 10.1016/bs.pmbts.2019.03.006
   Sutlu T, 2010, CYTOTHERAPY, V12, P1044, DOI 10.3109/14653249.2010.504770
   Tassev DV, 2012, CANCER GENE THER, V19, P84, DOI 10.1038/cgt.2011.66
   Terme M, 2008, NAT IMMUNOL, V9, P486, DOI 10.1038/ni1580
   Terren I, 2018, FRONT IMMUNOL, V9, DOI 10.3389/fimmu.2018.00737
   Topfer K, 2015, J IMMUNOL, V194, P3201, DOI 10.4049/jimmunol.1400330
   Tonn T, 2013, CYTOTHERAPY, V15, P1563, DOI 10.1016/j.jcyt.2013.06.017
   Tsuchiyama J, 1998, BLOOD, V92, P1374, DOI 10.1182/blood.V92.4.1374.416a33_1374_1383
   Ueda T, 2020, CANCER SCI, V111, P1478, DOI 10.1111/cas.14374
   Urosevic M, 2008, CANCER RES, V68, P627, DOI 10.1158/0008-5472.CAN-07-2704
   van Ostaijen-ten Dam MM, 2016, J IMMUNOTHER, V39, P90, DOI 10.1097/CJI.0000000000000110
   Vasu S, 2015, CYTOTHERAPY, V17, P1582, DOI 10.1016/j.jcyt.2015.07.020
   Villegas FR, 2002, LUNG CANCER-J IASLC, V35, P23, DOI 10.1016/S0169-5002(01)00292-6
   Vivier E, 2006, IMMUNOL LETT, V107, P1, DOI 10.1016/j.imlet.2006.07.004
   Wang XM, 2020, BLOOD ADV, V4, P1950, DOI 10.1182/bloodadvances.2020001510
   Wei YM, 2019, STEM CELL RES THER, V10, DOI 10.1186/s13287-019-1302-1
   WEISS S, 1990, MOL PHARMACOL, V38, P229
   Wendt K, 2007, IMMUNOLOGY, V122, P486, DOI 10.1111/j.1365-2567.2007.02675.x
   Woll PS, 2009, BLOOD, V113, P6094, DOI 10.1182/blood-2008-06-165225
   Woll PS, 2005, J IMMUNOL, V175, P5095, DOI 10.4049/jimmunol.175.8.5095
   Yagita M, 2000, LEUKEMIA, V14, P922, DOI 10.1038/sj.leu.2401769
   Yang S, 2020, FRONT PHARMACOL, V11, DOI 10.3389/fphar.2020.01089
   Yang YP, 2015, J CLIN INVEST, V125, P3335, DOI 10.1172/JCI83871
   Zhang CC, 2016, JNCI-J NATL CANCER I, V108, DOI 10.1093/jnci/djv375
   Zhang G, 2013, IMMUNOL CELL BIOL, V91, P615, DOI 10.1038/icb.2013.45
   Zhang LS, 2021, CELL BIOSCI, V11, DOI [10.1186/s13578-020-00516-x, 10.16505/j.2095-0136.2020.0078]
   Zhang LS, 2018, STEM CELL REP, V11, P497, DOI 10.1016/j.stemcr.2018.06.019
   Zheng XH, 2019, NAT IMMUNOL, V20, P1656, DOI 10.1038/s41590-019-0511-1
   Zhu H, 2020, BLOOD, V135, P399, DOI 10.1182/blood.2019000621
   Zhu H, 2019, METHODS MOL BIOL, V2048, P107, DOI 10.1007/978-1-4939-9728-2_12
   Zhu Xin-Ying, 2020, Zhongguo Shi Yan Xue Ye Xue Za Zhi, V28, P1367, DOI 10.19746/j.cnki.issn.1009-2137.2020.04.049
NR 137
TC 3
Z9 3
U1 4
U2 7
PU E-CENTURY PUBLISHING CORP
PI MADISON
PA 40 WHITE OAKS LN, MADISON, WI 53711 USA
SN 2156-6976
J9 AM J CANCER RES
JI Am. J. Cancer Res.
PY 2021
VL 11
IS 4
BP 1770
EP +
PG 27
WC Oncology
WE Science Citation Index Expanded (SCI-EXPANDED)
SC Oncology
GA RQ1FM
UT WOS:000642164800004
PM 33948388
DA 2022-05-19
ER

PT J
AU Genssler, S
   Burger, MC
   Zhang, CC
   Oelsner, S
   Mildenberger, I
   Wagner, M
   Steinbach, JP
   Wels, WS
AF Genssler, Sabrina
   Burger, Michael C.
   Zhang, Congcong
   Oelsner, Sarah
   Mildenberger, Iris
   Wagner, Marlies
   Steinbach, Joachim P.
   Wels, Winfried S.
TI Dual targeting of glioblastoma with chimeric antigen receptor-engineered
   natural killer cells overcomes heterogeneity of target antigen
   expression and enhances antitumor activity and survival
SO ONCOIMMUNOLOGY
LA English
DT Article
DE Cetuximab; chimeric antigen receptor; EGFR; EGFRvIII; glioblastoma;
   natural killer cells
ID GROWTH-FACTOR-RECEPTOR; MALIGNANT GLIOMA; EGF RECEPTOR; TUMOR-CELLS;
   STEM-CELLS; LINE NK-92; T-CELLS; ANTIBODY; INHIBITION; EGFRVIII
AB Epidermal growth factor receptor (EGFR) and its mutant form EGFRvIII are overexpressed in a large proportion of glioblastomas (GBM). Immunotherapy with an EGFRvIII-specific vaccine has shown efficacy against GBM in clinical studies. However, immune escape by antigen-loss variants and lack of control of EGFR wild-type positive clones limit the usefulness of this approach. Chimeric antigen receptor (CAR)-engineered natural killer (NK) cells may represent an alternative immunotherapeutic strategy. For targeting to GBM, we generated variants of the clinically applicable human NK cell line NK-92 that express CARs carrying a composite CD28-CD3 domain for signaling, and scFv antibody fragments for cell binding either recognizing EGFR, EGFRvIII, or an epitope common to both antigens. In vitro analysis revealed high and specific cytotoxicity of EGFR-targeted NK-92 against established and primary human GBM cells, which was dependent on EGFR expression and CAR signaling. EGFRvIII-targeted NK-92 only lysed EGFRvIII-positive GBM cells, while dual-specific NK cells expressing a cetuximab-based CAR were active against both types of tumor cells. In immunodeficient mice carrying intracranial GBM xenografts either expressing EGFR, EGFRvIII or both receptors, local treatment with dual-specific NK cells was superior to treatment with the corresponding monospecific CAR NK cells. This resulted in a marked extension of survival without inducing rapid immune escape as observed upon therapy with monospecific effectors. Our results demonstrate that dual targeting of CAR NK cells reduces the risk of immune escape and suggest that EGFR/EGFRvIII-targeted dual-specific CAR NK cells may have potential for adoptive immunotherapy of glioblastoma.
C1 [Genssler, Sabrina; Zhang, Congcong; Oelsner, Sarah; Mildenberger, Iris; Wels, Winfried S.] Georg Speyer Haus, Inst Tumor Biol & Expt Therapy, Frankfurt, Germany.
   [Burger, Michael C.; Mildenberger, Iris; Steinbach, Joachim P.] Goethe Univ Frankfurt, Inst Neurooncol, D-60054 Frankfurt, Germany.
   [Burger, Michael C.; Zhang, Congcong; Steinbach, Joachim P.; Wels, Winfried S.] German Canc Consortium DKTK Partner Site Frankfur, Frankfurt, Germany.
   [Burger, Michael C.; Zhang, Congcong] German Canc Res Ctr, Heidelberg, Germany.
   [Wagner, Marlies] Goethe Univ Frankfurt, Inst Neuroradiol, D-60054 Frankfurt, Germany.
RP Wels, WS (通讯作者)，Georg Speyer Haus, Inst Tumor Biol & Expt Therapy, Frankfurt, Germany.; Wels, WS (通讯作者)，German Canc Consortium DKTK Partner Site Frankfur, Frankfurt, Germany.
EM wels@gsh.uni-frankfurt.de
RI Wagner, Marlies/AAZ-5487-2021; Wagner, Marlies/AAL-3357-2020
OI Wels, Winfried/0000-0001-9858-3643; Zhang, Congcong/0000-0001-9995-3079
FU Deutsche Forschungsgemeinschaft (DFG) [GRK1172]; LOEWE Center for Cell
   and Gene Therapy Frankfurt (CGT) [HMWK III L 5-518/17.004 2013]; German
   Federal Ministry of Education and Research (BMBF) (Ci3) [FKZ 131A009A,
   131A009C]; German Cancer Consortium (DKTK); Alfons und Gertrud
   Kassel-Stiftung; Georg-Speyer-Haus; German Federal Ministry of Health;
   Ministry of Higher Education, Research and the Arts of the State of
   Hessen (HMWK)
FX This work was supported in part by grants from the Deutsche
   Forschungsgemeinschaft (DFG) (GRK1172), LOEWE Center for Cell and Gene
   Therapy Frankfurt (CGT) (HMWK III L 5-518/17.004 2013), German Federal
   Ministry of Education and Research (BMBF) (Ci3; FKZ 131A009A, 131A009C),
   the German Cancer Consortium (DKTK), the Alfons und Gertrud
   Kassel-Stiftung, and institutional funds of the Georg-Speyer-Haus. The
   Georg-Speyer-Haus is funded jointly by the German Federal Ministry of
   Health and the Ministry of Higher Education, Research and the Arts of
   the State of Hessen (HMWK).
CR Arai S, 2008, CYTOTHERAPY, V10, P625, DOI 10.1080/14653240802301872
   Bahr O, 2009, J NEUROL, V256, P1756, DOI 10.1007/s00415-009-5167-6
   Beers R, 2000, CLIN CANCER RES, V6, P2835
   BIGNER SH, 1990, CANCER RES, V50, P8017
   Chamberlain MC, 2011, J NEURO-ONCOL, V101, P319, DOI 10.1007/s11060-010-0251-4
   Demaison C, 2002, HUM GENE THER, V13, P803, DOI 10.1089/10430340252898984
   Dillman RO, 2004, J IMMUNOTHER, V27, P398, DOI 10.1097/00002371-200409000-00009
   Fan QW, 2013, CANCER CELL, V24, P438, DOI 10.1016/j.ccr.2013.09.004
   Frederick L, 2000, CANCER RES, V60, P1383
   Furnari FB, 2015, NAT REV CANCER, V15, P302, DOI 10.1038/nrc3918
   Grada Z, 2013, MOL THER-NUCL ACIDS, V2, DOI 10.1038/mtna.2013.32
   Han JF, 2015, SCI REP-UK, V5, DOI 10.1038/srep11483
   Hartmann C, 2010, ONCOGENE, V29, P4517, DOI 10.1038/onc.2010.195
   Hasselbalch B, 2010, CANCER INVEST, V28, P775, DOI 10.3109/07357907.2010.483506
   HAYES RL, 1995, CANCER-AM CANCER SOC, V76, P840, DOI 10.1002/1097-0142(19950901)76:5<840::AID-CNCR2820760519>3.0.CO;2-R
   Hegde M, 2013, MOL THER, V21, P2087, DOI 10.1038/mt.2013.185
   HILLS D, 1995, INT J CANCER, V63, P537, DOI 10.1002/ijc.2910630414
   Jannot CB, 1996, ONCOGENE, V13, P275
   Johnson LA, 2015, SCI TRANSL MED, V7, DOI 10.1126/scitranslmed.aaa4963
   Klingemann H, 2014, ONCOIMMUNOLOGY, V3, DOI 10.4161/onci.28147
   Lee J, 2006, CANCER CELL, V9, P391, DOI 10.1016/j.ccr.2006.03.030
   Li SQ, 2005, CANCER CELL, V7, P301, DOI 10.1016/j.ccr.2005.03.003
   Maude SL, 2014, NEW ENGL J MED, V371, P1507, DOI 10.1056/NEJMoa1407222
   Maurer-Gebhard M, 1998, CANCER RES, V58, P2661
   Muller N, 2015, J IMMUNOTHER, V38, P197, DOI 10.1097/CJI.0000000000000082
   Muller N, 2014, INT J CANCER, V134, P2547, DOI 10.1002/ijc.28585
   Nagane M, 1998, P NATL ACAD SCI USA, V95, P5724, DOI 10.1073/pnas.95.10.5724
   NISHIKAWA R, 1994, P NATL ACAD SCI USA, V91, P7727, DOI 10.1073/pnas.91.16.7727
   Oberoi P, 2013, PLOS ONE, V8, DOI 10.1371/journal.pone.0061267
   Sahm C, 2012, CANCER IMMUNOL IMMUN, V61, P1451, DOI 10.1007/s00262-012-1212-x
   SALOMON DS, 1995, CRIT REV ONCOL HEMAT, V19, P183, DOI 10.1016/1040-8428(94)00144-I
   Sampson JH, 2014, CLIN CANCER RES, V20, P972, DOI 10.1158/1078-0432.CCR-13-0709
   Sampson JH, 2010, J CLIN ONCOL, V28, P4722, DOI 10.1200/JCO.2010.28.6963
   Schmidt M, 1999, ONCOGENE, V18, P1711, DOI 10.1038/sj.onc.1202489
   Schonfeld K, 2015, MOL THER, V23, P330, DOI [10.1038/mt.2014.21, 10.1038/mt.2014.219]
   Schulte A, 2013, NEURO-ONCOLOGY, V15, P1289, DOI 10.1093/neuonc/not093
   Steinbach JP, 2004, CANCER RES, V64, P1575, DOI 10.1158/0008-5472.CAN-03-3775
   Stupp R, 2005, NEW ENGL J MED, V352, P987, DOI 10.1056/NEJMoa043330
   Taylor TE, 2012, CURR CANCER DRUG TAR, V12, P197
   Thiessen B, 2010, CANCER CHEMOTH PHARM, V65, P353, DOI 10.1007/s00280-009-1041-6
   Tonn T, 2001, J HEMATOTH STEM CELL, V10, P535, DOI 10.1089/15258160152509145
   Tonn T, 2013, CYTOTHERAPY, V15, P1563, DOI 10.1016/j.jcyt.2013.06.017
   WELS W, 1995, INT J CANCER, V60, P137, DOI 10.1002/ijc.2910600120
NR 43
TC 99
Z9 99
U1 1
U2 19
PU TAYLOR & FRANCIS INC
PI PHILADELPHIA
PA 530 WALNUT STREET, STE 850, PHILADELPHIA, PA 19106 USA
SN 2162-402X
J9 ONCOIMMUNOLOGY
JI OncoImmunology
PY 2016
VL 5
IS 4
AR e1119354
DI 10.1080/2162402X.2015.1119354
PG 12
WC Oncology; Immunology
WE Science Citation Index Expanded (SCI-EXPANDED)
SC Oncology; Immunology
GA DJ4RE
UT WOS:000374194200034
PM 27141401
OA gold, Green Published
DA 2022-05-19
ER

PT J
AU Dehbashi, M
   Hojati, Z
   Motovali-bashi, M
   Ganjalikhany, MR
   Cho, WC
   Shimosaka, A
   Navabi, P
   Ganjalikhani-Hakemi, M
AF Dehbashi, Moein
   Hojati, Zohreh
   Motovali-bashi, Majid
   Ganjalikhany, Mohamad Reza
   Cho, William C.
   Shimosaka, Akihiro
   Navabi, Parnian
   Ganjalikhani-Hakemi, Mazdak
TI A Novel CAR Expressing NK Cell Targeting CD25 With the Prospect of
   Overcoming Immune Escape Mechanism in Cancers
SO FRONTIERS IN ONCOLOGY
LA English
DT Article
DE cancer; chimeric antigen receptor; regulatory T cells; CD25; NK-92
ID REGULATORY T-CELLS; NATURAL-KILLER-CELLS; LUNG-CANCER; RECEPTOR;
   DEPLETION; NK-92
AB For many years, high-affinity subunit of IL-2 receptor (CD25) has been considered as a promising therapeutic target for different pathologic conditions like allograft rejection, autoimmunity, and cancers. Although CD25 is transiently expressed by newly-activated T cells, it is the hallmark of regulatory T (Treg) cells which are the most important immunosuppressive elements in tumor microenvironment. Thus, Tregs can be considered as a potential target for chimeric antigen receptor (CAR)-based therapeutic approaches. On the other hand, due to some profound adverse effects pertaining to the use of CAR T cells, CAR NK cells have caught researchers' attention as a safer choice. Based on these, the aim of this study was to design and develop a CAR NK cell against CD25 as the most prominent biomarker of Tregs with the prospect of overcoming immune escape mechanism in solid and liquid cancers. In the current study, an anti-CD25 CAR was designed and evaluated by comprehensive in silico analyses. Then, using lentiviral transduction system, NK-92 cell line was engineered to express this anti-CD25 CAR construct. In vitro functional analyses of anti-CD25 CAR for its reactivity against CD25 antigen as well as for cytotoxicity and cytokine production assays against CD25 bearing Jurkat cell line were done. In silico analyses demonstrated that the anti-CD25 CAR transcript and scFv protein structures were stable and had proper interaction with the target. Also, in vitro analyses showed that the anti-CD25 CAR-engineered NK-92 cells were able to specifically detect and lyse target cells with an appropriate cytokine production and cytotoxic activity. To conclude, the results showed that this novel CAR NK cell is functional and warrant further investigations.
C1 [Dehbashi, Moein; Hojati, Zohreh; Motovali-bashi, Majid] Univ Isfahan, Fac Biol Sci & Technol, Dept Cell & Mol Biol & Microbiol, Div Genet, Esfahan, Iran.
   [Ganjalikhany, Mohamad Reza] Univ Isfahan, Fac Biol Sci & Technol, Dept Cell & Mol Biol & Microbiol, Div Biochem, Esfahan, Iran.
   [Cho, William C.] Queen Elizabeth Hosp, Dept Clin Oncol, Hong Kong, Peoples R China.
   [Shimosaka, Akihiro] Peking Union Med Coll, Inst Hematol, Beijing, Peoples R China.
   [Navabi, Parnian; Ganjalikhani-Hakemi, Mazdak] Isfahan Univ Med Sci, Fac Med, Dept Immunol, Esfahan, Iran.
   [Ganjalikhani-Hakemi, Mazdak] Isfahan Univ Med Sci, Acquired Immunodeficiency Res Ctr, Esfahan, Iran.
RP Hojati, Z (通讯作者)，Univ Isfahan, Fac Biol Sci & Technol, Dept Cell & Mol Biol & Microbiol, Div Genet, Esfahan, Iran.; Ganjalikhani-Hakemi, M (通讯作者)，Isfahan Univ Med Sci, Fac Med, Dept Immunol, Esfahan, Iran.; Ganjalikhani-Hakemi, M (通讯作者)，Isfahan Univ Med Sci, Acquired Immunodeficiency Res Ctr, Esfahan, Iran.
EM z.hojati@sci.ui.ac.ir; mghakemi@med.mui.ac.ir
OI Ganjalikhany, Mohamad Reza/0000-0002-6865-0814
FU Graduate Office of University of Isfahan
FX The authors are thankful for The Graduate Office of University of
   Isfahan to financially support the project. Also, the authors wish to
   thank to Prof. Dr. Matthias Schneider for the kind gift of NK-92 cell
   line, Dr. Yousof Gheisari for the kind gift of Jurkat cell line (E6-1)
   and Dr. Vajiheh Ostadi for her technical helps.
CR Babasheikhali SR, 2019, J CANCER RES CLIN, V145, P1987, DOI 10.1007/s00432-019-02949-5
   Baldo BA, 2013, ONCOIMMUNOLOGY, V2, DOI 10.4161/onci.26333
   Barnett B, 2005, AM J REPROD IMMUNOL, V54, P369, DOI 10.1111/j.1600-0897.2005.00330.x
   Bates GJ, 2006, J CLIN ONCOL, V24, P5373, DOI 10.1200/JCO.2006.05.9584
   Beniaminovitz A, 2000, NEW ENGL J MED, V342, P613, DOI 10.1056/NEJM200003023420902
   Bielekova B, 2013, NEUROTHERAPEUTICS, V10, P55, DOI 10.1007/s13311-012-0147-4
   Brisslert M, 2006, IMMUNOLOGY, V117, P548, DOI 10.1111/j.1365-2567.2006.02331.x
   Case DA, 2005, J COMPUT CHEM, V26, P1668, DOI 10.1002/jcc.20290
   Chaudhary B, 2016, VACCINES-BASEL, V4, DOI 10.3390/vaccines4030028
   Chen J, 2009, BLOOD, V113, P1287, DOI 10.1182/blood-2008-04-149658
   Chen XY, 2013, ADV DRUG DELIVER REV, V65, P1357, DOI 10.1016/j.addr.2012.09.039
   Cheng M, 2013, CELL MOL IMMUNOL, V10, P230, DOI 10.1038/cmi.2013.10
   Chu J, 2014, LEUKEMIA, V28, P917, DOI 10.1038/leu.2013.279
   Conlon KC, 2020, CANCER BIOTHER RADIO, V35, P249, DOI 10.1089/cbr.2019.3298
   Dannull J, 2005, J CLIN INVEST, V115, P3623, DOI 10.1172/JCI25947
   Daskalova SM, 2010, BMC BIOTECHNOL, V10, DOI 10.1186/1472-6750-10-62
   Driesen J, 2008, IMMUNOBIOLOGY, V213, P849, DOI 10.1016/j.imbio.2008.07.026
   Duell J, 2017, LEUKEMIA, V31, P2181, DOI 10.1038/leu.2017.41
   Eckhoff DE, 2000, TRANSPLANTATION, V69, P1867, DOI 10.1097/00007890-200005150-00022
   Fontenot JD, 2005, NAT IMMUNOL, V6, P1142, DOI 10.1038/ni1263
   Gallimore A, 2002, IMMUNOLOGY, V107, P5, DOI 10.1046/j.1365-2567.2002.01471.x
   Gao Q, 2007, J CLIN ONCOL, V25, P2586, DOI 10.1200/JCO.2006.09.4565
   Ge W, 2009, LEUKEMIA RES, V33, P948, DOI 10.1016/j.leukres.2009.01.007
   Glienke W, 2015, FRONT PHARMACOL, V6, DOI 10.3389/fphar.2015.00021
   GONG JH, 1994, LEUKEMIA, V8, P652
   Goodman WA, 2012, CRIT REV IMMUNOL, V32, P65, DOI 10.1615/CritRevImmunol.v32.i1.40
   Han JF, 2015, SCI REP-UK, V5, DOI 10.1038/srep11483
   Hegde M, 2016, J CLIN INVEST, V126, P3036, DOI 10.1172/JCI83416
   Hershberger RE, 2005, NEW ENGL J MED, V352, P2705, DOI 10.1056/NEJMoa032953
   Hu Y, 2018, ACTA PHARMACOL SIN, V39, P167, DOI 10.1038/aps.2017.125
   Jiang YJ, 2014, PLOS ONE, V9, DOI 10.1371/journal.pone.0106741
   Klingemann H G, 1996, Biol Blood Marrow Transplant, V2, P68
   Klingemann H, 2014, ONCOIMMUNOLOGY, V3, DOI 10.4161/onci.28147
   Kloess S, 2019, TRANSFUS MED HEMOTH, V46, P4, DOI 10.1159/000495771
   Kreijveld E, 2007, AM J TRANSPLANT, V7, P249, DOI 10.1111/j.1600-6143.2006.01604.x
   Kutner RH, 2009, NAT PROTOC, V4, P495, DOI 10.1038/nprot.2009.22
   Lee GR, 2017, MEDIAT INFLAMM, V2017, DOI 10.1155/2017/5458178
   Leffers N, 2009, CANCER IMMUNOL IMMUN, V58, P449, DOI 10.1007/s00262-008-0583-5
   Lin YC, 2013, INT J CANCER, V132, P1341, DOI 10.1002/ijc.27784
   Liu B, 2019, MOL MED REP, V20, P2823, DOI 10.3892/mmr.2019.10529
   Mahnke K, 2007, INT J CANCER, V120, P2723, DOI 10.1002/ijc.22617
   Maier LM, 2009, PLOS GENET, V5, DOI 10.1371/journal.pgen.1000322
   Maki G, 2001, J HEMATOTH STEM CELL, V10, P369, DOI 10.1089/152581601750288975
   Malek TR, 2004, NAT REV IMMUNOL, V4, P665, DOI 10.1038/nri1435
   Matek TR, 2008, ANNU REV IMMUNOL, V26, P453, DOI 10.1146/annurev.immunol.26.021607.090357
   Meloni F, 2006, HUM IMMUNOL, V67, P1, DOI 10.1016/j.humimm.2005.11.005
   Miller AM, 2006, J IMMUNOL, V177, P7398, DOI 10.4049/jimmunol.177.10.7398
   Mingozzi F, 2007, BLOOD, V110, P2334, DOI 10.1182/blood-2007-03-080093
   Morse MA, 2008, BLOOD, V112, P610, DOI 10.1182/blood-2008-01-135319
   Najafalizadeh A., 2018, BIONATURE, V38, P12
   Oberschmidt O, 2017, FRONT IMMUNOL, V8, DOI 10.3389/fimmu.2017.00654
   Oei VYS, 2018, CANCER IMMUNOL RES, V6, P467, DOI 10.1158/2326-6066.CIR-17-0207
   Onizuka S, 1999, CANCER RES, V59, P3128
   Ozdemir N, 2003, CYTOM PART A, V56A, P53, DOI 10.1002/cyto.a.10081
   Papiernik M, 1998, INT IMMUNOL, V10, P371, DOI 10.1093/intimm/10.4.371
   Peighambarzadeh Farzaneh, 2020, Avicenna Journal of Medical Biotechnology, V12, P17
   Pirooznia N, 2011, J BIOMED BIOTECHNOL, DOI 10.1155/2011/578128
   Powell DJ, 2008, J IMMUNOTHER, V31, P189, DOI 10.1097/CJI.0b013e31815dc0e8
   Powell DJ, 2007, J IMMUNOL, V179, P4919, DOI 10.4049/jimmunol.179.7.4919
   QUEEN C, 1989, P NATL ACAD SCI USA, V86, P10029, DOI 10.1073/pnas.86.24.10029
   Rasku MA, 2008, J TRANSL MED, V6, DOI 10.1186/1479-5876-6-12
   Rech AJ, 2012, SCI TRANSL MED, V4, DOI 10.1126/scitranslmed.3003330
   Rech AJ, 2009, ANN NY ACAD SCI, V1174, P99, DOI 10.1111/j.1749-6632.2009.04939.x
   Sayour EJ, 2015, CANCER IMMUNOL IMMUN, V64, P419, DOI 10.1007/s00262-014-1651-7
   Setoguchi R, 2005, J EXP MED, V201, P723, DOI 10.1084/jem.20041982
   Shah W, 2011, CELL MOL IMMUNOL, V8, P59, DOI 10.1038/cmi.2010.56
   Shang B, 2015, SCI REP-UK, V5, DOI 10.1038/srep15179
   Shapiro AMJ, 2000, NEW ENGL J MED, V343, P230, DOI 10.1056/NEJM200007273430401
   Shevach EM, 2002, NAT REV IMMUNOL, V2, P389, DOI 10.1038/nri821
   Shimizu J, 1999, J IMMUNOL, V163, P5211
   Caldirola MS, 2018, FRONT IMMUNOL, V9, DOI 10.3389/fimmu.2018.01429
   Steitz J, 2001, CANCER RES, V61, P8643
   Strauss L, 2007, CLIN CANCER RES, V13, P6301, DOI 10.1158/1078-0432.CCR-07-1403
   Sutmuller RPM, 2001, J EXP MED, V194, P823, DOI 10.1084/jem.194.6.823
   Tao H, 2012, LUNG CANCER, V75, P95, DOI 10.1016/j.lungcan.2011.06.002
   Topfer K, 2015, J IMMUNOL, V194, P3201, DOI 10.4049/jimmunol.1400330
   Tonn T, 2001, J HEMATOTH STEM CELL, V10, P535, DOI 10.1089/15258160152509145
   Tonn T, 2013, CYTOTHERAPY, V15, P1563, DOI 10.1016/j.jcyt.2013.06.017
   Ustun C, 2011, BLOOD, V118, P5084, DOI 10.1182/blood-2011-07-365817
   Vanichapol T, 2018, BIOMED RES INT, V2018, DOI 10.1155/2018/1812535
   Vincenti F, 1998, NEW ENGL J MED, V338, P161, DOI 10.1056/NEJM199801153380304
   Waldmann TA, 2007, ONCOGENE, V26, P3699, DOI 10.1038/sj.onc.1210368
   Waldmann TA, 2006, ANNU REV MED, V57, P65, DOI 10.1146/annurev.med.56.082103.104549
   Wang GB, 2017, ANAL CHEM, V89, P4793, DOI 10.1021/acs.analchem.6b05129
   Weiss L, 2011, CANCER-AM CANCER SOC, V117, P2163, DOI 10.1002/cncr.25752
   Wynn D, 2010, LANCET NEUROL, V9, P381, DOI 10.1016/S1474-4422(10)70033-8
   Yang ZZ, 2006, BLOOD, V107, P3639, DOI 10.1182/blood-2005-08-3376
   Yuan XL, 2010, CLIN IMMUNOL, V134, P277, DOI 10.1016/j.clim.2009.10.005
   Zahavi D, 2020, ANTIBODIES, V9, DOI 10.3390/antib9030034
   Zhang C, 2017, FRONT IMMUNOL, V8, DOI 10.3389/fimmu.2017.00533
NR 90
TC 1
Z9 1
U1 0
U2 4
PU FRONTIERS MEDIA SA
PI LAUSANNE
PA AVENUE DU TRIBUNAL FEDERAL 34, LAUSANNE, CH-1015, SWITZERLAND
SN 2234-943X
J9 FRONT ONCOL
JI Front. Oncol.
PD MAY 14
PY 2021
VL 11
AR 649710
DI 10.3389/fonc.2021.649710
PG 17
WC Oncology
WE Science Citation Index Expanded (SCI-EXPANDED)
SC Oncology
GA SJ4OF
UT WOS:000655512900001
PM 34055618
OA gold, Green Published
DA 2022-05-19
ER

PT J
AU Tanaka, J
AF Tanaka, Junji
TI Recent advances in chimeric antigen receptor natural killer cell therapy
   for overcoming intractable hematological malignancies
SO HEMATOLOGICAL ONCOLOGY
LA English
DT Review
DE CAR-NK cell; cellular therapy; NK cell
ID ACUTE LYMPHOBLASTIC-LEUKEMIA; SLEEPING-BEAUTY TRANSPOSON; NK CELLS;
   NK-92 CELLS; ANTITUMOR-ACTIVITY; T-LYMPHOCYTES; CAR-NK; RESISTANCE;
   ENHANCE; IMMUNOTHERAPY
AB Natural killer (NK) cells have a potent cytotoxic activity against leukemia and lymphoma without recognition of human leukocyte antigen (HLA) molecules. Chimeric antigen receptor-engineered NK cells (CAR-NK cells) can be produced from the NK92 cell line, peripheral blood, cord blood, and induced pluripotent stem cells for immunotherapy of malignant tumor cells. Recently, the safety and efficacy of HLA-mismatched allogeneic cord blood-derived CD19 CAR-NK cell therapy for CD19-positive hematological malignancies have been reported. However, the durability of clinical effects has not been clarified. The characteristics of CAR-NK cells with a strong antileukemia/lymphoma effect and better proliferative capacity without severe adverse effects may be promising for overcoming intractable hematological malignancies as an off-the-shelf allogeneic cellular therapy.
C1 [Tanaka, Junji] Tokyo Womens Med Univ, Dept Hematol, Tokyo, Japan.
RP Tanaka, J (通讯作者)，Tokyo Womens Med Univ, Dept Hematol, Shinjuku Ku, 8-1 Kawada Cho, Tokyo 1628666, Japan.
EM jutanaka@twmu.ac.jp
FU Ministry of Health, Labor and Welfare of Japan; Mitsubishi Foundation
FX Ministry of Health, Labor and Welfare of Japan; Mitsubishi Foundation
CR ABBASI J, 2020, JAMA-J AM MED ASSOC, V323, P916, DOI DOI 10.1001/JAMA.2020.1940
   Boissel L, 2013, ONCOIMMUNOLOGY, V2, DOI 10.4161/onci.26527
   Brudno JN, 2019, BLOOD REV, V34, P45, DOI 10.1016/j.blre.2018.11.002
   Chang YH, 2013, CANCER RES, V73, P1777, DOI 10.1158/0008-5472.CAN-12-3558
   Chen KH, 2017, LEUKEMIA, V31, P2151, DOI 10.1038/leu.2017.8
   Chu J, 2014, LEUKEMIA, V28, P917, DOI 10.1038/leu.2013.279
   Chu YY, 2017, ONCOIMMUNOLOGY, V6, DOI 10.1080/2162402X.2017.1341031
   Cooley S, 2018, BLOOD, V131, P1053, DOI 10.1182/blood-2017-08-752170
   Duong MT, 2019, MOL THER-ONCOLYTICS, V12, P124, DOI 10.1016/j.omto.2018.12.009
   Hambach J, 2020, CELLS-BASEL, V9, DOI 10.3390/cells9020321
   Harjunpaa H, 2020, CLIN EXP IMMUNOL, V200, P108, DOI 10.1111/cei.13407
   Hermanson DL, 2016, STEM CELLS, V34, P93, DOI 10.1002/stem.2230
   Herrera L, 2019, SCI REP, V9, P1
   Hoyos V, 2010, LEUKEMIA, V24, P1160, DOI 10.1038/leu.2010.75
   Jin AY, 2020, BONE MARROW TRANSPL, V55, P717, DOI 10.1038/s41409-020-0807-7
   Jones Benjamin S, 2014, Front Pharmacol, V5, P254, DOI 10.3389/fphar.2014.00254
   Kamiya T, 2019, J CLIN INVEST, V129, P2094, DOI 10.1172/JCI123955
   Karadimitris A, 2020, CANCER CELL, V37, P426, DOI 10.1016/j.ccell.2020.03.018
   Khan M, 2020, FRONT IMMUNOL, V11, DOI 10.3389/fimmu.2020.00167
   Lee DW, 2015, LANCET, V385, P517, DOI 10.1016/S0140-6736(14)61403-3
   Li Y, 2018, CELL STEM CELL, V23, P181, DOI 10.1016/j.stem.2018.06.002
   Lin C, 2018, BBA-REV CANCER, V1869, P200, DOI 10.1016/j.bbcan.2018.01.005
   Liu E, 2018, LEUKEMIA, V32, P520, DOI 10.1038/leu.2017.226
   Liu EL, 2020, NEW ENGL J MED, V382, P545, DOI 10.1056/NEJMoa1910607
   Lu CG, 2020, MOL IMMUNOL, V122, P200, DOI 10.1016/j.molimm.2020.04.016
   Magnani CF, 2019, BLOOD, V134, DOI 10.1182/blood-2019-125894
   Magnani CF, 2018, HUM GENE THER, V29, P602, DOI 10.1089/hum.2017.207
   Magnani CF, 2016, ONCOTARGET, V7, P51581, DOI 10.18632/oncotarget.9955
   Mehta RS, 2018, FRONT IMMUNOL, V9, DOI 10.3389/fimmu.2018.00283
   Muller S, 2020, FRONT IMMUNOL, V10, DOI 10.3389/fimmu.2019.03123
   Muller T, 2008, CANCER IMMUNOL IMMUN, V57, P411, DOI 10.1007/s00262-007-0383-3
   Neelapu SS, 2019, HEMATOL ONCOL, V37, P48, DOI 10.1002/hon.2595
   Oelsner S, 2019, INT J CANCER, V145, P1935, DOI 10.1002/ijc.32269
   Oelsner S, 2017, CYTOTHERAPY, V19, P235, DOI 10.1016/j.jcyt.2016.10.009
   Oelsner S, 2016, INT J CANCER, V139, P1799, DOI 10.1002/ijc.30217
   Okumura G, 2020, J EXP MED, V217, DOI 10.1084/jem.20191290
   Pinz KG, 2017, ONCOTARGET, V8, P112783, DOI 10.18632/oncotarget.22626
   Quintarelli C, 2020, LEUKEMIA, V34, P1102, DOI 10.1038/s41375-019-0613-7
   Ravi D, 2020, LEUKEMIA, V34, P1291, DOI 10.1038/s41375-019-0663-x
   Rezvani K, 2017, MOL THER, V25, P1769, DOI 10.1016/j.ymthe.2017.06.012
   Romanski A, 2016, J CELL MOL MED, V20, P1287, DOI 10.1111/jcmm.12810
   Saetersmoen ML, 2019, SEMIN IMMUNOPATHOL, V41, P59, DOI 10.1007/s00281-018-0721-x
   Sayitoglu EC, 2020, FRONT IMMUNOL, V11, DOI 10.3389/fimmu.2020.00040
   Shah UA, 2020, BEST PRACT RES CL HA, V33, DOI 10.1016/j.beha.2020.101141
   Shin MH, 2020, IMMUNE NETW, V20, DOI 10.4110/in.2020.20.e14
   Stavrou M, 2018, MOL THER, V26, P1266, DOI 10.1016/j.ymthe.2018.03.001
   Tanaka J, 2020, BLOOD REV, V44, DOI 10.1016/j.blre.2020.100678
   Tanaka J, 2020, HAEMATOLOGICA, V105, DOI 10.3324/haematol.2019.226696
   Tang XW, 2018, AM J CANCER RES, V8, P1083
   Ueda T, 2020, CANCER SCI, V111, P1478, DOI 10.1111/cas.14374
   Vera J, 2006, BLOOD, V108, P3890, DOI 10.1182/blood-2006-04-017061
   Wang LY, 2019, INT IMMUNOPHARMACOL, V74, DOI 10.1016/j.intimp.2019.105695
   Wang WX, 2020, CANCER LETT, V472, P175, DOI 10.1016/j.canlet.2019.11.033
   Wang XM, 2020, BLOOD ADV, V4, P1950, DOI 10.1182/bloodadvances.2020001510
   Xu YX, 2019, J HEMATOL ONCOL, V12, DOI 10.1186/s13045-019-0732-7
   Ying ZT, 2019, NAT MED, V25, P947, DOI 10.1038/s41591-019-0421-7
   Zhang Q, 2018, NAT IMMUNOL, V19, P723, DOI 10.1038/s41590-018-0132-0
NR 57
TC 2
Z9 2
U1 3
U2 13
PU WILEY
PI HOBOKEN
PA 111 RIVER ST, HOBOKEN 07030-5774, NJ USA
SN 0278-0232
EI 1099-1069
J9 HEMATOL ONCOL
JI Hematol. Oncol.
PD FEB
PY 2021
VL 39
IS 1
BP 11
EP 19
DI 10.1002/hon.2802
EA SEP 2020
PG 9
WC Oncology; Hematology
WE Science Citation Index Expanded (SCI-EXPANDED)
SC Oncology; Hematology
GA QK8RV
UT WOS:000571125400001
PM 32905618
DA 2022-05-19
ER

PT J
AU Xie, GZ
   Dong, H
   Liang, Y
   Ham, JD
   Rizwan, R
   Chen, JZ
AF Xie, Guozhu
   Dong, Han
   Liang, Yong
   Ham, James Dongjoo
   Rizwan, Romee
   Chen, Jianzhu
TI CAR-NK cells: A promising cellular immunotherapy for cancer
SO EBIOMEDICINE
LA English
DT Review
DE Chimeric antigen receptor; NK cells; Immunotherapy; Cancer
ID NATURAL-KILLER-CELLS; CHIMERIC ANTIGEN RECEPTOR; EX-VIVO EXPANSION;
   T-CELLS; MONOCLONAL-ANTIBODY; ADOPTIVE TRANSFER; CLINICAL-TRIAL;
   GENE-TRANSFER; FEEDER CELLS; TUMOR-CELL
AB Natural Killer (NK) cells and CD8(+) cytotoxic T cells are two types of immune cells that can kill target cells through similar cytotoxic mechanisms. With the remarkable success of chimeric antigen receptor (CAR)engineered T (CAR-T) cells for treating haematological malignancies, there is a rapid growing interest in developing CAR-engineered NK (CAR-NK) cells for cancer therapy. Compared to CAR-T cells, CAR-NK cells could offer some significant advantages, including: (1) better safety, such as a lack or minimal cytokine release syndrome and neurotoxicity in autologous setting and graft-versus-host disease in allogenic setting, (2) multiple mechanisms for activating cytotoxic activity, and (3) high feasibility for 'off-the-shelf' manufacturing. CAR-NK cells could be engineered to target diverse antigens, enhance proliferation and persistence in vivo, increase infiltration into solid tumours, overcome resistant tumour microenvironment, and ultimately achieve an effective anti-tumour response. In this review, we focus on recent progress in genetic engineering and clinical application of CAR-NK cells, and discuss current challenges and future promise of CAR-NK cells as a novel cellular immunotherapy in cancer. (C) 2020 The Author( s). Published by Elsevier B.V.
C1 [Xie, Guozhu; Ham, James Dongjoo; Chen, Jianzhu] MIT, Koch Inst Integrat Canc Res, 77 Massachusetts Ave, Cambridge, MA 02139 USA.
   [Xie, Guozhu; Ham, James Dongjoo; Chen, Jianzhu] MIT, Dept Biol, 77 Massachusetts Ave, Cambridge, MA 02139 USA.
   [Dong, Han] Dana Farber Canc Inst, Dept Canc Immunol & Virol, Boston, MA 02115 USA.
   [Dong, Han] Harvard Med Sch, Dept Microbiol & Immunol, Boston, MA 02115 USA.
   [Liang, Yong; Rizwan, Romee] Dana Farber Canc Inst, Div Hematol Malignancies & Transplantat, Boston, MA 02115 USA.
RP Chen, JZ (通讯作者)，MIT, Koch Inst Integrat Canc Res, 77 Massachusetts Ave, Cambridge, MA 02139 USA.; Chen, JZ (通讯作者)，MIT, Dept Biol, 77 Massachusetts Ave, Cambridge, MA 02139 USA.; Rizwan, R (通讯作者)，Dana Farber Canc Inst, Div Hematol Malignancies & Transplantat, Boston, MA 02115 USA.
EM rizwan_romee@dfci.harvard.edu; jchen@mit.edu
FU National Institutes of Health [CA197605, NS104315]; Koch Institute
   Support (core) Grant from the National Cancer Institute [P30-CA14051];
   Koch Institute Frontier Research program; Inara Erdei Fund from
   Dana-Farber Cancer Institute; Kathy and Curt Mable Cancer Research Fund
   from Dana-Farber Cancer Institute; Claudia Adams Barr program from
   Dana-Farber Cancer Institute; Helen Gurley Brown Presidential Initiative
   Award from Dana-Farber Cancer Institute
FX This work was supported in part by National Institutes of Health Grants
   CA197605 and NS104315, the Koch Institute Support (core) Grant
   P30-CA14051 from the National Cancer Institute, the Koch Institute
   Frontier Research program through the Michael (1957) and Inara Erdei
   Fund and the Kathy and Curt Mable Cancer Research Fund, Claudia Adams
   Barr program from Dana-Farber Cancer Institute, and a Helen Gurley Brown
   Presidential Initiative Award from Dana-Farber Cancer Institute.
CR Altvater B, 2009, CLIN CANCER RES, V15, P4857, DOI 10.1158/1078-0432.CCR-08-2810
   Bachanova V, 2018, CANCER IMMUNOL IMMUN, V67, P483, DOI 10.1007/s00262-017-2100-1
   Bailey SR, 2019, NAT BIOTECHNOL, V37, P1425, DOI 10.1038/s41587-019-0137-8
   Bari R, 2019, FRONT IMMUNOL, V10, DOI 10.3389/fimmu.2019.02001
   Berg M, 2009, CYTOTHERAPY, V11, P341, DOI 10.1080/14653240902807034
   Bernstein MB, 2016, NAT REV CLIN ONCOL, V13, P516, DOI 10.1038/nrclinonc.2016.30
   Bryceson YT, 2006, BLOOD, V107, P159, DOI 10.1182/blood-2005-04-1351
   Caligiuri MA, 2008, BLOOD, V112, P461, DOI 10.1182/blood-2007-09-077438
   Cany J, 2015, ONCOIMMUNOLOGY, V4, DOI 10.1080/2162402X.2015.1017701
   Carlsten M, 2015, FRONT IMMUNOL, V6, DOI 10.3389/fimmu.2015.00266
   Carson WE, 1997, J CLIN INVEST, V99, P937, DOI 10.1172/JCI119258
   Cherkassky L, 2016, J CLIN INVEST, V126, P3130, DOI 10.1172/JCI83092
   Chong EA, 2017, BLOOD, V129, P1039, DOI 10.1182/blood-2016-09-738245
   Chou CK, 2019, BONE MARROW TRANSPL, V54, P780, DOI 10.1038/s41409-019-0602-5
   Chu J, 2014, LEUKEMIA, V28, P917, DOI 10.1038/leu.2013.279
   Ciurea SO, 2017, BLOOD, V130, P1857, DOI 10.1182/blood-2017-05-785659
   Curti A, 2016, CLIN CANCER RES, V22, P1914, DOI 10.1158/1078-0432.CCR-15-1604
   Denman CJ, 2012, PLOS ONE, V7, DOI 10.1371/journal.pone.0030264
   Fang F, 2017, SEMIN IMMUNOL, V31, P37, DOI 10.1016/j.smim.2017.07.009
   Federico SM, 2017, CLIN CANCER RES, V23, P6441, DOI 10.1158/1078-0432.CCR-17-0379
   Floch V, 1998, BBA-BIOMEMBRANES, V1371, P53, DOI 10.1016/S0005-2736(98)00002-9
   Fujisaki H, 2009, CANCER RES, V69, P4010, DOI 10.1158/0008-5472.CAN-08-3712
   Fujisaki H, 2009, BRIT J HAEMATOL, V145, P606, DOI 10.1111/j.1365-2141.2009.07667.x
   Gang M., 2020, BLOOD
   Gasser S, 2005, NATURE, V436, P1186, DOI 10.1038/nature03884
   Gasser S, 2006, IMMUNOL REV, V214, P130, DOI 10.1111/j.1600-065X.2006.00460.x
   Georgiadis C, 2018, MOL THER, V26, P1215, DOI 10.1016/j.ymthe.2018.02.025
   GONG JH, 1994, LEUKEMIA, V8, P652
   Granzin M, 2016, ONCOIMMUNOLOGY, V5, DOI 10.1080/2162402X.2016.1219007
   Guven H, 2005, EXP HEMATOL, V33, P1320, DOI 10.1016/j.exphem.2005.07.006
   Han JF, 2015, SCI REP-UK, V5, DOI 10.1038/srep11483
   Harada H, 2004, EXP HEMATOL, V32, P614, DOI 10.1016/j.exphem.2004.03.011
   HERBERMAN RB, 1975, INT J CANCER, V16, P230, DOI 10.1002/ijc.2910160205
   Hermanson DL, 2016, STEM CELLS, V34, P93, DOI 10.1002/stem.2230
   Hsu J, 2018, J CLIN INVEST, V128, P4654, DOI 10.1172/JCI99317
   Huang RS, 2020, FRONT IMMUNOL, V11, DOI 10.3389/fimmu.2020.01008
   Hunter BD, 2019, J NATL CANC I, DOI 10.1093
   Imai C, 2005, BLOOD, V106, P376, DOI 10.1182/blood-2004-12-4797
   Imamura M, 2014, BLOOD, V124, P1081, DOI 10.1182/blood-2014-02-556837
   John LB, 2013, ONCOIMMUNOLOGY, V2, DOI 10.4161/onci.26286
   KIESSLING R, 1975, EUR J IMMUNOL, V5, P112, DOI 10.1002/eji.1830050208
   Kim A, 2011, MOL CELL BIOCHEM, V354, P301, DOI 10.1007/s11010-011-0832-3
   Klichinsky M, 2020, NAT BIOTECHNOL, V38, P947, DOI 10.1038/s41587-020-0462-y
   Klingemann H, 2014, ONCOIMMUNOLOGY, V3, DOI 10.4161/onci.28147
   Kloss S, 2017, HUM GENE THER, V28, P897, DOI 10.1089/hum.2017.157
   Knorr DA, 2013, STEM CELL TRANSL MED, V2, P274, DOI 10.5966/sctm.2012-0084
   Kotanides H, 2020, MOL CANCER THER, V19, P988, DOI 10.1158/1535-7163.MCT-19-0893
   Kruschinski A, 2008, P NATL ACAD SCI USA, V105, P17481, DOI 10.1073/pnas.0804788105
   Lanier LL, 2008, NAT IMMUNOL, V9, P495, DOI 10.1038/ni1581
   Lanuza PM, 2020, FRONT IMMUNOL, V10, DOI 10.3389/fimmu.2019.03010
   Lapteva N, 2012, CYTOTHERAPY, V14, P1131, DOI 10.3109/14653249.2012.700767
   Li Y, 2018, CELL STEM CELL, V23, P181, DOI 10.1016/j.stem.2018.06.002
   Liu E, 2018, LEUKEMIA, V32, P520, DOI 10.1038/leu.2017.226
   Liu E, 2020, USE CAR TRANSDUCED N
   Lupo KB, 2019, CANCERS, V11, DOI 10.3390/cancers11060769
   Miller JS, 2005, BLOOD, V105, P3051, DOI 10.1182/blood-2004-07-2974
   Modak S, 2018, ONCOIMMUNOLOGY, V7, DOI 10.1080/2162402X.2018.1461305
   Monjezi R, 2017, LEUKEMIA, V31, P186, DOI 10.1038/leu.2016.180
   Muller N, 2015, J IMMUNOTHER, V38, P197, DOI 10.1097/CJI.0000000000000082
   NAUME B, 1992, J IMMUNOL, V148, P2429
   Oei VYS, 2018, CANCER IMMUNOL RES, V6, P467, DOI 10.1158/2326-6066.CIR-17-0207
   Oyer JL, 2018, ONCOIMMUNOLOGY, V7, DOI 10.1080/2162402X.2018.1509819
   Papayannakos C, 2013, GENE THER, V20, P581, DOI 10.1038/gt.2012.88
   Parkhurst MR, 2011, CLIN CANCER RES, V17, P6287, DOI 10.1158/1078-0432.CCR-11-1347
   Pfefferle A, 2020, CANCERS, V12, DOI 10.3390/cancers12030706
   PHILLIPS JH, 1985, J EXP MED, V161, P1464, DOI 10.1084/jem.161.6.1464
   Poli A, 2009, IMMUNOLOGY, V126, P458, DOI 10.1111/j.1365-2567.2008.03027.x
   Rafiq S, 2018, NAT BIOTECHNOL, V36, P847, DOI 10.1038/nbt.4195
   Ramos-Casals M, 2020, NAT REV DIS PRIMERS, V6, DOI 10.1038/s41572-020-0160-6
   Ran FA, 2013, NAT PROTOC, V8, P2281, DOI 10.1038/nprot.2013.143
   Rapoport AP, 2015, NAT MED, V21, P914, DOI 10.1038/nm.3910
   Restifo NP, 2012, NAT REV IMMUNOL, V12, P269, DOI 10.1038/nri3191
   Romee R, 2016, SCI TRANSL MED, V8, DOI 10.1126/scitranslmed.aaf2341
   Romee R, 2013, BLOOD, V121, P3599, DOI 10.1182/blood-2012-04-425397
   Romee R, 2012, BLOOD, V120, P4751, DOI 10.1182/blood-2012-04-419283
   Rostovskaya M, 2012, NUCLEIC ACIDS RES, V40, DOI 10.1093/nar/gks643
   Rozenbaum M, 2020, FRONT IMMUNOL, V11, DOI 10.3389/fimmu.2020.01347
   Rubnitz JE, 2010, J CLIN ONCOL, V28, P955, DOI 10.1200/JCO.2009.24.4590
   Ruggeri L, 2002, SCIENCE, V295, P2097, DOI 10.1126/science.1068440
   Rupp LJ, 2017, SCI REP-UK, V7, DOI 10.1038/s41598-017-00462-8
   Saetersmoen ML, 2019, SEMIN IMMUNOPATHOL, V41, P59, DOI 10.1007/s00281-018-0721-x
   Sander JD, 2014, NAT BIOTECHNOL, V32, P347, DOI 10.1038/nbt.2842
   Sarvaria A, 2017, FRONT IMMUNOL, V8, DOI 10.3389/fimmu.2017.00329
   Schonfeld K, 2015, MOL THER, V23, P330, DOI [10.1038/mt.2014.21, 10.1038/mt.2014.219]
   Shimasaki N, 2020, NAT REV DRUG DISCOV, V19, P200, DOI 10.1038/s41573-019-0052-1
   Shimasaki N, 2016, CYTOTHERAPY, V18, P1422, DOI 10.1016/j.jcyt.2016.06.013
   Spanholtz J, 2011, PLOS ONE, V6, DOI 10.1371/journal.pone.0020740
   Stern Lawrence A, 2020, Cancer Treat Res, V180, P297, DOI 10.1007/978-3-030-38862-1_11
   Streltsova MA, 2017, J IMMUNOL METHODS, V450, P90, DOI 10.1016/j.jim.2017.08.003
   Suarez ER, 2016, ONCOTARGET, V7, P34341, DOI 10.18632/oncotarget.9114
   Sun C, 2015, ACTA PHARMACOL SIN, V36, P1191, DOI 10.1038/aps.2015.41
   Sun C, 2015, CELL MOL IMMUNOL, V12, P292, DOI 10.1038/cmi.2014.91
   Tang XW, 2018, AM J CANCER RES, V8, P1083
   Theelen WSME, 2019, JAMA ONCOL, V5, P1276, DOI 10.1001/jamaoncol.2019.1478
   Topfer K, 2015, J IMMUNOL, V194, P3201, DOI 10.4049/jimmunol.1400330
   Tomas HA, 2019, MOL THER-METH CLIN D, V15, P1, DOI 10.1016/j.omtm.2019.08.001
   TRINCHIERI G, 1984, J EXP MED, V160, P1147, DOI 10.1084/jem.160.4.1147
   Ueda T, 2020, CANCER SCI, V111, P1478, DOI 10.1111/cas.14374
   Valamehr B, 2014, STEM CELL REP, V2, P366, DOI 10.1016/j.stemcr.2014.01.014
   Vargas JE, 2016, J TRANSL MED, V14, DOI 10.1186/s12967-016-1047-x
   Vivier E, 2011, SCIENCE, V331, DOI 10.1126/science.1198687
   Wagner J, 2017, FRONT IMMUNOL, V8, DOI 10.3389/fimmu.2017.00676
   Wang W, 2015, FRONT IMMUNOL, V6, DOI 10.3389/fimmu.2015.00368
   Weber JS, 2014, J LEUKOCYTE BIOL, V95, P875, DOI 10.1189/jlb.0513293
   Wu JM, 2019, J LEUKOCYTE BIOL, V105, P1297, DOI 10.1002/JLB.2MR1218-501R
   Xiao L, 2019, MOL THER, V27, P1114, DOI 10.1016/j.ymthe.2019.03.011
   Xie G, 2017, CANCER BIOL THER, P1
   Xu X, 2019, CLIN CANCER RES, V25, P7126, DOI 10.1158/1078-0432.CCR-19-0421
   Xu YG, 2019, 2019 2ND IEEE INTERNATIONAL CONFERENCE ON INFORMATION COMMUNICATION AND SIGNAL PROCESSING (ICICSP), P5, DOI [10.1109/ICSIDP47821.2019.9173397, 10.1109/ICICSP48821.2019.8958494]
   Zhang Y, 2007, IMMUNOLOGY, V121, P258, DOI 10.1111/j.1365-2567.2007.02573.x
   Zheng L, 2020, CLIN CANC RES
NR 111
TC 143
Z9 144
U1 56
U2 92
PU ELSEVIER
PI AMSTERDAM
PA RADARWEG 29, 1043 NX AMSTERDAM, NETHERLANDS
SN 2352-3964
J9 EBIOMEDICINE
JI EBioMedicine
PD SEP
PY 2020
VL 59
AR 102975
DI 10.1016/j.ebiom.2020.102975
PG 10
WC Medicine, General & Internal; Medicine, Research & Experimental
WE Science Citation Index Expanded (SCI-EXPANDED)
SC General & Internal Medicine; Research & Experimental Medicine
GA NX1AN
UT WOS:000575450100014
PM 32853984
OA Green Published, gold
HC Y
HP N
DA 2022-05-19
ER

PT J
AU Yang, S
   Cao, BH
   Zhou, GY
   Zhu, LP
   Wang, L
   Zhang, L
   Kwok, HF
   Zhang, ZF
   Zhao, Q
AF Yang, Shuo
   Cao, Bihui
   Zhou, Guangyu
   Zhu, Lipeng
   Wang, Lu
   Zhang, Li
   Kwok, Hang Fai
   Zhang, Zhenfeng
   Zhao, Qi
TI Targeting B7-H3 Immune Checkpoint With Chimeric Antigen
   Receptor-Engineered Natural Killer Cells Exhibits Potent Cytotoxicity
   Against Non-Small Cell Lung Cancer
SO FRONTIERS IN PHARMACOLOGY
LA English
DT Article
DE B7-H3; chimeric antigen receptor; NK-92; immune checkpoint; natural
   killer cell
ID CAR-T; EXPRESSION; TUMORS; CD276
AB Chimeric antigen receptor (CAR)-modified natural killer (NK) cell therapy represents a kind of promising anti-cancer treatment because CAR renders NK cells activation and recognition specificity toward tumor cells. An immune checkpoint molecule, B7-H3, plays an inhibitory role in modulation of NK cells. To enhance NK cell functions, we generated NK-92MI cells carrying anti-B7-H3 CAR by lentiviral transduction. The expression of anti-B7-H3 CAR significantly enhanced the cytotoxicity of NK-92MI cells against B7-H3-positive tumor cells. In accordance with enhanced cytotoxicity, the secretions of perforin/granzyme B and expression of CD107a were highly elevated in anti-B7-H3 CAR-NK-92MI cells. Moreover, compared to unmodified NK-92MI cells, anti-B7-H3 CAR-NK-92MI cells effectively limited tumor growth in mouse xenografts of non-small cell lung cancer and significantly prolonged the survival days of mice. This study provides the rationale and feasibility of B7-H3-specific CAR-NK cells for application in adoptive cancer immunotherapy.
C1 [Yang, Shuo; Zhou, Guangyu; Zhu, Lipeng; Kwok, Hang Fai; Zhao, Qi] Univ Macau, Canc Ctr, Fac Hlth Sci, Taipa, Macao, Peoples R China.
   [Yang, Shuo; Zhou, Guangyu; Zhu, Lipeng; Kwok, Hang Fai; Zhao, Qi] Univ Macau, Inst Translat Med, Fac Hlth Sci, Taipa, Macao, Peoples R China.
   [Cao, Bihui; Wang, Lu; Zhang, Zhenfeng] Guangzhou Med Univ, Affiliated Hosp 2, Key Lab Nanoimmunoregulat Tumor Microenviroment, Dept Radiol,Translat Med Ctr, Guangzhou, Peoples R China.
   [Cao, Bihui; Wang, Lu; Zhang, Zhenfeng] Guangzhou Med Univ, Affiliated Hosp 2, Key Lab Nanoimmunoregulat Tumor Microenviroment, Guangdong Prov Educ Dept, Guangzhou, Peoples R China.
   [Zhang, Li] Univ Texas MD Anderson Canc Ctr, Dept Gynecol Oncol & Reprod Med, Houston, TX 77030 USA.
RP Zhao, Q (通讯作者)，Univ Macau, Canc Ctr, Fac Hlth Sci, Taipa, Macao, Peoples R China.; Zhao, Q (通讯作者)，Univ Macau, Inst Translat Med, Fac Hlth Sci, Taipa, Macao, Peoples R China.; Zhang, ZF (通讯作者)，Guangzhou Med Univ, Affiliated Hosp 2, Key Lab Nanoimmunoregulat Tumor Microenviroment, Dept Radiol,Translat Med Ctr, Guangzhou, Peoples R China.; Zhang, ZF (通讯作者)，Guangzhou Med Univ, Affiliated Hosp 2, Key Lab Nanoimmunoregulat Tumor Microenviroment, Guangdong Prov Educ Dept, Guangzhou, Peoples R China.
EM zhangzhf@gzhmu.edu.cn; qizhao@um.edu.mo
RI Kwok, Hang Fai/AAY-2044-2021
OI Kwok, Hang Fai/0000-0002-6349-4517; Zhao, Qi/0000-0002-5969-6407
FU National Key R&D Program of China [2019YFA0904400]; Science and
   Technology Development Fund of Macau [FDCT/131/2016/A3,
   FDCT/0015/2018/A1, FDCT/0055/2019/A1]; intramural research program of
   Faculty of Health Sciences, University of Macau [MYRG2019-00069-FHS]
FX This study was supported by the National Key R&D Program of China
   (2019YFA0904400), the Science and Technology Development Fund of Macau
   (File no. FDCT/131/2016/A3, FDCT/0015/2018/A1, FDCT/0055/2019/A1), and
   the intramural research program of Faculty of Health Sciences,
   University of Macau (File no. MYRG2019-00069-FHS).
CR Ahmed M, 2015, J BIOL CHEM, V290, P30018, DOI 10.1074/jbc.M115.679852
   Boissel L, 2013, ONCOIMMUNOLOGY, V2, DOI 10.4161/onci.26527
   Brunner A, 2012, GYNECOL ONCOL, V124, P105, DOI 10.1016/j.ygyno.2011.09.012
   Ochoa MC, 2017, IMMUNOL CELL BIOL, V95, P347, DOI 10.1038/icb.2017.6
   Castellanos JR, 2017, AM J CLIN EXP IMMUNO, V6, P66
   Cohnen A, 2013, BLOOD, V122, P1411, DOI 10.1182/blood-2012-07-441832
   Dominguez C, 2016, CELL DEATH DIS, V7, DOI 10.1038/cddis.2016.297
   Du HW, 2019, CANCER CELL, V35, P221, DOI 10.1016/j.ccell.2019.01.002
   Flem-Karlsen K, 2020, CURR MED CHEM, V27, P4062, DOI 10.2174/0929867326666190517115515
   GONG JH, 1994, LEUKEMIA, V8, P652
   Hofmeyer KA, 2008, P NATL ACAD SCI USA, V105, P10277, DOI 10.1073/pnas.0805458105
   Huang BZ, 2020, ONCOIMMUNOLOGY, V9, DOI 10.1080/2162402X.2019.1684127
   Klingemann H, 2016, FRONT IMMUNOL, V7, DOI 10.3389/fimmu.2016.00091
   Kraan J, 2014, BRIT J CANCER, V111, P149, DOI 10.1038/bjc.2014.286
   Kramer K, 2010, J NEURO-ONCOL, V97, P409, DOI 10.1007/s11060-009-0038-7
   Kwon HJ, 2017, EXP MOL MED, V49, DOI 10.1038/emm.2017.42
   Lee YH, 2017, CELL RES, V27, P1034, DOI 10.1038/cr.2017.90
   Li DZ, 2018, MABS-AUSTIN, V10, P712, DOI 10.1080/19420862.2018.1463122
   Li SQ, 2018, BRIT J HAEMATOL, V181, P360, DOI 10.1111/bjh.15195
   Liu J, 2019, FRONT IMMUNOL, V10, DOI 10.3389/fimmu.2019.00456
   Lorenzo-Herrero S, 2019, CANCERS, V11, DOI 10.3390/cancers11010029
   Ma S, 2019, INT J BIOL SCI, V15, P2548, DOI 10.7150/ijbs.34213
   Majzner RG, 2019, CLIN CANCER RES, V25, P2560, DOI 10.1158/1078-0432.CCR-18-0432
   Mellor-Heineke S, 2013, FRONT IMMUNOL, V4, DOI 10.3389/fimmu.2013.00072
   Nehama D, 2019, EBIOMEDICINE, V47, P33, DOI 10.1016/j.ebiom.2019.08.030
   Neri S, 2001, CLIN DIAGN LAB IMMUN, V8, P1131, DOI 10.1128/CDLI.8.6.1131-1135.2001
   Oser MG, 2015, LANCET ONCOL, V16, pE165, DOI 10.1016/S1470-2045(14)71180-5
   Picarda E, 2016, CLIN CANCER RES, V22, P3425, DOI 10.1158/1078-0432.CCR-15-2428
   Riihimaki M, 2014, LUNG CANCER, V86, P78, DOI 10.1016/j.lungcan.2014.07.020
   Seaman S, 2017, CANCER CELL, V31, P501, DOI 10.1016/j.ccell.2017.03.005
   Seidel UJE, 2013, FRONT IMMUNOL, V4, DOI 10.3389/fimmu.2013.00076
   Shenouda MM, 2017, BREAST CANCER RES, V19, DOI 10.1186/s13058-017-0867-9
   Sun YP, 2006, LUNG CANCER-J IASLC, V53, P143, DOI 10.1016/j.lungcan.2006.05.012
   Tam YK, 1999, HUM GENE THER, V10, P1359, DOI 10.1089/10430349950018030
   Tang X, 2019, MOL THER-ONCOLYTICS, V14, P279, DOI 10.1016/j.omto.2019.07.002
   Waldhauer I, 2008, ONCOGENE, V27, P5932, DOI 10.1038/onc.2008.267
   Yang S, 2020, INT J BIOL SCI, V16, P1767, DOI 10.7150/ijbs.41105
   Yang X, 2018, NEW ENGL J MED, V379, DOI 10.1056/NEJMc1808251
   Zhang C, 2017, FRONT IMMUNOL, V8, DOI 10.3389/fimmu.2017.00533
   Zhang ZL, 2020, MOL THER-ONCOLYTICS, V17, P180, DOI 10.1016/j.omto.2020.03.019
   Zhu LP, 2019, CHEM COMMUN, V55, P14255, DOI 10.1039/c9cc06839b
NR 41
TC 18
Z9 18
U1 4
U2 13
PU FRONTIERS MEDIA SA
PI LAUSANNE
PA AVENUE DU TRIBUNAL FEDERAL 34, LAUSANNE, CH-1015, SWITZERLAND
SN 1663-9812
J9 FRONT PHARMACOL
JI Front. Pharmacol.
PD JUL 30
PY 2020
VL 11
AR 1089
DI 10.3389/fphar.2020.01089
PG 10
WC Pharmacology & Pharmacy
WE Science Citation Index Expanded (SCI-EXPANDED)
SC Pharmacology & Pharmacy
GA ND0AH
UT WOS:000561570800001
PM 32848731
OA gold, Green Published
DA 2022-05-19
ER

PT J
AU Oei, VYS
   Siernicka, M
   Graczyk-Jarzynka, A
   Hoel, HJ
   Yang, WW
   Palacios, D
   Almasbak, H
   Bajor, M
   Clement, D
   Brandt, L
   Onfelt, B
   Goodridge, J
   Winiarska, M
   Zagozdzon, R
   Olweus, J
   Kyte, JA
   Malmberg, KJ
AF Oei, Vincent Yi Sheng
   Siernicka, Marta
   Graczyk-Jarzynka, Agnieszka
   Hoel, Hanna Julie
   Yang, Weiwen
   Palacios, Daniel
   Almasbak, Hilde
   Bajor, Malgorzata
   Clement, Dennis
   Brandt, Ludwig
   Onfelt, Bjorn
   Goodridge, Jodie
   Winiarska, Magdalena
   Zagozdzon, Radoslaw
   Olweus, Johanna
   Kyte, Jon-Amund
   Malmberg, Karl-Johan
TI Intrinsic Functional Potential of NK-Cell Subsets Constrains Retargeting
   Driven by Chimeric Antigen Receptors
SO CANCER IMMUNOLOGY RESEARCH
LA English
DT Article
ID NATURAL-KILLER-CELLS; MODIFIED T-CELLS; CYTOMEGALOVIRUS-INFECTION;
   IN-VIVO; CANCER-IMMUNOTHERAPY; INHIBITORY RECEPTORS; TUMOR-CELLS;
   DIVERSIFICATION; TRANSPLANTATION; MALIGNANCIES
AB Natural killer (NK) cells hold potential as a source of allogeneic cytotoxic effector cells for chimeric antigen receptor (CAR)-mediated therapies. Here, we explored the feasibility of transfecting CAR-encoding mRNA into primary NK cells and investigated how the intrinsic potential of discrete NK-cell subsets affects retargeting efficiency. After screening five second- and third-generation anti-CD19 CAR constructs with different signaling domains and spacer regions, a third-generation CAR with the CH2-domain removed was selected based on its expression and functional profiles. Kinetics experiments revealed that CAR expression was optimal after 3 days of IL15 stimulation prior to transfection, consistently achieving over 80% expression. CAR-engineered NK cells acquired increased degranulation toward CD19(+) targets, and maintained their intrinsic degranulation response toward CD19(-) K562 cells. The response of redirected NK-cell subsets against CD19(+) targets was dependent on their intrinsic thresholds for activation determined through both differentiation and education by killer cell immunoglobulin-like receptors (KIR) and/or CD94/NKG2A binding to self HLA class I and HLA-E, respectively. Redirected primary NK cells were insensitive to inhibition through NKG2A/HLA-E interactions but remained sensitive to inhibition through KIR depending on the amount of HLA class I expressed on target cells. Adaptive NK cells, expressing NKG2C, CD57, and self-HLA-specific KIR(s), displayed superior ability to kill CD19(+), HLA low, or mismatched tumor cells. These findings support the feasibility of primary allogeneic NK cells for CAR engineering and highlight a need to consider NK-cell diversity when optimizing efficacy of cancer immunotherapies based on CAR-expressing NK cells. (C) 2018 AACR.
C1 [Oei, Vincent Yi Sheng; Hoel, Hanna Julie; Yang, Weiwen; Palacios, Daniel; Almasbak, Hilde; Clement, Dennis; Goodridge, Jodie; Olweus, Johanna; Kyte, Jon-Amund; Malmberg, Karl-Johan] Radiumhospitalet, Oslo Univ Hosp, Inst Canc Res, Dept Canc Immunol, Oslo, Norway.
   [Oei, Vincent Yi Sheng; Palacios, Daniel; Clement, Dennis; Goodridge, Jodie; Olweus, Johanna; Malmberg, Karl-Johan] Univ Oslo, Inst Clin Med, KG Jebsen Ctr Canc Immunotherapy, Oslo, Norway.
   [Siernicka, Marta; Graczyk-Jarzynka, Agnieszka; Bajor, Malgorzata; Winiarska, Magdalena; Zagozdzon, Radoslaw] Med Univ Warsaw, Dept Immunol, Ctr Biostruct Res, Warsaw, Poland.
   [Siernicka, Marta] Med Univ Warsaw, Postgrad Sch Mol Med, Warsaw, Poland.
   [Brandt, Ludwig; Onfelt, Bjorn] KTH Royal Inst Technol, Dept Appl Phys, Sci Life Lab, Solna, Sweden.
   [Onfelt, Bjorn] Karolinska Inst, Dept Microbiol Tumor & Cell Biol, Stockholm, Sweden.
   [Zagozdzon, Radoslaw] Med Univ Warsaw, Inst Transplantat, Dept Clin Immunol, Warsaw, Poland.
   [Kyte, Jon-Amund] Oslo Univ Hosp, Dept Oncol, Oslo, Norway.
   [Malmberg, Karl-Johan] Karolinska Inst, Dept Med Huddinge, Ctr Infect Med, Stockholm, Sweden.
RP Malmberg, KJ (通讯作者)，Oslo Univ Hosp, Ullernchausseen 70, N-0310 Oslo, Norway.
EM k.j.malmberg@medisin.uio.no
RI Zagozdzon, Radoslaw/AAC-4298-2019; Graczyk-Jarzynka,
   Agnieszka/S-9670-2019; Önfelt, Björn/X-3302-2019; Kłopotowska,
   Marta/AAK-2330-2020; Olweus, Johanna/G-8008-2015
OI Zagozdzon, Radoslaw/0000-0002-7957-2372; Graczyk-Jarzynka,
   Agnieszka/0000-0001-7980-0542; Kłopotowska, Marta/0000-0001-5450-531X;
   Olweus, Johanna/0000-0002-1898-3100; Bajor,
   Malgorzata/0000-0001-5778-0165; Oei, Vincent, Yi
   Sheng/0000-0002-9336-529X; /0000-0003-2040-3176
FU Swedish Research Council; Swedish Children's Cancer Society; Swedish
   Cancer Society; Karolinska Institutet; Swedish Foundation for Strategic
   Research; Norwegian Cancer Society; Norwegian Research Council;
   South-Eastern Norway Regional Health Authority; European Commission
   Horizon Program [692180-STREAMH2020-TWINN-2015]; National Science
   Center, Poland [2014/13/N/NZ6/02081]; Stiftelsen Kristian Gerhard Jebsen
FX This work was supported by grants from the Swedish Research Council, the
   Swedish Children's Cancer Society, the Swedish Cancer Society, the
   Karolinska Institutet, the Swedish Foundation for Strategic Research,
   the Norwegian Cancer Society, the Norwegian Research Council, the
   South-Eastern Norway Regional Health Authority, and the European
   Commission Horizon 2020 Program 692180-STREAMH2020-TWINN-2015, Grant
   from National Science Center, Poland 2014/13/N/NZ6/02081 (M. Siernicka)
   and Stiftelsen Kristian Gerhard Jebsen.
CR Almasbak H, 2015, GENE THER, V22, P391, DOI 10.1038/gt.2015.4
   Almasbak H, 2011, CYTOTHERAPY, V13, P629, DOI 10.3109/14653249.2010.542461
   Altvater B, 2009, CLIN CANCER RES, V15, P4857, DOI 10.1158/1078-0432.CCR-08-2810
   Anfossi N, 2006, IMMUNITY, V25, P331, DOI 10.1016/j.immuni.2006.06.013
   Berger C, 2008, J CLIN INVEST, V118, P294, DOI 10.1172/JCI32103
   Beziat V, 2013, BLOOD, V121, P2678, DOI 10.1182/blood-2012-10-459545
   Bjorklund AT, 2016, J IMMUNOL, V196, P1400, DOI 10.4049/jimmunol.1501434
   Bjorkstrom NK, 2010, BLOOD, V116, P3853, DOI 10.1182/blood-2010-04-281675
   Brentjens RJ, 2013, SCI TRANSL MED, V5, DOI 10.1126/scitranslmed.3005930
   Chang YH, 2013, CANCER RES, V73, P1777, DOI 10.1158/0008-5472.CAN-12-3558
   Cho D, 2010, CLIN CANCER RES, V16, P3901, DOI 10.1158/1078-0432.CCR-10-0735
   Chu J, 2014, LEUKEMIA, V28, P917, DOI 10.1038/leu.2013.279
   Cichocki F, 2016, CURR TOP MICROBIOL, V395, P63, DOI 10.1007/82_2015_487
   Esser R, 2012, J CELL MOL MED, V16, P569, DOI 10.1111/j.1582-4934.2011.01343.x
   Forslund E, 2012, FRONT IMMUNOL, V3, DOI 10.3389/fimmu.2012.00300
   Glienke W, 2015, FRONT PHARMACOL, V6, DOI 10.3389/fphar.2015.00021
   Goodridge JP, 2015, IMMUNOL REV, V267, P197, DOI 10.1111/imr.12325
   Grupp SA, 2013, NEW ENGL J MED, V368, P1509, DOI 10.1056/NEJMoa1215134
   Guillerey C, 2016, NAT IMMUNOL, V17, P1025, DOI 10.1038/ni.3518
   Imai C, 2005, BLOOD, V106, P376, DOI 10.1182/blood-2004-12-4797
   June CH, 2009, NAT REV IMMUNOL, V9, P704, DOI 10.1038/nri2635
   Kalos M, 2011, SCI TRANSL MED, V3, DOI 10.1126/scitranslmed.3002842
   Kim S, 2005, NATURE, V436, P709, DOI 10.1038/nature03847
   Klingemann H, 2015, CYTOTHERAPY, V17, P245, DOI 10.1016/j.jcyt.2014.09.007
   Klingemann H, 2014, ONCOIMMUNOLOGY, V3, DOI 10.4161/onci.28147
   Knorr DA, 2010, TRANSL RES, V156, P147, DOI 10.1016/j.trsl.2010.07.008
   Kochan G, 2013, ONCOIMMUNOLOGY, V2, DOI 10.4161/onci.26491
   Kochenderfer JN, 2013, BLOOD, V122, P4129, DOI 10.1182/blood-2013-08-519413
   Lanier LL, 2003, CURR OPIN IMMUNOL, V15, P308, DOI 10.1016/S0952-7915(03)00039-6
   Lee DA, 2016, BIOL BLOOD MARROW TR, V22, P1290, DOI 10.1016/j.bbmt.2016.04.009
   Lee N, 1998, J IMMUNOL, V160, P4951
   Liu LL, 2016, CELL REP, V15, P1088, DOI 10.1016/j.celrep.2016.04.005
   Liu LL, 2015, MOL ONCOL, V9, P1904, DOI 10.1016/j.molonc.2015.10.001
   Long EO, 2013, ANNU REV IMMUNOL, V31, P227, DOI 10.1146/annurev-immunol-020711-075005
   Lopez-Verges S, 2011, P NATL ACAD SCI USA, V108, P14725, DOI 10.1073/pnas.1110900108
   Milone MC, 2009, MOL THER, V17, P1453, DOI 10.1038/mt.2009.83
   Sabatino M, 2016, BLOOD, V128, P519, DOI 10.1182/blood-2015-11-683847
   Schlums H, 2015, IMMUNITY, V42, P443, DOI 10.1016/j.immuni.2015.02.008
   Shimasaki N, 2016, CYTOTHERAPY, V18, P1422, DOI 10.1016/j.jcyt.2016.06.013
   Shimasaki N, 2012, CYTOTHERAPY, V14, P830, DOI 10.3109/14653249.2012.671519
   Shook DR, 2011, TISSUE ANTIGENS, V78, P409, DOI 10.1111/j.1399-0039.2011.01796.x
   Sommermeyer D, 2016, LEUKEMIA, V30, P492, DOI 10.1038/leu.2015.247
   Tesi B, 2016, TRENDS IMMUNOL, V37, P451, DOI 10.1016/j.it.2016.04.006
   Turtle CJ, 2016, SCI TRANSL MED, V8, DOI 10.1126/scitranslmed.aaf8621
   Vitale M, 1998, J EXP MED, V187, P2065, DOI 10.1084/jem.187.12.2065
   Wang XL, 2016, BLOOD, V127, P2980, DOI 10.1182/blood-2015-12-686725
   Wang XL, 2011, BLOOD, V117, P1888, DOI 10.1182/blood-2010-10-310599
   Yu J, 2007, J IMMUNOL, V179, P5977, DOI 10.4049/jimmunol.179.9.5977
   Zhao YB, 2010, CANCER RES, V70, P9053, DOI 10.1158/0008-5472.CAN-10-2880
NR 49
TC 46
Z9 47
U1 0
U2 6
PU AMER ASSOC CANCER RESEARCH
PI PHILADELPHIA
PA 615 CHESTNUT ST, 17TH FLOOR, PHILADELPHIA, PA 19106-4404 USA
SN 2326-6066
EI 2326-6074
J9 CANCER IMMUNOL RES
JI Cancer Immunol. Res.
PD APR
PY 2018
VL 6
IS 4
BP 467
EP 480
DI 10.1158/2326-6066.CIR-17-0207
PG 14
WC Oncology; Immunology
WE Science Citation Index Expanded (SCI-EXPANDED)
SC Oncology; Immunology
GA GB4PW
UT WOS:000429044000010
PM 29459477
OA Green Submitted
DA 2022-05-19
ER

PT J
AU Zhang, LS
   Meng, Y
   Feng, XM
   Han, ZC
AF Zhang, Leisheng
   Meng, Yuan
   Feng, Xiaoming
   Han, Zhongchao
TI CAR-NK cells for cancer immunotherapy: from bench to bedside
SO BIOMARKER RESEARCH
LA English
DT Review
ID NATURAL-KILLER-CELLS; CHIMERIC ANTIGEN RECEPTOR; PLURIPOTENT STEM-CELLS;
   EX-VIVO EXPANSION; CORD BLOOD; NK-92 CELLS; EFFICIENT GENERATION;
   ANTITUMOR-ACTIVITY; PERIPHERAL-BLOOD; CLINICAL-TRIAL
AB Natural killer (NK) cells are unique innate immune cells and manifest rapid and potent cytotoxicity for cancer immunotherapy and pathogen removal without the requirement of prior sensitization or recognition of peptide antigens. Distinguish from the T lymphocyte-based cythotherapy with toxic side effects, chimeric antigen receptor-transduced NK (CAR-NK) cells are adequate to simultaneously improve efficacy and control adverse effects including acute cytokine release syndrome (CRS), neurotoxicity and graft-versus-host disease (GVHD). Moreover, considering the inherent properties of NK cells, the CAR-NK cells are "off-the-shelf" product satisfying the clinical demand for large-scale manufacture for cancer immunotherapy attribute to the cytotoxic effect via both NK cell receptor-dependent and CAR-dependent signaling cascades. In this review, we mainly focus on the latest updates of CAR-NK cell-based tactics, together with the opportunities and challenges for cancer immunotherapies, which represent the paradigm for boosting the immune system to enhance antitumor responses and ultimately eliminate malignancies. Collectively, we summarize and highlight the auspicious improvement in CAR-NK cells and will benefit the large-scale preclinical and clinical investigations in adoptive immunotherapy.
C1 [Zhang, Leisheng] Gansu Prov Hosp, Key Lab Mol Diagnost & Precis Med Surg Oncol Gans, Lanzhou 730000, Peoples R China.
   [Zhang, Leisheng] Gansu Prov Hosp, NHC Key Lab Diag & Therapy Gastrointestinal Tumor, Lanzhou 730000, Peoples R China.
   [Zhang, Leisheng] Shandong First Med Univ, Ctr Cellular Therapies, Affiliated Hosp 1, Jinan 250014, Peoples R China.
   [Zhang, Leisheng] Chinese Acad Sci, Key Lab Radiat Technol & Biophys, Hefei Inst Phys Sci, 350 Shushanhu Rd, Hefei 230031, Anhui, Peoples R China.
   [Zhang, Leisheng; Han, Zhongchao] Hlth Biotech Tianjin Stem Cell Res Inst Co Ltd, Inst Stem Cells, Tianjin 301700, Peoples R China.
   [Zhang, Leisheng; Han, Zhongchao] Jiangxi Hlth Biotech Stem Cell Technol Co Ltd, Jiangxi Res Ctr Stem Cell Engn, Shangrao 334000, Peoples R China.
   [Zhang, Leisheng] Gansu Prov Hosp, Key Lab Mol Diagnost & Precis Med Surg Oncol Gans, 204 Donggangxi Rd, Lanzhou 730013, Gansu, Peoples R China.
   [Meng, Yuan; Feng, Xiaoming; Han, Zhongchao] Chinese Acad Med Sci & Peking Union Med Coll, State Key Lab Expt Hematol, Inst Hematol & Blood Dis Hosp, Tianjin 300020, Peoples R China.
   [Meng, Yuan; Feng, Xiaoming; Han, Zhongchao] Chinese Acad Med Sci & Peking Union Med Coll, Natl Clin Res Ctr Blood Dis, Inst Hematol & Blood Dis Hosp, Tianjin 300020, Peoples R China.
   [Han, Zhongchao] Guizhou Hlth Biotech Biotechnol Co Ltd, Stem Cell Bank Guizhou Prov, Guiyang 550000, Peoples R China.
RP Zhang, LS (通讯作者)，Gansu Prov Hosp, Key Lab Mol Diagnost & Precis Med Surg Oncol Gans, 204 Donggangxi Rd, Lanzhou 730013, Gansu, Peoples R China.; Feng, XM; Han, ZC (通讯作者)，Chinese Acad Med Sci & Peking Union Med Coll, State Key Lab Expt Hematol, Inst Hematol & Blood Dis Hosp, Tianjin 300020, Peoples R China.; Feng, XM; Han, ZC (通讯作者)，Chinese Acad Med Sci & Peking Union Med Coll, Natl Clin Res Ctr Blood Dis, Inst Hematol & Blood Dis Hosp, Tianjin 300020, Peoples R China.; Han, ZC (通讯作者)，Guizhou Hlth Biotech Biotechnol Co Ltd, Stem Cell Bank Guizhou Prov, Guiyang 550000, Peoples R China.
EM leisheng_zhang@163.com; fengxiaoming@ihcams.ac.cn;
   hanzhongchao@hotmail.com
OI Zhang, Leisheng/0000-0001-6540-0943
FU Shandong Provincial Natural Science Foundation [ZR2020QC097]; National
   Natural Science Foundation of China [81330015]; Non-profit Central
   Research Institute Fund of Chinese Academy of Medical Sciences
   [2019PT320005]; Science and technology projects of Guizhou Province
   [QKH-J-ZK [2021]-107]; China Postdoctoral Science Foundation [2019
   M661033]; Natural Science Foundation of Hebei Province [H2020206403];
   Natural Science Foundation of Tianjin City [19JCQNJC12500]; Major
   Project of Fundamental Research Funds of the Central Public Welfare
   Scientific Research Institutes of the Chinese Academy of Medical
   Sciences [2018PT31048, 2019PT310013]; Jiangxi Provincial Key New Product
   Incubation Program - Technical Innovation Guidance Program of Shangrao
   [2020G002]; Natural Science Foundation of Jiangxi Province
   [20212BAB216073]; Department of Science and Technology of Shangrao City
   [2020AB002]
FX This work was supported by grants from the project Youth Fund supported
   by Shandong Provincial Natural Science Foundation (ZR2020QC097),
   National Natural Science Foundation of China (81330015), the Non-profit
   Central Research Institute Fund of Chinese Academy of Medical Sciences
   (2019PT320005), Science and technology projects of Guizhou Province
   (QKH-J-ZK [2021]-107), Project funded by China Postdoctoral Science
   Foundation (2019 M661033), Natural Science Foundation of Hebei Province
   (H2020206403), Natural Science Foundation of Tianjin City
   (19JCQNJC12500), Major Project of Fundamental Research Funds of the
   Central Public Welfare Scientific Research Institutes of the Chinese
   Academy of Medical Sciences (2018PT31048, 2019PT310013), Jiangxi
   Provincial Key New Product Incubation Program Funded by Technical
   Innovation Guidance Program of Shangrao (2020G002), Natural Science
   Foundation of Jiangxi Province (20212BAB216073), Key project funded by
   Department of Science and Technology of Shangrao City (2020AB002).
CR Abbott M, 2019, SEMIN ONCOL NURS, V35, DOI 10.1016/j.soncn.2019.08.002
   Ao X, 2019, J IMMUNOTHER, V42, P284, DOI 10.1097/CJI.0000000000000286
   Baba Y, 2020, CANCER SCI, V111, P3132, DOI 10.1111/cas.14541
   Barrow AD, 2019, FRONT IMMUNOL, V10, DOI 10.3389/fimmu.2019.00909
   Batchu RB, 2019, SURGERY, V166, P503, DOI 10.1016/j.surg.2019.05.047
   Becker PSA, 2016, CANCER IMMUNOL IMMUN, V65, P477, DOI 10.1007/s00262-016-1792-y
   Berrien-Elliott MM, 2020, CANCER DISCOV, V10, P1854, DOI 10.1158/2159-8290.CD-20-0312
   Binyamin L, 2008, J IMMUNOL, V180, P6392, DOI 10.4049/jimmunol.180.9.6392
   Bjorklund AT, 2018, CLIN CANCER RES, V24, P1834, DOI 10.1158/1078-0432.CCR-17-3196
   Boissel L, 2013, ONCOIMMUNOLOGY, V2, DOI 10.4161/onci.26527
   Boissel L, 2009, LEUKEMIA RES, V33, P1255, DOI 10.1016/j.leukres.2008.11.024
   Boyiadzis M, 2017, CYTOTHERAPY, V19, P1225, DOI 10.1016/j.jcyt.2017.07.008
   Bryceson YT, 2006, IMMUNOL REV, V214, P73, DOI 10.1111/j.1600-065X.2006.00457.x
   Cany J, 2013, PLOS ONE, V8, DOI 10.1371/journal.pone.0064384
   Cao BH, 2020, BIOCHEM BIOPH RES CO, V524, P96, DOI 10.1016/j.bbrc.2020.01.053
   Chang YH, 2013, CANCER RES, V73, P1777, DOI 10.1158/0008-5472.CAN-12-3558
   Chen KH, 2017, LEUKEMIA, V31, P2151, DOI 10.1038/leu.2017.8
   Chen XL, 2016, ONCOTARGET, V7, P27764, DOI 10.18632/oncotarget.8526
   Childs RW, 2015, NAT REV DRUG DISCOV, V14, P487, DOI 10.1038/nrd4506
   Chu J, 2014, LEUKEMIA, V28, P917, DOI 10.1038/leu.2013.279
   Cooper MA, 2009, P NATL ACAD SCI USA, V106, P1915, DOI 10.1073/pnas.0813192106
   Cummins KD, 2019, HAEMATOLOGICA, V104, DOI 10.3324/haematol.2018.208751
   Daher M, 2021, CLIN TRANSL IMMUNOL, V10, DOI 10.1002/cti2.1274
   Daher M, 2021, CANCER DISCOV, V11, P45, DOI 10.1158/2159-8290.CD-20-0556
   Daher M, 2021, BLOOD, V137, P624, DOI 10.1182/blood.2020007748
   Daher M, 2018, CURR OPIN IMMUNOL, V51, P146, DOI 10.1016/j.coi.2018.03.013
   Delconte RB, 2016, NAT IMMUNOL, V17, P816, DOI 10.1038/ni.3470
   Dolstra H, 2017, CLIN CANCER RES, V23, P4107, DOI 10.1158/1078-0432.CCR-16-2981
   Elahi R, 2021, STEM CELL REV REP, V17, P2081, DOI 10.1007/s12015-021-10246-3
   Esser R, 2012, J CELL MOL MED, V16, P569, DOI 10.1111/j.1582-4934.2011.01343.x
   Feng MY, 2019, NAT REV CANCER, V19, P568, DOI 10.1038/s41568-019-0183-z
   Fujisaki H, 2009, CANCER RES, V69, P4010, DOI 10.1158/0008-5472.CAN-08-3712
   Gaddy J, 1997, CELL IMMUNOL, V180, P132, DOI 10.1006/cimm.1997.1175
   Galon J, 2013, IMMUNITY, V39, P11, DOI 10.1016/j.immuni.2013.07.008
   Gang M, 2020, BLOOD, V136, P2308, DOI 10.1182/blood.2020006619
   Geller MA, 2011, CYTOTHERAPY, V13, P98, DOI 10.3109/14653249.2010.515582
   Genssler S, 2016, ONCOIMMUNOLOGY, V5, DOI 10.1080/2162402X.2015.1119354
   Glienke W, 2015, FRONT PHARMACOL, V6, DOI 10.3389/fphar.2015.00021
   Guillerey C, 2016, NAT IMMUNOL, V17, P1025, DOI 10.1038/ni.3518
   Guo X, 2021, J IMMUNOTHER CANCER, V9, DOI 10.1136/jitc-2020-001975
   Gurney M, 2021, CANCERS, V13, DOI 10.3390/cancers13071568
   Guven H, 2005, EXP HEMATOL, V33, P1320, DOI 10.1016/j.exphem.2005.07.006
   Han JF, 2015, SCI REP-UK, V5, DOI 10.1038/srep11483
   Handgretinger R, 2016, BLOOD, V127, P3341, DOI 10.1182/blood-2015-12-629055
   Hermanson DL, 2015, FRONT IMMUNOL, V6, DOI 10.3389/fimmu.2015.00195
   Hilpert J, 2012, J IMMUNOL, V189, P1360, DOI 10.4049/jimmunol.1200796
   Hu ZW, 2020, SCI REP-UK, V10, DOI 10.1038/s41598-020-59736-3
   Huang Y, 2020, CANCER MANAG RES, V12, P3247, DOI 10.2147/CMAR.S253565
   Huntington ND, 2007, NAT REV IMMUNOL, V7, P703, DOI 10.1038/nri2154
   Imai C, 2005, BLOOD, V106, P376, DOI 10.1182/blood-2004-12-4797
   Imamura M, 2014, BLOOD, V124, P1081, DOI 10.1182/blood-2014-02-556837
   Jan CI, 2021, J IMMUNOTHER CANCER, V9, DOI 10.1136/jitc-2021-003050
   Jayaraman J, 2020, EBIOMEDICINE, V58, DOI 10.1016/j.ebiom.2020.102931
   Jiang H, 2014, MOL ONCOL, V8, P297, DOI 10.1016/j.molonc.2013.12.001
   Kailayangiri S, 2017, ONCOIMMUNOLOGY, V6, DOI 10.1080/2162402X.2016.1250050
   Kaiser BK, 2007, NATURE, V447, P482, DOI 10.1038/nature05768
   Kang L, 2013, FRONT IMMUNOL, V4, DOI 10.3389/fimmu.2013.00101
   Karadimitris A, 2020, CANCER CELL, V37, P426, DOI 10.1016/j.ccell.2020.03.018
   Kennedy LB, 2020, CA-CANCER J CLIN, V70, P86, DOI 10.3322/caac.21596
   Kim A, 2011, MOL CELL BIOCHEM, V354, P301, DOI 10.1007/s11010-011-0832-3
   Klingemann H, 2014, ONCOIMMUNOLOGY, V3, DOI 10.4161/onci.28147
   Kloess S, 2019, HUM GENE THER, V30, P381, DOI 10.1089/hum.2018.247
   Kloss S, 2017, HUM GENE THER, V28, P897, DOI 10.1089/hum.2017.157
   Koch J, 2013, TRENDS IMMUNOL, V34, P182, DOI 10.1016/j.it.2013.01.003
   Koepsell SA, 2013, TRANSFUSION, V53, P404, DOI 10.1111/j.1537-2995.2012.03724.x
   Kruschinski A, 2008, P NATL ACAD SCI USA, V105, P17481, DOI 10.1073/pnas.0804788105
   Lapteva N, 2012, CYTOTHERAPY, V14, P1131, DOI 10.3109/14653249.2012.700767
   Lee MY, 2021, J IMMUNOTHER CANCER, V9, DOI 10.1136/jitc-2020-002128
   Li CJ, 2020, J CANCER RES THER, V16, P393, DOI 10.4103/jcrt.JCRT_190_20
   Li Y, 2018, CELL STEM CELL, V23, P181, DOI 10.1016/j.stem.2018.06.002
   Lim WA, 2017, CELL, V168, P724, DOI 10.1016/j.cell.2017.01.016
   Liu B, 2019, MOL MED REP, V20, P2823, DOI 10.3892/mmr.2019.10529
   Liu E, 2018, LEUKEMIA, V32, P520, DOI 10.1038/leu.2017.226
   Liu EL, 2020, NEW ENGL J MED, V382, P545, DOI 10.1056/NEJMoa1910607
   Liu M, 2021, BIOCHEM BIOPH RES CO, V534, P149, DOI 10.1016/j.bbrc.2020.12.012
   Liu Q, 2020, J IMMUNOTHER CANCER, V8, DOI 10.1136/jitc-2020-001748
   Love PE, 2010, CSH PERSPECT BIOL, V2, DOI 10.1101/cshperspect.a002485
   Lu CG, 2020, MOL IMMUNOL, V122, P200, DOI 10.1016/j.molimm.2020.04.016
   Lu SJ, 2021, STEM CELL TRANSL MED, V10, pS10, DOI 10.1002/sctm.21-0135
   Marofi F, 2021, STEM CELL RES THER, V12, DOI 10.1186/s13287-021-02462-y
   Marofi F, 2021, STEM CELL RES THER, V12, DOI 10.1186/s13287-021-02251-7
   Mehta RS, 2015, FRONT MED, V2, DOI [10.3389/fmed.2015.00089, 10.3389/fmed.2015.00093]
   Melaiu O, 2020, FRONT IMMUNOL, V10, DOI 10.3389/fimmu.2019.03038
   Meyer-Monard S, 2009, TRANSFUSION, V49, P362, DOI 10.1111/j.1537-2995.2008.01969.x
   MILLER JS, 1992, BLOOD, V80, P2221
   Montagner IM, 2020, CELLS-BASEL, V9, DOI 10.3390/cells9061382
   Morgan MA, 2020, FRONT IMMUNOL, V11, DOI 10.3389/fimmu.2020.01965
   Muller N, 2015, J IMMUNOTHER, V38, P197, DOI 10.1097/CJI.0000000000000082
   Muller T, 2008, CANCER IMMUNOL IMMUN, V57, P411, DOI 10.1007/s00262-007-0383-3
   Myers JA, 2021, NAT REV CLIN ONCOL, V18, P85, DOI 10.1038/s41571-020-0426-7
   Ng YY, 2021, CANCER GENE THER, DOI 10.1038/s41417-021-00365-x
   Ng YY, 2020, MOL THER-ONCOLYTICS, V16, P75, DOI 10.1016/j.omto.2019.12.006
   Ni ZY, 2014, STEM CELLS, V32, P1021, DOI 10.1002/stem.1611
   O'Donnell JS, 2019, NAT REV CLIN ONCOL, V16, P151, DOI 10.1038/s41571-018-0142-8
   Oelsner S, 2019, INT J CANCER, V145, P1935, DOI 10.1002/ijc.32269
   Oelsner S, 2017, CYTOTHERAPY, V19, P235, DOI 10.1016/j.jcyt.2016.10.009
   Ojo EO, 2019, SCI REP-UK, V9, DOI 10.1038/s41598-019-51287-6
   Pahl JHW, 2018, CANCER IMMUNOL RES, V6, P517, DOI 10.1158/2326-6066.CIR-17-0550
   Pan J, 2021, J CLIN ONCOL, V39, P3340, DOI 10.1200/JCO.21.00389
   Pan J, 2020, LEUKEMIA, V34, P3382, DOI 10.1038/s41375-020-0831-z
   Pan J, 2019, LEUKEMIA, V33, P2854, DOI 10.1038/s41375-019-0488-7
   Pardoll DM, 2012, NAT REV CANCER, V12, P252, DOI 10.1038/nrc3239
   Pinz KG, 2017, ONCOTARGET, V8, P112783, DOI 10.18632/oncotarget.22626
   Qu Y, 2018, Zhonghua Yi Xue Za Zhi, V98, P860, DOI 10.3760/cma.j.issn.0376-2491.2018.11.014
   Quintarelli C, 2020, LEUKEMIA, V34, P1102, DOI 10.1038/s41375-019-0613-7
   Rezvani K, 2017, MOL THER, V25, P1769, DOI 10.1016/j.ymthe.2017.06.012
   Romanski A, 2016, J CELL MOL MED, V20, P1287, DOI 10.1111/jcmm.12810
   Romee R, 2016, SCI TRANSL MED, V8, DOI 10.1126/scitranslmed.aaf2341
   Romee R, 2012, BLOOD, V120, P4751, DOI 10.1182/blood-2012-04-419283
   Rostovskaya M, 2012, NUCLEIC ACIDS RES, V40, DOI 10.1093/nar/gks643
   Sahm C, 2012, CANCER IMMUNOL IMMUN, V61, P1451, DOI 10.1007/s00262-012-1212-x
   Sanmamed MF, 2018, CELL, V175, P313, DOI 10.1016/j.cell.2018.09.035
   Sarhan D, 2018, CANCER IMMUNOL RES, V6, P766, DOI 10.1158/2326-6066.CIR-17-0498
   Sarhan D, 2016, CANCER RES, V76, P5696, DOI 10.1158/0008-5472.CAN-16-0839
   Schirrmann T, 2005, LEUKEMIA RES, V29, P301, DOI 10.1016/j.leukres.2004.07.005
   Schonfeld K, 2015, MOL THER, V23, P330, DOI [10.1038/mt.2014.21, 10.1038/mt.2014.219]
   Shiozawa M, 2018, BMC IMMUNOL, V19, DOI 10.1186/s12865-018-0262-z
   Siegler EL, 2018, CELL STEM CELL, V23, P160, DOI 10.1016/j.stem.2018.07.007
   Steven A, 2016, RESPIROLOGY, V21, P821, DOI 10.1111/resp.12789
   Subrakova VG, 2020, VAVILOVSKII ZH GENET, V24, P80, DOI 10.18699/VJ20.598
   Suerth JD, 2016, J MOL MED, V94, P83, DOI 10.1007/s00109-015-1327-6
   Sutlu T, 2010, CYTOTHERAPY, V12, P1044, DOI 10.3109/14653249.2010.504770
   Tanaka A, 2017, CELL RES, V27, P109, DOI 10.1038/cr.2016.151
   Tang XW, 2018, AM J CANCER RES, V8, P1083
   Teng JMC, 1996, J IMMUNOL, V156, P3222
   Topfer K, 2015, J IMMUNOL, V194, P3201, DOI 10.4049/jimmunol.1400330
   Ueda T, 2020, CANCER SCI, V111, P1478, DOI 10.1111/cas.14374
   Urosevic M, 2008, CANCER RES, V68, P627, DOI 10.1158/0008-5472.CAN-07-2704
   Vallera DA, 2016, CLIN CANCER RES, V22, P3440, DOI 10.1158/1078-0432.CCR-15-2710
   Vargas JE, 2016, J TRANSL MED, V14, DOI 10.1186/s12967-016-1047-x
   Vasu S, 2015, CYTOTHERAPY, V17, P1582, DOI 10.1016/j.jcyt.2015.07.020
   Vitale M, 2014, EUR J IMMUNOL, V44, P1582, DOI 10.1002/eji.201344272
   Vivier E, 2006, IMMUNOL LETT, V107, P1, DOI 10.1016/j.imlet.2006.07.004
   Wallace A, 2008, CLIN CANCER RES, V14, P3966, DOI 10.1158/1078-0432.CCR-08-0356
   Wang J, 2018, J IMMUNOTHER CANCER, V6, DOI 10.1186/s40425-018-0441-8
   Wei T, 2021, ONCOIMMUNOLOGY, V10, DOI 10.1080/2162402X.2021.1929726
   Wilcox RA, 2002, J IMMUNOL, V169, P4230, DOI 10.4049/jimmunol.169.8.4230
   Wrona E, 2021, INT J MOL SCI, V22, DOI 10.3390/ijms22115899
   Wu QQ, 2015, CELL RES, V25, P1314, DOI 10.1038/cr.2015.118
   Wu X, 2019, B CANCER, V106, P946, DOI 10.1016/j.bulcan.2019.03.012
   Xia JF, 2020, BIOSCI TRENDS, V14, P354, DOI 10.5582/bst.2020.03308
   Xiao L, 2019, MOL THER, V27, P1114, DOI 10.1016/j.ymthe.2019.03.011
   Xie GZ, 2020, EBIOMEDICINE, V59, DOI 10.1016/j.ebiom.2020.102975
   Xing DX, 2010, J IMMUNOTHER, V33, P684, DOI 10.1097/CJI.0b013e3181e475e9
   Xu J, 2020, J HEMATOL ONCOL, V13, DOI 10.1186/s13045-020-00996-x
   Xu YX, 2019, J HEMATOL ONCOL, V12, DOI 10.1186/s13045-019-0732-7
   Yang S, 2020, FRONT PHARMACOL, V11, DOI 10.3389/fphar.2020.01089
   Yang Y, 2016, CANCER IMMUNOL RES, V4, P215, DOI 10.1158/2326-6066.CIR-15-0118
   Yang YP, 2015, J CLIN INVEST, V125, P3335, DOI 10.1172/JCI83871
   You FT, 2019, AM J CANCER RES, V9, P64
   Zamai L, 2020, CELLS-BASEL, V9, DOI 10.3390/cells9030753
   Zeng JM, 2017, STEM CELL REP, V9, P1796, DOI 10.1016/j.stemcr.2017.10.020
   Zhang CC, 2016, JNCI-J NATL CANCER I, V108, DOI 10.1093/jnci/djv375
   Zhang G, 2013, IMMUNOL CELL BIOL, V91, P615, DOI 10.1038/icb.2013.45
   Zhang LS, 2021, AM J CANCER RES, V11, P1770
   Zhang LS, 2021, CELL BIOSCI, V11, DOI [10.1186/s13578-020-00516-x, 10.16505/j.2095-0136.2020.0078]
   Zhang LS, 2018, STEM CELL REP, V11, P497, DOI 10.1016/j.stemcr.2018.06.019
   Zhang LS, 2018, STEM CELL RES THER, V9, DOI 10.1186/s13287-018-0926-x
   Zhang Q, 2018, J IMMUNOL RES, V2018, DOI 10.1155/2018/4263520
   Zhang Q, 2018, NAT IMMUNOL, V19, P723, DOI 10.1038/s41590-018-0132-0
   Zhang Q, 2017, J IMMUNOL RES, V2017, DOI 10.1155/2017/6915912
   Zhang Y, 2007, IMMUNOLOGY, V121, P258, DOI 10.1111/j.1365-2567.2007.02573.x
   Zhang YY, 2021, FRONT IMMUNOL, V12, DOI 10.3389/fimmu.2021.799206
   Zhao LJ, 2019, FRONT IMMUNOL, V10, DOI 10.3389/fimmu.2019.02250
   Zhu H, 2020, CELL STEM CELL, V27, P224, DOI 10.1016/j.stem.2020.05.008
NR 165
TC 0
Z9 0
U1 7
U2 7
PU BMC
PI LONDON
PA CAMPUS, 4 CRINAN ST, LONDON N1 9XW, ENGLAND
EI 2050-7771
J9 BIOMARK RES
JI Biomark. Res.
PD MAR 18
PY 2022
VL 10
IS 1
AR 12
DI 10.1186/s40364-022-00364-6
PG 19
WC Oncology; Medicine, Research & Experimental
WE Science Citation Index Expanded (SCI-EXPANDED)
SC Oncology; Research & Experimental Medicine
GA ZV5ZP
UT WOS:000770608400001
PM 35303962
OA gold, Green Published
DA 2022-05-19
ER

PT J
AU Elahi, R
   Heidary, AH
   Hadiloo, K
   Esmaeilzadeh, A
AF Elahi, Reza
   Heidary, Amir Hossein
   Hadiloo, Kaveh
   Esmaeilzadeh, Abdolreza
TI Chimeric Antigen Receptor-Engineered Natural Killer (CAR NK) Cells in
   Cancer Treatment; Recent Advances and Future Prospects
SO STEM CELL REVIEWS AND REPORTS
LA English
DT Article
DE Chimeric antigen receptor; Natural killer cell; Immunotherapy;
   Challenges; Cancer
ID EX-VIVO EXPANSION; T-CELLS; NK-92 CELLS; ANTITUMOR-ACTIVITY; CORD BLOOD;
   TUMOR MICROENVIRONMENT; LYMPHOMA ACTIVITY; GENE-TRANSFER; FEEDER CELLS;
   STEM-CELLS
AB Natural Killer (NK) cells are critical members of the innate immunity lymphocytes and have a critical role in host defense against malignant cells. Adoptive cell therapy (ACT) using chimeric antigen receptor (CAR) redirects the specificity of the immune cell against a target-specific antigen. ACT has recently created an outstanding opportunity for cancer treatment. Unlike CAR-armored T cells which hadnsome shortcomings as the CAR-receiving construct, Major histocompatibility complex (MHC)-independency, shorter lifespan, the potential to produce an off-the-shelf immune product, and potent anti-tumor properties of the NK cells has introduced NK cells as a potent alternative target for expression of CAR. Here, we aim to provide an updated overview on the current improvements in CAR NK design and immunobiology and describe the potential of CAR-modified NK cells as an alternative "off-the-shelf" carrier of CAR. We also provide lists for the sources of NK cells in the process of CAR NK cell production, different methods for transduction of the CAR genetic sequence to NK cells, the differences between CAR T and CAR NK, and CAR NK-targeted tumor antigens in current studies. Additionally, we provide data on recently published preclinical and clinical studies of CAR NK therapy and a list of finished and ongoing clinical trials. For achieving CAR NK products with higher efficacy and safety, we discuss current challenges in transduction and expansion of CAR NK cells, CAR NK therapy side effects, and challenges that limit the optimal efficacy of CAR NK cells and recommend possible solutions to enhance the persistence, function, safety, and efficacy of CAR NK cells with a special focus on solid tumors.
C1 [Elahi, Reza; Heidary, Amir Hossein] Zanjan Univ Med Sci, Zanjan, Iran.
   [Hadiloo, Kaveh] Zanjan Univ Med Sci, Sch Med, Zanjan, Iran.
   [Esmaeilzadeh, Abdolreza] Zanjan Univ Med Sci, Dept Immunol, Zanjan, Iran.
   [Esmaeilzadeh, Abdolreza] Zanjan Univ Med Sci, Canc Gene Therapy Res Ctr CGRC, Zanjan, Iran.
RP Esmaeilzadeh, A (通讯作者)，Zanjan Univ Med Sci, Dept Immunol, Zanjan, Iran.; Esmaeilzadeh, A (通讯作者)，Zanjan Univ Med Sci, Canc Gene Therapy Res Ctr CGRC, Zanjan, Iran.
EM a46reza@zums.ac.ir
RI Esmaeilzadeh, Abdolreza/O-5770-2016
OI Esmaeilzadeh, Abdolreza/0000-0002-5402-3967
CR Afolabi LO, 2019, IMMUNOLOGY, V158, P63, DOI 10.1111/imm.13094
   Altvater B, 2009, CLIN CANCER RES, V15, P4857, DOI 10.1158/1078-0432.CCR-08-2810
   Alvarez M, 2020, FRONT IMMUNOL, V11, DOI 10.3389/fimmu.2020.00007
   Ao X, 2019, J IMMUNOTHER, V42, P284, DOI 10.1097/CJI.0000000000000286
   Armeanu S, 2005, CANCER RES, V65, P6321, DOI 10.1158/0008-5472.CAN-04-4252
   Azoulay E, 2020, INTENS CARE MED, V46, P1723, DOI 10.1007/s00134-020-06193-1
   Bachanova V, 2020, BLOOD, V136, DOI 10.1182/blood-2020-141606
   Barry KC, 2018, NAT MED, V24, P1178, DOI 10.1038/s41591-018-0085-8
   Basar R, 2020, HEMATOL-AM SOC HEMAT, P570, DOI 10.1182/hematology.2020002547
   Basse Y., 2014, NK CELLS TUMOR MICRO, V19
   Beldi-Ferchiou A, 2017, INT J MOL SCI, V18, DOI 10.3390/ijms18102129
   Ben-Shmuel A, 2020, FRONT IMMUNOL, V11, DOI 10.3389/fimmu.2020.00275
   Benichou G, 2011, CURR OPIN ORGAN TRAN, V16, P47, DOI 10.1097/MOT.0b013e32834254cf
   Bernal-Crespo V., 2020, TUMOR RESPONSIVE MUL
   Bhat J, 2019, FRONT IMMUNOL, V10, DOI 10.3389/fimmu.2019.00569
   Billadeau DD, 2003, NAT IMMUNOL, V4, P557, DOI 10.1038/ni929
   Bjordahl, 2019, FT596 AM SOC HEM
   Boissel L, 2013, ONCOIMMUNOLOGY, V2, DOI 10.4161/onci.26527
   Boissel L, 2009, LEUKEMIA RES, V33, P1255, DOI 10.1016/j.leukres.2008.11.024
   Bonifant CL, 2016, MOL THER-ONCOLYTICS, V3, DOI 10.1038/mto.2016.11
   Bueno C, 2019, LEUKEMIA, V33, P2090, DOI 10.1038/s41375-019-0418-8
   Cao BH, 2020, BIOCHEM BIOPH RES CO, V524, P96, DOI 10.1016/j.bbrc.2020.01.053
   Carlsten M, 2015, FRONT IMMUNOL, V6, DOI 10.3389/fimmu.2015.00266
   Casucci M, 2011, J CANCER, V2, P378, DOI 10.7150/jca.2.378
   Chang LQ, 2015, LAB CHIP, V15, P3147, DOI 10.1039/c5lc00553a
   Chen HL, 2019, FRONT MED-PRC, V13, P610, DOI 10.1007/s11684-019-0714-8
   Chen XL, 2016, ONCOTARGET, V7, P27764, DOI 10.18632/oncotarget.8526
   Chen Y, 2017, ONCOTARGET, V8, P37128, DOI 10.18632/oncotarget.16201
   Cheng M, 2013, CELL MOL IMMUNOL, V10, P230, DOI 10.1038/cmi.2013.10
   Chmielewski M, 2014, IMMUNOL REV, V257, P83, DOI 10.1111/imr.12125
   Chu J, 2014, LEUKEMIA, V28, P917, DOI 10.1038/leu.2013.279
   Chu YY, 2017, ONCOIMMUNOLOGY, V6, DOI 10.1080/2162402X.2017.1341031
   Cichocki F, 2016, LEUKEMIA, V30, P456, DOI 10.1038/leu.2015.260
   Cohen JB., 2015, CAR ENG NK CELLS TAR, V5, P1
   Daher M, 2021, BLOOD, V137, P624, DOI 10.1182/blood.2020007748
   Dai H, 2020, BUILD SIMUL-CHINA, V13, P1321, DOI 10.1007/s12273-020-0703-5
   Danthinne X, 2000, GENE THER, V7, P1707, DOI 10.1038/sj.gt.3301301
   Daver N, 2020, BLOOD, V135, P703, DOI 10.1182/blood.2020004791
   de Jonge K, 2019, SCI REP-UK, V9, DOI 10.1038/s41598-019-40933-8
   Denman CJ, 2012, PLOS ONE, V7, DOI 10.1371/journal.pone.0030264
   Di Maio M, 2016, NAT REV CLIN ONCOL, V13, P319, DOI 10.1038/nrclinonc.2015.222
   Ding Lijuan, 2021, Stem Cell Investig, V8, P1, DOI 10.21037/sci-2020-029
   Drent E, 2018, PLOS ONE, V13, DOI 10.1371/journal.pone.0197349
   Elahi R, 2018, FRONT IMMUNOL, V9, DOI 10.3389/fimmu.2018.01717
   Engineering C., 2020, OPTIMIZATION CAR T C, V139
   Esmaeilzadeh A, 2020, BIOMED PHARMACOTHER, V123, DOI 10.1016/j.biopha.2019.109685
   Fabian KP, 2020, J IMMUNOTHER CANCER, V8, DOI 10.1136/jitc-2019-000450
   Fang F, 2019, CANCER BIOL MED, V16, P647, DOI 10.20892/j.issn.2095-3941.2019.0187
   Fernandez, 2018, NKG2D CAR TRANSDUCED, DOI [10.1182/blood-2018-99-114522, DOI 10.1182/BLOOD-2018-99-114522]
   Frauenfeld L, 2021, CD276 NOVEL CAR NK 9, V4
   Gargett T, 2014, FRONT PHARMACOL, V5, DOI 10.3389/fphar.2014.00235
   Gasser S, 2005, NATURE, V436, P1186, DOI 10.1038/nature03884
   Genssler S, 2016, ONCOIMMUNOLOGY, V5, DOI 10.1080/2162402X.2015.1119354
   Giavridis T, 2018, NAT MED, V24, P731, DOI 10.1038/s41591-018-0041-7
   Glienke W, 2015, FRONT PHARMACOL, V6, DOI 10.3389/fphar.2015.00021
   Gong W, 2010, TISSUE ANTIGENS, V76, P467, DOI 10.1111/j.1399-0039.2010.01535.x
   Grosser R, 2019, CANCER CELL, V36, P471, DOI 10.1016/j.ccell.2019.09.006
   Guedan S, 2019, MOL THER-METH CLIN D, V12, P145, DOI 10.1016/j.omtm.2018.12.009
   Gust J., 2020, NEUROTOXICITIES CAR, P83
   Gutierrez C, 2020, J CRIT CARE, V58, P58, DOI 10.1016/j.jcrc.2020.04.008
   Hartmann J, 2017, EMBO MOL MED, V9, P1183, DOI 10.15252/emmm.201607485
   Heczey A, 2020, NAT MED, V26, P1686, DOI 10.1038/s41591-020-1074-2
   Herrera L, 2019, SCI REP-UK, V9, DOI 10.1038/s41598-019-55239-y
   Hoogstad-van Evert JS, 2020, GYNECOL ONCOL, V157, P810, DOI 10.1016/j.ygyno.2020.03.020
   Hu WH, 2019, CANCER IMMUNOL IMMUN, V68, P365, DOI 10.1007/s00262-018-2281-2
   Hu WL, 2019, FRONT IMMUNOL, V10, DOI 10.3389/fimmu.2019.01205
   Hu Y, 2018, ACTA PHARMACOL SIN, V39, P167, DOI 10.1038/aps.2017.125
   Hu ZW, 2020, SCI REP-UK, V10, DOI 10.1038/s41598-020-59736-3
   Huang Y, 2020, CANCER MANAG RES, V12, P3247, DOI 10.2147/CMAR.S253565
   Huntington, 2018, EFFICIENT GENOME EDI
   Imai C, 2005, BLOOD, V106, P376, DOI 10.1182/blood-2004-12-4797
   Imamura M, 2014, BLOOD, V124, P1081, DOI 10.1182/blood-2014-02-556837
   Ingegnere T, 2019, FRONT IMMUNOL, V10, DOI 10.3389/fimmu.2019.00957
   Jamali A, 2020, FRONT IMMUNOL, V11, DOI 10.3389/fimmu.2020.02028
   Ji QJ, 2016, NAT COMMUN, V7, DOI 10.1038/ncomms11000
   Jiang H, 2014, MOL ONCOL, V8, P297, DOI 10.1016/j.molonc.2013.12.001
   Jiang Y-Z, 2020, NATURAL KILLER CELLS, V19, P1
   Jo H, 2021, INT J MOL SCI, V22, DOI 10.3390/ijms22020656
   Jones Benjamin S, 2014, Front Pharmacol, V5, P254, DOI 10.3389/fphar.2014.00254
   Jureczek J, 2020, UNICAR MODIFIED OFF, V10, P1
   Kailayangiri S, 2017, ONCOIMMUNOLOGY, V6, DOI 10.1080/2162402X.2016.1250050
   Kamiya T, 2019, J CLIN INVEST, V129, P2094, DOI 10.1172/JCI123955
   Karadimitris A, 2020, CANCER CELL, V37, P426, DOI 10.1016/j.ccell.2020.03.018
   Kararoudi MN, 2020, BLOOD, V136, DOI 10.1182/blood-2020-142494
   Khan M, 2020, FRONT IMMUNOL, V11, DOI 10.3389/fimmu.2020.00167
   Kim KW, 2020, INT J RADIAT ONCOL, V108, P115, DOI 10.1016/j.ijrobp.2019.09.041
   Klapdor R, 2017, HUM GENE THER, V28, P886, DOI 10.1089/hum.2017.168
   Klingemann H, 2016, FRONT IMMUNOL, V7, DOI 10.3389/fimmu.2016.00091
   Klingemann H, 2014, ONCOIMMUNOLOGY, V3, DOI 10.4161/onci.28147
   Kloess S, 2019, HUM GENE THER, V30, P381, DOI 10.1089/hum.2018.247
   Kloss CC, 2013, NAT BIOTECHNOL, V31, P71, DOI 10.1038/nbt.2459
   Kloss S, 2017, HUM GENE THER, V28, P897, DOI 10.1089/hum.2017.157
   Knorr DA, 2013, STEM CELL TRANSL MED, V2, P274, DOI 10.5966/sctm.2012-0084
   Kochneva GV, 2020, MOL BIOL+, V54, P1, DOI 10.1134/S0026893320010100
   Kohrt HE, 2014, BLOOD, V123, P678, DOI 10.1182/blood-2013-08-519199
   Koneru M, 2015, J TRANSL MED, V13, DOI 10.1186/s12967-015-0460-x
   Kontoyiannis, 2017, TGF BETA SMAD SIG S1, V130, P53
   Korenevskii AV, 2018, B EXP BIOL MED+, V165, P564, DOI 10.1007/s10517-018-4214-7
   Kriegsmann K, 2018, EUR J HAEMATOL, V101, P750, DOI 10.1111/ejh.13170
   Kuang, 2020, DUAL SPECIFIC CD19 C, V20, P1
   KUWANA Y, 1987, BIOCHEM BIOPH RES CO, V149, P960, DOI 10.1016/0006-291X(87)90502-X
   Kvalheim G., 2017, TCR BASED CHIMERIC A, V7, P1
   Lanier LL, 2008, NAT IMMUNOL, V9, P495, DOI 10.1038/ni1581
   Lanier LL, 2009, IMMUNOL REV, V227, P150, DOI 10.1111/j.1600-065X.2008.00720.x
   Lee, 2021, NOVEL OFF THE SHELF, V13, P2724
   Lee JM, 2019, INT J MOL SCI, V20, DOI 10.3390/ijms20081825
   Lee K, 2017, NAT BIOMED ENG, V1, P889, DOI 10.1038/s41551-017-0137-2
   LI LL, 2020, ZOU R CJJOC, V11, P5424
   Li MF, 2020, BIOCHEM BIOPH RES CO, V523, P745, DOI 10.1016/j.bbrc.2020.01.005
   Li Y, 2018, CELL STEM CELL, V23, P181, DOI 10.1016/j.stem.2018.06.002
   Lim RM, 2020, ACS CHEM BIOL, V15, P2299, DOI 10.1021/acschembio.0c00537
   Lin C, 2018, BBA-REV CANCER, V1869, P200, DOI 10.1016/j.bbcan.2018.01.005
   Liu E, 2018, LEUKEMIA, V32, P520, DOI 10.1038/leu.2017.226
   Liu EL, 2020, NEW ENGL J MED, V382, P545, DOI 10.1056/NEJMoa1910607
   Liu XJ, 2017, CELL RES, V27, P154, DOI 10.1038/cr.2016.142
   Liu Y, 2020, CELL PROLIFERAT, V53, DOI 10.1111/cpr.12858
   Lu CG, 2020, MOL IMMUNOL, V122, P200, DOI 10.1016/j.molimm.2020.04.016
   Luo H, 2019, FRONT ONCOL, V9, DOI 10.3389/fonc.2019.01448
   Mahaweni NM, 2018, FRONT IMMUNOL, V9, DOI 10.3389/fimmu.2018.02848
   Mantesso S, 2020, GENETIC ENG NATURAL, V11
   Martin-Antonio B, 2017, INT J MOL SCI, V18, DOI 10.3390/ijms18091868
   Matosevic S, 2018, J IMMUNOL RES, V2018, DOI 10.1155/2018/4054815
   Mehta RS, 2018, INT J HEMATOL, V107, P262, DOI 10.1007/s12185-018-2407-5
   Melaiu O, 2020, FRONT IMMUNOL, V10, DOI 10.3389/fimmu.2019.03038
   Mensali N, 2019, EBIOMEDICINE, V40, P106, DOI 10.1016/j.ebiom.2019.01.031
   Micucci F, 2006, EXP HEMATOL, V34, P1344, DOI 10.1016/j.exphem.2006.06.001
   Miller JS, 2005, BLOOD, V105, P3051, DOI 10.1182/blood-2004-07-2974
   Modak S, 2018, ONCOIMMUNOLOGY, V7, DOI 10.1080/2162402X.2018.1461305
   Mohammed S, 2017, MOL THER, V25, P249, DOI 10.1016/j.ymthe.2016.10.016
   Mohanty R, 2019, ONCOL REP, V42, P2183, DOI 10.3892/or.2019.7335
   Montagner IM, 2020, CELLS-BASEL, V9, DOI 10.3390/cells9061382
   Morgan MA, 2020, FRONT IMMUNOL, V11, DOI 10.3389/fimmu.2020.01965
   Morsut L, 2016, CELL, V164, P780, DOI 10.1016/j.cell.2016.01.012
   Muller T, 2008, CANCER IMMUNOL IMMUN, V57, P411, DOI 10.1007/s00262-007-0383-3
   Murakami T, 2018, ANTICANCER RES, V38, P5049, DOI 10.21873/anticanres.12824
   Nakazawa T, 2020, CELLS-BASEL, V9, DOI 10.3390/cells9040998
   Nalvarte IJSctm, HSC IPS CELL DERIVED, V2021
   NAUME B, 1992, J IMMUNOL, V148, P2429
   Navin I, 2020, CANCERS, V12, DOI 10.3390/cancers12123871
   Ng YY, 2020, MOL THER-ONCOLYTICS, V16, P75, DOI 10.1016/j.omto.2019.12.006
   Oelsner S, 2019, INT J CANCER, V145, P1935, DOI 10.1002/ijc.32269
   Oelsner S, 2017, CYTOTHERAPY, V19, P235, DOI 10.1016/j.jcyt.2016.10.009
   Olson JA, 2010, BLOOD, V115, P4293, DOI 10.1182/blood-2009-05-222190
   Oncology T, 2020, PROGRAMMABLE MULTITA, P1
   Osali A, 2020, PHARMACOL RES, V161, DOI 10.1016/j.phrs.2020.105094
   Oyer JL, 2018, ONCOIMMUNOLOGY, V7, DOI 10.1080/2162402X.2018.1509819
   Papathanasiou MM, 2020, CANCER GENE THER, V27, P799, DOI 10.1038/s41417-019-0157-z
   Pearce A, 2017, PLOS ONE, V12, DOI 10.1371/journal.pone.0184360
   Pfefferle A, 2020, CANCERS, V12, DOI 10.3390/cancers12030706
   Philip B, 2014, BLOOD, V124, P1277, DOI 10.1182/blood-2014-01-545020
   Pinz KG, 2017, ONCOTARGET, V8, P112783, DOI 10.18632/oncotarget.22626
   Pontrelli P, 2020, FRONT IMMUNOL, V11, DOI 10.3389/fimmu.2020.01454
   Rafiq S, 2015, CYTOTHERAPY, V17, pS23, DOI 10.1016/j.jcyt.2015.03.384
   Ravi D, 2020, LEUKEMIA, V34, P1291, DOI 10.1038/s41375-019-0663-x
   Ren JT, 2017, PROTEIN CELL, V8, P634, DOI 10.1007/s13238-017-0410-x
   Restifo NP, 2012, NAT REV IMMUNOL, V12, P269, DOI 10.1038/nri3191
   Rezvani K., CHIMERIC ANTIGEN REC
   Rezvani K, 2017, MOL THER, V25, P1769, DOI 10.1016/j.ymthe.2017.06.012
   Romanski A, 2016, J CELL MOL MED, V20, P1287, DOI 10.1111/jcmm.12810
   Rotolo A, 2018, CANCER CELL, V34, P596, DOI 10.1016/j.ccell.2018.08.017
   Roybal KT, 2016, CELL, V164, P770, DOI 10.1016/j.cell.2016.01.011
   Saetersmoen ML, 2019, SEMIN IMMUNOPATHOL, V41, P59, DOI 10.1007/s00281-018-0721-x
   Sait S, 2017, EXPERT REV ANTICANC, V17, P889, DOI 10.1080/14737140.2017.1364995
   Santomasso Bianca, 2019, Am Soc Clin Oncol Educ Book, V39, P433, DOI 10.1200/EDBK_238691
   Savan R, 2010, METHODS MOL BIOL, V612, P209, DOI 10.1007/978-1-60761-362-6_14
   Schmidt P, 2021, FRONT IMMUNOL, V11, DOI 10.3389/fimmu.2020.611163
   Schonfeld K, 2015, MOL THER, V23, P330, DOI [10.1038/mt.2014.21, 10.1038/mt.2014.219]
   Seidel D, 2015, CANCER IMMUNOL IMMUN, V64, P621, DOI 10.1007/s00262-015-1669-5
   Sentman CL, 2014, CANCER J, V20, P156, DOI 10.1097/PPO.0000000000000029
   Seo H, 2018, CANCER IMMUNOL RES, V6, P685, DOI 10.1158/2326-6066.CIR-17-0708
   Shah NN, 2015, BLOOD, V125, P784, DOI 10.1182/blood-2014-07-592881
   Shaim H, 2015, CYTOTHERAPY, V17, P1, DOI 10.1016/j.jcyt.2014.12.001
   Sheth VS, 2021, BONE MARROW TRANSPL, V56, P552, DOI 10.1038/s41409-020-01134-4
   Shin MH, 2020, IMMUNE NETW, V20, DOI 10.4110/in.2020.20.e14
   Siegler EL, 2018, CELL STEM CELL, V23, P160, DOI 10.1016/j.stem.2018.07.007
   Siegler EL, 2017, MOL THER, V25, P2607, DOI 10.1016/j.ymthe.2017.08.010
   Slattery K, 2019, FRONT IMMUNOL, V10, DOI 10.3389/fimmu.2019.02915
   Sorathia, 2021, CRISPR TARGETED CAR
   Squibb FB-M, LISOKABTAGEN MARALEU
   Stojanovic A, 2018, NAT IMMUNOL, V19, P650, DOI 10.1038/s41590-018-0142-y
   Streltsova MA, 2017, J IMMUNOL METHODS, V450, P90, DOI 10.1016/j.jim.2017.08.003
   Sun JC, 2018, CSH PERSPECT BIOL, V10, DOI 10.1101/cshperspect.a029538
   Tahmasebi S, 2019, STEM CELL REV REP, V15, P619, DOI 10.1007/s12015-019-09901-7
   Tang XW, 2018, AM J CANCER RES, V8, P1083
   Theelen WSME, 2019, JAMA ONCOL, V5, P1276, DOI 10.1001/jamaoncol.2019.1478
   Theoharis S, 2021, J PHARM SCI-US, V110, P1909, DOI 10.1016/j.xphs.2021.02.006
   Thistlethwaite FC, 2017, CANCER IMMUNOL IMMUN, V66, P1425, DOI 10.1007/s00262-017-2034-7
   Topfer K, 2015, J IMMUNOL, V194, P3201, DOI 10.4049/jimmunol.1400330
   Trager JB., 2020, AM ASS CANC RES
   Tran J, 2007, MOL THER, V15, P1331, DOI 10.1038/sj.mt.6300184
   TRINCHIERI G, 1984, J EXP MED, V160, P1147, DOI 10.1084/jem.160.4.1147
   Tuininga K, 2020, BMJ SPECIALIST J
   Ueda T, 2020, CANCER SCI, V111, P1478, DOI 10.1111/cas.14374
   Urena-Bailen G, 2020, BRIEF FUNCT GENOMICS, V19, P191, DOI 10.1093/bfgp/elz039
   Vassaux G, 2004, EXPERT OPIN BIOL TH, V4, P519
   Veluchamy JP, 2017, FRONT IMMUNOL, V8, DOI 10.3389/fimmu.2017.00631
   Vey Norbert, 2018, Oncotarget, V9, P17675, DOI 10.18632/oncotarget.24832
   Viola D, 2021, LEUKEMIA, V35, P189, DOI 10.1038/s41375-020-0810-4
   Vitale M, 2014, EUR J IMMUNOL, V44, P1582, DOI 10.1002/eji.201344272
   Vizcardo R, 2013, CELL STEM CELL, V12, P31, DOI 10.1016/j.stem.2012.12.006
   Wagner J, 2017, FRONT IMMUNOL, V8, DOI 10.3389/fimmu.2017.00676
   Wang H, 2020, IPSC DERIVED NK CELL, V12
   Wang J, 2018, J IMMUNOTHER CANCER, V6, DOI 10.1186/s40425-018-0441-8
   Wang KJ, 2019, EXPERT OPIN BIOL TH, V19, P141, DOI 10.1080/14712598.2019.1559293
   Wang WN, 2017, IMMUNOTHERAPY-UK, V9, P753, DOI 10.2217/imt-2017-0022
   Wang WX, 2020, CANCER LETT, V472, P175, DOI 10.1016/j.canlet.2019.11.033
   Wang XM, 2020, BLOOD ADV, V4, P1950, DOI 10.1182/bloodadvances.2020001510
   Wang ZJ, 2017, CANCER IMMUNOL IMMUN, V66, P537, DOI 10.1007/s00262-017-1959-1
   Weiss T, 2018, CANCER RES, V78, P1031, DOI 10.1158/0008-5472.CAN-17-1788
   Wu JJJoH, 2021, NK CELL BASED CANC I, V14, P1
   Xiao L, 2019, MOL THER, V27, P1114, DOI 10.1016/j.ymthe.2019.03.011
   Xie GZ, 2020, EBIOMEDICINE, V59, DOI 10.1016/j.ebiom.2020.102975
   Xu YX, 2019, J HEMATOL ONCOL, V12, DOI 10.1186/s13045-019-0732-7
   Yang, 2018, RES SIGNIFICANCE CON, V16
   Yang Y, 2020, MOL THER-METH CLIN D, V18, P428, DOI 10.1016/j.omtm.2020.06.014
   Ye CX, 2018, SIGNAL TRANSDUCT TAR, V3, DOI 10.1038/s41392-017-0002-5
   Yeku OO, 2017, SCI REP-UK, V7, DOI 10.1038/s41598-017-10940-8
   Yeku OO, 2016, BIOCHEM SOC T, V44, P412, DOI 10.1042/BST20150291
   Yilmaz A, 2020, J HEMATOL ONCOL, V13, DOI 10.1186/s13045-020-00998-9
   You FT, 2019, AM J CANCER RES, V9, P64
   Zah E, 2020, NAT COMMUN, V11, DOI 10.1038/s41467-020-16160-5
   Zenere G, 2019, DRUG DISCOV TODAY, V24, P983, DOI 10.1016/j.drudis.2019.02.002
   Zhang, 2017, APPL BIONICS BIOMECH, V10, P1
   Zhang CC, 2016, JNCI-J NATL CANCER I, V108, DOI 10.1093/jnci/djv375
   Zhang G, 2013, IMMUNOL CELL BIOL, V91, P615, DOI 10.1038/icb.2013.45
   Zhang H, 2020, EXP HEMATOL ONCOL, V9, DOI 10.1186/s40164-020-00190-2
   Zhang JG, 2019, INT J MOL SCI, V20, DOI 10.3390/ijms20020317
   Zhang L., 2020, TARGETING B7 H3 IMMU, P11
   Zhang Q, 2018, J IMMUNOL RES, V2018, DOI 10.1155/2018/4263520
   Zhen AJ, 2015, MOL THER, V23, P1358, DOI 10.1038/mt.2015.102
   Zhu HF, 2020, PATHOL ONCOL RES, V26, P2135, DOI 10.1007/s12253-019-00759-1
   Zhu H, 2020, CELL STEM CELL, V27, P224, DOI 10.1016/j.stem.2020.05.008
   Ziyun AY, 2019, E3S WEB C
NR 233
TC 4
Z9 4
U1 26
U2 41
PU SPRINGER
PI NEW YORK
PA ONE NEW YORK PLAZA, SUITE 4600, NEW YORK, NY, UNITED STATES
SN 2629-3269
EI 2629-3277
J9 STEM CELL REV REP
JI Stem Cell Rev. Rep.
PD DEC
PY 2021
VL 17
IS 6
BP 2081
EP 2106
DI 10.1007/s12015-021-10246-3
EA SEP 2021
PG 26
WC Cell & Tissue Engineering; Cell Biology; Medicine, Research &
   Experimental
WE Science Citation Index Expanded (SCI-EXPANDED)
SC Cell Biology; Research & Experimental Medicine
GA XB0RU
UT WOS:000691939600001
PM 34472037
OA Green Published, Bronze
DA 2022-05-19
ER

PT J
AU Marofi, F
   Saleh, MM
   Rahman, HS
   Suksatan, W
   Al-Gazally, ME
   Abdelbasset, WK
   Thangavelu, L
   Yumashev, AV
   Hassanzadeh, A
   Yazdanifar, M
   Motavalli, R
   Pathak, Y
   Naimi, A
   Baradaran, B
   Nikoo, M
   Khiavi, FM
AF Marofi, Faroogh
   Saleh, Marwan Mahmood
   Rahman, Heshu Sulaiman
   Suksatan, Wanich
   Al-Gazally, Moaed E.
   Abdelbasset, Walid Kamal
   Thangavelu, Lakshmi
   Yumashev, Alexei Valerievich
   Hassanzadeh, Ali
   Yazdanifar, Mahboubeh
   Motavalli, Roza
   Pathak, Yashwant
   Naimi, Adel
   Baradaran, Behzad
   Nikoo, Marzieh
   Khiavi, Farhad Motavalli
TI CAR-engineered NK cells; a promising therapeutic option for treatment of
   hematological malignancies
SO STEM CELL RESEARCH & THERAPY
LA English
DT Review
DE Natural killer (NK) cells; Chimeric antigen receptor (CAR);
   Immunotherapy; Hematological malignancies
ID NATURAL-KILLER-CELLS; CHIMERIC-ANTIGEN-RECEPTOR; SLEEPING-BEAUTY
   TRANSPOSON; CYTOKINE RELEASE SYNDROME; PLURIPOTENT STEM-CELLS; ACUTE
   MYELOID-LEUKEMIA; UMBILICAL-CORD BLOOD; T-CELLS; CANCER-IMMUNOTHERAPY;
   MESSENGER-RNA
AB Adoptive cell therapy has received a great deal of interest in the treatment of advanced cancers that are resistant to traditional therapy. The tremendous success of chimeric antigen receptor (CAR)-engineered T (CAR-T) cells in the treatment of cancer, especially hematological cancers, has exposed CAR's potential. However, the toxicity and significant limitations of CAR-T cell immunotherapy prompted research into other immune cells as potential candidates for CAR engineering. NK cells are a major component of the innate immune system, especially for tumor immunosurveillance. They have a higher propensity for immunotherapy in hematologic malignancies because they can detect and eliminate cancerous cells more effectively. In comparison to CAR-T cells, CAR-NK cells can be prepared from allogeneic donors and are safer with a lower chance of cytokine release syndrome and graft-versus-host disease, as well as being a more efficient antitumor activity with high efficiency for off-the-shelf production. Moreover, CAR-NK cells may be modified to target various antigens while also increasing their expansion and survival in vivo. Extensive preclinical research has shown that NK cells can be effectively engineered to express CARs with substantial cytotoxic activity against both hematological and solid tumors, establishing evidence for potential clinical trials of CAR-NK cells. In this review, we discuss recent advances in CAR-NK cell engineering in a variety of hematological malignancies, as well as the main challenges that influence the outcomes of CAR-NK cell-based tumor immunotherapies.
C1 [Marofi, Faroogh; Baradaran, Behzad] Tabriz Univ Med Sci, Immunol Res Ctr IRC, Tabriz, Iran.
   [Saleh, Marwan Mahmood] Univ Anbar, Coll Appl Sci, Dept Biophys, Ramadi, Iraq.
   [Rahman, Heshu Sulaiman] Univ Sulaimani, Coll Med, Sulaymaniyah, Iraq.
   [Rahman, Heshu Sulaiman] Komar Univ Sci & Technol, Dept Med Lab Sci, Chaq Chaq Qularaise, Sulaimaniyah, Iraq.
   [Suksatan, Wanich] Chulabhorn Royal Acad, HRH Princess Chulabhorn Coll Med Sci, Fac Nursing, Bangkok 10210, Thailand.
   [Al-Gazally, Moaed E.] Al Ameed Univ, Coll Med, Karbala, Iraq.
   [Abdelbasset, Walid Kamal] Prince Sattam Bin Abdulaziz Univ, Coll Appl Med Sci, Dept Hlth & Rehabil Sci, Al Kharj, Saudi Arabia.
   [Abdelbasset, Walid Kamal] Cairo Univ, Kasr Al Aini Hosp, Dept Phys Therapy, Giza, Egypt.
   [Thangavelu, Lakshmi] Saveetha Univ, Saveetha Inst Med & Tech Sci, Saveetha Dent Coll & Hosp, Dept Pharmacol, Chennai, Tamil Nadu, India.
   [Yumashev, Alexei Valerievich] Sechenov First Moscow State Med Univ, Moscow, Russia.
   [Hassanzadeh, Ali] Univ Tehran Med Sci, Sch Adv Technol Med, Dept Appl Cell Sci, Tehran, Iran.
   [Yazdanifar, Mahboubeh] Stanford Univ, Sch Med, Stem Cell Transplantat & Regenerat Med, Dept Pediat, Palo Alto, CA 94304 USA.
   [Motavalli, Roza] Tabriz Univ Med Sci, Stem Cell Res Ctr, Tabriz, Iran.
   [Pathak, Yashwant] Univ S Florida, Taneja Coll Pharm, Fac Affairs, Tampa, FL 33620 USA.
   [Pathak, Yashwant] Airlangga Univ, Fac Pharm, Surabaya, Indonesia.
   [Naimi, Adel] Sabzevar Univ Med Sci, Cellular & Mol Res Ctr, Sabzevar, Iran.
   [Nikoo, Marzieh] Kermanshah Univ Med Sci, Sch Med, Dept Immunol, Kermanshah, Iran.
   [Khiavi, Farhad Motavalli] Pasteur Inst Iran, Dept Virol, Tehran, Iran.
RP Khiavi, FM (通讯作者)，Pasteur Inst Iran, Dept Virol, Tehran, Iran.
EM farhadmotavallikhiavi@gmail.com
RI Naimi, Adel/AAB-1585-2020; Yumashev, Alexey V/H-2630-2018; Saleh, Marwan
   Mahmood/M-6945-2017; Abdelbasset, Walid Kamal/T-8648-2017; Suksatan,
   Wanich/AAJ-1920-2021; Baradaran, Behzad/AAQ-5177-2020; Thangavelu,
   Lakshmi/L-1320-2015
OI Naimi, Adel/0000-0001-6683-6845; Yumashev, Alexey V/0000-0002-5184-0195;
   Saleh, Marwan Mahmood/0000-0003-2034-0128; Abdelbasset, Walid
   Kamal/0000-0003-4703-661X; Suksatan, Wanich/0000-0003-1797-1260;
   Baradaran, Behzad/0000-0002-8642-6795; Thangavelu,
   Lakshmi/0000-0001-5662-1410
CR Bae DS, 2014, BLOOD RES, V49, P154, DOI 10.5045/br.2014.49.3.154
   Baragano Raneros A., 2019, ONCOIMMUNOLOGY, P8
   Barrett DM, 2013, HUM GENE THER, V24, P717, DOI 10.1089/hum.2013.075
   Benson DM, 2014, CANCER IMMUNOL RES, V2, P99, DOI 10.1158/2326-6066.CIR-13-0219
   Benson DM, 2011, BLOOD, V118, P6387, DOI 10.1182/blood-2011-06-360255
   Bernareggi D, 2019, EXP HEMATOL, V71, P13, DOI 10.1016/j.exphem.2018.12.005
   Billadeau DD, 2003, NAT IMMUNOL, V4, P557, DOI 10.1038/ni929
   Bjorkstrom NK, 2010, BLOOD, V116, P3853, DOI 10.1182/blood-2010-04-281675
   Bock AM, 2013, JOVE-J VIS EXP, DOI 10.3791/50337
   Boissel L, 2013, ONCOIMMUNOLOGY, V2, DOI 10.4161/onci.26527
   Boissel L, 2012, LEUKEMIA LYMPHOMA, V53, P958, DOI 10.3109/10428194.2011.634048
   Boissel L, 2009, LEUKEMIA RES, V33, P1255, DOI 10.1016/j.leukres.2008.11.024
   Brentjens R, 2010, MOL THER, V18, P666, DOI 10.1038/mt.2010.31
   Bruno A, 2014, JNCI-J NATL CANCER I, V106, DOI 10.1093/jnci/dju200
   Caligiuri MA, 2008, BLOOD, V112, P461, DOI 10.1182/blood-2007-09-077438
   Campbell KS, 2018, FRONT IMMUNOL, V9, DOI 10.3389/fimmu.2018.02551
   Campbell KS, 2013, J ALLERGY CLIN IMMUN, V132, P536, DOI 10.1016/j.jaci.2013.07.006
   Carlsten M, 2015, FRONT IMMUNOL, V6, DOI 10.3389/fimmu.2015.00266
   Chang YH, 2013, CANCER RES, V73, P1777, DOI 10.1158/0008-5472.CAN-12-3558
   Chen KH, 2017, LEUKEMIA, V31, P2151, DOI 10.1038/leu.2017.8
   Chen KH, 2016, ONCOTARGET, V7, P56219, DOI 10.18632/oncotarget.11019
   Chen Y, 2017, ONCOTARGET, V8, P37128, DOI 10.18632/oncotarget.16201
   Cheng M, 2013, CELL MOL IMMUNOL, V10, P230, DOI 10.1038/cmi.2013.10
   Cheng Q, 2015, CELL MOL IMMUNOL, V12, P681, DOI 10.1038/cmi.2014.59
   Chiossone L, 2018, NAT REV IMMUNOL, V18, P671, DOI 10.1038/s41577-018-0061-z
   Chouaib S, 2014, FRONT IMMUNOL, V5, DOI 10.3389/fimmu.2014.00095
   Chow VA, 2019, AM J HEMATOL, V94, pE209, DOI 10.1002/ajh.25505
   Chu J, 2014, LEUKEMIA, V28, P917, DOI 10.1038/leu.2013.279
   Chu YY, 2017, ONCOIMMUNOLOGY, V6, DOI 10.1080/2162402X.2017.1341031
   Chu YY, 2015, CANCER IMMUNOL RES, V3, P333, DOI 10.1158/2326-6066.CIR-14-0114
   Ciurea SO, 2017, BLOOD, V130, P1857, DOI 10.1182/blood-2017-05-785659
   Clark K, 2009, J BIOL CHEM, V284, P14136, DOI 10.1074/jbc.M109.000414
   Cooper MA, 2001, BLOOD, V97, P3146, DOI 10.1182/blood.V97.10.3146
   Curran EK, 2017, TRENDS IMMUNOL, V38, P513, DOI 10.1016/j.it.2017.04.004
   Daher M, 2021, CANCER DISCOV, V11, P45, DOI 10.1158/2159-8290.CD-20-0556
   Daher M, 2021, BLOOD, V137, P624, DOI 10.1182/blood.2020007748
   Daher M, 2018, CURR OPIN IMMUNOL, V51, P146, DOI 10.1016/j.coi.2018.03.013
   Davies JOJ, 2014, CYTOTHERAPY, V16, P1453, DOI 10.1016/j.jcyt.2014.03.009
   Davis ZB, 2015, CANCER J, V21, P486, DOI 10.1097/PPO.0000000000000156
   Dearden C, 2012, BLOOD, V120, P538, DOI 10.1182/blood-2012-01-380139
   Diefenbach A, 2003, CURR OPIN IMMUNOL, V15, P37, DOI 10.1016/S0952-7915(02)00007-9
   Dohner H, 2015, NEW ENGL J MED, V373, P1136, DOI 10.1056/NEJMra1406184
   Domogala A, 2016, CYTOTHERAPY, V18, P754, DOI 10.1016/j.jcyt.2016.02.008
   Eyquem J, 2017, NATURE, V543, P113, DOI 10.1038/nature21405
   Fan MX, 2017, J HEMATOL ONCOL, V10, DOI 10.1186/s13045-017-0519-7
   Farag SS, 2006, BLOOD REV, V20, P123, DOI 10.1016/j.blre.2005.10.001
   Fujisaki H, 2009, CANCER RES, V69, P4010, DOI 10.1158/0008-5472.CAN-08-3712
   Gang M, 2020, BLOOD, V136, P2308, DOI 10.1182/blood.2020006619
   Ghione P, 2018, CURR HEMATOL MALIG R, V13, P494, DOI 10.1007/s11899-018-0480-8
   Glienke W, 2015, FRONT PHARMACOL, V6, DOI 10.3389/fphar.2015.00021
   GONG JH, 1994, LEUKEMIA, V8, P652
   Grund EM, 2005, J IMMUNOL METHODS, V296, P31, DOI 10.1016/j.jim.2004.10.008
   Grupp SA, 2013, NEW ENGL J MED, V368, P1509, DOI 10.1056/NEJMoa1215134
   Guedan S, 2019, ANNU REV IMMUNOL, V37, P145, DOI 10.1146/annurev-immunol-042718-041407
   Guerra N, 2008, IMMUNITY, V28, P571, DOI 10.1016/j.immuni.2008.02.016
   Guillerey C, 2016, NAT IMMUNOL, V17, P1025, DOI 10.1038/ni.3518
   Gurney M, 2020, HAEMATOLOGICA
   Hacein-Bey-Abina S, 2008, J CLIN INVEST, V118, P3132, DOI 10.1172/JCI35700
   Heintz Nathaniel, 2020, Cold Spring Harb Protoc, V2020, P098079, DOI 10.1101/pdb.prot098079
   Hermanson DL, 2015, FRONT IMMUNOL, V6, DOI 10.3389/fimmu.2015.00195
   Herrera L, 2019, SCI REP-UK, V9, DOI 10.1038/s41598-019-55239-y
   Hsi ED, 2008, CLIN CANCER RES, V14, P2775, DOI 10.1158/1078-0432.CCR-07-4246
   Hu WL, 2019, FRONT IMMUNOL, V10, DOI 10.3389/fimmu.2019.01205
   Hu Y, 2019, ENGINEERING-PRC, V5, P106, DOI 10.1016/j.eng.2018.11.015
   Hu Y, 2018, ACTA PHARMACOL SIN, V39, P167, DOI 10.1038/aps.2017.125
   Hunter BD, 2019, JNCI-J NATL CANCER I, V111, P646, DOI 10.1093/jnci/djz017
   Imai C, 2005, BLOOD, V106, P376, DOI 10.1182/blood-2004-12-4797
   Jelencic V, 2018, NAT IMMUNOL, V19, P1083, DOI 10.1038/s41590-018-0209-9
   Jensen MC, 2014, IMMUNOL REV, V257, P127, DOI 10.1111/imr.12139
   Jiang H, 2014, MOL ONCOL, V8, P297, DOI 10.1016/j.molonc.2013.12.001
   Kalaitsidou M, 2015, IMMUNOTHERAPY-UK, V7, P487, DOI [10.2217/IMT.14.123, 10.2217/imt.14.123]
   Kalos M, 2013, BLOOD, V122, DOI 10.1182/blood.V122.21.163.163
   Karre K, 2002, SCAND J IMMUNOL, V55, P221, DOI 10.1046/j.1365-3083.2002.01053.x
   Kerbauy LN, 2017, BLOOD, V130
   Kim S, 2005, NATURE, V436, P709, DOI 10.1038/nature03847
   Klingemann H, 2016, FRONT IMMUNOL, V7, DOI 10.3389/fimmu.2016.00091
   Klingemann H, 2014, ONCOIMMUNOLOGY, V3, DOI 10.4161/onci.28147
   Kloess S, 2019, HUM GENE THER, V30, P381, DOI 10.1089/hum.2018.247
   Kloss S, 2017, HUM GENE THER, V28, P897, DOI 10.1089/hum.2017.157
   Knorr DA, 2013, STEM CELL TRANSL MED, V2, P274, DOI 10.5966/sctm.2012-0084
   Kochan G, 2013, ONCOIMMUNOLOGY, V2, DOI 10.4161/onci.26491
   Kochenderfer JN, 2012, BLOOD, V119, P2709, DOI 10.1182/blood-2011-10-384388
   Koepsell SA, 2013, TRANSFUSION, V53, P404, DOI 10.1111/j.1537-2995.2012.03724.x
   Konjevic G, 2016, IMMUNOL RES, V64, P25, DOI 10.1007/s12026-015-8695-4
   Konstantinidis KV, 2005, EXP HEMATOL, V33, P159, DOI 10.1016/j.exphem.2004.11.003
   Kumar S, 2018, IMMUNOLOGY, V154, P383, DOI 10.1111/imm.12921
   Lang S, 1998, EUR J IMMUNOL, V28, P780, DOI 10.1002/(SICI)1521-4141(199803)28:03<780::AID-IMMU780>3.0.CO;2-8
   Lanier LL, 2008, NAT IMMUNOL, V9, P495, DOI 10.1038/ni1581
   Lanier LL, 1998, NATURE, V391, P703, DOI 10.1038/35642
   Leivas A, 2017, BLOOD, V130
   Li CG, 2020, BRIEF FUNCT GENOMICS, V19, P175, DOI 10.1093/bfgp/elz042
   Li L, 2010, CANCER GENE THER, V17, P147, DOI 10.1038/cgt.2009.61
   Li Y, 2015, SCI CHINA LIFE SCI, V58, P1233, DOI 10.1007/s11427-015-4970-9
   Li Y, 2018, CELL STEM CELL, V23, P181, DOI 10.1016/j.stem.2018.06.002
   Lin C-Y, 2020, SEMIN HEMATOL
   Lin C, 2018, BBA-REV CANCER, V1869, P200, DOI 10.1016/j.bbcan.2018.01.005
   Littwitz E, 2013, RETROVIROLOGY, V10, DOI 10.1186/1742-4690-10-127
   Liu E, 2018, LEUKEMIA, V32, P520, DOI 10.1038/leu.2017.226
   Liu EL, 2020, NEW ENGL J MED, V382, P545, DOI 10.1056/NEJMoa1910607
   Liu EL, 2015, BLOOD, V126, DOI 10.1182/blood.V126.23.3091.3091
   LJUNGGREN HG, 1990, IMMUNOL TODAY, V11, P237, DOI 10.1016/0167-5699(90)90097-S
   Locatelli F, 2014, SEMIN IMMUNOL, V26, P173, DOI 10.1016/j.smim.2014.02.004
   Luevano M, 2012, HUM IMMUNOL, V73, P248, DOI 10.1016/j.humimm.2011.12.015
   Lupo KB, 2019, CANCERS, V11, DOI 10.3390/cancers11060769
   Magnani CF, 2018, HUM GENE THER, V29, P602, DOI 10.1089/hum.2017.207
   Malaer JD, 2017, AM J CANCER RES, V7, P1637
   Malmberg KJ, 2017, SEMIN IMMUNOL, V31, P20, DOI 10.1016/j.smim.2017.08.002
   Marofi F, 2021, STEM CELL RES THER, V12, DOI 10.1186/s13287-020-02128-1
   Martin-Antonio B, 2017, INT J MOL SCI, V18, DOI 10.3390/ijms18091868
   Matosevic S, 2018, J IMMUNOL RES, V2018, DOI 10.1155/2018/4054815
   Maude SL, 2014, NEW ENGL J MED, V371, P1507, DOI 10.1056/NEJMoa1407222
   Mehta RS, 2018, FRONT IMMUNOL, V9, DOI 10.3389/fimmu.2018.00283
   Mehta RS, 2015, FRONT MED, V2, DOI [10.3389/fmed.2015.00089, 10.3389/fmed.2015.00093]
   Miller JS, 2005, BLOOD, V105, P3051, DOI 10.1182/blood-2004-07-2974
   Minetto P, 2019, FRONT IMMUNOL, V10, DOI 10.3389/fimmu.2019.02836
   Mintzer MA, 2009, CHEM REV, V109, P259, DOI 10.1021/cr800409e
   Monjezi R, 2017, LEUKEMIA, V31, P186, DOI 10.1038/leu.2016.180
   Montague TG, 2014, NUCLEIC ACIDS RES, V42, pW401, DOI 10.1093/nar/gku410
   Morandi F, 2020, CELLS-BASEL, V9, DOI 10.3390/cells9081757
   Nakajima H, 2000, HUM IMMUNOL, V61, P39, DOI 10.1016/S0198-8859(99)00170-6
   Neelapu SS, 2017, NEW ENGL J MED, V377, P2531, DOI 10.1056/NEJMoa1707447
   Ni ZY, 2014, STEM CELLS, V32, P1021, DOI 10.1002/stem.1611
   Nomura A, 2001, EXP HEMATOL, V29, P1169, DOI 10.1016/S0301-472X(01)00689-0
   Oelsner S, 2019, INT J CANCER, V145, P1935, DOI 10.1002/ijc.32269
   Oelsner S, 2017, CYTOTHERAPY, V19, P235, DOI 10.1016/j.jcyt.2016.10.009
   Oelsner S, 2016, INT J CANCER, V139, P1799, DOI 10.1002/ijc.30217
   Olson JA, 2010, BLOOD, V115, P4293, DOI 10.1182/blood-2009-05-222190
   Oran B, 2012, HEMATOL-AM SOC HEMAT, P215, DOI 10.1182/asheducation-2012.1.215
   Pack DW, 2005, NAT REV DRUG DISCOV, V4, P581, DOI 10.1038/nrd1775
   Passweg JR, 2004, LEUKEMIA, V18, P1835, DOI 10.1038/sj.leu.2403524
   Pedroza-Pacheco I, 2013, CELL MOL IMMUNOL, V10, P222, DOI 10.1038/cmi.2013.2
   Pfefferle A, 2020, CANCERS, V12, DOI 10.3390/cancers12030706
   Pinz KG, 2017, ONCOTARGET, V8, P112783, DOI 10.18632/oncotarget.22626
   Pittari G, 2017, FRONT IMMUNOL, V8, DOI 10.3389/fimmu.2017.01444
   Poli A, 2009, IMMUNOLOGY, V126, P458, DOI 10.1111/j.1365-2567.2008.03027.x
   Pomeroy EJ, 2020, MOL THER, V28, P52, DOI 10.1016/j.ymthe.2019.10.009
   Porter DL, 2011, NEW ENGL J MED, V365, P725, DOI 10.1056/NEJMoa1103849
   Qian H, 2018, ONCOL LETT, V15, P6931, DOI 10.3892/ol.2018.8209
   Quintarelli C, 2020, LEUKEMIA, V34, P1102, DOI 10.1038/s41375-019-0613-7
   Raikar SS, 2018, ONCOIMMUNOLOGY, V7, DOI 10.1080/2162402X.2017.1407898
   Raje N, 2019, NEW ENGL J MED, V380, P1726, DOI 10.1056/NEJMoa1817226
   Rezvani K, 2017, MOL THER, V25, P1769, DOI 10.1016/j.ymthe.2017.06.012
   Rezvani K, 2015, FRONT IMMUNOL, V6, DOI 10.3389/fimmu.2015.00578
   Romain G, 2014, BLOOD, V124, P3241, DOI 10.1182/blood-2014-04-569061
   Rostovskaya M, 2012, NUCLEIC ACIDS RES, V40, DOI 10.1093/nar/gks643
   Rubinsky B, 2007, TECHNOL CANCER RES T, V6, P255, DOI 10.1177/153303460700600401
   Rubnitz JE, 2010, J CLIN ONCOL, V28, P955, DOI 10.1200/JCO.2009.24.4590
   Ruggeri L, 2002, SCIENCE, V295, P2097, DOI 10.1126/science.1068440
   Saetersmoen ML, 2019, SEMIN IMMUNOPATHOL, V41, P59, DOI 10.1007/s00281-018-0721-x
   Salman H, 2019, J CANCER, V10, P4408, DOI 10.7150/jca.28952
   Schleef M, 2013, MINICIRCLE AND MINIPLASMID DNA VECTORS: THE FUTURE OF NONVIRAL AND VIRAL GENE TRANSFER, P1, DOI 10.1002/9783527670420
   Schmidt P, 2021, FRONT IMMUNOL, V11, DOI 10.3389/fimmu.2020.611163
   Screpanti V, 2001, J IMMUNOL, V167, P2068, DOI 10.4049/jimmunol.167.4.2068
   Shevtsov M, 2016, FRONT IMMUNOL, V7, DOI 10.3389/fimmu.2016.00492
   Shifrin N, 2014, SEMIN IMMUNOL, V26, P138, DOI 10.1016/j.smim.2014.02.007
   Shimasaki N, 2016, CYTOTHERAPY, V18, P1422, DOI 10.1016/j.jcyt.2016.06.013
   Shoae-Hassani A, 2017, FRONT IMMUNOL, V8, DOI 10.3389/fimmu.2017.01486
   Siegler EL, 2018, CELL STEM CELL, V23, P160, DOI 10.1016/j.stem.2018.07.007
   Sinha C, 2017, BIOL BLOOD MARROW TR, V23, pS212
   Sivakumar PV, 1999, J IMMUNOL, V162, P6976
   Sotillo E, 2015, CANCER DISCOV, V5, P1282, DOI 10.1158/2159-8290.CD-15-1020
   Sun C, 2015, CELL MOL IMMUNOL, V12, P292, DOI 10.1038/cmi.2014.91
   Tettamanti S, 2013, BRIT J HAEMATOL, V161, P389, DOI 10.1111/bjh.12282
   Thokala R, 2016, PLOS ONE, V11, DOI 10.1371/journal.pone.0159477
   Topfer K, 2015, J IMMUNOL, V194, P3201, DOI 10.4049/jimmunol.1400330
   van Ostaijen-ten Dam MM, 2016, J IMMUNOTHER, V39, P90, DOI 10.1097/CJI.0000000000000110
   Verneris MR, 2009, BRIT J HAEMATOL, V147, P185, DOI 10.1111/j.1365-2141.2009.07768.x
   Vitale M, 2014, EUR J IMMUNOL, V44, P1582, DOI 10.1002/eji.201344272
   Vivier E, 2008, NAT IMMUNOL, V9, P503, DOI 10.1038/ni1582
   Vivier E, 2012, NAT REV IMMUNOL, V12, P239, DOI 10.1038/nri3174
   Wajant H, 2002, SCIENCE, V296, P1635, DOI 10.1126/science.1071553
   Waldmann TA, 2011, BLOOD, V117, P4787, DOI 10.1182/blood-2010-10-311456
   Walther W, 2000, DRUGS, V60, P249, DOI 10.2165/00003495-200060020-00002
   Wang J, 2007, HUM GENE THER, V18, P712, DOI 10.1089/hum.2007.028
   Waring P, 1999, IMMUNOL CELL BIOL, V77, P312, DOI 10.1046/j.1440-1711.1999.00837.x
   Wilber A, 2007, STEM CELLS, V25, P2919, DOI 10.1634/stemcells.2007-0026
   Xiao L, 2019, MOL THER, V27, P1114, DOI 10.1016/j.ymthe.2019.03.011
   Xu Kai-Lin, 2019, Blood Sci, V1, P156, DOI 10.1097/BS9.0000000000000028
   Xu XJ, 2014, CANCER LETT, V343, P172, DOI 10.1016/j.canlet.2013.10.004
   Xu YX, 2019, J HEMATOL ONCOL, V12, DOI 10.1186/s13045-019-0732-7
   Yagita M, 2000, LEUKEMIA, V14, P922, DOI 10.1038/sj.leu.2401769
   Yakoub-Agha I, 2019, B CANCER, V106, pS102, DOI 10.1016/j.bulcan.2018.12.001
   You FT, 2019, AM J CANCER RES, V9, P64
   Zayed H, 2004, MOL THER, V9, P292, DOI 10.1016/j.ymthe.2003.11.024
   Zhang C, 2017, FRONT IMMUNOL, V8, DOI 10.3389/fimmu.2017.00533
   Zhao YB, 2010, CANCER RES, V70, P9053, DOI 10.1158/0008-5472.CAN-10-2880
   Zhu H, 2019, METHODS MOL BIOL, V2048, P107, DOI 10.1007/978-1-4939-9728-2_12
NR 187
TC 7
Z9 7
U1 8
U2 13
PU BMC
PI LONDON
PA CAMPUS, 4 CRINAN ST, LONDON N1 9XW, ENGLAND
EI 1757-6512
J9 STEM CELL RES THER
JI Stem Cell Res. Ther.
PD JUL 2
PY 2021
VL 12
IS 1
AR 374
DI 10.1186/s13287-021-02462-y
PG 18
WC Cell & Tissue Engineering; Cell Biology; Medicine, Research &
   Experimental
WE Science Citation Index Expanded (SCI-EXPANDED)
SC Cell Biology; Research & Experimental Medicine
GA TH1OF
UT WOS:000671863400001
PM 34215336
OA gold, Green Published
DA 2022-05-19
ER

PT J
AU Mehta, RS
   Rezvani, K
AF Mehta, Rohtesh S.
   Rezvani, Katayoun
TI Chimeric Antigen Receptor Expressing Natural Killer Cells for the
   Immunotherapy of Cancer
SO FRONTIERS IN IMMUNOLOGY
LA English
DT Review
DE natural killer cells; chimeric antigen receptor; chimeric antigen
   receptor; chimeric antigen receptor T; chimeric antigen receptor natural
   killer; cancer; hematopoietic stem cell transplant
ID ACUTE MYELOID-LEUKEMIA; IMMUNOGLOBULIN-LIKE RECEPTORS;
   BONE-MARROW-TRANSPLANTATION; MODIFIED T-CELLS; DOSE RECOMBINANT
   INTERLEUKIN-2; ACUTE MYELOGENOUS LEUKEMIA; VERSUS-HOST-DISEASE;
   LENTIVIRAL GENE TRANSDUCTION; ACUTE LYMPHOBLASTIC-LEUKEMIA; CORD BLOOD
   TRANSPLANTATION
AB c Adoptive cell therapy has emerged as a powerful treatment for advanced cancers resistant to conventional agents. Most notable are the remarkable responses seen in patients receiving autologous CD19-redirected chimeric antigen receptor (CAR) T cells for the treatment of B lymphoid malignancies; however, the generation of autologous products for each patient is logistically cumbersome and has restricted widespread clinical use. A banked allogeneic product has the potential to overcome these limitations, yet allogeneic T-cells (even if human leukocyte antigen-matched) carry a major risk of graft-versus-host disease (GVHD). Natural killer (NK) cells are bone marrow-derived innate lymphocytes that can eliminate tumors directly, with their activity governed by the integration of signals from activating and inhibitory receptors and from cytokines including IL-15, IL-12, and IL-18. NK cells do not cause GVHD or other alloimmune or autoimmune toxicities and thus, can provide a potential source of allogeneic "off-the-shelf" cellular therapy, mediating major anti-tumor effects without inducing potentially lethal alloreactivity such as GVHD. Given the multiple unique advantages of NK cells, researchers are now exploring the use of CAR-engineered NK cells for the treatment of various hematological and non-hematological malignancies. Herein, we review preclinical data on the development of CAR-NK cells, advantages, disadvantages, and current obstacles to their clinical use.
C1 [Mehta, Rohtesh S.; Rezvani, Katayoun] Univ Texas MD Anderson Canc Ctr, Houston, TX 77030 USA.
RP Mehta, RS; Rezvani, K (通讯作者)，Univ Texas MD Anderson Canc Ctr, Houston, TX 77030 USA.
EM rmehta1@mdanderson.org; krezvani@mdanderson.org
CR ABO T, 1984, EUR J IMMUNOL, V14, P616, DOI 10.1002/eji.1830140707
   Aiuti A, 2002, SCIENCE, V296, P2410, DOI 10.1126/science.1070104
   Algarra I, 2004, CANCER IMMUNOL IMMUN, V53, P904, DOI 10.1007/s00262-004-0517-9
   Alkins R, 2016, NEURO-ONCOLOGY, V18, P974, DOI 10.1093/neuonc/nov318
   Alonso-Camino V, 2013, MOL THER-NUCL ACIDS, V2, DOI 10.1038/mtna.2013.19
   Antony GK, 2010, CURR MED CHEM, V17, P3297
   Anurathapan U, 2014, MOL THER, V22, P623, DOI 10.1038/mt.2013.262
   Arai S, 2008, CYTOTHERAPY, V10, P625, DOI 10.1080/14653240802301872
   Asai O, 1998, J CLIN INVEST, V101, P1835, DOI 10.1172/JCI1268
   Bachanova V, 2014, BLOOD, V123, P3855, DOI 10.1182/blood-2013-10-532531
   Bauer S, 1999, SCIENCE, V285, P727, DOI 10.1126/science.285.5428.727
   Becknell B, 2005, ADV IMMUNOL, V86, P209, DOI 10.1016/S0065-2776(04)86006-1
   Besser MJ, 2010, CLIN CANCER RES, V16, P2646, DOI 10.1158/1078-0432.CCR-10-0041
   Bjorkstrom NK, 2010, BLOOD, V116, P3853, DOI 10.1182/blood-2010-04-281675
   Blaise D, 1997, LEUKEMIA LYMPHOMA, V25, P469, DOI 10.3109/10428199709039034
   Bloushtain N, 2004, J IMMUNOL, V173, P2392, DOI 10.4049/jimmunol.173.4.2392
   Boissel L, 2013, ONCOIMMUNOLOGY, V2, DOI 10.4161/onci.26527
   Boissel L, 2012, LEUKEMIA LYMPHOMA, V53, P958, DOI 10.3109/10428194.2011.634048
   Boissel L, 2009, LEUKEMIA RES, V33, P1255, DOI 10.1016/j.leukres.2008.11.024
   Bonini C, 1997, SCIENCE, V276, P1719, DOI 10.1126/science.276.5319.1719
   Boyiadzis M, 2017, CYTOTHERAPY, V19, P1225, DOI 10.1016/j.jcyt.2017.07.008
   Boyington JC, 2002, MOL IMMUNOL, V38, P1007, DOI 10.1016/S0161-5890(02)00030-5
   Boyington JC, 2001, IMMUNOL REV, V181, P66, DOI 10.1034/j.1600-065X.2001.1810105.x
   BRADSTOCK KF, 1993, IMMUNOL CELL BIOL, V71, P535, DOI 10.1038/icb.1993.59
   Brandt CS, 2009, J EXP MED, V206, P1495, DOI 10.1084/jem.20090681
   Brentjens RJ, 2013, SCI TRANSL MED, V5, DOI 10.1126/scitranslmed.3005930
   Brudno JN, 2016, J CLIN ONCOL, V34, P1112, DOI 10.1200/JCO.2015.64.5929
   Budde LE, 2013, PLOS ONE, V8, DOI 10.1371/journal.pone.0082742
   Burns LJ, 2003, BONE MARROW TRANSPL, V32, P177, DOI 10.1038/sj.bmt.1704086
   Busch DH, 2015, BLOOD, V126, DOI 10.1182/blood.V126.23.SCI-22.SCI-22
   CALIGIURI MA, 1993, J CLIN INVEST, V91, P123, DOI 10.1172/JCI116161
   Caligiuri MA, 2008, BLOOD, V112, P461, DOI 10.1182/blood-2007-09-077438
   Call ME, 2006, CELL, V127, P355, DOI 10.1016/j.cell.2006.08.044
   Campbell KS, 1999, INT J BIOCHEM CELL B, V31, P631, DOI 10.1016/S1357-2725(99)00022-9
   Chang YH, 2013, CANCER RES, V73, P1777, DOI 10.1158/0008-5472.CAN-12-3558
   Chen KH, 2017, LEUKEMIA, V31, P2151, DOI 10.1038/leu.2017.8
   Chen KH, 2016, ONCOTARGET, V7, P56219, DOI 10.18632/oncotarget.11019
   Chen X, 2006, P NATL ACAD SCI USA, V103, P10346, DOI 10.1073/pnas.0604236103
   Chen XL, 2016, ONCOTARGET, V7, P27764, DOI 10.18632/oncotarget.8526
   Chen Y, 2017, ONCOTARGET, V8, P37128, DOI 10.18632/oncotarget.16201
   Chu J, 2014, LEUKEMIA, V28, P917, DOI 10.1038/leu.2013.279
   Chu YY, 2015, CANCER IMMUNOL RES, V3, P333, DOI 10.1158/2326-6066.CIR-14-0114
   Ciceri F, 2009, LANCET ONCOL, V10, P489, DOI 10.1016/S1470-2045(09)70074-9
   Clemenceau B, 2015, J IMMUNOL RES, V2015, DOI 10.1155/2015/482089
   Conlon KC, 2015, J CLIN ONCOL, V33, P74, DOI 10.1200/JCO.2014.57.3329
   Cooley S, 2014, J IMMUNOL, V192, P4592, DOI 10.4049/jimmunol.1302517
   Cooley S, 2010, BLOOD, V116, P2411, DOI 10.1182/blood-2010-05-283051
   Cooley S, 2009, BLOOD, V113, P726, DOI 10.1182/blood-2008-07-171926
   Cooper MA, 2001, TRENDS IMMUNOL, V22, P633, DOI 10.1016/S1471-4906(01)02060-9
   Cosman D, 2001, IMMUNITY, V14, P123, DOI 10.1016/S1074-7613(01)00095-4
   Costello Regis T., 1999, Archivum Immunologiae et Therapiae Experimentalis, V47, P83
   Couzin-Frankel J, 2017, SCIENCE, V356, DOI 10.1126/science.356.6343.1112
   Curti A, 2011, BLOOD, V118, P3273, DOI 10.1182/blood-2011-01-329508
   Dalle JH, 2005, PEDIATR RES, V57, P649, DOI 10.1203/01.PDR.0000156501.55431.20
   Das H, 2001, IMMUNITY, V15, P83, DOI 10.1016/S1074-7613(01)00168-6
   Davies JOJ, 2014, CYTOTHERAPY, V16, P1453, DOI 10.1016/j.jcyt.2014.03.009
   Davila ML, 2014, SCI TRANSL MED, V6, DOI 10.1126/scitranslmed.3008226
   Davis ZB, 2015, CANCER J, V21, P486, DOI 10.1097/PPO.0000000000000156
   De Meyer SF, 2006, BLOOD, V107, P4728, DOI 10.1182/blood-2005-09-3605
   deMagalhaes-Silverman M, 2000, J IMMUNOTHER, V23, P154, DOI 10.1097/00002371-200001000-00018
   Di Stasi A, 2011, NEW ENGL J MED, V365, P1673, DOI 10.1056/NEJMoa1106152
   Dominguez E, 1997, BIOCHEM SOC T, V25, pS175, DOI 10.1042/bst025175s
   Domogala A, 2016, CYTOTHERAPY, V18, P754, DOI 10.1016/j.jcyt.2016.02.008
   Dotti G, 2014, IMMUNOL REV, V257, P107, DOI 10.1111/imr.12131
   Esser R, 2012, J CELL MOL MED, V16, P569, DOI 10.1111/j.1582-4934.2011.01343.x
   Farag SS, 2002, BLOOD, V100, P1935, DOI 10.1182/blood-2002-02-0350
   Fehniger TA, 2003, BLOOD, V101, P3052, DOI 10.1182/blood-2002-09-2876
   Fillat C., 2003, Current Gene Therapy, V3, P13, DOI 10.2174/1566523033347426
   Finney HM, 2004, J IMMUNOL, V172, P104, DOI 10.4049/jimmunol.172.1.104
   Finney HM, 1998, J IMMUNOL, V161, P2791
   Fitzgerald JC, 2017, CRIT CARE MED, V45, pE124, DOI 10.1097/CCM.0000000000002053
   Fujisaki H, 2009, CANCER RES, V69, P4010, DOI 10.1158/0008-5472.CAN-08-3712
   FUJIWARA S, 1986, J IMMUNOL METHODS, V90, P265
   Geller MA, 2011, CYTOTHERAPY, V13, P98, DOI 10.3109/14653249.2010.515582
   Genssler S, 2016, ONCOIMMUNOLOGY, V5, DOI 10.1080/2162402X.2015.1119354
   Gill S, 2012, BLOOD, V119, P5758, DOI 10.1182/blood-2012-03-415364
   GONG JH, 1994, LEUKEMIA, V8, P652
   Gosse JA, 2005, J IMMUNOL, V175, P2123, DOI 10.4049/jimmunol.175.4.2123
   Goulmy E, 1997, IMMUNOL REV, V157, P125, DOI 10.1111/j.1600-065X.1997.tb00978.x
   Greco R, 2015, FRONT PHARMACOL, V6, DOI 10.3389/fphar.2015.00095
   GROSS G, 1989, P NATL ACAD SCI USA, V86, P10024, DOI 10.1073/pnas.86.24.10024
   Grupp SA, 2013, NEW ENGL J MED, V368, P1509, DOI 10.1056/NEJMoa1215134
   Gumperz JE, 1997, J IMMUNOL, V158, P5237
   Hacein-Bey-Abina S, 2003, SCIENCE, V302, P415, DOI 10.1126/science.1088547
   Hacein-Bey-Abina S, 2003, NEW ENGL J MED, V348, P255, DOI 10.1056/NEJM200301163480314
   Han JF, 2015, SCI REP-UK, V5, DOI 10.1038/srep11483
   HARELBELLAN A, 1986, P NATL ACAD SCI USA, V83, P5688, DOI 10.1073/pnas.83.15.5688
   Hay KA, 2017, BLOOD, V130, P2295, DOI 10.1182/blood-2017-06-793141
   Hombach A, 2000, GENE THER, V7, P1067, DOI 10.1038/sj.gt.3301195
   Hoyos V, 2010, LEUKEMIA, V24, P1160, DOI 10.1038/leu.2010.75
   Hsieh YT, 2017, J IMMUNOL METHODS, V441, P56, DOI 10.1016/j.jim.2016.12.002
   Hudecek M, 2013, CLIN CANCER RES, V19, P3153, DOI 10.1158/1078-0432.CCR-13-0330
   Iliopoulou EG, 2010, CANCER IMMUNOL IMMUN, V59, P1781, DOI 10.1007/s00262-010-0904-3
   Imai C, 2005, BLOOD, V106, P376, DOI 10.1182/blood-2004-12-4797
   Imamura M, 2014, BLOOD, V124, P1081, DOI 10.1182/blood-2014-02-556837
   Intlekofer AM, 2005, NAT IMMUNOL, V6, P1236, DOI 10.1038/ni1268
   IRVING BA, 1991, CELL, V64, P891, DOI 10.1016/0092-8674(91)90314-O
   Jiang H, 2014, MOL ONCOL, V8, P297, DOI 10.1016/j.molonc.2013.12.001
   Jinushi M, 2003, INT J CANCER, V104, P354, DOI 10.1002/ijc.10966
   Jochems C, 2016, ONCOTARGET, V7, P86359, DOI 10.18632/oncotarget.13411
   Johnson LA, 2017, CELL RES, V27, P38, DOI 10.1038/cr.2016.154
   Kalos M, 2013, BLOOD, V122, DOI 10.1182/blood.V122.21.163.163
   Kebriaei P, 2016, J CLIN INVEST, V126, P3363, DOI 10.1172/JCI86721
   Knorr DA, 2013, STEM CELL TRANSL MED, V2, P274, DOI 10.5966/sctm.2012-0084
   Kobayashi E, 2014, BIOCHEM BIOPH RES CO, V453, P798, DOI 10.1016/j.bbrc.2014.10.024
   Kochenderfer JN, 2010, BLOOD, V116, P4099, DOI 10.1182/blood-2010-04-281931
   Koehl U, 2013, FRONT ONCOL, V3, DOI 10.3389/fonc.2013.00118
   Konstantinidis KV, 2005, EXP HEMATOL, V33, P159, DOI 10.1016/j.exphem.2004.11.003
   Kruschinski A, 2008, P NATL ACAD SCI USA, V105, P17481, DOI 10.1073/pnas.0804788105
   Lang S, 1998, EUR J IMMUNOL, V28, P780, DOI 10.1002/(SICI)1521-4141(199803)28:03<780::AID-IMMU780>3.0.CO;2-8
   Lanier LL, 2001, CURR OPIN IMMUNOL, V13, P326, DOI 10.1016/S0952-7915(00)00222-3
   Lanier LL, 1998, ANNU REV IMMUNOL, V16, P359, DOI 10.1146/annurev.immunol.16.1.359
   Lanitis E, 2012, MOL THER, V20, P633, DOI 10.1038/mt.2011.256
   Lapteva N, 2012, CYTOTHERAPY, V14, P1131, DOI 10.3109/14653249.2012.700767
   Lee DW, 2015, LANCET, V385, P517, DOI 10.1016/S0140-6736(14)61403-3
   Li J, 2013, ONCOL REP, V29, P895, DOI 10.3892/or.2012.2217
   Li L, 2010, CANCER GENE THER, V17, P147, DOI 10.1038/cgt.2009.61
   Li ZH, 2013, EXP HEMATOL ONCOL, V2, DOI 10.1186/2162-3619-2-33
   Lin P, 2012, STEM CELL TRANSL MED, V1, P886, DOI 10.5966/sctm.2012-0086
   Lister J, 1995, CLIN CANCER RES, V1, P607
   Liu E, 2018, LEUKEMIA, V32, P520, DOI 10.1038/leu.2017.226
   Liu EL, 2015, BLOOD, V126, DOI 10.1182/blood.V126.23.3091.3091
   Liu H, 2015, ONCOL REP, V33, P95, DOI 10.3892/or.2014.3548
   LJUNGGREN HG, 1990, IMMUNOL TODAY, V11, P237, DOI 10.1016/0167-5699(90)90097-S
   Locatelli F, 2014, SEMIN IMMUNOL, V26, P173, DOI 10.1016/j.smim.2014.02.004
   Luevano M, 2012, HUM IMMUNOL, V73, P248, DOI 10.1016/j.humimm.2011.12.015
   LUO Y, 2015, BLOOD, V126, P3778, DOI DOI 10.1182/BLOOD.V126.23.3778.3778
   MacLeod RAF, 2002, LEUKEMIA RES, V26, P1027, DOI 10.1016/S0145-2126(02)00055-3
   Maki G, 2001, J HEMATOTH STEM CELL, V10, P369, DOI 10.1089/152581601750288975
   Mandelboim O, 1997, IMMUNITY, V6, P341, DOI 10.1016/S1074-7613(00)80336-2
   Matsuo Y, 2003, LEUKEMIA RES, V27, P935, DOI 10.1016/S0145-2126(03)00024-9
   Maude SL, 2014, NEW ENGL J MED, V371, P1507, DOI 10.1056/NEJMoa1407222
   Meropol NJ, 1996, CLIN CANCER RES, V2, P669
   MILLER DG, 1990, MOL CELL BIOL, V10, P4239, DOI 10.1128/MCB.10.8.4239
   Miller J S, 1997, Biol Blood Marrow Transplant, V3, P34
   Miller JP, 2008, BIOL BLOOD MARROW TR, V14, P29, DOI 10.1016/j.bbmt.2008.05.018
   Miller JS, 2005, BLOOD, V105, P3051, DOI 10.1182/blood-2004-07-2974
   MOINGEON P, 1992, P NATL ACAD SCI USA, V89, P1492, DOI 10.1073/pnas.89.4.1492
   Moretta A, 2001, ANNU REV IMMUNOL, V19, P197, DOI 10.1146/annurev.immunol.19.1.197
   Moretta L, 2004, CURR OPIN IMMUNOL, V16, P626, DOI 10.1016/j.coi.2004.07.010
   Muller T, 2008, CANCER IMMUNOL IMMUN, V57, P411, DOI 10.1007/s00262-007-0383-3
   Nagashima S, 1998, BLOOD, V91, P3850, DOI 10.1182/blood.V91.10.3850.3850_3850_3861
   Ni ZY, 2014, STEM CELLS, V32, P1021, DOI 10.1002/stem.1611
   Oelsner S, 2017, CYTOTHERAPY, V19, P235, DOI 10.1016/j.jcyt.2016.10.009
   Oevermann L, 2014, BLOOD, V124, P2744, DOI 10.1182/blood-2014-03-565069
   Olson JA, 2010, BLOOD, V115, P4293, DOI 10.1182/blood-2009-05-222190
   Parham P, 2005, NAT REV IMMUNOL, V5, P201, DOI 10.1038/nri1570
   Park H., 2017, BIOL BLOOD MARROW TR, V23, pS136, DOI DOI 10.1016/J.BBMT.2017.01.056
   Pedroza-Pacheco I, 2013, CELL MOL IMMUNOL, V10, P222, DOI 10.1038/cmi.2013.2
   Porter DL, 2015, SCI TRANSL MED, V7, DOI 10.1126/scitranslmed.aac5415
   Porter DL, 2011, NEW ENGL J MED, V365, P725, DOI 10.1056/NEJMoa1103849
   Rezvani K, 2015, FRONT IMMUNOL, V6, DOI 10.3389/fimmu.2015.00578
   Ritchie DS, 2013, MOL THER, V21, P2122, DOI 10.1038/mt.2013.154
   ROBERTSON MJ, 1990, BLOOD, V76, P2421
   Romanski A, 2016, J CELL MOL MED, V20, P1287, DOI 10.1111/jcmm.12810
   Rosenberg SA, 2009, CURR OPIN IMMUNOL, V21, P233, DOI 10.1016/j.coi.2009.03.002
   Rouce RH, 2016, LEUKEMIA, V30, P800, DOI 10.1038/leu.2015.327
   Rubnitz JE, 2010, J CLIN ONCOL, V28, P955, DOI 10.1200/JCO.2009.24.4590
   Ruggeri L, 2002, SCIENCE, V295, P2097, DOI 10.1126/science.1068440
   Ruggeri L, 1999, BLOOD, V94, P333, DOI 10.1182/blood.V94.1.333.413a31_333_339
   Ruggeri L, 2008, BLOOD CELL MOL DIS, V40, P84, DOI 10.1016/j.bcmd.2007.06.029
   Sadelain M, 2004, GENE THER, V11, P569, DOI 10.1038/sj.gt.3302243
   Sahm C, 2012, CANCER IMMUNOL IMMUN, V61, P1451, DOI 10.1007/s00262-012-1212-x
   Samara P, 2016, ANTICANCER RES, V36, P3373
   Savoldo B, 2011, J CLIN INVEST, V121, P1822, DOI 10.1172/JCI46110
   Schonfeld K, 2015, MOL THER, V23, P330, DOI [10.1038/mt.2014.21, 10.1038/mt.2014.219]
   Sekine T, 2016, BLOOD, V128, P297, DOI 10.1182/blood-2016-03-706317
   Shaffer BC, 2016, BIOL BLOOD MARROW TR, V22, P705, DOI 10.1016/j.bbmt.2015.12.028
   Shah N, 2013, PLOS ONE, V8, DOI 10.1371/journal.pone.0076781
   Shimasaki N, 2012, CYTOTHERAPY, V14, P830, DOI 10.3109/14653249.2012.671519
   Shlomchik WD, 1999, SCIENCE, V285, P412, DOI 10.1126/science.285.5426.412
   Sinha C., 2017, BIOL, V23, pS253, DOI [10.1016/j.bbmt.2016.12.423, DOI 10.1016/J.BBMT.2016.12.423]
   SOIFFER RJ, 1992, BLOOD, V79, P517
   Sommermeyer D, 2017, LEUKEMIA, V31, P2191, DOI 10.1038/leu.2017.57
   Song DG, 2015, ONCOTARGET, V6, P21533, DOI 10.18632/oncotarget.4071
   Sotillo E, 2015, CANCER DISCOV, V5, P1282, DOI 10.1158/2159-8290.CD-15-1020
   Steinle A, 2001, IMMUNOGENETICS, V53, P279, DOI 10.1007/s002510100325
   Straathof KC, 2005, BLOOD, V105, P4247, DOI 10.1182/blood-2004-11-4564
   Stringaris K, 2014, HAEMATOLOGICA, V99, P836, DOI 10.3324/haematol.2013.087536
   Stringaris K, 2010, BIOL BLOOD MARROW TR, V16, P1257, DOI 10.1016/j.bbmt.2010.03.004
   Suck G, 2016, CANCER IMMUNOL IMMUN, V65, P485, DOI 10.1007/s00262-015-1761-x
   Sun ML, 2014, BREAST CANCER RES, V16, DOI 10.1186/bcr3674
   Sutlu T, 2012, HUM GENE THER, V23, P1090, DOI 10.1089/hum.2012.080
   Tagaya Y, 1996, IMMUNITY, V4, P329, DOI 10.1016/S1074-7613(00)80246-0
   Tam YK, 1999, HUM GENE THER, V10, P1359, DOI 10.1089/10430349950018030
   Tanaka H, 2003, EUR J HAEMATOL, V71, P29, DOI 10.1034/j.1600-0609.2003.00081.x
   Tassev DV, 2012, CANCER GENE THER, V19, P84, DOI 10.1038/cgt.2011.66
   Tiberghien P, 2001, BLOOD, V97, P63, DOI 10.1182/blood.V97.1.63
   Topfer K, 2015, J IMMUNOL, V194, P3201, DOI 10.4049/jimmunol.1400330
   Tonn T, 2001, J HEMATOTH STEM CELL, V10, P535, DOI 10.1089/15258160152509145
   Tonn T, 2013, CYTOTHERAPY, V15, P1563, DOI 10.1016/j.jcyt.2013.06.017
   Tumaini B, 2013, CYTOTHERAPY, V15, P1406, DOI 10.1016/j.jcyt.2013.06.003
   Uherek C, 2002, BLOOD, V100, P1265, DOI 10.1182/blood.V100.4.1265.h81602001265_1265_1273
   van Til NP, 2014, METHODS MOL BIOL, V1185, P311, DOI 10.1007/978-1-4939-1133-2_21
   Venstrom JM, 2012, NEW ENGL J MED, V367, P805, DOI 10.1056/NEJMoa1200503
   VIVIER E, 1992, INT J CANCER, P11
   Vivier E, 2012, NAT REV IMMUNOL, V12, P239, DOI 10.1038/nri3174
   von Strandmann EP, 2007, IMMUNITY, V27, P965, DOI 10.1016/j.immuni.2007.10.010
   VOSHOL H, 1993, J IMMUNOL METHODS, V165, P21, DOI 10.1016/0022-1759(93)90102-D
   Waldmann TA, 2011, BLOOD, V117, P4787, DOI 10.1182/blood-2010-10-311456
   Wang QS, 2015, MOL THER, V23, P184, DOI 10.1038/mt.2014.164
   Wang XL, 2011, BLOOD, V118, P1255, DOI 10.1182/blood-2011-02-337360
   Wang YY, 2007, CELL MOL IMMUNOL, V4, P377
   Wang ZJ, 2017, CANCER IMMUNOL IMMUN, V66, P537, DOI 10.1007/s00262-017-1959-1
   WEISDORF DJ, 1993, TRANSPLANTATION, V55, P61, DOI 10.1097/00007890-199301000-00012
   Wilber A, 2007, STEM CELLS, V25, P2919, DOI 10.1634/stemcells.2007-0026
   Willemze R, 2009, LEUKEMIA, V23, P492, DOI 10.1038/leu.2008.365
   Willemze R, 2010, BEST PRACT RES CL HA, V23, P283, DOI 10.1016/j.beha.2010.05.005
   Winters JL, 2006, J CLIN APHERESIS, V21, P132, DOI 10.1002/jca.20039
   Yamasaki S, 2004, BLOOD, V103, P3093, DOI 10.1182/blood-2003-08-2944
   Ye Zhaohui, 2008, V430, P243, DOI 10.1007/978-1-59745-182-6_17
   Yee C, 2002, P NATL ACAD SCI USA, V99, P16168, DOI 10.1073/pnas.242600099
   YOKOYAMA WM, 1995, CURR OPIN IMMUNOL, V7, P110, DOI 10.1016/0952-7915(95)80036-0
   Yokoyama WM, 1998, CURR OPIN IMMUNOL, V10, P298, DOI 10.1016/S0952-7915(98)80168-4
   Yoon SR, 2010, BONE MARROW TRANSPL, V45, P1038, DOI 10.1038/bmt.2009.304
   Yuan S, 2010, TRANSFUSION, V50, P478, DOI 10.1111/j.1537-2995.2009.02443.x
   Zhang CC, 2016, JNCI-J NATL CANCER I, V108, DOI 10.1093/jnci/djv375
   Zhao Q, 2015, LEUKEMIA, V29, P2238, DOI 10.1038/leu.2015.125
   Zhao YB, 2009, J IMMUNOL, V183, P5563, DOI 10.4049/jimmunol.0900447
NR 219
TC 151
Z9 155
U1 6
U2 55
PU FRONTIERS MEDIA SA
PI LAUSANNE
PA AVENUE DU TRIBUNAL FEDERAL 34, LAUSANNE, CH-1015, SWITZERLAND
SN 1664-3224
J9 FRONT IMMUNOL
JI Front. Immunol.
PD FEB 15
PY 2018
VL 9
AR 283
DI 10.3389/fimmu.2018.00283
PG 12
WC Immunology
WE Science Citation Index Expanded (SCI-EXPANDED)
SC Immunology
GA FW2RZ
UT WOS:000425153400002
PM 29497427
OA gold, Green Published
HC Y
HP N
DA 2022-05-19
ER

PT J
AU Daher, M
   Rezvani, K
AF Daher, May
   Rezvani, Katayoun
TI Outlook for New CAR-Based Therapies with a Focus on CAR NK Cells: What
   Lies Beyond CAR-Engineered T Cells in the Race against Cancer
SO CANCER DISCOVERY
LA English
DT Review
ID NATURAL-KILLER-CELLS; CHIMERIC ANTIGEN RECEPTOR; NK-92 CELLS;
   IMMUNOTHERAPY; CYTOTOXICITY; ACTIVATION; GENERATION; EXPRESSION;
   ADENOSINE; SPECIFICITY
AB Chimeric antigen receptor (CAR) engineering of T cells has revolutionized the field of cellular therapy for the treatment of cancer. Despite this success, autologous CAR-T cells have recognized limitations that have led to the investigation of other immune effector cells as candidates for CAR modification. Recently, natural killer (NK) cells have emerged as safe and effective platforms for CAR engineering. In this article, we review the advantages, challenges, and preclinical and clinical research advances in CAR NK cell engineering for cancer immunotherapy. We also briefly consider the feasibility and potential benefits of applying other immune effector cells as vehicles for CAR expression.
   Significance: CAR engineering can redirect the specificity of immune effector cells, converting them to a much more potent weapon to combat cancer cells. Expanding this strategy to immune effectors beyond conventional T lymphocytes could overcome some of the limitations of CAR T cells, paving the way for safer and more effective off-the-shelf cellular therapy products.
C1 [Daher, May; Rezvani, Katayoun] Univ Texas MD Anderson Canc Ctr, Dept Stem Cell Transplantat & Cellular Therapy, Houston, TX 77030 USA.
RP Rezvani, K (通讯作者)，Univ Texas MD Anderson Canc Ctr, 1515 Holcombe Blvd, Houston, TX 77030 USA.
EM KRezvani@mdanderson.org
FU MD Anderson Cancer Center Moon Shots Program; CPRIT [RP160693]; Leukemia
   Lymphoma Society [6555-18]; Stand Up To Cancer Dream Team Research Grant
   [SU2C-AACR-DT-29-19]; NIH [1 R01 CA211044-01, 5 P01CA148600-03,
   P50CA100632-16, CA016672]
FX This work was supported by the generous philanthropic support of the MD
   Anderson Cancer Center Moon Shots Program, by grants from CPRIT
   (RP160693), the Leukemia Lymphoma Society (6555-18), by a Stand Up To
   Cancer Dream Team Research Grant (grant number: SU2C-AACR-DT-29-19), by
   grants (1 R01 CA211044-01, 5 P01CA148600-03, and P50CA100632-16) from
   the NIH, and by a grant (CA016672) to the MD Anderson Cancer Center from
   the NIH. The SU2C research grant is administered by the American
   Association for Cancer Research, the scientific partner of SU2C.
CR Abel AM, 2018, FRONT IMMUNOL, V9, DOI 10.3389/fimmu.2018.01869
   Adams EJ, 2015, CELL IMMUNOL, V296, P31, DOI 10.1016/j.cellimm.2015.04.008
   Antony GK, 2010, CURR MED CHEM, V17, P3297
   Raneros AB, 2019, ONCOIMMUNOLOGY, V8, DOI 10.1080/2162402X.2018.1539617
   Billadeau DD, 2003, NAT IMMUNOL, V4, P557, DOI 10.1038/ni929
   Brudno JN, 2019, BLOOD REV, V34, P45, DOI 10.1016/j.blre.2018.11.002
   Campbell KS, 2018, FRONT IMMUNOL, V9, DOI 10.3389/fimmu.2018.02551
   Capsomidis A, 2018, MOL THER, V26, P354, DOI 10.1016/j.ymthe.2017.12.001
   Carlsten M, 2016, FRONT IMMUNOL, V7, DOI 10.3389/fimmu.2016.00105
   Carpenito C, 2009, P NATL ACAD SCI USA, V106, P3360, DOI 10.1073/pnas.0813101106
   Castriconi R, 2018, FRONT IMMUNOL, V9, DOI 10.3389/fimmu.2018.02324
   Chang YH, 2013, CANCER RES, V73, P1777, DOI 10.1158/0008-5472.CAN-12-3558
   Chen KH, 2017, LEUKEMIA, V31, P2151, DOI 10.1038/leu.2017.8
   Chmielewski M, 2015, EXPERT OPIN BIOL TH, V15, P1145, DOI 10.1517/14712598.2015.1046430
   Chu J, 2014, LEUKEMIA, V28, P917, DOI 10.1038/leu.2013.279
   Cooper MA, 2001, TRENDS IMMUNOL, V22, P633, DOI 10.1016/S1471-4906(01)02060-9
   Cozar B, 2021, CANCER DISCOV, V11, P34, DOI 10.1158/2159-8290.CD-20-0655
   Crosby CM, 2018, NAT REV IMMUNOL, V18, P559, DOI 10.1038/s41577-018-0034-2
   Cummins KD, 2019, HAEMATOLOGICA, V104, DOI 10.3324/haematol.2018.208751
   Daher D, 2020, FOODS, V9, DOI 10.3390/foods9101354
   Daher M, 2017, ASH ANN M, V130, P53
   Daher M, 2018, CURR OPIN IMMUNOL, V51, P146, DOI 10.1016/j.coi.2018.03.013
   Delconte RB, 2016, NAT IMMUNOL, V17, P816, DOI 10.1038/ni.3470
   Deniger DC, 2013, MOL THER, V21, P638, DOI 10.1038/mt.2012.267
   Di Stasi A, 2011, NEW ENGL J MED, V365, P1673, DOI 10.1056/NEJMoa1106152
   Figueiredo C, 2009, J MOL MED, V87, P199, DOI 10.1007/s00109-008-0417-0
   Fisher J, 2018, FRONT IMMUNOL, V9, DOI 10.3389/fimmu.2018.01409
   Gang M., 2020, BLOOD
   Glienke W, 2015, FRONT PHARMACOL, V6, DOI 10.3389/fphar.2015.00021
   Guillerey C, 2016, NAT IMMUNOL, V17, P1025, DOI 10.1038/ni.3518
   Halama N, 2011, CLIN CANCER RES, V17, P678, DOI 10.1158/1078-0432.CCR-10-2173
   Han JF, 2015, SCI REP-UK, V5, DOI 10.1038/srep11483
   Heczey A, 2019, CANCER IMMUNOL RES, V7, DOI 10.1158/2326-6074.CRICIMTEATIAACR18-IA09
   Heczey A, 2014, BLOOD, V124, P2824, DOI 10.1182/blood-2013-11-541235
   Hombach AA, 2011, INT J CANCER, V129, P2935, DOI 10.1002/ijc.25960
   Hoskin DW, 2008, INT J ONCOL, V32, P527
   Hoyos V, 2010, LEUKEMIA, V24, P1160, DOI 10.1038/leu.2010.75
   Hsu J, 2018, J CLIN INVEST, V128, P4654, DOI 10.1172/JCI99317
   Imai C, 2005, BLOOD, V106, P376, DOI 10.1182/blood-2004-12-4797
   Imai C, 2004, LEUKEMIA, V18, P676, DOI 10.1038/sj.leu.2403302
   Jensen MC, 2010, BIOL BLOOD MARROW TR, V16, P1245, DOI 10.1016/j.bbmt.2010.03.014
   Jiang H, 2014, MOL ONCOL, V8, P297, DOI 10.1016/j.molonc.2013.12.001
   June CH, 2018, SCIENCE, V359, P1361, DOI 10.1126/science.aar6711
   Kailayangiri S, 2017, ONCOIMMUNOLOGY, V6, DOI 10.1080/2162402X.2016.1250050
   Kamiya T, 2019, J CLIN INVEST, V129, P2094, DOI 10.1172/JCI123955
   Kerbauy LN, 2017, BLOOD, V130
   Kim TD, 2011, BLOOD, V118, P5476, DOI 10.1182/blood-2011-04-347526
   Klichinsky M, 2020, NAT BIOTECHNOL, V38, P947, DOI 10.1038/s41587-020-0462-y
   Klichinsky M, 2017, CANCER RES, V77, DOI 10.1158/1538-7445.AM2017-4575
   Klingemann H, 2015, CYTOTHERAPY, V17, P245, DOI 10.1016/j.jcyt.2014.09.007
   Kloss S, 2017, HUM GENE THER, V28, P897, DOI 10.1089/hum.2017.157
   Kremer V, 2017, J IMMUNOTHER CANCER, V5, DOI 10.1186/s40425-017-0275-9
   Krovi SH, 2018, FRONT IMMUNOL, V9, DOI 10.3389/fimmu.2018.01393
   Kruschinski A, 2008, P NATL ACAD SCI USA, V105, P17481, DOI 10.1073/pnas.0804788105
   Lang S, 1998, EUR J IMMUNOL, V28, P780, DOI 10.1002/(SICI)1521-4141(199803)28:03<780::AID-IMMU780>3.0.CO;2-8
   Lanier LL, 2008, NAT IMMUNOL, V9, P495, DOI 10.1038/ni1581
   Lanier LL, 1998, NATURE, V391, P703, DOI 10.1038/35642
   Lee J, 2019, CANCER IMMUNOL RES, V7, P219, DOI 10.1158/2326-6066.CIR-18-0317
   Lewis CE, 2006, CANCER RES, V66, P605, DOI 10.1158/0008-5472.CAN-05-4005
   Li Y, 2018, CELL STEM CELL, V23, P181, DOI 10.1016/j.stem.2018.06.002
   Liu E, 2018, LEUKEMIA, V32, P520, DOI 10.1038/leu.2017.226
   Liu EL, 2020, NEW ENGL J MED, V382, P545, DOI 10.1056/NEJMoa1910607
   Long KB, 2013, ONCOIMMUNOLOGY, V2, DOI 10.4161/onci.26860
   Mahaweni NM, 2018, FRONT IMMUNOL, V9, DOI 10.3389/fimmu.2018.02848
   Maher J, 2002, NAT BIOTECHNOL, V20, P70, DOI 10.1038/nbt0102-70
   Mallevaey T, 2012, IMMUNOLOGY, V136, P273, DOI 10.1111/j.1365-2567.2012.03580.x
   Malmberg KJ, 2017, SEMIN IMMUNOL, V31, P20, DOI 10.1016/j.smim.2017.08.002
   Martinez M, 2019, FRONT IMMUNOL, V10, DOI 10.3389/fimmu.2019.00128
   Matosevic S, 2018, J IMMUNOL RES, V2018, DOI 10.1155/2018/4054815
   Mavers Melissa, 2017, Front Immunol, V8, P900, DOI 10.3389/fimmu.2017.00900
   Mittal D, 2014, CANCER RES, V74, P3652, DOI 10.1158/0008-5472.CAN-14-0957
   Morrissey MA, 2018, ELIFE, V7, DOI 10.7554/eLife.36688
   Morvan MG, 2016, NAT REV CANCER, V16, P7, DOI 10.1038/nrc.2015.5
   Muller N, 2015, J IMMUNOTHER, V38, P197, DOI 10.1097/CJI.0000000000000082
   Murray S, 2016, HUM VACC IMMUNOTHER, V12, P607, DOI 10.1080/21645515.2015.1096458
   Nakajima H, 2000, HUM IMMUNOL, V61, P39, DOI 10.1016/S0198-8859(99)00170-6
   Ng YY, 2020, MOL THER-ONCOLYTICS, V16, P75, DOI 10.1016/j.omto.2019.12.006
   Ni J, 2012, J EXP MED, V209, P2351, DOI 10.1084/jem.20120944
   Nielsen MM, 2017, NAT REV IMMUNOL, V17, P733, DOI 10.1038/nri.2017.101
   Noubade R, 2019, FRONT IMMUNOL, V10, DOI 10.3389/fimmu.2019.01014
   Nussbaumer O, 2013, J IMMUNOL, V191, P1346, DOI 10.4049/jimmunol.1300603
   Oelsner S, 2019, INT J CANCER, V145, P1935, DOI 10.1002/ijc.32269
   Oelsner S, 2017, CYTOTHERAPY, V19, P235, DOI 10.1016/j.jcyt.2016.10.009
   Paczulla AM, 2019, NATURE, V572, P254, DOI 10.1038/s41586-019-1410-1
   Pedroza-Pacheco I, 2013, CELL MOL IMMUNOL, V10, P222, DOI 10.1038/cmi.2013.2
   Petrova V, 2018, ONCOGENESIS, V7, DOI 10.1038/s41389-017-0011-9
   Prager I, 2019, J LEUKOCYTE BIOL, V105, P1319, DOI 10.1002/JLB.MR0718-269R
   Rautela J, 2018, EFFICIENT GENOME EDI
   Ren JT, 2017, CLIN CANCER RES, V23, P2255, DOI 10.1158/1078-0432.CCR-16-1300
   Rischer M, 2004, BRIT J HAEMATOL, V126, P583, DOI 10.1111/j.1365-2141.2004.05077.x
   Romanski A, 2016, J CELL MOL MED, V20, P1287, DOI 10.1111/jcmm.12810
   Romee R, 2016, SCI TRANSL MED, V8, DOI 10.1126/scitranslmed.aaf2341
   Rotolo A, 2018, CANCER CELL, V34, P596, DOI 10.1016/j.ccell.2018.08.017
   Salman H, 2019, J CANCER, V10, P4408, DOI 10.7150/jca.28952
   Santos PM, 2018, J IMMUNOL, V200, P443, DOI 10.4049/jimmunol.1701024
   Somanchi SS, 2012, BLOOD, V119, P5164, DOI 10.1182/blood-2011-11-389924
   Spurny C, 2017, ONCOTARGET, V9, P6536, DOI 10.18632/oncotarget.23815
   Stojanovic A, 2014, J IMMUNOL, V192, P4184, DOI 10.4049/jimmunol.1302091
   Suh HC, 2017, J CLIN ONCOL, V35, DOI 10.1200/JCO.2017.35.7_suppl.144
   Sun HY, 2019, FRONT IMMUNOL, V10, DOI 10.3389/fimmu.2019.02354
   Tam YK, 1999, HUM GENE THER, V10, P1359, DOI 10.1089/10430349950018030
   Tang XW, 2018, AM J CANCER RES, V8, P1083
   Testa U, 2019, CANCERS, V11, DOI 10.3390/cancers11091358
   Thery C, 2001, CURR OPIN IMMUNOL, V13, P45, DOI 10.1016/S0952-7915(00)00180-1
   Topfer K, 2015, J IMMUNOL, V194, P3201, DOI 10.4049/jimmunol.1400330
   Varol C, 2015, ANNU REV IMMUNOL, V33, P643, DOI 10.1146/annurev-immunol-032414-112220
   Velazquez EJ, 2018, CANCER RES, V78, DOI 10.1158/1538-7445.AM2018-2563
   Wang W, 2015, FRONT IMMUNOL, V6, DOI 10.3389/fimmu.2015.00368
   Weinkove R, 2019, CLIN TRANSL IMMUNOL, V8, DOI 10.1002/cti2.1049
   Wennerberg E, 2015, CANCER IMMUNOL IMMUN, V64, P225, DOI 10.1007/s00262-014-1629-5
   Xu X, 2019, CLIN CANCER RES, V25, P7126, DOI 10.1158/1078-0432.CCR-19-0421
   Xu YX, 2019, J HEMATOL ONCOL, V12, DOI 10.1186/s13045-019-0732-7
   You FT, 2019, AM J CANCER RES, V9, P64
   Young A, 2018, CANCER RES, V78, P1003, DOI 10.1158/0008-5472.CAN-17-2826
   Yvon ES, 2017, CYTOTHERAPY, V19, P408, DOI 10.1016/j.jcyt.2016.12.005
   Zhang Q, 2018, NAT IMMUNOL, V19, P723, DOI 10.1038/s41590-018-0132-0
   Zhu H, 2020, CELL STEM CELL, V27, P224, DOI 10.1016/j.stem.2020.05.008
NR 117
TC 28
Z9 31
U1 18
U2 39
PU AMER ASSOC CANCER RESEARCH
PI PHILADELPHIA
PA 615 CHESTNUT ST, 17TH FLOOR, PHILADELPHIA, PA 19106-4404 USA
SN 2159-8274
EI 2159-8290
J9 CANCER DISCOV
JI Cancer Discov.
PD JAN
PY 2021
VL 11
IS 1
BP 45
EP 58
DI 10.1158/2159-8290.CD-20-0556
PG 14
WC Oncology
WE Science Citation Index Expanded (SCI-EXPANDED)
SC Oncology
GA PR1QR
UT WOS:000607017700018
PM 33277313
OA Green Accepted
HC Y
HP N
DA 2022-05-19
ER

PT J
AU Schmidt, P
   Raftery, MJ
   Pecher, G
AF Schmidt, Paula
   Raftery, Martin J.
   Pecher, Gabriele
TI Engineering NK Cells for CAR Therapy-Recent Advances in Gene Transfer
   Methodology
SO FRONTIERS IN IMMUNOLOGY
LA English
DT Review
DE natural killer cells; chimeric antigen receptor; gene engineering;
   transduce; electroporation
ID NATURAL-KILLER-CELLS; MESSENGER-RNA; RD-114 VIRUS; TRANSDUCTION;
   RECEPTOR; ASCT1
AB The development of chimeric antigen receptor (CAR) T cell therapy has introduced a new and effective strategy to guide and promote the immune response against tumors in the clinic. More recently, in an attempt to enhance its utility, this method has been expanded to novel cell types. One of the more successful variants has proven to be the expression of CARs in Natural Killer (NK) cells (CAR-NK). Gene engineering NK cells to express an exogenous CAR receptor allows the innate anti-tumor ability of NK cells to be harnessed and directed against a target tumor antigen. In addition, the biology of NK cells allows the development of an allogeneic cell therapeutic product useable with most or all patient haplotypes. NK cells cause little or no graft versus host disease (GvHD) and are therefore suitable for development of an "off the shelf" therapeutic product. Initial trials have also shown that CAR-NK cells rarely cause cytokine release syndrome. However, despite their potential NK cells have proven to be difficult to engineer, with high sensitivity to apoptosis and low levels of gene expression. The creation of optimized methods to introduce genes into NK cells will promote the widespread application of CAR-NK in research laboratories and the clinics.
C1 [Schmidt, Paula; Raftery, Martin J.; Pecher, Gabriele] Charite Univ Med Berlin, CCM, Med Clin Hematol Oncol & Tumor Immunol, Berlin, Germany.
RP Pecher, G (通讯作者)，Charite Univ Med Berlin, CCM, Med Clin Hematol Oncol & Tumor Immunol, Berlin, Germany.
EM gabriele.pecher@charite.de
FU Open Access Publication Fund of Charite - Universitatsmedizin Berlin
FX The authors acknowledge support from the Open Access Publication Fund of
   Charite - Universitatsmedizin Berlin.
CR Bachanova V, 2010, CANCER IMMUNOL IMMUN, V59, P1739, DOI 10.1007/s00262-010-0896-z
   Bari R, 2019, FRONT IMMUNOL, V10, DOI 10.3389/fimmu.2019.02001
   Boissel L, 2012, LEUKEMIA LYMPHOMA, V53, P958, DOI 10.3109/10428194.2011.634048
   Boissel L, 2009, LEUKEMIA RES, V33, P1255, DOI 10.1016/j.leukres.2008.11.024
   Carlsten M, 2015, FRONT IMMUNOL, V6, DOI 10.3389/fimmu.2015.00266
   Cepko C, 2001, Curr Protoc Mol Biol, VChapter 9, DOI 10.1002/0471142727.mb0914s36
   Chang LQ, 2020, METHODS MOL BIOL, V2050, P69, DOI 10.1007/978-1-4939-9740-4_7
   Clark K, 2009, J BIOL CHEM, V284, P14136, DOI 10.1074/jbc.M109.000414
   Colamartino ABL, 2019, FRONT IMMUNOL, V10, DOI 10.3389/fimmu.2019.02873
   Cronin J, 2005, CURR GENE THER, V5, P387, DOI 10.2174/1566523054546224
   Davis HE, 2002, BIOPHYS CHEM, V97, P159, DOI 10.1016/S0301-4622(02)00057-1
   Fenard D, 2013, MOL THER-NUCL ACIDS, V2, DOI 10.1038/mtna.2013.17
   Gill S, 2009, BIOL BLOOD MARROW TR, V15, P765, DOI 10.1016/j.bbmt.2009.01.019
   Granzin M, 2015, CYTOTHERAPY, V17, P621, DOI 10.1016/j.jcyt.2015.03.611
   Ingegnere T, 2019, FRONT IMMUNOL, V10, DOI 10.3389/fimmu.2019.00957
   Kebriaei P, 2016, J CLIN INVEST, V126, P3363, DOI 10.1172/JCI86721
   Kellner JN, 2016, METHODS MOL BIOL, V1441, P203, DOI 10.1007/978-1-4939-3684-7_17
   Kloess S, 2019, TRANSFUS MED HEMOTH, V46, P4, DOI 10.1159/000495771
   Kumar H, 2011, INT REV IMMUNOL, V30, P16, DOI 10.3109/08830185.2010.529976
   Levy E, 2019, FRONT IMMUNOL, V10, DOI 10.3389/fimmu.2019.01262
   Li L, 2010, CANCER GENE THER, V17, P147, DOI 10.1038/cgt.2009.61
   Li Linhong, 2013, Methods Mol Biol, V969, P127, DOI 10.1007/978-1-62703-260-5_9
   Littwitz E, 2013, RETROVIROLOGY, V10, DOI 10.1186/1742-4690-10-127
   Liu EL, 2020, NEW ENGL J MED, V382, P545, DOI 10.1056/NEJMoa1910607
   Marin M, 2000, J VIROL, V74, P8085, DOI 10.1128/JVI.74.17.8085-8093.2000
   Matosevic S, 2018, J IMMUNOL RES, V2018, DOI 10.1155/2018/4054815
   Muller S, 2020, FRONT IMMUNOL, V10, DOI 10.3389/fimmu.2019.03123
   Naldini L, 1996, SCIENCE, V272, P263, DOI 10.1126/science.272.5259.263
   Ng YY, 2020, MOL THER-ONCOLYTICS, V16, P75, DOI 10.1016/j.omto.2019.12.006
   Oei VYS, 2018, CANCER IMMUNOL RES, V6, P467, DOI 10.1158/2326-6066.CIR-17-0207
   Radek C, 2019, HUM GENE THER, V30, P1477, DOI 10.1089/hum.2019.157
   Rols M.-P, 2017, HDB ELECTROPORATION, P1449, DOI 10.1007/978-3-319-32886-7_149.
   Schott JW, 2019, MOL THER-METH CLIN D, V14, P134, DOI 10.1016/j.omtm.2019.05.015
   Shimasaki N, 2020, METHODS MOL BIOL, V2097, P91, DOI 10.1007/978-1-0716-0203-4_6
   Shimode S, 2013, J GEN VIROL, V94, P1608, DOI 10.1099/vir.0.052928-0
   Simon B, 2018, INT J MOL SCI, V19, DOI 10.3390/ijms19082365
   Suerth JD, 2016, J MOL MED, V94, P83, DOI 10.1007/s00109-015-1327-6
   Sutlu T, 2012, HUM GENE THER, V23, P1090, DOI 10.1089/hum.2012.080
   Ueda T, 2021, INT J HEMATOL, V114, P572, DOI 10.1007/s12185-020-02951-5
   Wang WX, 2020, CANCER LETT, V472, P175, DOI 10.1016/j.canlet.2019.11.033
   Warnock JN, 2011, METHODS MOL BIOL, V737, P1, DOI 10.1007/978-1-61779-095-9_1
   Wilk AJ, 2020, BLOOD ADV, V4, P4244, DOI 10.1182/bloodadvances.2020002355
   Xie GZ, 2020, EBIOMEDICINE, V59, DOI 10.1016/j.ebiom.2020.102975
   Yoshikawa R, 2012, J GEN VIROL, V93, P603, DOI 10.1099/vir.0.036228-0
NR 44
TC 18
Z9 18
U1 3
U2 11
PU FRONTIERS MEDIA SA
PI LAUSANNE
PA AVENUE DU TRIBUNAL FEDERAL 34, LAUSANNE, CH-1015, SWITZERLAND
SN 1664-3224
J9 FRONT IMMUNOL
JI Front. Immunol.
PD JAN 7
PY 2021
VL 11
AR 611163
DI 10.3389/fimmu.2020.611163
PG 6
WC Immunology
WE Science Citation Index Expanded (SCI-EXPANDED)
SC Immunology
GA PU2JN
UT WOS:000609132400001
PM 33488617
OA Green Published, gold
DA 2022-05-19
ER

PT J
AU Oelsner, S
   Wagner, J
   Friede, ME
   Pfirrmann, V
   Genssler, S
   Rettinger, E
   Buchholz, CJ
   Pfeifer, H
   Schubert, R
   Ottmann, OG
   Ullrich, E
   Bader, P
   Wels, WS
AF Oelsner, Sarah
   Wagner, Juliane
   Friede, Miriam E.
   Pfirrmann, Verena
   Genssler, Sabrina
   Rettinger, Eva
   Buchholz, Christian J.
   Pfeifer, Heike
   Schubert, Ralf
   Ottmann, Oliver G.
   Ullrich, Evelyn
   Bader, Peter
   Wels, Winfried S.
TI Chimeric antigen receptor-engineered cytokine-induced killer cells
   overcome treatment resistance of pre-B-cell acute lymphoblastic leukemia
   and enhance survival
SO INTERNATIONAL JOURNAL OF CANCER
LA English
DT Article
DE adoptive immunotherapy; B-ALL; cytokine-induced killer cells; chimeric
   antigen receptor; CD19
ID T-CELLS; ADOPTIVE IMMUNOTHERAPY; IN-VIVO; LENTIVIRAL VECTOR; GENE
   DELIVERY; CIK CELLS; PHASE-I; TRANSPLANTATION; LYMPHOMA; MALIGNANCIES
AB Pre-emptive cancer immunotherapy by donor lymphocyte infusion (DLI) using cytokine-induced killer (CIK) cells may be beneficial to prevent relapse with a reduced risk of causing graft-versus-host-disease. CIK cells are a heterogeneous effector cell population including T cells (CD3(+) CD56(-)), natural killer (NK) cells (CD3(-) CD56(+)) and natural killer T (T-NK) cells (CD3(+) CD56(+)) that exhibit non-major histocompatibility complex (MHC)-restricted cytotoxicity and are generated by ex vivo expansion of peripheral blood mononuclear cells in the presence of interferon (IFN)-gamma, anti-CD3 antibody, interleukin-2 (IL-2) and interleukin-15 (IL-15). To facilitate selective target-cell recognition and enhance specific cytotoxicity against B-cell acute lymphoblastic leukemia (BALL), we transduced CIK cells with a lentiviral vector encoding a chimeric antigen receptor (CAR) that carries a composite CD28-CD3 zeta domain for signaling and a CD19-specific scFv antibody fragment for cell binding (CAR 63.28.z). In vitro analysis revealed high and specific cell killing activity of CD19-targeted CIK/63.28.z cells against otherwise CIK-resistant cancer cell lines and primary B-ALL blasts, which was dependent on CD19 expression and CAR signaling. In a xenograft model in immunodeficient mice, treatment with CIK/63.28.z cells in contrast to therapy with unmodified CIK cells resulted in complete and durable molecular remissions of established primary pre-B-ALL. Our results demonstrate potent antileukemic activity of CAR-engineered CIK cells in vitro and in vivo, and suggest this strategy as a promising approach for adoptive immunotherapy of refractory pre-B-ALL.
C1 [Oelsner, Sarah; Friede, Miriam E.; Genssler, Sabrina; Wels, Winfried S.] Inst Tumor Biol & Expt Therapy, Georg Speyer Haus, Paul Ehrlich Str 42-44, D-60596 Frankfurt, Germany.
   [Oelsner, Sarah; Wagner, Juliane; Pfirrmann, Verena; Rettinger, Eva; Ullrich, Evelyn; Bader, Peter] Goethe Univ, Hosp Children & Adolescents, Div Stem Cell Transplantat & Immunol, Frankfurt, Germany.
   [Wagner, Juliane; Ullrich, Evelyn] Goethe Univ, LOEWE Ctr Cell & Gene Therapy, Frankfurt, Germany.
   [Buchholz, Christian J.] Paul Ehrlich Inst, Mol Biotechnol & Gene Therapy, Langen, Germany.
   [Buchholz, Christian J.] German Canc Consortium DKTK, Heidelberg, Germany.
   [Pfeifer, Heike] Goethe Univ, Dept Med Hematol & Oncol, Frankfurt, Germany.
   [Schubert, Ralf] Goethe Univ, Hosp Children & Adolescents, Div Allergol Pneumol & Cyst Fibrosis, Frankfurt, Germany.
   [Ottmann, Oliver G.] Cardiff Univ, Sch Med, Div Canc & Genet, Dept Haematol, Cardiff, Wales.
   [Wels, Winfried S.] German Canc Consortium DKTK, Partner Site, Frankfurt, Germany.
RP Wels, WS (通讯作者)，Inst Tumor Biol & Expt Therapy, Georg Speyer Haus, Paul Ehrlich Str 42-44, D-60596 Frankfurt, Germany.; Bader, P (通讯作者)，Goethe Univ Frankfurt, Hosp Children & Adolescents, Div Stem Cell Transplantat & Immunol, Theodor Stern Kai 7, D-60590 Frankfurt, Germany.
EM peter.bader@kgu.de; wels@gsh.uni-frankfurt.de
OI Wels, Winfried/0000-0001-9858-3643; Ullrich, Evelyn/0000-0001-8530-1192
FU Deutsche Forschungsgemeinschaft (DFG) [GRK1172]; LOEWE Center for Cell
   and Gene Therapy Frankfurt (CGT) [HMWK III L 5-518/17.004 2013];
   Georg-Speyer-Haus; Stiftung Polytechnische Gesellschaft; Frankfurt am
   Main; German Federal Ministry of Health; Ministry of Higher Education,
   Research and the Arts of the State of Hessen (HMWK)
FX Grant sponsor: Deutsche Forschungsgemeinschaft (DFG); Grant number:
   GRK1172; Grant sponsor: LOEWE Center for Cell and Gene Therapy Frankfurt
   (CGT); Grant number: HMWK III L 5-518/17.004 2013; Grant sponsors:
   Georg-Speyer-Haus, Stiftung Polytechnische Gesellschaft, Frankfurt am
   Main, German Federal Ministry of Health and the Ministry of Higher
   Education, Research and the Arts of the State of Hessen (HMWK)
CR Abel T, 2013, BLOOD, V122, P2030, DOI 10.1182/blood-2012-11-468579
   Brentjens RJ, 2013, SCI TRANSL MED, V5, DOI 10.1126/scitranslmed.3005930
   Cruz CRY, 2013, BLOOD, V122, P2965, DOI 10.1182/blood-2013-06-506741
   Demaison C, 2002, HUM GENE THER, V13, P803, DOI 10.1089/10430340252898984
   Di Stasi A, 2011, NEW ENGL J MED, V365, P1673, DOI 10.1056/NEJMoa1106152
   Feuchtinger T, 2010, BLOOD, V116, P4360, DOI 10.1182/blood-2010-01-262089
   Gabert J, 2003, LEUKEMIA, V17, P2318, DOI 10.1038/sj.leu.2403135
   Grupp SA, 2013, NEW ENGL J MED, V368, P1509, DOI 10.1056/NEJMoa1215134
   Hombach AA, 2013, MOL THER, V21, P2268, DOI 10.1038/mt.2013.192
   Introna M, 2007, HAEMATOLOGICA, V92, P952, DOI 10.3324/haematol.11132
   Jakel CE, 2014, J IMMUNOL RES, V2014, DOI 10.1155/2014/897214
   Kolb HJ, 2008, BLOOD, V112, P4371, DOI 10.1182/blood-2008-03-077974
   Kuci S, 2010, HAEMATOL-HEMATOL J, V95, P1579, DOI 10.3324/haematol.2009.019885
   Laport GG, 2011, BIOL BLOOD MARROW TR, V17, P1679, DOI 10.1016/j.bbmt.2011.05.012
   Lee DW, 2015, LANCET, V385, P517, DOI 10.1016/S0140-6736(14)61403-3
   Loghavi S, 2015, AM J CLIN PATHOL, V144, P393, DOI 10.1309/AJCPAN7BH5DNYWZB
   LU PH, 1994, J IMMUNOL, V153, P1687
   Marin V, 2007, EXP HEMATOL, V35, P1388, DOI 10.1016/j.exphem.2007.05.018
   Marin V, 2006, EXP HEMATOL, V34, P1219, DOI 10.1016/j.exphem.2006.05.004
   Maude SL, 2014, NEW ENGL J MED, V371, P1507, DOI 10.1056/NEJMoa1407222
   Maude SL, 2014, CANCER J, V20, P119, DOI 10.1097/PPO.0000000000000035
   Muller N, 2014, INT J CANCER, V134, P2547, DOI 10.1002/ijc.28585
   Nicholson IC, 1997, MOL IMMUNOL, V34, P1157, DOI 10.1016/S0161-5890(97)00144-2
   Nijimeijer BA, 2009, EXP HEMATOL, V37, P376, DOI 10.1016/j.exphem.2008.11.002
   Olioso P, 2009, HEMATOL ONCOL, V27, P130, DOI 10.1002/hon.886
   Peters C, 2015, J CLIN ONCOL, V33, P1265, DOI 10.1200/JCO.2014.58.9747
   Pfirrmann V, 2015, CYTOTHERAPY, V17, P1139, DOI 10.1016/j.jcyt.2015.04.011
   Pulsipher MA, 2009, BIOL BLOOD MARROW TR, V15, P62, DOI 10.1016/j.bbmt.2008.11.009
   Rettinger E, 2016, HAEMATOLOGICA, V101, DOI 10.3324/haematol.2015.138016
   Rettinger E, 2014, CYTOTHERAPY, V16, P835, DOI 10.1016/j.jcyt.2014.01.003
   Rettinger E, 2012, CYTOTHERAPY, V14, P91, DOI 10.3109/14653249.2011.613931
   Sahm C, 2012, CANCER IMMUNOL IMMUN, V61, P1451, DOI 10.1007/s00262-012-1212-x
   Sangiolo D, 2009, EXPERT OPIN BIOL TH, V9, P831, DOI 10.1517/14712590903005552
   Schlimper C, 2012, CLIN DEV IMMUNOL, DOI 10.1155/2012/238924
   Schmeel LC, 2015, J CANCER RES CLIN, V141, P839, DOI 10.1007/s00432-014-1864-3
   Schmidt-Wolf IGH, 1999, BRIT J CANCER, V81, P1009, DOI 10.1038/sj.bjc.6690800
   SCHMIDTWOLF IGH, 1991, J EXP MED, V174, P139, DOI 10.1084/jem.174.1.139
   Schonfeld K, 2015, MOL THER, V23, P330, DOI [10.1038/mt.2014.21, 10.1038/mt.2014.219]
   Tao QS, 2013, J IMMUNOTHER, V36, P462, DOI 10.1097/CJI.0000000000000001
   Trapani JA, 2000, CURR OPIN IMMUNOL, V12, P323, DOI 10.1016/S0952-7915(00)00094-7
   Verneris MR, 2004, BLOOD, V103, P3065, DOI 10.1182/blood-2003-06-2125
   Verneris MR, 2002, J CLIN IMMUNOL, V22, P131, DOI 10.1023/A:1015415928521
   Yang B, 2012, HEMATOL ONCOL, V30, P115, DOI 10.1002/hon.1012
   Zhang YJ, 2013, CLIN DEV IMMUNOL, DOI 10.1155/2013/195691
   ZOLA H, 1991, IMMUNOL CELL BIOL, V69, P411, DOI 10.1038/icb.1991.58
   Zufferey R, 1997, NAT BIOTECHNOL, V15, P871, DOI 10.1038/nbt0997-871
NR 46
TC 38
Z9 40
U1 1
U2 29
PU WILEY-BLACKWELL
PI HOBOKEN
PA 111 RIVER ST, HOBOKEN 07030-5774, NJ USA
SN 0020-7136
EI 1097-0215
J9 INT J CANCER
JI Int. J. Cancer
PD OCT 15
PY 2016
VL 139
IS 8
BP 1799
EP 1809
DI 10.1002/ijc.30217
PG 11
WC Oncology
WE Science Citation Index Expanded (SCI-EXPANDED)
SC Oncology
GA DV9TH
UT WOS:000383284500014
PM 27253354
OA Bronze
DA 2022-05-19
ER

PT J
AU Schonfeld, K
   Sahm, C
   Zhang, CC
   Naundorf, S
   Brendel, C
   Odendahl, M
   Nowakowska, P
   Bonig, H
   Kohl, U
   Kloess, S
   Kohler, S
   Holtgreve-Grez, H
   Jauch, A
   Schmidt, M
   Schubert, R
   Kuhicke, K
   Seifried, E
   Klingemann, HG
   Rieger, MA
   Tonn, T
   Grez, M
   Wels, WS
AF Schoenfeld, Kurt
   Sahm, Christiane
   Zhang, Congcong
   Naundorf, Sonja
   Brendel, Christian
   Odendahl, Marcus
   Nowakowska, Paulina
   Boenig, Halyard
   Koehl, Ulrike
   Kloess, Stephan
   Koehler, Sylvia
   Holtgreve-Grez, Heidi
   Jauch, Anna
   Schmidt, Manfred
   Schubert, Ralf
   Kuehicke, Klaus
   Seifried, Erhard
   Klingemann, Hans G.
   Rieger, Michael A.
   Tonn, Torsten
   Grez, Manuel
   Wels, Winfried S.
TI Selective Inhibition of Tumor Growth by Clonal NK Cells Expressing an
   ErbB2/HER2-Specific Chimeric Antigen Receptor
SO MOLECULAR THERAPY
LA English
DT Article
ID NATURAL-KILLER-CELLS; T-CELLS; CANCER-IMMUNOTHERAPY; CYTOTOXIC ACTIVITY;
   ERBB-2 RECEPTOR; LINE NK-92; THERAPY; LEUKEMIA; PROTEIN; PROTOONCOGENE
AB Natural killer (NK) cells are an important effector cell type for adoptive cancer immunotherapy. Similar to T cells, NK cells can be modified to express chimeric antigen receptors (CARs) to enhance antitumor activity, but experience with CAR-engineered NK cells and their clinical development is still limited. Here, we redirected continuously expanding and clinically usable established human NK-92 cells to the tumor-associated ErbB2 (HER2) antigen. Following GMP-compliant procedures, we generated a stable clonal cell line expressing a humanized CAR based on ErbB2specific antibody FRP5 harboring CD28 and CD3 signaling domains (CAR 5.28.z). These NK-92/5.28.z cells efficiently lysed ErbB2-expressing tumor cells in vitro and exhibited serial target cell killing. Specific recognition of tumor cells and antitumor activity were retained in vivo, resulting in selective enrichment of NK-9215.28.z cells in orthotopic breast carcinoma xenografts, and reduction of pulmonary metastasis in a renal cell carcinoma model, respectively. 7-irradiation as a potential safety measure for clinical application prevented NK cell replication, while antitumor activity was preserved. Our data demonstrate that it is feasible to engineer CAR-expressing NK cells as a clonal, molecularly and functionally well-defined and continuously expandable cell therapeutic agent, and suggest NK-9215.28.z cells as a promising candidate for use in adoptive cancer immunotherapy.
C1 [Schoenfeld, Kurt; Sahm, Christiane; Zhang, Congcong; Brendel, Christian; Koehler, Sylvia; Rieger, Michael A.; Grez, Manuel; Wels, Winfried S.] Georg Speyer Haus, Inst Tumor Biol & Expt Therapy, D-60596 Frankfurt, Germany.
   [Naundorf, Sonja; Kuehicke, Klaus] EUFETS GmbH, Idar Oberstein, Germany.
   [Odendahl, Marcus; Tonn, Torsten] Inst Transfus Med, German Red Cross Blood Donat Serv North East, Dresden, Germany.
   [Odendahl, Marcus; Tonn, Torsten] Tech Univ Dresden, Med Fac Carl Gustav Carus, Dresden, Germany.
   [Nowakowska, Paulina; Boenig, Halyard; Seifried, Erhard] Goethe Univ Frankfurt, Inst Transfus Med & Immunohematol, D-60054 Frankfurt, Germany.
   [Nowakowska, Paulina; Boenig, Halyard; Seifried, Erhard] German Red Cross Blood Donat Serv Baden Wurttembe, Frankfurt, Germany.
   [Koehl, Ulrike; Kloess, Stephan] Hannover Med Sch, Inst Cellular Therapeut, Hannover, Germany.
   [Holtgreve-Grez, Heidi; Jauch, Anna] Heidelberg Univ, Inst Human Genet, Heidelberg, Germany.
   [Schmidt, Manfred] Natl Ctr Tumor Dis, Dept Translat Oncol, Heidelberg, Germany.
   [Schmidt, Manfred] German Canc Res Ctr, Heidelberg, Germany.
   [Schubert, Ralf] Univ Hosp, Frankfurt, Germany.
   [Klingemann, Hans G.] Conkwest Inc, Cardiff By The Sea, CA USA.
   [Rieger, Michael A.] Univ Hosp, Dept Hematol Oncol, Frankfurt, Germany.
   [Rieger, Michael A.; Wels, Winfried S.] German Canc Consortium DKTK, Heidelberg, Germany.
   [Rieger, Michael A.; Wels, Winfried S.] German Canc Res Ctr, Heidelberg, Germany.
RP Wels, WS (通讯作者)，Georg Speyer Haus, Inst Tumor Biol & Expt Therapy, Paul Ehrlich Str 42-44, D-60596 Frankfurt, Germany.
EM wels@gsh.uni-frankfurt.de
RI Bönig, Halvard/AAG-3029-2021; Rieger, Michael A/L-8324-2017
OI Bönig, Halvard/0000-0003-0088-2675; Rieger, Michael
   A/0000-0002-4158-5872; Brendel, Christian/0000-0003-4081-4351; Zhang,
   Congcong/0000-0001-9995-3079; Wels, Winfried/0000-0001-9858-3643
FU German Federal Ministry of Education and Research (BMBF) [FKZ 01GU0805,
   FKZ 131A009A, Ci3]; Deutsche Forschungsgemeinschaft (DFG) [GRK1172];
   LOEWE Center for Cell and Gene Therapy Frankfurt (CGT);
   Georg-Speyer-Haus; German Federal Ministry of Health (BMG); Ministry of
   Higher Education, Research and the Arts of the State of Hessen (HMWK);
   HMWK [III L 5-518/17.004 (2013)]
FX This work was supported in part by grants from the German Federal
   Ministry of Education and Research (BMBF) (FKZ 01GU0805 and FKZ
   131A009A, Ci3), the Deutsche Forschungsgemeinschaft (DFG) (GRK1172), the
   LOEWE Center for Cell and Gene Therapy Frankfurt (CGT), and
   institutional funds of the Georg-Speyer-Haus. The Georg-Speyer-Haus is
   funded jointly by the German Federal Ministry of Health (BMG) and the
   Ministry of Higher Education, Research and the Arts of the State of
   Hessen (HMWK). The LOEWE Center for Cell and Gene Therapy Frankfurt is
   funded by HMWK, reference number: III L 5-518/17.004 (2013). We thank
   Barry J. Simon, Conkwest, Inc., for providing NK-92 cells from
   Conkwest's proprietary master cell bank, Stefanie Dimmeler and Reinier
   Boon, Institute of Cardiovascular Regeneration, Goethe University,
   Frankfurt am Main, for primary human cardiomyocytes, Stefan Stein and
   Tefik Merovci, Georg-SpeyerHaus, for help with flow cytometric cell
   sorting, Petra Schon, Pediatric Pulmonology, Allergy and Cystic
   Fibrosis, University Hospital Frankfurt am Main, and Sarah Oelsner,
   Georg-Speyer-Haus, for help with cytokine analysis, and Annemarie
   Schimpf, Barbara Uherek and Claudia Jourdan, Georg-Speyer-Haus, and
   Mareike Alef, German Red Cross Blood Donation Service
   Baden-Wurttemberg-Hessen, for technical assistance. H.G.K. is a
   cofounder and employee of Conkwest, Inc., an entity commercially
   developing NK-92 cells. The other authors declare no conflict of
   interest.
CR Altvater B, 2009, CLIN CANCER RES, V15, P4857, DOI 10.1158/1078-0432.CCR-08-2810
   Arai S, 2008, CYTOTHERAPY, V10, P625, DOI 10.1080/14653240802301872
   Bhat R, 2007, PLOS ONE, V2, DOI 10.1371/journal.pone.0000326
   Boissel L, 2009, LEUKEMIA RES, V33, P1255, DOI 10.1016/j.leukres.2008.11.024
   Brentjens RJ, 2013, SCI TRANSL MED, V5, DOI 10.1126/scitranslmed.3005930
   Cho HS, 2003, NATURE, V421, P756, DOI 10.1038/nature01392
   Chu J, 2014, LEUKEMIA, V28, P917, DOI 10.1038/leu.2013.279
   Couper KN, 2008, J IMMUNOL, V180, P5771, DOI 10.4049/jimmunol.180.9.5771
   Davies JK, 2010, CANCER RES, V70, P3915, DOI 10.1158/0008-5472.CAN-09-3845
   Demaison C, 2002, HUM GENE THER, V13, P803, DOI 10.1089/10430340252898984
   Di Cosimo S, 2011, TARGET ONCOL, V6, P189, DOI 10.1007/s11523-011-0203-8
   Esser R, 2012, J CELL MOL MED, V16, P569, DOI 10.1111/j.1582-4934.2011.01343.x
   Geller MA, 2011, IMMUNOTHERAPY-UK, V3, P1445, DOI [10.2217/IMT.11.131, 10.2217/imt.11.131]
   Gerstmayer B, 1997, J IMMUNOL, V158, P4584
   Grada Z, 2013, MOL THER-NUCL ACIDS, V2, DOI 10.1038/mtna.2013.32
   Grupp SA, 2013, NEW ENGL J MED, V368, P1509, DOI 10.1056/NEJMoa1215134
   Hombach AA, 2007, J IMMUNOL, V178, P4650, DOI 10.4049/jimmunol.178.7.4650
   HOUGHTON AN, 1987, J EXP MED, V165, P812, DOI 10.1084/jem.165.3.812
   Hynes NE, 2005, NAT REV CANCER, V5, P341, DOI 10.1038/nrc1609
   Imai C, 2005, BLOOD, V106, P376, DOI 10.1182/blood-2004-12-4797
   Imai K, 2000, LANCET, V356, P1795, DOI 10.1016/S0140-6736(00)03231-1
   James ST, 2008, J IMMUNOL, V180, P7028, DOI 10.4049/jimmunol.180.10.7028
   Kalos M, 2013, IMMUNITY, V39, P49, DOI 10.1016/j.immuni.2013.07.002
   Kalos M, 2011, SCI TRANSL MED, V3, DOI 10.1126/scitranslmed.3002842
   Klingemann H, 2014, ONCOIMMUNOLOGY, V3, DOI 10.4161/onci.28147
   Klingemann HG, 2013, CYTOTHERAPY, V15, P1185, DOI 10.1016/j.jcyt.2013.03.011
   Klob S, 2007, J IMMUNOL METHODS, V325, P140, DOI 10.1016/j.jim.2007.06.013
   Koch J, 2013, TRENDS IMMUNOL, V34, P182, DOI 10.1016/j.it.2013.01.003
   Kochenderfer JN, 2013, BLOOD, V122, P4129, DOI 10.1182/blood-2013-08-519413
   Maki G, 2001, J HEMATOTH STEM CELL, V10, P369, DOI 10.1089/152581601750288975
   Maurer-Gebhard M, 1998, CANCER RES, V58, P2661
   Morgan RA, 2010, MOL THER, V18, P843, DOI 10.1038/mt.2010.24
   MORITZ D, 1994, P NATL ACAD SCI USA, V91, P4318, DOI 10.1073/pnas.91.10.4318
   Muller T, 2008, CANCER IMMUNOL IMMUN, V57, P411, DOI 10.1007/s00262-007-0383-3
   Oberoi P, 2013, ONCOIMMUNOLOGY, V2, DOI 10.4161/onci.25220
   Orange JS, 2008, NAT REV IMMUNOL, V8, P713, DOI 10.1038/nri2381
   PRESS MF, 1990, ONCOGENE, V5, P953
   Sahm C, 2012, CANCER IMMUNOL IMMUN, V61, P1451, DOI 10.1007/s00262-012-1212-x
   Schambach A, 2006, GENE THER, V13, P641, DOI 10.1038/sj.gt.3302698
   Schmidt M, 2003, NAT MED, V9, P463, DOI 10.1038/nm844
   Suck G, 2006, SEMIN CANCER BIOL, V16, P412, DOI 10.1016/j.semcancer.2006.07.006
   Sutlu T, 2012, HUM GENE THER, V23, P1090, DOI 10.1089/hum.2012.080
   Tavri S, 2009, MOL IMAGING, V8, P15, DOI 10.2310/7290.2009.00002
   Tonn T, 2013, CYTOTHERAPY, V15, P1563, DOI 10.1016/j.jcyt.2013.06.017
   Uherek C, 2002, BLOOD, V100, P1265, DOI 10.1182/blood.V100.4.1265.h81602001265_1265_1273
   Vesely MD, 2011, ANNU REV IMMUNOL, V29, P235, DOI 10.1146/annurev-immunol-031210-101324
   Vivier E, 2012, NAT REV IMMUNOL, V12, P239, DOI 10.1038/nri3174
   von Minckwitz G, 2005, BREAST CANCER RES, V7, pR617, DOI 10.1186/bcr1264
   WELS W, 1992, BIO-TECHNOL, V10, P1128, DOI 10.1038/nbt1092-1128
NR 49
TC 174
Z9 182
U1 2
U2 52
PU CELL PRESS
PI CAMBRIDGE
PA 50 HAMPSHIRE ST, FLOOR 5, CAMBRIDGE, MA 02139 USA
SN 1525-0016
EI 1525-0024
J9 MOL THER
JI Mol. Ther.
PD FEB
PY 2015
VL 23
IS 2
BP 330
EP 338
DI 10.1038/mt.2014.21
PG 9
WC Biotechnology & Applied Microbiology; Genetics & Heredity; Medicine,
   Research & Experimental
WE Science Citation Index Expanded (SCI-EXPANDED)
SC Biotechnology & Applied Microbiology; Genetics & Heredity; Research &
   Experimental Medicine
GA CA2PT
UT WOS:000348750700014
PM 25373520
OA Green Published, hybrid
DA 2022-05-19
ER

PT J
AU Lin, C
   Zhang, J
AF Lin, Chu
   Zhang, Jun
TI Reformation in chimeric antigen receptor based cancer immunotherapy:
   Redirecting natural killer cell
SO BIOCHIMICA ET BIOPHYSICA ACTA-REVIEWS ON CANCER
LA English
DT Review
DE Natural killer cell; Chimeric antigen receptor; Cancer; Immunotherapy
ID ACUTE MYELOID-LEUKEMIA; EX-VIVO EXPANSION; ENGINEERED NK-92 CELLS;
   MODIFIED T-CELLS; HUMAN NK CELLS; MESSENGER-RNA; LINE NK-92; IN-VITRO;
   CUTTING EDGE; TUMOR-CELLS
AB Natural killer (NK) cells are an important subset of lymphocytes which play a critical role in host immunity against cancers. With MHC-independent recognition, short lifespan and potent cytotoxicity, NK cells make a promising candidate for chimeric antigen receptor (CAR)-engineered cancer immunotherapy. Due to innate biological properties of NK cells, CAR-NK may outperform CAR-T therapy in terms of less side effects and more universal access, which may become a great reformation in CAR-based cancer immunotherapy. The CARs used in peripheral blood (PB) NK cells as well as NK cell line like NK-92 are the most important outfits defining antigenic specificity. The constructs of CARs used in NK cells from different sources vary, which all undergo generational optimization. The anti-tumor effects of CAR-NK have been validated in numerous preclinical trials for cancers, including hematologic malignancies and many solid tumors, which provide evidence for potential clinical application of CAR-NK. Additionally, this review concludes the challenges faced in the application of CAR-NK. Although CAR-NK is considered as one of the most possible "off-the-shelf" products, the improvement for the efficiency of expansion and transduction as well as the solution for underlying safety issues is still needed. Possible coping strategies for challenges and upgrades in techniques are also highlighted for future development in CAR-NK cancer immunotherapy.
C1 [Lin, Chu; Zhang, Jun] Peking Univ, Hlth Sci Ctr, Dept Immunol, Sch Basic Med Sci,Key Lab Med Immunol,Minist Hlth, Beijing 100191, Peoples R China.
RP Zhang, J (通讯作者)，Peking Univ, Hlth Sci Ctr, Dept Immunol, Sch Basic Med Sci,Key Lab Med Immunol,Minist Hlth, Beijing 100191, Peoples R China.
EM junzhang@bjmu.edu.cn
RI Lin, Chu/AAN-5554-2021
OI Lin, Chu/0000-0002-2365-9831; Zhang, Jun/0000-0001-5147-6963
FU National Natural Science Foundation of China [31470843]; Program for New
   Century Excellent Talents in University [NCET-13-0018]
FX This work was supported by grants from the National Natural Science
   Foundation of China (31470843) and Program for New Century Excellent
   Talents in University (NCET-13-0018) to J. Z.
CR AICI E, 2007, EXP HEMATOL, V35, P1839, DOI DOI 10.1016/J.EXPHEM.2007.08.006
   Alkins R, 2013, CANCER RES, V73, P1892, DOI 10.1158/0008-5472.CAN-12-2609
   Alsamah W, 2014, INT J PHARM CLIN RES, V6, P97
   Altvater B, 2009, CLIN CANCER RES, V15, P4857, DOI 10.1158/1078-0432.CCR-08-2810
   Anderson SK, 2001, IMMUNOL REV, V181, P79, DOI 10.1034/j.1600-065X.2001.1810106.x
   Arai S, 2008, CYTOTHERAPY, V10, P625, DOI 10.1080/14653240802301872
   Arnon TI, 2006, SEMIN CANCER BIOL, V16, P348, DOI 10.1016/j.semcancer.2006.07.005
   Arnon TI, 2001, EUR J IMMUNOL, V31, P2680, DOI 10.1002/1521-4141(200109)31:9<2680::AID-IMMU2680>3.0.CO;2-A
   Baggio L, 2017, CLIN IMMUNOL, V177, P3, DOI 10.1016/j.clim.2016.02.003
   Becknell B, 2005, ADV IMMUNOL, V86, P209, DOI 10.1016/S0065-2776(04)86006-1
   Bhat R, 2007, PLOS ONE, V2, DOI 10.1371/journal.pone.0000326
   Bock AM, 2013, JOVE-J VIS EXP, DOI 10.3791/50337
   Boieri M, 2017, ONCOIMMUNOLOGY, V6, DOI 10.1080/2162402X.2016.1274478
   Boissel L, 2013, ONCOIMMUNOLOGY, V2, DOI 10.4161/onci.26527
   Boissel L, 2012, LEUKEMIA LYMPHOMA, V53, P958, DOI 10.3109/10428194.2011.634048
   Boissel L, 2009, LEUKEMIA RES, V33, P1255, DOI 10.1016/j.leukres.2008.11.024
   Bollino D, 2017, TRANSL RES, V187, P32, DOI 10.1016/j.trsl.2017.06.003
   Braud VM, 1998, NATURE, V391, P795, DOI 10.1038/35869
   Brentjens RJ, 2012, HEMATOL-AM SOC HEMAT, P143, DOI 10.1182/asheducation-2012.1.143
   Brown MH, 1998, J EXP MED, V188, P2083, DOI 10.1084/jem.188.11.2083
   Byrd A, 2007, PLOS ONE, V2, DOI 10.1371/journal.pone.0001339
   Campbell KS, 2013, J ALLERGY CLIN IMMUN, V132, P536, DOI 10.1016/j.jaci.2013.07.006
   Carlsten M, 2015, FRONT IMMUNOL, V6, DOI 10.3389/fimmu.2015.00266
   Chang YH, 2013, CANCER RES, V73, P1777, DOI 10.1158/0008-5472.CAN-12-3558
   Chen KH, 2017, LEUKEMIA, V31, P2151, DOI 10.1038/leu.2017.8
   Chen KH, 2016, ONCOTARGET, V7, P56219, DOI 10.18632/oncotarget.11019
   Chen XL, 2016, ONCOTARGET, V7, P27764, DOI 10.18632/oncotarget.8526
   Chen ZH, 2017, NAT BIOTECHNOL, V35, P543, DOI 10.1038/nbt.3843
   Cheng M, 2013, CELL MOL IMMUNOL, V10, P230, DOI 10.1038/cmi.2013.10
   Chu J, 2014, LEUKEMIA, V28, P917, DOI 10.1038/leu.2013.279
   Chu YY, 2017, ONCOIMMUNOLOGY, V6, DOI 10.1080/2162402X.2017.1341031
   Chu YY, 2015, CANCER IMMUNOL RES, V3, P333, DOI 10.1158/2326-6066.CIR-14-0114
   Cichocki F, 2010, J IMMUNOL, V185, P2009, DOI 10.4049/jimmunol.1000855
   Cruz-Munoz ME, 2009, NAT IMMUNOL, V10, P297, DOI 10.1038/ni.1693
   De Oliveira SN, 2013, HUM GENE THER, V24, P824, DOI 10.1089/hum.2012.202
   Delahaye NF, 2011, NAT MED, V17, P700, DOI 10.1038/nm.2366
   Della Chiesa M, 2012, BLOOD, V119, P399, DOI 10.1182/blood-2011-08-372003
   Denman CJ, 2012, PLOS ONE, V7, DOI 10.1371/journal.pone.0030264
   Di Stasi A, 2011, NEW ENGL J MED, V365, P1673, DOI 10.1056/NEJMoa1106152
   Eger C, 2016, PLOS ONE, V11, DOI 10.1371/journal.pone.0150479
   Esser R, 2012, J CELL MOL MED, V16, P569, DOI 10.1111/j.1582-4934.2011.01343.x
   Ewen EM, 2018, EUR J IMMUNOL, V48, P355, DOI 10.1002/eji.201747128
   Fang F, 2017, SEMIN IMMUNOL, V31, P37, DOI 10.1016/j.smim.2017.07.009
   Fauriat C, 2010, BLOOD, V115, P2167, DOI 10.1182/blood-2009-08-238469
   Finigan JH, 2011, J BIOL CHEM, V286, P10660, DOI 10.1074/jbc.M110.208041
   Fujisaki H, 2009, BRIT J HAEMATOL, V145, P606, DOI 10.1111/j.1365-2141.2009.07667.x
   Gabrielli S, 2016, J IMMUNOL RES, V2016, DOI 10.1155/2016/1376595
   Garrity D, 2005, P NATL ACAD SCI USA, V102, P7641, DOI 10.1073/pnas.0502439102
   Genssler S, 2016, ONCOIMMUNOLOGY, V5, DOI 10.1080/2162402X.2015.1119354
   Geyer MB, 2016, CYTOTHERAPY, V18, P1393, DOI 10.1016/j.jcyt.2016.07.003
   Gleason MK, 2014, BLOOD, V123, P3016, DOI 10.1182/blood-2013-10-533398
   Glienke W, 2015, FRONT PHARMACOL, V6, DOI 10.3389/fphar.2015.00021
   GONG JH, 1994, LEUKEMIA, V8, P652
   Gong W, 2010, TISSUE ANTIGENS, V76, P467, DOI 10.1111/j.1399-0039.2010.01535.x
   Grada Z, 2013, MOL THER-NUCL ACIDS, V2, DOI 10.1038/mtna.2013.32
   Grundemann C, 2006, J IMMUNOL, V176, P1311, DOI 10.4049/jimmunol.176.3.1311
   Grupp SA, 2013, NEW ENGL J MED, V368, P1509, DOI 10.1056/NEJMoa1215134
   Han JF, 2015, SCI REP-UK, V5, DOI 10.1038/srep11483
   HERBERMAN RB, 1977, INT J CANCER, V19, P555, DOI 10.1002/ijc.2910190417
   Hermanson DL, 2016, STEM CELLS, V34, P93, DOI 10.1002/stem.2230
   Hermanson DL, 2015, FRONT IMMUNOL, V6, DOI 10.3389/fimmu.2015.00195
   Hoseini SS, 2017, CANCER LETT, V399, P44, DOI 10.1016/j.canlet.2017.04.013
   Hsi ED, 2008, CLIN CANCER RES, V14, P2775, DOI 10.1158/1078-0432.CCR-07-4246
   Hu Y, 2018, ACTA PHARMACOL SIN, V39, P167, DOI 10.1038/aps.2017.125
   Imai C, 2005, BLOOD, V106, P376, DOI 10.1182/blood-2004-12-4797
   Isobe Y., 2003, JPN J CLIN, V44, P198
   Ito M, 2006, J EXP MED, V203, P289, DOI 10.1084/jem.20051986
   Jacoby E, 2016, BLOOD, V127, P1361, DOI 10.1182/blood-2015-08-664250
   Jewett A, 2011, J CANCER, V2, P443, DOI 10.7150/jca.2.443
   Jiang H, 2014, MOL ONCOL, V8, P297, DOI 10.1016/j.molonc.2013.12.001
   Junghans RP, 2017, CANCER GENE THER, V24, P89, DOI 10.1038/cgt.2016.82
   Kim MG, 2016, ARCH PHARM RES, V39, P437, DOI 10.1007/s12272-016-0719-7
   Klingemann H, 2015, CYTOTHERAPY, V17, P245, DOI 10.1016/j.jcyt.2014.09.007
   Klingemann H, 2014, ONCOIMMUNOLOGY, V3, DOI 10.4161/onci.28147
   Knorr DA, 2013, STEM CELL TRANSL MED, V2, P274, DOI 10.5966/sctm.2012-0084
   Kobayashi E, 2014, BIOCHEM BIOPH RES CO, V453, P798, DOI 10.1016/j.bbrc.2014.10.024
   Kochenderfer JN, 2013, NAT REV CLIN ONCOL, V10, P267, DOI 10.1038/nrclinonc.2013.46
   Koehl U, 2013, FRONT ONCOL, V3, DOI 10.3389/fonc.2013.00118
   Kruschinski A, 2008, P NATL ACAD SCI USA, V105, P17481, DOI 10.1073/pnas.0804788105
   Kyle RA, 2008, BLOOD, V111, P2962, DOI 10.1182/blood-2007-10-078022
   Lanier LL, 2008, NAT IMMUNOL, V9, P495, DOI 10.1038/ni1581
   Lapteva N, 2012, CYTOTHERAPY, V14, P1131, DOI 10.3109/14653249.2012.700767
   Lee JK, 2004, EUR J IMMUNOL, V34, P2791, DOI 10.1002/eji.200424917
   Li L, 2010, CANCER GENE THER, V17, P147, DOI 10.1038/cgt.2009.61
   Li Y, 2015, SCI CHINA LIFE SCI, V58, P1233, DOI 10.1007/s11427-015-4970-9
   Liu E, 2018, LEUKEMIA, V32, P520, DOI 10.1038/leu.2017.226
   Liu H, 2015, ONCOL REP, V33, P95, DOI 10.3892/or.2014.3548
   Liu SF, 2017, PROCEEDINGS OF 2017 IEEE INTERNATIONAL CONFERENCE ON GREY SYSTEMS AND INTELLIGENT SERVICES (GSIS), P1, DOI 10.1109/GSIS.2017.8077658
   Ma T.H., 2006, CURR TOP MICROBIOL I, V298, P23
   MacLeod RAF, 2002, LEUKEMIA RES, V26, P1027, DOI 10.1016/S0145-2126(02)00055-3
   Malaer JD, 2017, AM J CANCER RES, V7, P1637
   Malhotra A, 2011, IMMUNOTHERAPY-UK, V3, P1143, DOI [10.2217/IMT.11.102, 10.2217/imt.11.102]
   Mandelboim O, United States Patent, Patent No. 7825085
   Martin-Antonio B, 2015, CELL DEATH DIFFER, V22, P96, DOI 10.1038/cdd.2014.120
   Martin-Antonio B, 2017, INT J MOL SCI, V18, DOI 10.3390/ijms18091868
   Masuyama J, 2016, CYTOTHERAPY, V18, P80, DOI 10.1016/j.jcyt.2015.09.011
   Maude SL, 2014, CANCER J, V20, P119, DOI 10.1097/PPO.0000000000000035
   Mavoungou E, 2007, J INFECT DIS, V195, P1521, DOI 10.1086/515579
   Miller JS, 2005, BLOOD, V105, P3051, DOI 10.1182/blood-2004-07-2974
   Montaldo E, 2016, IMMUNOL LETT, V179, P2, DOI 10.1016/j.imlet.2016.01.007
   Moretta A, 2001, ANNU REV IMMUNOL, V19, P197, DOI 10.1146/annurev.immunol.19.1.197
   Muller N, 2015, J IMMUNOTHER, V38, P197, DOI 10.1097/CJI.0000000000000082
   Muller T, 2008, CANCER IMMUNOL IMMUN, V57, P411, DOI 10.1007/s00262-007-0383-3
   Newick K., 2017, ANNU REV MED, V95, P356
   Oberschmidt O, 2017, FRONT IMMUNOL, V8, DOI 10.3389/fimmu.2017.00654
   Oelsner S, 2017, CYTOTHERAPY, V19, P235, DOI 10.1016/j.jcyt.2016.10.009
   Oelsner S, 2016, INT J CANCER, V139, P1799, DOI 10.1002/ijc.30217
   Parham P, 2005, NAT REV IMMUNOL, V5, P201, DOI 10.1038/nri1570
   Paul S, 2017, FRONT IMMUNOL, V8, DOI 10.3389/fimmu.2017.01124
   Poli A, 2009, IMMUNOLOGY, V126, P458, DOI 10.1111/j.1365-2567.2008.03027.x
   Rafiq S, 2015, CYTOTHERAPY, V17, pS23, DOI 10.1016/j.jcyt.2015.03.384
   Rasche L, 2017, CANCER TREAT REV, V55, P190, DOI 10.1016/j.ctrv.2017.03.010
   Ren J, 2015, CELL MOL IMMUNOL, V12, P768, DOI 10.1038/cmi.2014.101
   Rezvani K, 2015, FRONT IMMUNOL, V6, DOI 10.3389/fimmu.2015.00578
   Romain G, 2014, BLOOD, V124, P3241, DOI 10.1182/blood-2014-04-569061
   Romanski A, 2016, J CELL MOL MED, V20, P1287, DOI 10.1111/jcmm.12810
   Ruggeri L, 2002, SCIENCE, V295, P2097, DOI 10.1126/science.1068440
   Sadelain M, 2013, CANCER DISCOV, V3, P388, DOI 10.1158/2159-8290.CD-12-0548
   Sahm C, 2012, CANCER IMMUNOL IMMUN, V61, P1451, DOI 10.1007/s00262-012-1212-x
   Schonfeld K, 2015, MOL THER, V23, P330, DOI [10.1038/mt.2014.21, 10.1038/mt.2014.219]
   Screpanti V, 2001, J IMMUNOL, V167, P2068, DOI 10.4049/jimmunol.167.4.2068
   Seidel D, 2015, CANCER IMMUNOL IMMUN, V64, P621, DOI 10.1007/s00262-015-1669-5
   Shah N, 2013, PLOS ONE, V8, DOI 10.1371/journal.pone.0076781
   Shah NN, 2015, BLOOD, V125, P784, DOI 10.1182/blood-2014-07-592881
   Shaim H, 2015, CYTOTHERAPY, V17, P1, DOI 10.1016/j.jcyt.2014.12.001
   Shevtsov M, 2016, FRONT IMMUNOL, V7, DOI 10.3389/fimmu.2016.00492
   Shimasaki N, 2016, CYTOTHERAPY, V18, P1422, DOI 10.1016/j.jcyt.2016.06.013
   Shimasaki N, 2012, CYTOTHERAPY, V14, P830, DOI 10.3109/14653249.2012.671519
   Siegler U, 2005, LEUKEMIA, V19, P2215, DOI 10.1038/sj.leu.2403985
   Sivori S, 2003, EUR J IMMUNOL, V33, P3439, DOI 10.1002/eji.200324533
   Takaki R, 2006, IMMUNOL REV, V214, P118, DOI 10.1111/j.1600-065X.2006.00466.x
   Takeda K, 2001, NAT MED, V7, P94, DOI 10.1038/83416
   Tam YK, 2003, CYTOTHERAPY, V5, P259, DOI 10.1080/14653240310001523
   Tassev DV, 2012, CANCER GENE THER, V19, P84, DOI 10.1038/cgt.2011.66
   Tavri S, 2009, MOL IMAGING, V8, P15, DOI 10.2310/7290.2009.00002
   Tettamanti S, 2013, BRIT J HAEMATOL, V161, P389, DOI 10.1111/bjh.12282
   Topfer K, 2015, J IMMUNOL, V194, P3201, DOI 10.4049/jimmunol.1400330
   Uherek C, 2002, BLOOD, V100, P1265, DOI 10.1182/blood.V100.4.1265.h81602001265_1265_1273
   Vallet S, 2017, EXPERT OPIN BIOL TH, V17, P1511, DOI 10.1080/14712598.2017.1375095
   Vilches C, 2002, ANNU REV IMMUNOL, V20, P217, DOI 10.1146/annurev.immunol.20.092501.134942
   Vivier E, 2008, NAT IMMUNOL, V9, P503, DOI 10.1038/ni1582
   Wang WN, 2017, IMMUNOTHERAPY-UK, V9, P753, DOI 10.2217/imt-2017-0022
   Wen PY, 2008, NEW ENGL J MED, V359, P492, DOI 10.1056/NEJMra0708126
   Wiernik A, 2013, CLIN CANCER RES, V19, P3844, DOI 10.1158/1078-0432.CCR-13-0505
   Wu CY, 2015, SCIENCE, V350, DOI 10.1126/science.aab4077
   Wu J, 1999, SCIENCE, V285, P730, DOI 10.1126/science.285.5428.730
   Yokoyama WM, 2006, IMMUNOL REV, V214, P143, DOI 10.1111/j.1600-065X.2006.00458.x
   Zhang C, 2015, J NATL CANC I, V108
   Zhang C, 2017, FRONT IMMUNOL, V8, DOI 10.3389/fimmu.2017.00533
   Zhang G, 2013, IMMUNOL CELL BIOL, V91, P615, DOI 10.1038/icb.2013.45
   Zhang JH, 2011, CELL MOL IMMUNOL, V8, P1, DOI 10.1038/cmi.2010.38
   Zhao Q, 2015, LEUKEMIA, V29, P2238, DOI 10.1038/leu.2015.125
NR 152
TC 23
Z9 25
U1 1
U2 28
PU ELSEVIER
PI AMSTERDAM
PA RADARWEG 29, 1043 NX AMSTERDAM, NETHERLANDS
SN 0304-419X
EI 1879-2561
J9 BBA-REV CANCER
JI Biochim. Biophys. Acta-Rev. Cancer
PD APR
PY 2018
VL 1869
IS 2
BP 200
EP 215
DI 10.1016/j.bbcan.2018.01.005
PG 16
WC Biochemistry & Molecular Biology; Biophysics; Oncology
WE Science Citation Index Expanded (SCI-EXPANDED)
SC Biochemistry & Molecular Biology; Biophysics; Oncology
GA GH7PG
UT WOS:000433645300011
PM 29378229
DA 2022-05-19
ER

PT J
AU Reighard, SD
   Cranert, SA
   Rangel, KM
   Ali, A
   Gyurova, IE
   de la Cruz-Lynch, AT
   Tuazon, JA
   Khodoun, MV
   Kottyan, LC
   Smith, DF
   Brunner, HI
   Waggoner, SN
AF Reighard, Seth D.
   Cranert, Stacey A.
   Rangel, Kelly M.
   Ali, Ayad
   Gyurova, Ivayla E.
   de la Cruz-Lynch, Arthur T.
   Tuazon, Jasmine A.
   Khodoun, Marat, V
   Kottyan, Leah C.
   Smith, David F.
   Brunner, Hermine, I
   Waggoner, Stephen N.
TI Therapeutic Targeting of Follicular T Cells with Chimeric Antigen
   Receptor-Expressing Natural Killer Cells
SO CELL REPORTS MEDICINE
LA English
DT Article
ID TFH CELLS; ANTIBODY; CAR; ACTIVATION; INCREASE; DOMAIN
AB Follicular helper T cells (T-FH) are critical for vaccine and infection elicitation of long-lived humoral immunity, but exaggerated T-FH responses can promote autoimmunity and other pathologies. It is unfortunate that no clinical interventions exist for the selective depletion of follicular T cells to alleviate these diseases. We engineered a chimeric antigen receptor (CAR) facilitating the specific targeting of cells with high expression levels of human programmed cell death protein 1 (PD-1), a cardinal feature of follicular T cells. CAR-expressing human natural killer (NK) cells robustly and discriminately eliminated PD-1(high) follicular human T cells in vitro and in a humanized mouse model of lupus-like disease while sparing B cells and other PD-1(low) T cell subsets, including regulatory T cells. These results establish a strategy for specific targeting of PD-1(high) T cells that can be advanced as a clinical tool for the selective depletion of pathogenic follicular T cells or other PD-1(high) target cells in certain disease states.
C1 [Reighard, Seth D.; Cranert, Stacey A.; Rangel, Kelly M.; Ali, Ayad; Gyurova, Ivayla E.; de la Cruz-Lynch, Arthur T.; Tuazon, Jasmine A.; Kottyan, Leah C.; Waggoner, Stephen N.] Cincinnati Childrens Hosp Med Ctr, Ctr Autoimmune Genom & Etiol, Cincinnati, OH 45229 USA.
   [Reighard, Seth D.; Ali, Ayad; Kottyan, Leah C.; Waggoner, Stephen N.] Univ Cincinnati, Coll Med, Med Scientist Training Program, Cincinnati, OH 45267 USA.
   [Reighard, Seth D.; Ali, Ayad; Kottyan, Leah C.; Waggoner, Stephen N.] Univ Cincinnati, Coll Med, Immunol Grad Training Program, Cincinnati, OH 45267 USA.
   [Rangel, Kelly M.; Kottyan, Leah C.] Cincinnati Childrens Hosp Med Ctr, Div Dev Biol, Cincinnati, OH 45229 USA.
   [Gyurova, Ivayla E.; Waggoner, Stephen N.] Univ Cincinnati, Pathobiol & Mol Med Grad Program, Coll Med, Cincinnati, OH 45267 USA.
   [Khodoun, Marat, V] Univ Cincinnati, Dept Med, Div Immunol Allergy & Rheumatol, Med Ctr, Cincinnati, OH 45267 USA.
   [Khodoun, Marat, V] Cincinnati Vet Affairs Med Ctr, Dept Res, Cincinnati, OH 45220 USA.
   [Kottyan, Leah C.; Smith, David F.; Brunner, Hermine, I; Waggoner, Stephen N.] Univ Cincinnati, Dept Pediat, Coll Med, Cincinnati, OH 45267 USA.
   [Smith, David F.] Cincinnati Childrens Hosp Med Ctr, Div Pediat Otolaryngol Head & Neck Surg, Cincinnati, OH 45229 USA.
   [Smith, David F.] Cincinnati Childrens Hosp Med Ctr, Div Pulm & Sleep Med, Cincinnati, OH 45229 USA.
   [Smith, David F.] Univ Cincinnati, Dept Otolaryngol Head & Neck Surg, Coll Med, Cincinnati, OH 45267 USA.
   [Brunner, Hermine, I] Cincinnati Childrens Hosp Med Ctr, Div Rheumatol, Cincinnati, OH 45229 USA.
   [Cranert, Stacey A.] Poseida Therapeut, San Diego, CA 92121 USA.
   [Tuazon, Jasmine A.] Ohio State Univ, Coll Med, Med Scientist Training Program, Columbus, OH 43210 USA.
RP Waggoner, SN (通讯作者)，Cincinnati Childrens Hosp Med Ctr, Ctr Autoimmune Genom & Etiol, Cincinnati, OH 45229 USA.; Waggoner, SN (通讯作者)，Univ Cincinnati, Coll Med, Med Scientist Training Program, Cincinnati, OH 45267 USA.; Waggoner, SN (通讯作者)，Univ Cincinnati, Coll Med, Immunol Grad Training Program, Cincinnati, OH 45267 USA.; Waggoner, SN (通讯作者)，Univ Cincinnati, Pathobiol & Mol Med Grad Program, Coll Med, Cincinnati, OH 45267 USA.; Waggoner, SN (通讯作者)，Univ Cincinnati, Dept Pediat, Coll Med, Cincinnati, OH 45267 USA.
EM stephen.waggoner@cchmc.org
RI Kottyan, Leah C./H-3050-2019
OI Kottyan, Leah C./0000-0003-3979-2220; Ali, Ayad/0000-0002-0213-9511;
   Gyurova, Ivayla/0000-0001-8615-6193; Tuazon,
   Jasmine/0000-0001-9896-9714; Smith, David/0000-0002-0048-4012
FU Dr. Ralph and Marian Falk Medical Research Trust Catalyst Awards
   Program; NIH [DA038017, T32GM063483, T32AI118697, AI148080, AR073228];
   Cincinnati Children's Viral Vector Core (NIH) [AR070549, S10OD023410];
   Flow Cytometry Core (NIH) [AR070549, S10OD023410]; Functional Genomics
   Core (NIH) [AR070549, S10OD023410]; Cincinnati Children's Research
   Foundation; Academic Research Centers award
FX The authors acknowledge D. Krishnamurthy, D. Ohayon, and M. Khodoun for
   technical assistance; H. Seelamneni for lab managerial support; E.
   Fjellman and C. Forney for helping to obtain and process tissues; D.
   Miller and A. Sauder for cloning support; L. Ding for statistical
   expertise; and E. Long, S. Borrow, D. Peppa, and I. Pedroza-Pacheco for
   expert advice. Funding was provided by the Dr. Ralph and Marian Falk
   Medical Research Trust Catalyst Awards Program and NIH grants DA038017,
   T32GM063483, T32AI118697, AI148080, and AR073228. Support was also
   provided by the Cincinnati Children's Viral Vector Core, the Flow
   Cytometry Core, and the Functional Genomics Core (NIH grants AR070549
   and S10OD023410), as well as the Cincinnati Children's Research
   Foundation and Academic Research Centers award.
CR Ahearne MJ, 2014, BRIT J HAEMATOL, V166, P326, DOI 10.1111/bjh.12941
   Anwer F, 2017, IMMUNOTHERAPY-UK, V9, P123, DOI 10.2217/imt-2016-0127
   Ayala VI, 2017, J VIROL, V91, DOI 10.1128/JVI.02507-16
   Barrett DM, 2014, ANNU REV MED, V65, P333, DOI 10.1146/annurev-med-060512-150254
   Blanco P, 2005, ARTHRITIS RHEUM, V52, P201, DOI 10.1002/art.20745
   Blanco P, 2016, EUR J IMMUNOL, V46, P281, DOI 10.1002/eji.201545760
   Butte MJ, 2008, MOL IMMUNOL, V45, P3567, DOI 10.1016/j.molimm.2008.05.014
   Caruso HG, 2015, CANCER RES, V75, P3505, DOI 10.1158/0008-5472.CAN-15-0139
   Cheng XX, 2013, J BIOL CHEM, V288, P11771, DOI 10.1074/jbc.M112.448126
   Chmielewski M, 2004, J IMMUNOL, V173, P7647, DOI 10.4049/jimmunol.173.12.7647
   Choi JY, 2015, ARTHRITIS RHEUMATOL, V67, P988, DOI 10.1002/art.39020
   Clement RL, 2019, NAT IMMUNOL, V20, P1360, DOI 10.1038/s41590-019-0472-4
   Craft JE, 2012, NAT REV RHEUMATOL, V8, P337, DOI 10.1038/nrrheum.2012.58
   Crotty S, 2011, ANNU REV IMMUNOL, V29, P621, DOI 10.1146/annurev-immunol-031210-101400
   Curran CS, 2019, J AUTOIMMUN, V97, P1, DOI 10.1016/j.jaut.2018.10.025
   Daher M, 2018, CURR OPIN IMMUNOL, V51, P146, DOI 10.1016/j.coi.2018.03.013
   Essig K, 2017, IMMUNITY, V47, P1067, DOI 10.1016/j.immuni.2017.11.008
   Guedan S, 2019, MOL THER-METH CLIN D, V12, P145, DOI 10.1016/j.omtm.2018.12.009
   Gunawan M, 2017, SCI REP-UK, V7, DOI 10.1038/s41598-017-16999-7
   Han JF, 2015, SCI REP-UK, V5, DOI 10.1038/srep11483
   He R, 2016, NATURE, V537, P412, DOI 10.1038/nature19317
   HERMAN A, 1991, P NATL ACAD SCI USA, V88, P9954, DOI 10.1073/pnas.88.22.9954
   Huot N, 2017, NAT MED, V23, P1277, DOI 10.1038/nm.4421
   Klingemann H, 2016, FRONT IMMUNOL, V7, DOI 10.3389/fimmu.2016.00091
   Kobayashi T, 2017, J ALLERGY CLIN IMMUN, V139, P300, DOI 10.1016/j.jaci.2016.04.021
   Li Y, 2018, CELL STEM CELL, V23, P181, DOI 10.1016/j.stem.2018.06.002
   Liarski VM, 2014, SCI TRANSL MED, V6, DOI 10.1126/scitranslmed.3008146
   Linterman MA, 2011, NAT MED, V17, P975, DOI 10.1038/nm.2425
   Linterman MA, 2009, J EXP MED, V206, P561, DOI 10.1084/jem.20081886
   Liu EL, 2020, NEW ENGL J MED, V382, P545, DOI 10.1056/NEJMoa1910607
   Liu SM, 2006, J ALLERGY CLIN IMMUN, V118, P496, DOI 10.1016/j.jaci.2006.04.040
   Locci M, 2013, IMMUNITY, V39, P758, DOI 10.1016/j.immuni.2013.08.031
   March ME, 2010, METHODS MOL BIOL, V612, P67, DOI 10.1007/978-1-60761-362-6_6
   Neelapu SS, 2018, NAT REV CLIN ONCOL, V15, P47, DOI 10.1038/nrclinonc.2017.148
   Rao DA, 2017, NATURE, V542, P110, DOI 10.1038/nature20810
   Sage PT, 2016, NAT IMMUNOL, V17, P1436, DOI 10.1038/ni.3578
   Shi Q, 2011, INT J IMMUNOPATH PH, V24, P583, DOI 10.1177/039463201102400304
   Siegler EL, 2018, CELL STEM CELL, V23, P160, DOI 10.1016/j.stem.2018.07.007
   Somanchi Srinivas S, 2011, J Vis Exp, DOI 10.3791/2540
   Tang XW, 2018, AM J CANCER RES, V8, P1083
   Tangye SG, 2013, NAT REV IMMUNOL, V13, P412, DOI 10.1038/nri3447
   Taylor DK, 2018, SCI TRANSL MED, V10, DOI 10.1126/scitranslmed.aaf5307
   Tsokos GC, 2016, NAT REV RHEUMATOL, V12, P716, DOI 10.1038/nrrheum.2016.186
   Victora GD, 2012, ANNU REV IMMUNOL, V30, P429, DOI 10.1146/annurev-immunol-020711-075032
   Vinuesa CG, 2016, ANNU REV IMMUNOL, V34, P335, DOI 10.1146/annurev-immunol-041015-055605
   Vinuesa CG, 2009, NAT REV IMMUNOL, V9, P845, DOI 10.1038/nri2637
   Vinuesa CG, 2005, NATURE, V435, P452, DOI 10.1038/nature03555
   Wu Lan, 2011, Front Biosci (Schol Ed), V3, P236, DOI 10.2741/s148
   Wunderlich M, 2010, LEUKEMIA, V24, P1785, DOI 10.1038/leu.2010.158
   Wunderlich M, 2013, BLOOD, V121, pE90, DOI 10.1182/blood-2012-10-464677
   Xie MM, 2019, JCI INSIGHT, V4, DOI 10.1172/jci.insight.128076
   Yamazaki T, 2002, J IMMUNOL, V169, P5538, DOI 10.4049/jimmunol.169.10.5538
   Zhang X, 2015, LUPUS, V24, P909, DOI 10.1177/0961203314567750
NR 53
TC 12
Z9 12
U1 0
U2 1
PU ELSEVIER
PI AMSTERDAM
PA RADARWEG 29, 1043 NX AMSTERDAM, NETHERLANDS
SN 2666-3791
J9 CELL REP MED
JI Cell Rep. Med.
PD APR 21
PY 2020
VL 1
IS 1
AR 100003
DI 10.1016/j.xcrm.2020.100003
PG 18
WC Cell Biology; Medicine, Research & Experimental
WE Science Citation Index Expanded (SCI-EXPANDED)
SC Cell Biology; Research & Experimental Medicine
GA RQ3AZ
UT WOS:000642295800003
PM 32864635
OA Green Published, gold
DA 2022-05-19
ER

PT J
AU Chaudhry, K
   Dowlati, E
   Bollard, CM
AF Chaudhry, Kajal
   Dowlati, Ehsan
   Bollard, Catherine M.
TI Chimeric antigen receptor-engineered natural killer cells: a promising
   cancer immunotherapy
SO EXPERT REVIEW OF CLINICAL IMMUNOLOGY
LA English
DT Review
DE CAR NK; immunotherapy; cancer; chimeric antigen receptors; NK cells;
   genetic engineering
AB Introduction:
   Widespread success of CD19 chimeric antigen receptor (CAR) T cells for the treatment of hematological malignancies have shifted the focus from conventional cancer treatments toward adoptive immunotherapy. There are major efforts to improve CAR constructs and to identify new target antigens. Even though the Food and Drug Administration has approved commercialization of some CD19 CART cell therapies, there are still some limitations that restrict their widespread clinical use. The manufacture of autologous products for individual patients is logistically cumbersome and expensive and allogeneic T cell products may pose an appreciable risk of graft-versus-host disease (GVHD).
   Areas covered:
   Natural killer (NK) cells are an attractive alternative for CART-based immunotherapies. They have the innate ability to detect and eliminate malignant cells and are safer in the 'off-the-shelf' setting. This review discusses the current progress within the CAR NK cell field, including the challenges, and future prospects. Gene engineered NK cells was used as the search term in PubMed and Google Scholar through to December 2020.
   Expert opinion:
   CAR NK cell therapies hold promise as an 'off-the-shelf' cell therapy for cancer. It is hoped that an enhanced understanding of their immunobiology and molecular mechanisms of action will improve their in vivo potency.
C1 [Chaudhry, Kajal; Bollard, Catherine M.] Childrens Natl Hosp, Ctr Canc & Immunol Res, Washington, DC USA.
   [Dowlati, Ehsan] Georgetown Univ, Med Ctr, Dept Neurosurg, Washington, DC 20007 USA.
   [Bollard, Catherine M.] George Washington Univ, GW Canc Ctr, Washington, DC USA.
   [Bollard, Catherine M.] Childrens Natl Hosp, Div Blood & Marrow Transplantat, Washington, DC USA.
RP Bollard, CM (通讯作者)，Childrens Natl Hlth Syst, Ctr Canc & Immunol Res, 111 Michigan Ave NW, Washington, DC 20010 USA.
EM cbollard@childrensnational.org
OI Bollard, Catherine/0000-0001-5140-9090; Dowlati,
   Ehsan/0000-0001-6739-0793
FU National Institutes of Health (NIH) National Cancer Institute [2P01
   CA148600, 5 U01 CA239258-02]; Board of Visitors of the Children's
   National Health System
FX This paper was supported in part by grants from the National Institutes
   of Health (NIH) National Cancer Institute (2P01 CA148600 and 5 U01
   CA239258-02) (C.M.B.) and, the Board of Visitors of the Children's
   National Health System.
CR Afolabi LO, 2019, IMMUNOLOGY, V158, P63, DOI 10.1111/imm.13094
   Algarra I, 2004, CANCER IMMUNOL IMMUN, V53, P904, DOI 10.1007/s00262-004-0517-9
   Allen ES, 2017, TRANSFUSION, V57, P1133, DOI 10.1111/trf.14003
   Alnabhan R, 2015, CYTOTHERAPY, V17, P73, DOI 10.1016/j.jcyt.2014.08.003
   Altvater B, 2009, CLIN CANCER RES, V15, P4857, DOI 10.1158/1078-0432.CCR-08-2810
   Antony GK, 2010, CURR MED CHEM, V17, P3297
   Bachanova V, 2014, BLOOD, V123, P3855, DOI 10.1182/blood-2013-10-532531
   Batlle E, 2019, IMMUNITY, V50, P924, DOI 10.1016/j.immuni.2019.03.024
   Bauer S, 1999, SCIENCE, V285, P727, DOI 10.1126/science.285.5428.727
   Berg M, 2009, CYTOTHERAPY, V11, P341, DOI 10.1080/14653240902807034
   Bernstein MB, 2016, NAT REV CLIN ONCOL, V13, P516, DOI 10.1038/nrclinonc.2016.30
   Boissel L, 2012, LEUKEMIA LYMPHOMA, V53, P958, DOI 10.3109/10428194.2011.634048
   Boissel L, 2009, LEUKEMIA RES, V33, P1255, DOI 10.1016/j.leukres.2008.11.024
   Bollino D, 2017, TRANSL RES, V187, P32, DOI 10.1016/j.trsl.2017.06.003
[truncated: 4,986,145 more chars]
