# Supplementary material for: A bibliometric and scientific knowledge-map study of the chimeric antigen receptor (CAR) natural killer (NK) cell-related research from 2010 to 2022
Source: Front Immunol. 2022 Aug 12;13:969196. doi: 10.3389/fimmu.2022.969196 (PMC9413055; doi:10.3389/fimmu.2022.969196)
Supplement: Supplementary file 2 [file DataSheet_2.zip › Annexes 2/download_1001-1028.txt]

FN Clarivate Analytics Web of Science
VR 1.0
PT J
AU Gomez, S
   Tabernacki, T
   Kobyra, J
   Roberts, P
   Chiappinelli, KB
AF Gomez, Stephanie
   Tabernacki, Tomasz
   Kobyra, Julie
   Roberts, Paige
   Chiappinelli, Katherine B.
TI Combining epigenetic and immune therapy to overcome cancer resistance
SO SEMINARS IN CANCER BIOLOGY
LA English
DT Review
DE Cancer; Immune evasion; Epigenetic; DNA methyltransferase inhibitor;
   Histone deacetylase inhibitor
ID T-CELL THERAPY; MURINE OVARIAN-CANCER; DNA METHYLATION;
   HEPATOCELLULAR-CARCINOMA; CHECKPOINT BLOCKADE; VIRAL MIMICRY; TUMOR;
   SUPPRESSION; INHIBITION; EXPRESSION
AB Cancer undergoes "immune editing" to evade destruction by cells of the host immune system including natural killer (NK) cells and cytotoxic T lymphocytes (CTLs). Current adoptive cellular immune therapies include CAR T cells and dendritic cell vaccines, strategies that have yet to show success for a wide range of tumors. Cancer resistance to immune therapy is driven by extrinsic factors and tumor cell intrinsic factors that contribute to immune evasion. These extrinsic factors include immunosuppressive cell populations such as regulatory T cells (T-regs), tumor-associated macrophages (TAMS), and myeloid-derived suppressor cells (MDSCs). These cells produce and secrete immunosuppressive factors and express inhibitory ligands that interact with receptors on T cells including PD-1 and CTLA-4. Immune checkpoint blockade (ICB) therapies such as anti-PD-1 and anti-CTLA-4 have shown success by increasing immune activation to eradicate cancer, though both primary and acquired resistance remain a problem. Tumor cell intrinsic factors driving primary and acquired resistance to these immune therapies include genetic and epigenetic mechanisms. Epigenetic therapies for cancer including DNA methyltransferase inhibitors (DNMTi), histone deacetylase inhibitors (HDACi), and histone methyltransferase inhibitors (HMTi) can stimulate anti-tumor immunity in both tumor cells and host immune cells. Here we discuss in detail tumor mechanisms of immune evasion and how common epigenetic therapies for cancer may be used to reverse immune evasion. Lastly, we summarize current clinical trials combining epigenetic therapies with immune therapies to reverse cancer immune resistance mechanisms.
C1 [Gomez, Stephanie; Tabernacki, Tomasz; Kobyra, Julie; Roberts, Paige; Chiappinelli, Katherine B.] George Washington Univ, Ctr Canc, Washington, DC 20052 USA.
   [Gomez, Stephanie; Tabernacki, Tomasz; Kobyra, Julie; Roberts, Paige; Chiappinelli, Katherine B.] George Washington Univ, Dept Microbiol Immunol & Trop Med, Washington, DC USA.
RP Chiappinelli, KB (通讯作者)，880 22nd St Suite 8860, Washington, DC 20052 USA.
EM Kchiapp1@gwu.edu
OI Gomez, Stephanie/0000-0002-4494-659X
FU National Cancer Institute [R00CA204592]
FX Research reported in this publication was supported by the National
   Cancer Institute under Award R00CA204592 (to K.B.C.).
CR Baylin SB, 2016, COLD SPRING HARB PER, V8
   Brocks D, 2017, NAT GENET, V49, P1052, DOI 10.1038/ng.3889
   Buchbinder EI, 2016, AM J CLIN ONCOL-CANC, V39, P98, DOI 10.1097/COC.0000000000000239
   Burr ML, 2019, CANCER CELL, V36, P385, DOI 10.1016/j.ccell.2019.08.008
   CARTAXANA P, 2016, ONCOTARGET, V7, DOI DOI 10.3389/FMICB.2016.00872
   Chan CJ, 2014, CELL DEATH DIFFER, V21, P5, DOI 10.1038/cdd.2013.26
   Chen D, 2018, CELL DEATH DIS, V9, P1
   Chiappinelli KB, 2016, CANCER RES, V76, P1683, DOI 10.1158/0008-5472.CAN-15-2125
   Chiappinelli KB, 2015, CELL, V162, P974, DOI 10.1016/j.cell.2015.07.011
   Dangaj D, 2019, CANCER CELL, V35, P885, DOI 10.1016/j.ccell.2019.05.004
   Das M, 2017, IMMUNOL REV, V276, P97, DOI 10.1111/imr.12520
   De Palma M, 2013, CANCER CELL, V23, P277, DOI 10.1016/j.ccr.2013.02.013
   Draube A, 2011, PLOS ONE, V6, DOI 10.1371/journal.pone.0018801
   Fang F, 2014, CLIN CANCER RES, V20, P6504, DOI 10.1158/1078-0432.CCR-14-1553
   Fleming V., 2018, FRONT IMMUNOL, V9
   Fu SQ, 2011, CANCER-AM CANCER SOC, V117, P1661, DOI 10.1002/cncr.25701
   Gabrilovich DI, 2012, NAT REV IMMUNOL, V12, P253, DOI 10.1038/nri3175
   Gao Q, 2007, J CLIN ONCOL, V25, P2586, DOI 10.1200/JCO.2006.09.4565
   Gao XC, 2017, FRONT IMMUNOL, V8, DOI 10.3389/fimmu.2017.00774
   GERSHON RK, 1970, IMMUNOLOGY, V18, P723
   Ghoneim HE, 2017, CELL, V170, DOI 10.1016/j.cell.2017.06.007
   Gill S, 2016, BLOOD REV, V30, P157, DOI 10.1016/j.blre.2015.10.003
   Hodi FS, 2010, NEW ENGL J MED, V363, P711, DOI 10.1056/NEJMoa1003466
   Hogg SJ, 2017, CELL REP, V18, P2162, DOI 10.1016/j.celrep.2017.02.011
   Hu W, 2016, CLIN TRANSL ONCOL, V18, P251, DOI 10.1007/s12094-015-1373-0
   Juergens RA, 2011, CANCER DISCOV, V1, P598, DOI 10.1158/2159-8290.CD-11-0214
   Jung H, 2019, NAT COMMUN, V10, DOI 10.1038/s41467-019-12159-9
   Kaminskas E, 2005, CLIN CANCER RES, V11, P3604, DOI 10.1158/1078-0432.CCR-04-2135
   Karpf AR, 1999, P NATL ACAD SCI USA, V96, P14007, DOI 10.1073/pnas.96.24.14007
   Karpf AR, 2004, MOL PHARMACOL, V65, P18, DOI 10.1124/mol.65.1.18
   Keir ME, 2008, ANNU REV IMMUNOL, V26, P677, DOI 10.1146/annurev.immunol.26.021607.090331
   Kim K, 2014, P NATL ACAD SCI USA, V111, P11774, DOI 10.1073/pnas.1410626111
   Kuang DM, 2009, J EXP MED, V206, P1327, DOI 10.1084/jem.20082173
   Ladle BH, 2016, P NATL ACAD SCI USA, V113, P10631, DOI 10.1073/pnas.1524490113
   Lai XL, 2018, P NATL ACAD SCI USA, V115, P5534, DOI 10.1073/pnas.1721559115
   Li H., 2014, ONCOTARGET, V5
   Linch SN, 2015, FRONT ONCOL, V5, DOI 10.3389/fonc.2015.00034
   Lisiero DN, 2014, J IMMUNOTHER CANCER, V2, DOI 10.1186/2051-1426-2-8
   Liu MM, 2018, CANCER RES, V78, P5754, DOI 10.1158/0008-5472.CAN-17-3953
   Liu MM, 2016, P NATL ACAD SCI USA, V113, P10238, DOI 10.1073/pnas.1612262113
   Long Long, 2018, Genes Cancer, V9, P176, DOI 10.18632/genesandcancer.180
   Maecker HL, 2002, CANCER CELL, V2, P139, DOI 10.1016/S1535-6108(02)00095-8
   Martinez-Lostao L, 2015, CLIN CANCER RES, V21, P5047, DOI 10.1158/1078-0432.CCR-15-0685
   Matei D, 2012, CANCER RES, V72, P2197, DOI 10.1158/0008-5472.CAN-11-3909
   Meyer C, 2014, CANCER IMMUNOL IMMUN, V63, P247, DOI 10.1007/s00262-013-1508-5
   Mohsenzadegan M, 2020, J CELL PHYSIOL, V235, P74, DOI 10.1002/jcp.28977
   Neelapu SS, 2018, NAT REV CLIN ONCOL, V15, P47, DOI 10.1038/nrclinonc.2017.148
   Newick K, 2017, ANNU REV MED, V68, P139, DOI 10.1146/annurev-med-062315-120245
   Ni L, 2017, IMMUNOL REV, V276, P52, DOI 10.1111/imr.12524
   Peggs KS, 2009, J EXP MED, V206, P1717, DOI 10.1084/jem.20082492
   Peng DJ, 2015, NATURE, V527, P249, DOI 10.1038/nature15520
   Ramalingam SS, 2010, J CLIN ONCOL, V28, P56, DOI 10.1200/JCO.2009.24.9094
   Rieth J, 2018, INT J MOL SCI, V19, DOI 10.3390/ijms19051340
   Robert C, 2015, NEW ENGL J MED, V372, P2521, DOI 10.1056/NEJMoa1503093
   Roulois D, 2015, CELL, V162, P961, DOI 10.1016/j.cell.2015.07.056
   Sabado RL, 2017, CELL RES, V27, P74, DOI 10.1038/cr.2016.157
   Sakaguchi S, 2008, CELL, V133, P775, DOI 10.1016/j.cell.2008.05.009
   Sasada T, 2003, CANCER-AM CANCER SOC, V98, P1089, DOI 10.1002/cncr.11618
   Schreiber RD, 2011, SCIENCE, V331, P1565, DOI 10.1126/science.1203486
   Siebenkas C, 2017, PLOS ONE, V12, DOI 10.1371/journal.pone.0179501
   Solito S, 2011, BLOOD, V118, P2254, DOI 10.1182/blood-2010-12-325753
   Steggerda SM, 2017, J IMMUNOTHER CANCER, V5, DOI 10.1186/s40425-017-0308-4
   Stone ML, 2017, P NATL ACAD SCI USA, V114, pE10981, DOI 10.1073/pnas.1712514114
   Strick R, 2016, ONCOIMMUNOLOGY, V5, DOI 10.1080/2162402X.2015.1122160
   Subklewe M, 2019, TRANSFUS MED HEMOTH, V46, P15, DOI 10.1159/000496870
   Topalian SL, 2015, CANCER CELL, V27, P450, DOI 10.1016/j.ccell.2015.03.001
   Tsai HC, 2012, CANCER CELL, V21, P430, DOI 10.1016/j.ccr.2011.12.029
   Varol C, 2015, ANNU REV IMMUNOL, V33, P643, DOI 10.1146/annurev-immunol-032414-112220
   Villagra A, 2009, NAT IMMUNOL, V10, P92, DOI 10.1038/ni.1673
   Walton J, 2016, CANCER RES, V76, P6118, DOI 10.1158/0008-5472.CAN-16-1272
   Wang JH, 2019, IMMUNOLOGY, V156, P74, DOI 10.1111/imm.13001
   Wang L, 2015, CANCER IMMUNOL RES, V3, P1030, DOI 10.1158/2326-6066.CIR-15-0073
   Wang W., 2019, J ORAL PATHOL MED
   Wesolowski R, 2013, J IMMUNOTHER CANCER, V1, DOI 10.1186/2051-1426-1-10
   Woods DM, 2015, CANCER IMMUNOL RES, V3, P1375, DOI 10.1158/2326-6066.CIR-15-0077-T
   Wrangle J, 2013, ONCOTARGET, V4, P2067, DOI 10.18632/oncotarget.1542
   Wylie B, 2019, ONCOIMMUNOLOGY, V8, DOI 10.1080/2162402X.2019.1609874
   Xiang JX, 2018, DIAM RELAT MATER, V90, P1, DOI 10.1016/j.diamond.2018.09.017
   Youngblood B, 2017, NATURE, V552, P404, DOI 10.1038/nature25144
   Zheng H, 2016, CLIN CANCER RES, V22, P4119, DOI 10.1158/1078-0432.CCR-15-2584
   Zhu HR, 2016, CELL REP, V16, P2829, DOI 10.1016/j.celrep.2016.08.032
   Zingg D, 2017, CELL REP, V20, P854, DOI 10.1016/j.celrep.2017.07.007
NR 82
TC 33
Z9 35
U1 6
U2 49
PU ACADEMIC PRESS LTD- ELSEVIER SCIENCE LTD
PI LONDON
PA 24-28 OVAL RD, LONDON NW1 7DX, ENGLAND
SN 1044-579X
EI 1096-3650
J9 SEMIN CANCER BIOL
JI Semin. Cancer Biol.
PD OCT
PY 2020
VL 65
SI SI
BP 99
EP 113
DI 10.1016/j.semcancer.2019.12.019
PG 15
WC Oncology
WE Science Citation Index Expanded (SCI-EXPANDED)
SC Oncology
GA MU5QX
UT WOS:000555729000010
PM 31877341
OA Green Accepted
DA 2022-05-19
ER

PT J
AU Gong, P
   Wang, YF
   Zhang, PF
   Yang, ZG
   Deng, WY
   Sun, ZH
   Yang, MM
   Li, XF
   Ma, GC
   Deng, GJ
   Dong, SY
   Cai, LT
   Jiang, W
AF Gong, Ping
   Wang, Yifan
   Zhang, Pengfei
   Yang, Zhaogang
   Deng, Weiye
   Sun, Zhihong
   Yang, Mingming
   Li, Xuefeng
   Ma, Gongcheng
   Deng, Guanjun
   Dong, Shiyan
   Cai, Lintao
   Jiang, Wen
TI Immunocyte Membrane-Coated Nanoparticles for Cancer Immunotherapy
SO CANCERS
LA English
DT Review
DE immunocyte membrane-coated nanoparticles; biomimicry; cancer
   immunotherapy; macrophage; T-cell; natural killer; dendritic cell
ID NATURAL-KILLER-CELLS; PATTERN-RECOGNITION RECEPTORS; MONONUCLEAR
   PHAGOCYTE SYSTEM; NECROSIS-FACTOR TNF; RED-BLOOD-CELLS;
   MACROPHAGE-MEMBRANE; DENDRITIC CELLS; DRUG-DELIVERY; NK-CELLS;
   IMMUNOGLOBULIN SUPERFAMILY
AB Simple Summary
   Cancer immunotherapy is a breakthrough in cancer treatment. Unfortunately, despite the encouraging results in clinical treatment, cancer immunotherapy such as CAR-T, PD-1 still faces lots of challenges. Therefore, it is necessary to develop new methods to improve the effectiveness and safety of tumor immunotherapy. In recent years, cell membrane-coated nanomaterial is one of the most promising drug delivery systems and is receiving a great deal of attention due to its naturally biocompatible characteristics. This review summarizes the latest research progress, the advantages, the disadvantages, and the application of immunocyte membrane-coated nanoparticles in cancer immunotherapy.
   Despite the advances in surface bioconjugation of synthetic nanoparticles for targeted drug delivery, simple biological functionalization is still insufficient to replicate complex intercellular interactions naturally. Therefore, these foreign nanoparticles are inevitably exposed to the immune system, which results in phagocytosis by the reticuloendothelial system and thus, loss of their biological significance. Immunocyte membranes play a key role in intercellular interactions, and can protect foreign nanomaterials as a natural barrier. Therefore, biomimetic nanotechnology based on cell membranes has developed rapidly in recent years. This paper summarizes the development of immunocyte membrane-coated nanoparticles in the immunotherapy of tumors. We will introduce several immunocyte membrane-coated nanocarriers and review the challenges to their large-scale preparation and application.
C1 [Gong, Ping; Zhang, Pengfei; Sun, Zhihong; Ma, Gongcheng; Deng, Guanjun; Cai, Lintao] Chinese Acad Sci, Inst Biomed & Biotechnol,CAS Key Lab Hlth Informa, Shenzhen Inst Adv Technol,CAS HK Joint Lab Biomat, Guangdong Key Lab Nanomed,Shenzhen Engn Lab Nanom, Shenzhen 518055, Peoples R China.
   [Gong, Ping; Wang, Yifan; Yang, Zhaogang; Deng, Weiye; Yang, Mingming; Li, Xuefeng; Dong, Shiyan; Jiang, Wen] Univ Texas Southwestern Med Ctr Dallas, Dept Radiat Oncol, 2280 Inwood Rd, Dallas, TX 75235 USA.
   [Sun, Zhihong] Yantai Yuhuangding Hosp, Yantai 264000, Peoples R China.
RP Gong, P (通讯作者)，Chinese Acad Sci, Inst Biomed & Biotechnol,CAS Key Lab Hlth Informa, Shenzhen Inst Adv Technol,CAS HK Joint Lab Biomat, Guangdong Key Lab Nanomed,Shenzhen Engn Lab Nanom, Shenzhen 518055, Peoples R China.; Gong, P; Jiang, W (通讯作者)，Univ Texas Southwestern Med Ctr Dallas, Dept Radiat Oncol, 2280 Inwood Rd, Dallas, TX 75235 USA.
EM ping.gong@siat.ac.cn; yifan.wang@utsouthwestern.edu;
   pf.zhang@siat.ac.cn; zhaogang.yang@utsouthwestern.edu;
   weiye.deng@utsouthwestern.edu; zh.sun@siat.ac.cn;
   mingming.yang@utsouthwestern.edu; xuefeng.li@utsouthwestern.edu;
   gc.ma@siat.ac.cn; gj.deng@siat.ac.cn; shiyan.dong@utsouthwestern.edu;
   lt.cai@siat.ac.cn; wen.jiang@utsouthwestern.edu
RI Dong, Shiyan/AAU-9849-2021; Wang, Yifan/X-5557-2019; yang,
   zhaogang/C-4144-2015
OI Wang, Yifan/0000-0001-7387-0654; yang, zhaogang/0000-0002-6350-4455;
   Jiang, Wen/0000-0001-9154-633X
FU National Natural Science Foundation of China [81671758, 32000982];
   Guangdong Basic and Applied Basic Research Fund [2019A1515110222]; China
   Postdoctoral Science Foundation [2019M660219]; Special Research
   Assistant Project of the Chinese Academy of Sciences [Y959101001];
   Chinese Academy of Sciences [Y959101001]; Guangdong Natural Science
   Foundation of Research Team [2016A030312006]
FX This work was supported by the National Natural Science Foundation of
   China (81671758 and 32000982), a Guangdong Basic and Applied Basic
   Research Fund Project (2019A1515110222), the China Postdoctoral Science
   Foundation (2019M660219), a Special Research Assistant Project of the
   Chinese Academy of Sciences (Y959101001), the Chinese Academy of
   Sciences (Y959101001), the Guangdong Natural Science Foundation of
   Research Team (2016A030312006).
CR Ai XZ, 2021, BIOCHEMISTRY-US, V60, P941, DOI 10.1021/acs.biochem.0c00343
   Alberts B., 2002, MOL BIOL CELL, V4th
   Apostolopoulos V, 2013, J DRUG DELIV, V2013, DOI 10.1155/2013/869718
   Arvanitis CD, 2020, NAT REV CANCER, V20, P26, DOI 10.1038/s41568-019-0205-x
   Banchereau J, 1998, NATURE, V392, P245, DOI 10.1038/32588
   Barreiro O, 2002, J CELL BIOL, V157, P1233, DOI 10.1083/jcb.200112126
   BENTRUP FW, 1968, BER DEUT BOT GES, V81, P311
   Bhattacharyya S, 2020, ACS OMEGA, V5, P1572, DOI 10.1021/acsomega.9b03531
   Bhowmik A, 2015, BIOMED RES INT, V2015, DOI 10.1155/2015/320941
   Biagiotti S, 2011, IUBMB LIFE, V63, P621, DOI 10.1002/iub.478
   BOON T, 1994, ANNU REV IMMUNOL, V12, P337, DOI 10.1146/annurev.immunol.12.1.337
   Boon T, 1996, J EXP MED, V183, P725, DOI 10.1084/jem.183.3.725
   Bose RJC, 2018, DRUG DISCOV TODAY, V23, P891, DOI 10.1016/j.drudis.2018.02.001
   BRANDLEY BK, 1986, J LEUKOCYTE BIOL, V40, P97, DOI 10.1002/jlb.40.1.97
   BRUNET JF, 1987, NATURE, V328, P267, DOI 10.1038/328267a0
   Cao HQ, 2016, ACS NANO, V10, P7738, DOI 10.1021/acsnano.6b03148
   Cao X, 2020, INT J NANOMED, V15, P1915, DOI 10.2147/IJN.S244849
   Caron G, 1999, EUR J IMMUNOL, V29, P3588, DOI 10.1002/(SICI)1521-4141(199911)29:11<3588::AID-IMMU3588>3.0.CO;2-O
   Chai ZL, 2017, SCI CHINA MATER, V60, P504, DOI 10.1007/s40843-016-5163-4
   Chen LJ, 2020, J MATER CHEM B, V8, P8071, DOI 10.1039/d0tb01272f
   Chiossone L, 2018, NAT REV IMMUNOL, V18, P671, DOI 10.1038/s41577-018-0061-z
   Choucair K, 2019, FUTURE ONCOL, V15, P3053, DOI 10.2217/fon-2019-0116
   Chow A, 2011, NAT REV IMMUNOL, V11, P788, DOI 10.1038/nri3087
   Coers J, 2013, PLOS PATHOG, V9, DOI 10.1371/journal.ppat.1003538
   DECKER T, 1987, J IMMUNOL, V138, P957
   Deng GJ, 2020, ACS NANO, V14, P11452, DOI 10.1021/acsnano.0c03824
   Deng GJ, 2018, ACS NANO, V12, P12096, DOI 10.1021/acsnano.8b05292
   Escudier B, 2005, J TRANSL MED, V3, DOI 10.1186/1479-5876-3-10
   Fang RH, 2015, SMALL, V11, P5483, DOI 10.1002/smll.201501284
   Finck A, 2020, NAT COMMUN, V11, DOI 10.1038/s41467-020-17140-5
   Fionda C, 2015, BIOMED RES INT, V2015, DOI 10.1155/2015/178698
   FISHMAN M, 1991, CELL IMMUNOL, V137, P164, DOI 10.1016/0008-8749(91)90066-K
   Fucikova J, 2019, FRONT IMMUNOL, V10, DOI 10.3389/fimmu.2019.02393
   Glassman PM, 2020, PHARMACEUTICS, V12, DOI 10.3390/pharmaceutics12050440
   Gong CA, 2020, J NANOBIOTECHNOL, V18, DOI 10.1186/s12951-020-00649-8
   Gordon S, 2002, CELL, V111, P927, DOI 10.1016/S0092-8674(02)01201-1
   Han YT, 2019, ADV SCI, V6, DOI 10.1002/advs.201900251
   He QH, 2019, J HEMATOL ONCOL, V12, DOI 10.1186/s13045-019-0812-8
   He ZH, 2020, MAT SCI ENG C-MATER, V106, DOI 10.1016/j.msec.2019.110298
   HERBERMAN RB, 1975, INT J CANCER, V16, P216, DOI 10.1002/ijc.2910160204
   Heyden S, 2017, COMPUT METHOD APPL M, V314, P314, DOI 10.1016/j.cma.2016.08.026
   Horiuchi T, 2010, RHEUMATOLOGY, V49, P1215, DOI 10.1093/rheumatology/keq031
   Hu CMJ, 2015, NATURE, V526, P118, DOI 10.1038/nature15373
   Huang R, 2017, BONE RES, V5, DOI 10.1038/boneres.2017.19
   Hume DA, 2006, CURR OPIN IMMUNOL, V18, P49, DOI 10.1016/j.coi.2005.11.008
   Jiang T, 2019, J HEMATOL ONCOL, V12, DOI 10.1186/s13045-019-0787-5
   Katz SG, 2020, METHODS MOL BIOL, V2097, P3, DOI 10.1007/978-1-0716-0203-4_1
   KIESSLING R, 1975, EUR J IMMUNOL, V5, P112, DOI 10.1002/eji.1830050208
   Kim JS, 2011, NANOMEDICINE-UK, V6, P419, DOI 10.2217/nnm.11.18
   Koch J, 2013, TRENDS IMMUNOL, V34, P182, DOI 10.1016/j.it.2013.01.003
   Kolesnikova TA, 2013, EXPERT OPIN DRUG DEL, V10, P47, DOI 10.1517/17425247.2013.730516
   Kroll AV, 2017, BIOCONJUGATE CHEM, V28, P23, DOI 10.1021/acs.bioconjchem.6b00569
   Lai JZ, 2019, BIOMATERIALS, V211, P48, DOI 10.1016/j.biomaterials.2019.04.026
   Lee HK, 2007, SEMIN IMMUNOL, V19, P48, DOI 10.1016/j.smim.2006.12.001
   Li RX, 2018, ACTA PHARM SIN B, V8, P14, DOI 10.1016/j.apsb.2017.11.009
   Liang BB, 2020, MAT SCI ENG C-MATER, V115, DOI 10.1016/j.msec.2020.111097
   Liu H, 2020, J INVEST DERMATOL, V140, pS42
   Liu WL, 2019, ADV MATER, V31, DOI 10.1002/adma.201900499
   Lorusso D, 2020, EXPERT OPIN EMERG DR, V25, P445, DOI 10.1080/14728214.2020.1836155
   Luan X, 2017, ACTA PHARMACOL SIN, V38, P754, DOI 10.1038/aps.2017.12
   Ma WJ, 2020, THERANOSTICS, V10, P1281, DOI 10.7150/thno.40291
   Magnani M, 1992, Adv Exp Med Biol, V326, P239
   Mellman I, 2011, NATURE, V480, P480, DOI 10.1038/nature10673
   Meng QF, 2018, NANOTECHNOLOGY, V29, DOI 10.1088/1361-6528/aaa7c7
   Moretta A, 2001, ANNU REV IMMUNOL, V19, P197, DOI 10.1146/annurev.immunol.19.1.197
   MURTI CRK, 1963, J SCI IND RES INDIA, V22, P123
   Muzykantov VR, 2010, EXPERT OPIN DRUG DEL, V7, P403, DOI 10.1517/17425241003610633
   NEZELOF C, 1995, ARCH PEDIATRIE, V2, pS28, DOI 10.1016/0929-693X(96)89827-7
   Nie SM, 2010, NANOMEDICINE-UK, V5, P523, DOI 10.2217/NNM.10.23
   Nordal RA, 2004, J NEUROPATH EXP NEUR, V63, P474, DOI 10.1093/jnen/63.5.474
   OBRIEN JS, 1967, J THEOR BIOL, V15, P307, DOI 10.1016/0022-5193(67)90140-3
   Ochyl LJ, 2019, ADV HEALTHC MATER, V8, DOI 10.1002/adhm.201801091
   Oh JY, 2018, NAT COMMUN, V9, DOI 10.1038/s41467-018-06979-4
   Parodi M, 2019, FRONT IMMUNOL, V10, DOI 10.3389/fimmu.2019.00719
   PECK R, 1989, CELL IMMUNOL, V122, P1, DOI 10.1016/0008-8749(89)90143-3
   Pessino A, 1998, J EXP MED, V188, P953, DOI 10.1084/jem.188.5.953
   Pfefferle A, 2020, FRONT IMMUNOL, V11, DOI 10.3389/fimmu.2020.00812
   Piergiovanni M, 2020, ANN BIOMED ENG, V48, P236, DOI 10.1007/s10439-019-02342-w
   Pitchaimani A, 2018, BIOMATERIALS, V160, P124, DOI 10.1016/j.biomaterials.2018.01.018
   PLATA F, 1987, CELL, V48, P231, DOI 10.1016/0092-8674(87)90426-0
   POLICARD A, 1968, PATHOL BIOL, V16, P973
   Polin RS, 1998, J NEUROSURG, V89, P559, DOI 10.3171/jns.1998.89.4.0559
   Rao L, 2020, NAT COMMUN, V11, DOI 10.1038/s41467-020-18626-y
   Rao L, 2017, J BIOMED MATER RES A, V105, P521, DOI 10.1002/jbm.a.35927
   Raskov H, 2021, BRIT J CANCER, V124, P359, DOI 10.1038/s41416-020-01048-4
   Reinherz EL, 2015, CANCER IMMUNOL RES, V3, P305, DOI 10.1158/2326-6066.CIR-15-0042
   Rhee I, 2014, MOL CELL BIOL, V34, P888, DOI 10.1128/MCB.01369-13
   Ritz S, 2015, BIOMACROMOLECULES, V16, P1311, DOI 10.1021/acs.biomac.5b00108
   ROTHLEIN R, 1986, J IMMUNOL, V137, P1270
   Sackmann E, 2006, J PHYS-CONDENS MAT, V18, pR785, DOI 10.1088/0953-8984/18/45/R02
   Sathyamoorthy N, 2016, CRIT REV THER DRUG, V33, P489, DOI 10.1615/CritRevTherDrugCarrierSyst.2016012303
   Schlecker E, 2014, CANCER RES, V74, P3429, DOI 10.1158/0008-5472.CAN-13-3017
   Schroder JM, 2006, EXP DERMATOL, V15, P913, DOI 10.1111/j.1600-0625.2006.506_01.x
   Sharma P, 2011, NAT REV CANCER, V11, P805, DOI 10.1038/nrc3153
   Shenoda BB, 2016, CLIN MED INSIGHTS-PA, V9, P1, DOI 10.4137/CPath.S39925
   Smyth MJ, 2002, NAT REV CANCER, V2, P850, DOI 10.1038/nrc928
   Soriani A, 2013, ONCOIMMUNOLOGY, V2, DOI 10.4161/onci.26663
   Stannard KA, 2019, BLOOD ADV, V3, P1681, DOI 10.1182/bloodadvances.2018030676
   Steinman RM, 2001, MT SINAI J MED, V68, P160
   Sun KJ, 2020, APPL MATER TODAY, V18, DOI 10.1016/j.apmt.2019.100505
   Takakuwa Y, 2001, CURR OPIN HEMATOL, V8, P80, DOI 10.1097/00062752-200103000-00004
   Takeshita Y, 2012, IMMUNOL REV, V248, P228, DOI 10.1111/j.1600-065X.2012.01127.x
   Taylor PR, 2005, ANNU REV IMMUNOL, V23, P901, DOI 10.1146/annurev.immunol.23.021704.115816
   Tekie FSM, 2020, SCI REP-UK, V10, DOI 10.1038/s41598-020-66572-y
   Terunuma H, 2008, INT REV IMMUNOL, V27, P93, DOI 10.1080/08830180801911743
   van der Schans JJ, 2020, FRONT ONCOL, V10, DOI 10.3389/fonc.2020.01362
   VANDERBRUGGEN P, 1992, CURR OPIN IMMUNOL, V4, P608, DOI 10.1016/0952-7915(92)90035-D
   Vivier E, 2011, SCIENCE, V331, DOI 10.1126/science.1198687
   von Wedel-Parlow M, 2011, BRAIN RES, V1367, P62, DOI 10.1016/j.brainres.2010.09.076
   Wan L, 2016, GLYCOBIOLOGY, V26, P732, DOI 10.1093/glycob/cww013
   Wang D, 2010, P NATL ACAD SCI USA, V107, P13806, DOI 10.1073/pnas.1009428107
   Wang HJ, 2020, BIOMATER SCI-UK, V8, P552, DOI 10.1039/c9bm01392j
   Wang RF, 1996, J LEUKOCYTE BIOL, V60, P296, DOI 10.1002/jlb.60.3.296
   Wang SH, 2019, WIRES NANOMED NANOBI, V11, DOI 10.1002/wnan.1523
   Wang Y., 2020, CELL REP, DOI [10.2139/ssrn.3652388, DOI 10.2139/SSRN.3652388]
   Wang YY, 2020, J HEMATOL ONCOL, V13, DOI 10.1186/s13045-020-00939-6
   WCULEK SK, 2020, NAT REV IMMUNOL, V20, P7, DOI DOI 10.1038/S41577-019-0210-Z
   WHITTAKER VP, 1968, BRIT MED BULL, V24, P101, DOI 10.1093/oxfordjournals.bmb.a070608
   Xuan MJ, 2019, NATL SCI REV, V6, P551, DOI 10.1093/nsr/nwz037
   Xuan MJ, 2015, ADV HEALTHC MATER, V4, P1645, DOI 10.1002/adhm.201500129
   Yaman S, 2020, FRONT BIOENG BIOTECH, V8, DOI 10.3389/fbioe.2020.00943
   Zhang Y, 2018, NANO LETT, V18, P1908, DOI 10.1021/acs.nanolett.7b05263
   Zhao HJ, 2018, ACS APPL MATER INTER, V10, P31124, DOI 10.1021/acsami.8b11645
   Zhen X, 2019, SMALL, V15, DOI 10.1002/smll.201804105
   Zingaretti G, 2000, FASEB J, V14, pA486
   Zingoni A, 2013, FRONT IMMUNOL, V3, DOI 10.3389/fimmu.2012.00408
   Zitvogel L, 2002, J EXP MED, V195, pf9, DOI 10.1084/jem.20012040
   Zou SJ, 2020, NANOMEDICINE-UK, V15, P625, DOI 10.2217/nnm-2019-0388
NR 128
TC 9
Z9 10
U1 22
U2 62
PU MDPI
PI BASEL
PA ST ALBAN-ANLAGE 66, CH-4052 BASEL, SWITZERLAND
EI 2072-6694
J9 CANCERS
JI Cancers
PD JAN
PY 2021
VL 13
IS 1
AR 77
DI 10.3390/cancers13010077
PG 17
WC Oncology
WE Science Citation Index Expanded (SCI-EXPANDED)
SC Oncology
GA PP4EQ
UT WOS:000605817800001
PM 33396603
OA Green Published, gold
DA 2022-05-19
ER

PT J
AU Yang, CL
   Jiang, NG
   Zhang, L
   Shen, K
   Wu, Y
AF Yang, Chen-lu
   Jiang, Neng-gang
   Zhang, Li
   Shen, Kai
   Wu, Yu
TI Relapsed/refractory multiple myeloma-transformed plasma-cell leukemia
   successfully treated with daratumumab followed by autologous stem cell
   transplantation
SO THERAPEUTIC ADVANCES IN HEMATOLOGY
LA English
DT Article
DE plasma-cell leukemia; daratumumab; immunomodulatory effect
AB Daratumumab is a humanized anti-CD38 IgG1 monoclonal antibody which could be used for multiple myeloma (MM). MM with plasma-cell leukemia (PCL) transformation is highly aggressive and is resistant to conventional therapy. Novel therapeutics are needed for PCL, and daratumumab may play role. We report a case of relapsed/refractory multiple myeloma (RRMM)-transformed PCL successfully treated with daratumumab. The case was a 42-year-old man who was diagnosed with MM 2 years ago and relapsed after six cycles of bortezomib-based chemotherapy. The patient rapidly developed hyperleukocytosis and disseminated intravascular coagulation, and was diagnosed with PCL. Daratumumab-based therapy was tried and the case miraculously obtained complete remission (CR) after four doses of a weekly infusion of daratumumab. Finally the patient received autologous hematopoietic stem-cell transplantation (auto-HSCT) and maintained CR. Moreover, we monitored the immune cell dynamics by flow cytometry (FCM) during daratumumab-based treatment. The immune cell subset analysis revealed significant down-regulation of CD38+ natural killer (NK) cells, regulatory T cells (Tregs) and regulatory B cells (Bregs). Meanwhile cytotoxic T-lymphocyte expansion was observed. In conclusion, daratumumab could rapidly decrease tumor burden, improve the condition of the PCL patient, and serve as a bridging salvage chemotherapy for further chimeric antigen recptor T cell therapy (Car-T) or HSCT, which could potentially improve patient survival. The immune cell dynamic findings in this case suggest that the immunomodulatory mechanism may contribute to the antimyeloma effect of daratumumab.
C1 [Yang, Chen-lu; Zhang, Li; Shen, Kai; Wu, Yu] Sichuan Univ, West China Hosp, Dept Hematol, Guoxue Alley 37, Chengdu 610041, Peoples R China.
   [Yang, Chen-lu; Zhang, Li; Shen, Kai; Wu, Yu] Sichuan Univ, West China Hosp, Hematol Res Lab, Guoxue Alley 37, Chengdu 610041, Peoples R China.
   [Jiang, Neng-gang] Sichuan Univ Chengdu, West China Hosp, Dept Lab Med, Chengdu, Peoples R China.
RP Wu, Y (通讯作者)，Sichuan Univ, West China Hosp, Dept Hematol, Guoxue Alley 37, Chengdu 610041, Peoples R China.; Wu, Y (通讯作者)，Sichuan Univ, West China Hosp, Hematol Res Lab, Guoxue Alley 37, Chengdu 610041, Peoples R China.
EM wu_yu@scu.edu.cn
RI 沈, 恺/AAU-4832-2021
FU Innovation Supporting Program of Sichuan Province, China [2018RZ0137];
   Innovation Development Program of Chengdu [2019-YF05-01242-SN]
FX The author(s) disclosed receipt of the following financial support for
   the research, authorship, and/or publication of this article: This work
   was supported by the Innovation Supporting Program of Sichuan Province,
   China (2018RZ0137) and the Innovation Development Program of Chengdu
   (2019-YF05-01242-SN).
CR Casneuf T, 2021, LEUKEMIA, V35, P573, DOI 10.1038/s41375-020-0855-4
   Horisawa Y, 2020, ANN HEMATOL, V99, P2699, DOI 10.1007/s00277-020-04029-y
   Nalghranyan S, 2020, AM J HEMATOL, V95, pE34, DOI 10.1002/ajh.25676
   Sarkar S, 2020, CANCER IMMUNOL IMMUN, V69, P421, DOI 10.1007/s00262-019-02477-8
   Viola D, 2021, LEUKEMIA, V35, P189, DOI 10.1038/s41375-020-0810-4
   Zambello R, 2020, CELLS-BASEL, V9, DOI 10.3390/cells9030768
   Zhang L, 2017, BLOOD CANCER J, V7, DOI 10.1038/bcj.2017.24
NR 7
TC 0
Z9 0
U1 3
U2 5
PU SAGE PUBLICATIONS LTD
PI LONDON
PA 1 OLIVERS YARD, 55 CITY ROAD, LONDON EC1Y 1SP, ENGLAND
SN 2040-6207
EI 2040-6215
J9 THER ADV HEMATOL
JI Ther. Adv. Hematol.
PD JAN
PY 2021
VL 12
AR 2040620721989578
DI 10.1177/2040620721989578
PG 5
WC Hematology
WE Science Citation Index Expanded (SCI-EXPANDED)
SC Hematology
GA QG0LF
UT WOS:000617277200001
PM 33796234
OA gold, Green Published
DA 2022-05-19
ER

PT J
AU Chen, XC
   Wang, DY
   Zhu, XY
AF Chen, Xingchi
   Wang, Dongyao
   Zhu, Xiaoyu
TI Application of double-negative T cells in haematological malignancies:
   recent progress and future directions
SO BIOMARKER RESEARCH
LA English
DT Review
DE DNT cells; Hematologic malignancies; ACT; GVHD; Allo-HSCT
ID GRAFT-VERSUS-HOST; ACUTE MYELOID-LEUKEMIA; REGULATORY CELLS; IN-VIVO;
   DENDRITIC CELLS; ALPHA-BETA; B-CELL; ANTIGEN; TRANSPLANTATION; THERAPY
AB Haematologic malignancies account for a large proportion of cancers worldwide. The high occurrence and mortality of haematologic malignancies create a heavy social burden. Allogeneic haematopoietic stem cell transplantation is widely used in the treatment of haematologic malignancies. However, graft-versus-host disease and relapse after allogeneic haematopoietic stem cell transplantation are inevitable. An emerging treatment method, adoptive cellular therapy, has been effectively used in the treatment of haematologic malignancies. T cells, natural killer (NK) cells and tumour-infiltrating lymphocytes (TILs) all have great potential in therapeutic applications, and chimeric antigen receptor T (CAR-T) cell therapy especially has potential, but cytokine release syndrome and off-target effects are common. Efficient anticancer measures are urgently needed. In recent years, double-negative T cells (CD3(+)CD4(-)CD8(-)) have been found to have great potential in preventing allograft/xenograft rejection and inhibiting graft-versus-host disease. They also have substantial ability to kill various cell lines derived from haematologic malignancies in an MHC-unrestricted manner. In addition, healthy donor expanded double-negative T cells retain their antitumour abilities and ability to inhibit graft-versus-host disease after cryopreservation under good manufacturing practice (GMP) conditions, indicating that double-negative T cells may be able to be used as an off-the-shelf product. In this review, we shed light on the potential therapeutic ability of double-negative T cells in treating haematologic malignancies. We hope to exploit these cells as a novel therapy for haematologic malignancies.
C1 [Chen, Xingchi; Wang, Dongyao; Zhu, Xiaoyu] Univ Sci & Technol China, Affiliated Hosp 1, Dept Hematol, Div Life Sci & Med, Hefei 230001, Anhui, Peoples R China.
   [Chen, Xingchi; Wang, Dongyao; Zhu, Xiaoyu] Univ Sci & Technol China, Blood & Cell Therapy Inst, Div Life Sci & Med, Hefei 230001, Anhui, Peoples R China.
   [Chen, Xingchi; Wang, Dongyao; Zhu, Xiaoyu] Anhui Prov Key Lab Blood Res & Applicat, Hefei 230001, Anhui, Peoples R China.
RP Zhu, XY (通讯作者)，Univ Sci & Technol China, Affiliated Hosp 1, Dept Hematol, Div Life Sci & Med, Hefei 230001, Anhui, Peoples R China.; Zhu, XY (通讯作者)，Univ Sci & Technol China, Blood & Cell Therapy Inst, Div Life Sci & Med, Hefei 230001, Anhui, Peoples R China.; Zhu, XY (通讯作者)，Anhui Prov Key Lab Blood Res & Applicat, Hefei 230001, Anhui, Peoples R China.
EM xiaoyuz@ustc.edu.cn
FU National Natural Science Foundation of China [81670165, 82100230];
   International Cooperation Projects in Anhui Province [1804b06020352];
   Fundamental Research Funds for the Central Universities [WK9110000060,
   WK9110000204, WK9110000168]
FX This work was supported by the National Natural Science Foundation of
   China (grant #81670165; #82100230), International Cooperation Projects
   in Anhui Province (grant #1804b06020352), and the Fundamental Research
   Funds for the Central Universities (grant #WK9110000060, WK9110000204
   and WK9110000168).
CR Alspach E, 2019, CSH PERSPECT BIOL, V11, DOI 10.1101/cshperspect.a028480
   Andersen M, 2020, MATH BIOSCI, V326, DOI 10.1016/j.mbs.2020.108372
   Artis D, 2015, NATURE, V517, P293, DOI 10.1038/nature14189
   Ascon DB, 2008, J LEUKOCYTE BIOL, V84, P1400, DOI 10.1189/jlb.0907651
   Basu A, 2021, FRONT IMMUNOL, V12, DOI 10.3389/fimmu.2021.669474
   Brenner MK, 2019, MOL THER, V27, P693, DOI 10.1016/j.ymthe.2019.02.017
   Caruso S, 2020, SEMIN HEMATOL, V57, P175, DOI 10.1053/j.seminhematol.2020.10.004
   Chang YJ, 2018, FRONT IMMUNOL, V9, DOI 10.3389/fimmu.2018.03041
   Chen B, 2018, J EXP CLIN CANC RES, V37, DOI 10.1186/s13046-018-0756-9
   Chen J, 2019, PANCREATOLOGY, V19, P105, DOI 10.1016/j.pan.2018.12.006
   Chen W, 2003, TRANSPL P, V35, P2479, DOI 10.1016/j.transproceed.2003.08.030
   Chen WH, 2003, J IMMUNOL, V170, P1846, DOI 10.4049/jimmunol.170.4.1846
   Chiossone L, 2018, NAT REV IMMUNOL, V18, P671, DOI 10.1038/s41577-018-0061-z
   Crispin JC, 2009, J IMMUNOL, V183, P4675, DOI 10.4049/jimmunol.0901533
   D'Acquisto F, 2011, BIOCHEM PHARMACOL, V82, P333, DOI 10.1016/j.bcp.2011.05.019
   D'Souza A, 2020, BIOL BLOOD MARROW TR, V26, pE177, DOI 10.1016/j.bbmt.2020.04.013
   Dong C, 2021, ANNU REV IMMUNOL, V39, P51, DOI 10.1146/annurev-immunol-061020-053702
   Effern M, 2020, IMMUNITY, V53, P564, DOI 10.1016/j.immuni.2020.07.007
   Fang LN, 2019, J EXP CLIN CANC RES, V38, DOI 10.1186/s13046-019-1126-y
   Ferreira LMR, 2019, NAT REV DRUG DISCOV, V18, P749, DOI 10.1038/s41573-019-0041-4
   Fischer K, 2005, BLOOD, V105, P2828, DOI 10.1182/blood-2004-07-2583
   Ford MS, 2006, J IMMUNOL, V177, P2803, DOI 10.4049/jimmunol.177.5.2803
   Gao JF, 2011, EUR J IMMUNOL, V41, P2699, DOI 10.1002/eji.201141428
   Gladstone DE, 2017, HEMATOL-AM SOC HEMAT, P645, DOI 10.1182/asheducation-2017.1.645
   Haug T, 2019, FRONT IMMUNOL, V10, DOI 10.3389/fimmu.2019.00883
   Hayes SM, 2005, IMMUNITY, V22, P583, DOI 10.1016/j.immuni.2005.03.014
   Hayes SM, 2003, IMMUNOL REV, V191, P28, DOI 10.1034/j.1600-065X.2003.00011.x
   Hedrich CM, 2013, J BIOL CHEM, V288, P31880, DOI 10.1074/jbc.M113.508655
   Hill M, 2011, AM J TRANSPLANT, V11, P2036, DOI 10.1111/j.1600-6143.2011.03651.x
   Hillhouse EE, 2019, BIOL BLOOD MARROW TR, V25, P19, DOI 10.1016/j.bbmt.2018.09.008
   Hu SH, 2021, FRONT IMMUNOL, V12, DOI 10.3389/fimmu.2021.650788
   Johansson M, 2003, J IMMUNOL, V170, P1659, DOI 10.4049/jimmunol.170.4.1659
   Joly E, 2003, NAT IMMUNOL, V4, P815, DOI 10.1038/ni0903-815
   Juvet SC, 2012, J MOL CELL BIOL, V4, P48, DOI 10.1093/jmcb/mjr043
   KAGI D, 1994, SCIENCE, V265, P528, DOI 10.1126/science.7518614
   Kang H, 2021, CANCERS, V13, DOI 10.3390/cancers13205039
   Kaufmann T, 2012, CELL DEATH DIFFER, V19, P42, DOI 10.1038/cdd.2011.121
   Kreutmair S, 2020, LEUKEMIA, V34, P3242, DOI 10.1038/s41375-020-0789-x
   Kundu S, 2019, SCI REP-UK, V9, DOI 10.1038/s41598-019-53610-7
   Larson RC, 2021, NAT REV CANCER, V21, P145, DOI 10.1038/s41568-020-00323-z
   Lee BPL, 2006, J IMMUNOL, V176, P5276, DOI 10.4049/jimmunol.176.9.5276
   Lee JB, 2021, BLOOD, V138, P234, DOI 10.1182/blood.2020009081
   Lee JB, 2019, CLIN CANCER RES, V25, P2241, DOI 10.1158/1078-0432.CCR-18-2291
   Lee J, 2018, CLIN CANCER RES, V24, P370, DOI 10.1158/1078-0432.CCR-17-2228
   Li YR, 2020, J CANCER, V11, P3717, DOI 10.7150/jca.39717
   Liapis K, 2020, J CLIN PATHOL, V73, P431, DOI 10.1136/jclinpath-2019-206255
   Liu C, 2021, TRENDS IMMUNOL, V42, P165, DOI 10.1016/j.it.2020.12.004
   Loupy A, 2018, NEW ENGL J MED, V379, P1150, DOI 10.1056/NEJMra1802677
   Ma YX, 2008, XENOTRANSPLANTATION, V15, P56, DOI 10.1111/j.1399-3089.2008.00444.x
   Martina MN, 2015, IMMUNOL CELL BIOL, V93, P305, DOI 10.1038/icb.2014.99
   McIntyre MSF, 2008, J IMMUNOL, V181, P2271, DOI 10.4049/jimmunol.181.4.2271
   McIntyre MSF, 2011, INT IMMUNOPHARMACOL, V11, P597, DOI 10.1016/j.intimp.2010.11.015
   McIver Z, 2008, BRIT J HAEMATOL, V141, P170, DOI 10.1111/j.1365-2141.2008.07021.x
   Mendez-Ferrer S, 2020, NAT REV CANCER, V20, P285, DOI 10.1038/s41568-020-0245-2
   Merims S, 2011, LEUKEMIA, V25, P1415, DOI 10.1038/leu.2011.99
   Molfetta R, 2019, FRONT IMMUNOL, V10, DOI 10.3389/fimmu.2019.02557
   Myers JA, 2021, NAT REV CLIN ONCOL, V18, P85, DOI 10.1038/s41571-020-0426-7
   Nguyen LT, 2019, CANCER IMMUNOL IMMUN, V68, P773, DOI 10.1007/s00262-019-02307-x
   OHTEKI T, 1990, J EXP MED, V172, P7, DOI 10.1084/jem.172.1.7
   OSEROFF A, 1984, J IMMUNOL, V132, P101
   PALATHUMPAT V, 1992, J IMMUNOL, V149, P808
   Ponzetta A, 2019, CELL, V178, P346, DOI 10.1016/j.cell.2019.05.047
   Rensing-Ehl A, 2014, BLOOD, V124, P851, DOI 10.1182/blood-2014-03-564286
   Rharbaoui F, 2005, J IMMUNOL, V174, P1317, DOI 10.4049/jimmunol.174.3.1317
   Rodriguez-Rodriguez N, 2020, J LEUKOCYTE BIOL, V108, P851, DOI 10.1002/JLB.1AB0120-548R
   Rossin A, 2019, CANCERS, V11, DOI 10.3390/cancers11050639
   Sadasivam M, 2019, J AM SOC NEPHROL, V30, P277, DOI 10.1681/ASN.2018080815
   Schubert ML, 2021, ANN ONCOL, V32, P34, DOI 10.1016/j.annonc.2020.10.478
   Sebestyen Z, 2020, NAT REV DRUG DISCOV, V19, P169, DOI 10.1038/s41573-019-0038-z
   Siegel RL, 2019, CA-CANCER J CLIN, V69, P7, DOI 10.3322/caac.21551
   Soares F, 2021, BLOOD, V137, P2171, DOI 10.1182/blood.2019004108
   Stevanovic S, 2019, CLIN CANCER RES, V25, P1486, DOI 10.1158/1078-0432.CCR-18-2722
   STROBER S, 1989, J IMMUNOL, V143, P1118
   STROBER S, 1987, J IMMUNOL, V138, P699
   Sung HH, 2022, CLIN EXP HYPERTENS, V44, P146, DOI 10.1080/10641963.2021.2007943
   Voelkl S, 2011, EUR J IMMUNOL, V41, P739, DOI 10.1002/eji.201040982
   Voelkl S, 2009, CANCER IMMUNOL IMMUN, V58, P709, DOI 10.1007/s00262-008-0593-3
   Wang DY, 2021, SIGNAL TRANSDUCT TAR, V6, DOI 10.1038/s41392-021-00776-0
   Wiener A, 2016, CLIN EXP IMMUNOL, V185, P22, DOI 10.1111/cei.12791
   Wing JB, 2019, IMMUNITY, V50, P302, DOI 10.1016/j.immuni.2019.01.020
   Xie GZ, 2020, EBIOMEDICINE, V59, DOI 10.1016/j.ebiom.2020.102975
   Xu H, 2016, BIOCHEM BIOPH RES CO, V469, P145, DOI 10.1016/j.bbrc.2015.11.085
   Yamagiwa S, 1998, J IMMUNOL, V160, P2665
   Yang L, 2021, J AUTOIMMUN, V121, DOI 10.1016/j.jaut.2021.102653
   Yao JL, 2019, J IMMUNOTHER CANCER, V7, DOI 10.1186/s40425-019-0507-2
   Ye HG, 2011, TRANSPL IMMUNOL, V25, P180, DOI 10.1016/j.trim.2011.08.004
   Young KJ, 2003, CANCER RES, V63, P8014
   Young KJ, 2003, J IMMUNOL, V171, P134, DOI 10.4049/jimmunol.171.1.134
   Young KJ, 2002, BLOOD, V100, P3408, DOI 10.1182/blood-2002-01-0235
   Young KJ, 2002, HUM IMMUNOL, V63, P926, DOI 10.1016/S0198-8859(02)00446-9
   Young KJ, 2001, TRANSPLANT P, V33, P1762, DOI 10.1016/S0041-1345(00)02670-1
   Zhang D, 2007, BLOOD, V109, P4071, DOI 10.1182/blood-2006-10-050625
   Zhang ZX, 2006, J IMMUNOL, V177, P6920, DOI 10.4049/jimmunol.177.10.6920
   Zhang ZX, 2000, NAT MED, V6, P782, DOI 10.1038/77513
   Zhang ZX, 2002, EUR J IMMUNOL, V32, P1584, DOI 10.1002/1521-4141(200206)32:6<1584::AID-IMMU1584>3.0.CO;2-2
   Zhang ZX, 2001, TRANSPLANT P, V33, P84, DOI 10.1016/S0041-1345(00)01915-1
   Zhou L, 2009, IMMUNITY, V30, P646, DOI 10.1016/j.immuni.2009.05.001
   Zingoni A, 2013, FRONT IMMUNOL, V3, DOI 10.3389/fimmu.2012.00408
NR 98
TC 0
Z9 0
U1 4
U2 4
PU BMC
PI LONDON
PA CAMPUS, 4 CRINAN ST, LONDON N1 9XW, ENGLAND
EI 2050-7771
J9 BIOMARK RES
JI Biomark. Res.
PD MAR 14
PY 2022
VL 10
IS 1
AR 11
DI 10.1186/s40364-022-00360-w
PG 9
WC Oncology; Medicine, Research & Experimental
WE Science Citation Index Expanded (SCI-EXPANDED)
SC Oncology; Research & Experimental Medicine
GA ZT0BG
UT WOS:000768822000001
PM 35287737
OA Green Published, gold
DA 2022-05-19
ER

PT J
AU Lazarova, M
   Steinle, A
AF Lazarova, Mariya
   Steinle, Alexander
TI The NKG2D axis: an emerging target in cancer immunotherapy
SO EXPERT OPINION ON THERAPEUTIC TARGETS
LA English
DT Review
DE NKG2D; MICA; ULBP; cytotoxic lymphocytes; immunotherapy
ID I-RELATED CHAIN; DNA-DAMAGE RESPONSE; POTENT ANTITUMOR-ACTIVITY;
   KILLER-CELL ACTIVATION; MULTIPLE-MYELOMA CELLS; TOLL-LIKE RECEPTOR;
   HUMAN NK CELLS; CAR-T-CELLS; CUTTING EDGE; DOWN-REGULATION
AB Introduction: The immunoreceptor NKG2D belongs to the best-characterized activating receptors of cytotoxic lymphocytes. NKG2D binds to a variety of cell surface glycoproteins distantly related to MHC class I molecules, termed NKG2D ligands (NKG2DL). NKG2DL are inducibly expressed upon cellular stress, viral infection or malignant transformation thus marking 'stressed' or 'harmful' cells for clearance through NKG2D(+) lymphocytes. However, certain viruses and many tumors employ various strategies to escape from NKG2D-mediated immunosurveillance. Areas covered: Expression and regulation of both NKG2D and NKG2DL, especially at sites of immune responses or in the tumor microenvironment, as well as mechanisms of NKG2D escape strategies, as their understanding is key for harnessing the NKG2D/NKG2DL axis for immunotherapy. Studies documenting the importance of the NKG2D/NKG2DL axis for cancer immunosurveillance. Therapeutic approaches targeting the NKG2D/NKG2DL axis in cancer. Expert opinion: The selective expression of NKG2DL on malignant cells together with the strong activating potency of NKG2D renders the NKG2D/NKG2DL axis a prime target for immunotherapies. Based on a thorough understanding of the NKG2D/NKG2DL system as well as of the most relevant escape strategies of tumors, the diligent and thoughtful design of novel treatment modalities harnessing the NKG2D/NKG2DL axis holds great promise for the future therapy of cancer.
C1 [Lazarova, Mariya; Steinle, Alexander] Goethe Univ Frankfurt Main, Inst Mol Med, Theodor Stern Kai 7, D-60590 Frankfurt, Germany.
RP Steinle, A (通讯作者)，Goethe Univ Frankfurt Main, Inst Mol Med, Theodor Stern Kai 7, D-60590 Frankfurt, Germany.
EM alexander.steinle@kgu.de
OI Steinle, Alexander/0000-0001-5081-8503
FU Institute for Molecular Medicine
FX This work was funded by institutional funds of the Institute for
   Molecular Medicine.
CR Abruzzese MP, 2016, J HEMATOL ONCOL, V9, DOI 10.1186/s13045-016-0362-2
   Andre P, 2004, EUR J IMMUNOL, V34, P961, DOI 10.1002/eji.200324705
   Antoun A, 2010, HUM IMMUNOL, V71, P610, DOI 10.1016/j.humimm.2010.02.018
   Armeanu S, 2005, CANCER RES, V65, P6321, DOI 10.1158/0008-5472.CAN-04-4252
   Ashiru O, 2013, BIOCHEM J, V454, P295, DOI 10.1042/BJ20130194
   Ashiru O, 2010, CANCER RES, V70, P481, DOI 10.1158/0008-5472.CAN-09-1688
   Babic M, 2018, FRONT IMMUNOL, V9, DOI 10.3389/fimmu.2018.01219
   Bacon L, 2004, J IMMUNOL, V173, P1078, DOI 10.4049/jimmunol.173.2.1078
   Raneros AB, 2015, GENES IMMUN, V16, P71, DOI 10.1038/gene.2014.58
   Raneros AB, 2017, ONCOTARGET, V8, P31959, DOI 10.18632/oncotarget.16657
   Barber A, 2011, GENE THER, V18, P509, DOI 10.1038/gt.2010.174
   Barber A, 2008, J IMMUNOL, V180, P72, DOI 10.4049/jimmunol.180.1.72
   Bartkova J, 2005, NATURE, V434, P864, DOI 10.1038/nature03482
   Bauer S, 1999, SCIENCE, V285, P727, DOI 10.1126/science.285.5428.727
   Baumeister SH, 2019, CANCER IMMUNOL RES, V7, P100, DOI 10.1158/2326-6066.CIR-18-0307
   Borchers MT, 2006, AM J PHYSIOL-LUNG C, V291, pL222, DOI 10.1152/ajplung.00327.2005
   Bryceson YT, 2006, BLOOD, V107, P159, DOI 10.1182/blood-2005-04-1351
   Bugide S, 2018, P NATL ACAD SCI USA, V115, pE3509, DOI 10.1073/pnas.1802691115
   Burgess SJ, 2006, J IMMUNOL, V176, P1490, DOI 10.4049/jimmunol.176.3.1490
   Butler JE, 2009, J IMMUNOL, V182, P6600, DOI 10.4049/jimmunol.0801214
   Cany J, 2018, BLOOD, V131, P202, DOI 10.1182/blood-2017-06-790204
   Cao W, 2007, J BIOL CHEM, V282, P18922, DOI 10.1074/jbc.M702504200
   Carapito R, 2015, IMMUNOL REV, V267, P88, DOI 10.1111/imr.12328
   Carayannopoulos LN, 2002, J IMMUNOL, V169, P4079, DOI 10.4049/jimmunol.169.8.4079
   Castriconi R, 2003, P NATL ACAD SCI USA, V100, P4120, DOI 10.1073/pnas.0730640100
   Cerboni C, 2007, BLOOD, V110, P606, DOI 10.1182/blood-2006-10-052720
   Cerbonil C, 2014, FRONT IMMUNOL, V4, DOI 10.3389/fimmu.2013.00508
   Cerwenka A, 2002, J IMMUNOL, V168, P3131, DOI 10.4049/jimmunol.168.7.3131
   Cerwenka A, 2001, P NATL ACAD SCI USA, V98, P11521, DOI 10.1073/pnas.201238598
   Cesana GC, 2006, J CLIN ONCOL, V24, P1169, DOI 10.1200/JCO.2005.03.6830
   Champsaur M, 2010, IMMUNOL REV, V235, P267, DOI 10.1111/j.0105-2896.2010.00893.x
   Chang YH, 2013, CANCER RES, V73, P1777, DOI 10.1158/0008-5472.CAN-12-3558
   Chitadze G, 2013, INT J CANCER, V133, P1557, DOI 10.1002/ijc.28174
   Codo P, 2014, ONCOTARGET, V5, P7651, DOI 10.18632/oncotarget.2287
   Cosman D, 2001, IMMUNITY, V14, P123, DOI 10.1016/S1074-7613(01)00095-4
   Coudert JD, 2005, BLOOD, V106, P1711, DOI 10.1182/blood-2005-03-0918
   Crane CA, 2010, NEURO-ONCOLOGY, V12, P7, DOI 10.1093/neuonc/nop009
   Dai ZP, 2009, J EXP MED, V206, P793, DOI 10.1084/jem.20081648
   de Andrade LF, 2018, SCIENCE, V359, P1537, DOI 10.1126/science.aao0505
   Deng WW, 2015, SCIENCE, V348, P136, DOI 10.1126/science.1258867
   Diefenbach A, 2002, NAT IMMUNOL, V3, P1142, DOI 10.1038/ni858
   Diefenbach A, 2001, IMMUNOL REV, V181, P170, DOI 10.1034/j.1600-065X.2001.1810114.x
   Diefenbach A, 2001, NATURE, V413, P165, DOI 10.1038/35093109
   Eagle RA, 2009, EUR J IMMUNOL, V39, P3207, DOI 10.1002/eji.200939502
   Eagle RA, 2009, PLOS ONE, V4, DOI 10.1371/journal.pone.0004503
   Eisele G, 2006, BRAIN, V129, P2416, DOI 10.1093/brain/awl205
   Eleme K, 2004, J EXP MED, V199, P1005, DOI 10.1084/jem.20032194
   Fang F, 2017, SEMIN IMMUNOL, V31, P37, DOI 10.1016/j.smim.2017.07.009
   Fernandez-Messina L, 2010, J BIOL CHEM, V285, P8543, DOI 10.1074/jbc.M109.045906
   Fionda C, 2015, ONCOTARGET, V6, P23609, DOI 10.18632/oncotarget.4603
   Fionda C, 2009, J IMMUNOL, V183, P4385, DOI 10.4049/jimmunol.0901797
   Friese MA, 2004, CANCER RES, V64, P7596, DOI 10.1158/0008-5472.CAN-04-1627
   Friese MA, 2003, CANCER RES, V63, P8996
   Garrity D, 2005, P NATL ACAD SCI USA, V102, P7641, DOI 10.1073/pnas.0502439102
   Gasser S, 2005, NATURE, V436, P1186, DOI 10.1038/nature03884
   Gasser S, 2006, IMMUNOL REV, V214, P130, DOI 10.1111/j.1600-065X.2006.00460.x
   Ghadially H, 2017, BRIT J CANCER, V116, P1208, DOI 10.1038/bjc.2017.79
   Ghasemi R, 2016, NAT COMMUN, V7, DOI 10.1038/ncomms12878
   Gilfillan S, 2002, NAT IMMUNOL, V3, P1150, DOI 10.1038/ni857
   Groh V, 2003, P NATL ACAD SCI USA, V100, P9452, DOI 10.1073/pnas.1632807100
   Groh V, 1999, P NATL ACAD SCI USA, V96, P6879, DOI 10.1073/pnas.96.12.6879
   Groh V, 2002, NATURE, V419, P734, DOI 10.1038/nature01112
   Groh V, 1996, P NATL ACAD SCI USA, V93, P12445, DOI 10.1073/pnas.93.22.12445
   Groh V, 1998, SCIENCE, V279, P1737, DOI 10.1126/science.279.5357.1737
   Groh V, 2001, NAT IMMUNOL, V2, P255, DOI 10.1038/85321
   Guerra N, 2008, IMMUNITY, V28, P571, DOI 10.1016/j.immuni.2008.02.016
   Gumperz JE, 2002, J EXP MED, V195, P625, DOI 10.1084/jem.20011786
   Hamerman JA, 2004, J IMMUNOL, V172, P2001, DOI 10.4049/jimmunol.172.4.2001
   Hao L, 2006, P NATL ACAD SCI USA, V103, P3192, DOI 10.1073/pnas.0511280103
   Heinemann A, 2012, CANCER RES, V72, P460, DOI 10.1158/0008-5472.CAN-11-1977
   Ho EL, 1998, P NATL ACAD SCI USA, V95, P6320, DOI 10.1073/pnas.95.11.6320
   Holdenrieder S, 2006, INT J CANCER, V118, P684, DOI 10.1002/ijc.21382
   Holdenrieder S, 2006, CANCER IMMUNOL IMMUN, V55, P1584, DOI 10.1007/s00262-006-0167-1
   Hosomi S, 2018, FRONT IMMUNOL, V9, DOI 10.3389/fimmu.2018.01324
   HOUCHINS JP, 1991, J EXP MED, V173, P1017, DOI 10.1084/jem.173.4.1017
   Jelencic V, 2018, NAT IMMUNOL, V19, P1083, DOI 10.1038/s41590-018-0209-9
   Jinushi M, 2003, J IMMUNOL, V171, P5423, DOI 10.4049/jimmunol.171.10.5423
   Jinushi M, 2003, INT J CANCER, V104, P354, DOI 10.1002/ijc.10966
   Jung H, 2012, J EXP MED, V209, P2409, DOI 10.1084/jem.20120565
   Kaiser BK, 2007, NATURE, V447, P482, DOI 10.1038/nature05768
   Kloss M, 2008, J IMMUNOL, V181, P6711, DOI 10.4049/jimmunol.181.10.6711
   Kondo M, 2010, IMMUNOGENETICS, V62, P441, DOI 10.1007/s00251-010-0438-z
   Krieg S, 2013, FRONT IMMUNOL, V3, DOI 10.3389/fimmu.2012.00388
   Kubin M, 2001, EUR J IMMUNOL, V31, P1428, DOI 10.1002/1521-4141(200105)31:5<1428::AID-IMMU1428>3.0.CO;2-4
   Lanier LL, 2015, CANCER IMMUNOL RES, V3, P575, DOI 10.1158/2326-6066.CIR-15-0098
   Lanier LL, 2001, NAT MED, V7, P1178, DOI 10.1038/nm1101-1178
   Lanier LL, 1998, NATURE, V391, P703, DOI 10.1038/35642
   Lee DW, 2015, LANCET, V385, P517, DOI 10.1016/S0140-6736(14)61403-3
   Li PW, 2001, NAT IMMUNOL, V2, P443, DOI 10.1038/87757
   Liu G, 2010, J IMMUNOL, V184, P3346, DOI 10.4049/jimmunol.0903789
   Maasho K, 2005, J IMMUNOL, V174, P4480, DOI 10.4049/jimmunol.174.8.4480
   Maude SL, 2014, NEW ENGL J MED, V371, P1507, DOI 10.1056/NEJMoa1407222
   Meresse B, 2004, IMMUNITY, V21, P357, DOI 10.1016/j.immuni.2004.06.020
   Molinero LL, 2002, J LEUKOCYTE BIOL, V71, P791
   Morelli MB, 2015, ONCOTARGET, V6, P36245, DOI 10.18632/oncotarget.5768
   Muntasell A, 2010, BLOOD, V115, P5170, DOI 10.1182/blood-2009-11-256479
   Murad JM, 2018, CYTOTHERAPY, V20, P952, DOI 10.1016/j.jcyt.2018.05.001
   Newick K, 2016, MOL THER-ONCOLYTICS, V3, DOI 10.1038/mto.2016.6
   Nice TJ, 2009, J EXP MED, V206, P287, DOI 10.1084/jem.20081335
   Nomura M, 1996, J BIOCHEM-TOKYO, V120, P987
   Nowbakht P, 2005, BLOOD, V105, P3615, DOI 10.1182/blood-2004-07-2585
   Oppenheim DE, 2005, NAT IMMUNOL, V6, P928, DOI 10.1038/ni1239
   Park YP, 2011, BLOOD, V118, P3019, DOI 10.1182/blood-2011-04-346825
   Pende D, 2002, CANCER RES, V62, P6178
   Petersdorf EW, 1999, IMMUNOGENETICS, V49, P605, DOI 10.1007/s002510050655
   Poggi A, 2005, J IMMUNOL, V175, P6352, DOI 10.4049/jimmunol.175.10.6352
   Poggi A, 2009, LEUKEMIA, V23, P641, DOI 10.1038/leu.2008.354
   Raab S, 2014, J IMMUNOL, V193, P4261, DOI 10.4049/jimmunol.1400872
   Radosavljevic M, 2002, GENOMICS, V79, P114, DOI 10.1006/geno.2001.6673
   Raulet DH, 2013, ANNU REV IMMUNOL, V31, P413, DOI 10.1146/annurev-immunol-032712-095951
   Roberts AI, 2001, J IMMUNOL, V167, P5527, DOI 10.4049/jimmunol.167.10.5527
   Rohner A, 2007, LEUKEMIA RES, V31, P1393, DOI 10.1016/j.leukres.2007.02.020
   Rosen DB, 2004, J IMMUNOL, V173, P2470, DOI 10.4049/jimmunol.173.4.2470
   Rosenberg SA, 2014, J IMMUNOL, V192, P5451, DOI 10.4049/jimmunol.1490019
   Rothe A, 2014, INT J CANCER, V134, P2829, DOI 10.1002/ijc.28609
   Salih HR, 2008, FRONT BIOSCI, V13, P3448
   Salih HR, 2002, J IMMUNOL, V169, P4098, DOI 10.4049/jimmunol.169.8.4098
   Schrambach S, 2007, PLOS ONE, V2, DOI 10.1371/journal.pone.0000518
   Sheppard S, 2017, NAT COMMUN, V8, DOI 10.1038/ncomms13930
   Skov S, 2005, CANCER RES, V65, P11136, DOI 10.1158/0008-5472.CAN-05-0599
   Song DG, 2013, HUM GENE THER, V24, P295, DOI 10.1089/hum.2012.143
   Soriani A, 2009, BLOOD, V113, P3503, DOI 10.1182/blood-2008-08-173914
   Spaggiari GM, 2006, BLOOD, V107, P1484, DOI 10.1182/blood-2005-07-2775
   Srivastava S, 2015, TRENDS IMMUNOL, V36, P494, DOI 10.1016/j.it.2015.06.004
   Steinbacher J, 2015, INT J CANCER, V136, P1073, DOI 10.1002/ijc.29083
   Steinle A, 1998, P NATL ACAD SCI USA, V95, P12510, DOI 10.1073/pnas.95.21.12510
   Steinle A, 2001, IMMUNOGENETICS, V53, P279, DOI 10.1007/s002510100325
   Stern-Ginossar N, 2008, NAT IMMUNOL, V9, P1065, DOI 10.1038/ni.1642
   Sutherland CL, 2006, BLOOD, V108, P1313, DOI 10.1182/blood-2005-11-011320
   Takada A, 2008, J IMMUNOL, V180, P1678, DOI 10.4049/jimmunol.180.3.1678
   Tang KF, 2008, BIOCHEM BIOPH RES CO, V370, P578, DOI 10.1016/j.bbrc.2008.03.131
   Trembath AP, 2018, FRONT IMMUNOL, V9, DOI 10.3389/fimmu.2018.00231
   Ullrich E, 2013, ONCOIMMUNOLOGY, V2, DOI 10.4161/onci.26097
   Upshaw JL, 2006, SEMIN IMMUNOL, V18, P167, DOI 10.1016/j.smim.2006.03.001
   Vales-Gomez M, 2008, CANCER RES, V68, P1546, DOI 10.1158/0008-5472.CAN-07-2973
   Van Belle TL, 2009, MOL IMMUNOL, V47, P8, DOI 10.1016/j.molimm.2009.02.023
   Venkataraman GM, 2007, J IMMUNOL, V178, P961, DOI 10.4049/jimmunol.178.2.961
   von Strandmann EP, 2006, BLOOD, V107, P1955, DOI 10.1182/blood-2005-05-2177
   Waldhauer I, 2008, ONCOGENE, V27, P5932, DOI 10.1038/onc.2008.267
   Waldhauer I, 2006, CANCER RES, V66, P2520, DOI 10.1158/0008-5472.CAN-05-2520
   Waldhauer I, 2008, CANCER RES, V68, P6368, DOI 10.1158/0008-5472.CAN-07-6768
   Weiss T, 2018, CANCER RES, V78, P1031, DOI 10.1158/0008-5472.CAN-17-1788
   Welte SA, 2003, EUR J IMMUNOL, V33, P194, DOI 10.1002/immu.200390022
   Wiemann K, 2005, J IMMUNOL, V175, P720, DOI 10.4049/jimmunol.175.2.720
   Wittenbrink M, 2009, EUR J IMMUNOL, V39, P1642, DOI 10.1002/eji.200839074
   Wong ESW, 2009, IMMUNOGENETICS, V61, P565, DOI 10.1007/s00251-009-0386-7
   Wu J, 1999, SCIENCE, V285, P730, DOI 10.1126/science.285.5428.730
   Zhang C, 2008, HUM IMMUNOL, V69, P490, DOI 10.1016/j.humimm.2008.06.004
   Zhang T, 2005, BLOOD, V106, P1544, DOI 10.1182/blood-2004-11-4365
   Zhang T, 2007, CANCER RES, V67, P11029, DOI 10.1158/0008-5472.CAN-07-2251
   Zhang T, 2011, CANCER RES, V71, P2066, DOI 10.1158/0008-5472.CAN-10-3200
   Zhang XR, 2016, NEURO-ONCOLOGY, V18, P1402, DOI 10.1093/neuonc/now061
   Zingoni A, 2017, FRONT IMMUNOL, V8, DOI 10.3389/fimmu.2017.01194
   Zoller T, 2018, FRONT IMMUNOL, V9, DOI 10.3389/fimmu.2018.00620
NR 154
TC 18
Z9 19
U1 5
U2 30
PU TAYLOR & FRANCIS LTD
PI ABINGDON
PA 2-4 PARK SQUARE, MILTON PARK, ABINGDON OR14 4RN, OXON, ENGLAND
SN 1472-8222
EI 1744-7631
J9 EXPERT OPIN THER TAR
JI Expert Opin. Ther. Targets
PD APR 3
PY 2019
VL 23
IS 4
BP 281
EP 294
DI 10.1080/14728222.2019.1580693
PG 14
WC Pharmacology & Pharmacy
WE Science Citation Index Expanded (SCI-EXPANDED)
SC Pharmacology & Pharmacy
GA HQ2QI
UT WOS:000462246200003
PM 30732494
DA 2022-05-19
ER

PT J
AU Bewarder, M
   Kiefer, M
   Will, H
   Olesch, K
   Moelle, C
   Stilgenbauer, S
   Christofyllakis, K
   Kaddu-Mulindwa, D
   Bittenbring, JT
   Fadle, N
   Regitz, E
   Kaschek, L
   Hoth, M
   Neumann, F
   Preuss, KD
   Pfreundschuh, M
   Thurner, L
AF Bewarder, Moritz
   Kiefer, Maximilian
   Will, Helene
   Olesch, Kathrin
   Moelle, Clara
   Stilgenbauer, Stephan
   Christofyllakis, Konstantinos
   Kaddu-Mulindwa, Dominic
   Bittenbring, Joerg Thomas
   Fadle, Natalie
   Regitz, Evi
   Kaschek, Lea
   Hoth, Markus
   Neumann, Frank
   Preuss, Klaus-Dieter
   Pfreundschuh, Michael
   Thurner, Lorenz
TI The B-cell Receptor Autoantigen LRPAP1 Can Replace Variable Antibody
   Regions to Target Mantle Cell Lymphoma Cells
SO HEMASPHERE
LA English
DT Article
ID SURFACE-IMMUNOGLOBULIN; CLINICAL-PHARMACOLOGY; LYMPHOCYTIC-LEUKEMIA;
   OPEN-LABEL; TRANSPLANTATION; RITUXIMAB; TRIAL; IMMUNOCHEMOTHERAPY;
   PHARMACOKINETICS; IMMUNOTHERAPY
AB Mantle cell lymphoma (MCL) accounts for 5%-10% of all lymphomas. The disease's genetic hallmark is the t(11; 14)(q13; q32) translocation. In younger patients, the first-line treatment is chemoimmunotherapy followed by autologous stem cell transplantation. Upon disease progression, novel and targeted agents such as the BTK inhibitor ibrutinib, the BCL-2 inhibitor venetoclax, or the combination of both are increasingly used, but even after allogeneic stem cell transplantation or CAR T-cell therapy, MCL remains incurable for most patients. Chronic antigenic stimulation of the B-cell receptor (BCR) is thought to be essential for the pathogenesis of many B-cell lymphomas. LRPAP1 has been identified as the autoantigenic BCR target in about 1/3 of all MCLs. Thus, LRPAP1 could be used to target MCL cells, however, there is currently no optimal therapeutic format to integrate LRPAP1. We have therefore integrated LRPAP1 into a concept termed BAR, for B-cell receptor antigens for reverse targeting. A bispecific BAR body was synthesized consisting of the lymphoma-BCR binding epitope of LRPAP1 and a single chain fragment targeting CD3 or CD16 to recruit/engage T or NK cells. In addition, a BAR body consisting of an IgG1 antibody and the lymphoma-BCR binding epitope of LRPAP1 replacing the variable regions was synthesized. Both BAR bodies mediated highly specific cytotoxic effects against MCL cells in a dose-dependent manner at 1-20 mu g/mL. In conclusion, LRPAP1 can substitute variable antibody regions in different formats to function in a new therapeutic approach to treat MCL.
C1 [Bewarder, Moritz; Kiefer, Maximilian; Will, Helene; Olesch, Kathrin; Moelle, Clara; Stilgenbauer, Stephan; Christofyllakis, Konstantinos; Bittenbring, Joerg Thomas; Fadle, Natalie; Regitz, Evi; Neumann, Frank; Preuss, Klaus-Dieter; Pfreundschuh, Michael; Thurner, Lorenz] Saarland Univ, Med Ctr, Jose Carreras Ctr Immuno & Gene Therapy, Homburg, Germany.
   [Bewarder, Moritz; Kiefer, Maximilian; Stilgenbauer, Stephan; Christofyllakis, Konstantinos; Kaddu-Mulindwa, Dominic; Bittenbring, Joerg Thomas; Pfreundschuh, Michael; Thurner, Lorenz] Saarland Univ, Med Ctr, Internal Med 1, Homburg, Germany.
   [Kaschek, Lea; Hoth, Markus] Saarland Univ, CIPMM, Biophys, Homburg, Germany.
RP Bewarder, M (通讯作者)，Saarland Univ, Med Ctr, Jose Carreras Ctr Immuno & Gene Therapy, Homburg, Germany.; Bewarder, M (通讯作者)，Saarland Univ, Med Ctr, Internal Med 1, Homburg, Germany.
EM moritz.bewarder@uks.eu
RI Stilgenbauer, Stephan/ABE-6609-2020
OI Christofyllakis, Konstantinos/0000-0002-0308-388X
FU Wilhelm-Sander-Stiftung (a charity foundation in Munich, Germany)
FX This work was supported by a grant from Wilhelm-Sander-Stiftung (a
   charity foundation in Munich, Germany).
CR Bewarder M, 2020, FRONT ONCOL, V10, DOI 10.3389/fonc.2020.580364
   Davids MS, 2017, J CLIN ONCOL, V35, P826, DOI 10.1200/JCO.2016.70.4320
   de Haard HJ, 1999, J BIOL CHEM, V274, P18218, DOI 10.1074/jbc.274.26.18218
   Dreyling M, 2016, LANCET, V387, P770, DOI 10.1016/S0140-6736(15)00667-4
   Freitag J, 2014, PLOS ONE, V9, DOI 10.1371/journal.pone.0109199
   HAMBLIN TJ, 1980, BRIT J CANCER, V42, P495, DOI 10.1038/bjc.1980.271
   Hermine O, 2016, LANCET, V388, P565, DOI 10.1016/S0140-6736(16)00739-X
   Herter S, 2013, MOL CANCER THER, V12, P2031, DOI 10.1158/1535-7163.MCT-12-1182
   HERZ J, 1991, J BIOL CHEM, V266, P21232
   HOOGENBOOM HR, 1991, NUCLEIC ACIDS RES, V19, P4133, DOI 10.1093/nar/19.15.4133
   HOUGH DW, 1976, J EXP MED, V144, P960, DOI 10.1084/jem.144.4.960
   Kantarjian H, 2017, NEW ENGL J MED, V376, P836, DOI 10.1056/NEJMoa1609783
   Kluin-Nelemans HC, 2020, J CLIN ONCOL, V38, P248, DOI 10.1200/JCO.19.01294
   KORENBERG JR, 1994, GENOMICS, V22, P88, DOI 10.1006/geno.1994.1348
   KWAK LW, 1992, NEW ENGL J MED, V327, P1209, DOI 10.1056/NEJM199210223271705
   Le Gouill S, 2017, NEW ENGL J MED, V377, P1250, DOI 10.1056/NEJMoa1701769
   Lenz G, 2005, J CLIN ONCOL, V23, P1984, DOI 10.1200/JCO.2005.08.133
   Levy R, 2014, J CLIN ONCOL, V32, P1797, DOI 10.1200/JCO.2012.43.9273
   Loffler A, 2000, BLOOD, V95, P2098, DOI 10.1182/blood.V95.6.2098
   MEEKER TC, 1985, BLOOD, V65, P1349, DOI 10.1182/blood.V65.6.1349.bloodjournal6561349
   MILLER RA, 1982, NEW ENGL J MED, V306, P517, DOI 10.1056/NEJM198203043060906
   NISONOFF A, 1961, ARCH BIOCHEM BIOPHYS, V93, P460, DOI 10.1016/0003-9861(61)90296-X
   Palanca-Wessels MCA, 2015, LANCET ONCOL, V16, P704, DOI 10.1016/S1470-2045(15)70128-2
   Preuss KD, 2015, J CLIN INVEST, V125, P2179, DOI 10.1172/JCI82091
   Preuss KD, 2009, INT J CANCER, V125, P656, DOI 10.1002/ijc.24427
   Riethmuller Gert, 2012, Cancer Immun, V12, P12
   Ryman JT, 2017, CPT-PHARMACOMET SYST, V6, P576, DOI 10.1002/psp4.12224
   Smith A, 2015, BRIT J CANCER, V112, P1575, DOI 10.1038/bjc.2015.94
   Swerdlow SH, 2016, BLOOD, V127, P2375, DOI 10.1182/blood-2016-01-643569
   Tam CS, 2018, NEW ENGL J MED, V378, P1211, DOI 10.1056/NEJMoa1715519
   Tessoulin B, 2016, BONE MARROW TRANSPL, V51, P1184, DOI 10.1038/bmt.2016.102
   Thurner L, 2021, HAEMATOLOGICA, V106, P2224, DOI 10.3324/haematol.2019.241653
   Thurner L, 2018, BLOOD, V132, P2744, DOI 10.1182/blood-2018-03-836932
   Thurner L, 2019, LEUKEMIA, V33, P148, DOI 10.1038/s41375-018-0182-1
   Torchia J, 2016, P NATL ACAD SCI USA, V113, P5376, DOI 10.1073/pnas.1603335113
   Trivedi A, 2017, CTS-CLIN TRANSL SCI, V10, P147, DOI 10.1111/cts.12459
   Wang MH, 2020, NEW ENGL J MED, V382, P1331, DOI 10.1056/NEJMoa1914347
   Wu B, 2014, J PHARM SCI-US, V103, P53, DOI 10.1002/jps.23783
   Young RM, 2015, P NATL ACAD SCI USA, V112, P13447, DOI 10.1073/pnas.1514944112
   Young RM, 2013, NAT REV DRUG DISCOV, V12, P229, DOI 10.1038/nrd3937
   Zhu M, 2016, CLIN PHARMACOKINET, V55, P1271, DOI 10.1007/s40262-016-0405-4
NR 41
TC 0
Z9 0
U1 0
U2 0
PU LIPPINCOTT WILLIAMS & WILKINS
PI PHILADELPHIA
PA TWO COMMERCE SQ, 2001 MARKET ST, PHILADELPHIA, PA 19103 USA
EI 2572-9241
J9 HEMASPHERE
JI Hemasphere
PD AUG
PY 2021
VL 5
IS 8
AR e620
DI 10.1097/HS9.0000000000000620
PG 12
WC Hematology
WE Science Citation Index Expanded (SCI-EXPANDED)
SC Hematology
GA TX0IT
UT WOS:000682773000005
PM 34263144
OA Green Published, gold
DA 2022-05-19
ER

PT J
AU Huang, SL
   Wang, YM
   Wang, QY
   Feng, GG
   Wu, FQ
   Yang, LM
   Zhang, XH
   Xin, HW
AF Huang, Shao-Li
   Wang, Yu-Ming
   Wang, Quan-Yue
   Feng, Guang-Gui
   Wu, Fu-Qing
   Yang, Liu-Ming
   Zhang, Xi-He
   Xin, Hong-Wu
TI Mechanisms and Clinical Trials of Hepatocellular Carcinoma Immunotherapy
SO FRONTIERS IN GENETICS
LA English
DT Review
DE hepatocellular carcinoma; immunotherapy; bispecific T-cell Engagers;
   bispecific antibody; aptamer; vascular endothelial growth factor (VEGF)
ID ENDOTHELIAL GROWTH-FACTOR; ATEZOLIZUMAB PLUS BEVACIZUMAB; RETAINING
   CANCER-CELLS; INDUCED KILLER-CELLS; PHASE-I; GLYPICAN-3 EXPRESSION;
   RELATIVELY RESISTANT; HUMANIZED ANTIBODY; FACTOR RECEPTOR-2; T-CELLS
AB Hepatocellular carcinoma (HCC), one of the most common and lethal tumors worldwide, is usually not diagnosed until the disease is advanced, which results in ineffective intervention and unfavorable prognosis. Small molecule targeted drugs of HCC, such as sorafenib, provided only about 2.8 months of survival benefit, partially due to cancer stem cell resistance. There is an urgent need for the development of new treatment strategies for HCC. Tumor immunotherapies, including immune check point inhibitors, chimeric antigen receptor T cells (CAR-T) and bispecific antibodies (BsAb), have shown significant potential. It is known that the expression level of glypican-3 (GPC3) was significantly increased in HCC compared with normal liver tissues. A bispecific antibody (GPC3-S-Fabs) was reported to recruit NK cells to target GPC3 positive cancer cells. Besides, bispecific T-cell Engagers (BiTE), including GPC3/CD3, an aptamer TLS11a/CD3 and EpCAM/CD3, were recently reported to efficiently eliminate HCC cells. It is known that immune checkpoint proteins programmed death-1 (PD-1) binding by programmed cell death-ligand 1 (PD-L1) activates immune checkpoints of T cells. Anti-PD-1 antibody was reported to suppress HCC progression. Furthermore, GPC3-based HCC immunotherapy has been shown to be a curative approach to prolong the survival time of patients with HCC in clinically trials. Besides, the vascular endothelial growth factor (VEGF) inhibitor may inhibit the migration, invasion and angiogenesis of HCC. Here we review the cutting-edge progresses on mechanisms and clinical trials of HCC immunotherapy, which may have significant implication in our understanding of HCC and its immunotherapy.
C1 [Huang, Shao-Li; Feng, Guang-Gui; Wu, Fu-Qing] Lianjiang Peoples Hosp, Dept Clin Lab, Zhanjiang, Peoples R China.
   [Huang, Shao-Li; Yang, Liu-Ming; Zhang, Xi-He] Lianjiang Peoples Hosp, Doctoral Sci Res Ctr, Zhanjiang, Peoples R China.
   [Huang, Shao-Li; Feng, Guang-Gui; Wu, Fu-Qing; Yang, Liu-Ming; Zhang, Xi-He] Guangdong Med Univ, Affiliated Lianjiang Peoples Hosp, Zhanjiang, Peoples R China.
   [Wang, Yu-Ming] Beijing Boai Hosp, China Rehabil Res Ctr, Dept Spinal & Neural Funct Reconstruct, Beijing, Peoples R China.
   [Wang, Yu-Ming] Capital Med Univ, Sch Rehabil Med, Beijing, Peoples R China.
   [Wang, Quan-Yue] Qinghai Inst Hlth Sci, Xining, Peoples R China.
   [Yang, Liu-Ming] Lianjiang Peoples Hosp, Dept Gastroenterol & Hepatol, Zhanjiang, Peoples R China.
   [Xin, Hong-Wu] Yangtze Univ, Fac Med, Sch Basic Med, Lab Oncol,Ctr Mol Med, Jingzhou, Peoples R China.
   [Xin, Hong-Wu] Yangtze Univ, Fac Med, Sch Basic Med, Dept Biochem & Mol Biol, Jingzhou, Peoples R China.
RP Yang, LM; Zhang, XH (通讯作者)，Lianjiang Peoples Hosp, Doctoral Sci Res Ctr, Zhanjiang, Peoples R China.; Yang, LM; Zhang, XH (通讯作者)，Guangdong Med Univ, Affiliated Lianjiang Peoples Hosp, Zhanjiang, Peoples R China.; Yang, LM (通讯作者)，Lianjiang Peoples Hosp, Dept Gastroenterol & Hepatol, Zhanjiang, Peoples R China.; Xin, HW (通讯作者)，Yangtze Univ, Fac Med, Sch Basic Med, Lab Oncol,Ctr Mol Med, Jingzhou, Peoples R China.; Xin, HW (通讯作者)，Yangtze Univ, Fac Med, Sch Basic Med, Dept Biochem & Mol Biol, Jingzhou, Peoples R China.
EM yw13813198@163.com; hljsnjx@163.com; hongwu_xin@126.com
FU National Natural Science Foundation of China [81872412]
FX This work was partly supported by the National Natural Science
   Foundation of China (81872412).
CR Apolo AB, 2017, J CLIN ONCOL, V35, P2117, DOI 10.1200/JCO.2016.71.6795
   Baumhoer D, 2008, AM J CLIN PATHOL, V129, P899, DOI 10.1309/HCQWPWD50XHD2DW6
   Bi YY, 2017, ONCOTARGET, V8, P52866, DOI 10.18632/oncotarget.17905
   Boussiotis VA, 2016, NEW ENGL J MED, V375, P1767, DOI 10.1056/NEJMra1514296
   Cai WQ, 2020, FRONT ONCOL, V10, DOI 10.3389/fonc.2020.01249
   Capurro MI, 2005, CANCER RES, V65, P6245, DOI 10.1158/0008-5472.CAN-04-4244
   Carpenter B, 2005, DEVELOPMENT, V132, P3293, DOI 10.1242/dev.01902
   Chang BY, 2018, LIVER INT, V38, P1449, DOI 10.1111/liv.13697
   Chen Gong, 2018, Oncotarget, V9, P10436, DOI 10.18632/oncotarget.23830
   Chen TK, 2020, CELL DEATH DIS, V11, DOI 10.1038/s41419-020-03030-7
   Cheng W, 2008, CARCINOGENESIS, V29, P1319, DOI 10.1093/carcin/bgn091
   Dai WJ, 2019, CELL COMMUN SIGNAL, V17, DOI 10.1186/s12964-019-0423-6
   De Angelis ML, 2019, FRONT ONCOL, V9, DOI 10.3389/fonc.2019.00626
   de Galarreta MR, 2019, CANCER DISCOV, V9, P1124, DOI 10.1158/2159-8290.CD-19-0074
   De Luca E, 2020, CANCER MANAG RES, V12, P3721, DOI 10.2147/CMAR.S216220
   El-Saadany Sherif, 2018, Asian Pac J Cancer Prev, V19, P811
   Ellison LM, 2017, CHINESE J CANCER RES, V29, P86, DOI 10.21147/j.issn.1000-9604.2017.01.10
   Feng D, 2017, ONCOTARGET, V8, P96649, DOI 10.18632/oncotarget.20029
   Filmus J, 2001, J CLIN INVEST, V108, P497, DOI 10.1172/JCI200113712
   Finkelmeier F, 2016, EUR J CANCER, V59, P152, DOI 10.1016/j.ejca.2016.03.002
   Finn RS, 2020, NEW ENGL J MED, V382, P1894, DOI 10.1056/NEJMoa1915745
   Finn RS, 2020, J CLIN ONCOL, V38, P193, DOI 10.1200/JCO.19.01307
   Frankel SR, 2013, CURR OPIN CHEM BIOL, V17, P385, DOI 10.1016/j.cbpa.2013.03.029
   Gros A, 2014, J CLIN INVEST, V124, P2246, DOI [10.1172/JC173639, 10.1172/JCI73639]
   Guo XL, 2018, FRONT PHARMACOL, V9, DOI 10.3389/fphar.2018.01118
   Hack SP, 2020, FUTURE ONCOL, V16, P975, DOI 10.2217/fon-2020-0162
   Hari D, 2011, STEM CELLS DEV, V20, P1649, DOI 10.1089/scd.2010.0455
   Ho M, 2011, EUR J CANCER, V47, P333, DOI 10.1016/j.ejca.2010.10.024
   Hu J, 2018, J CELL PHYSIOL, V233, P4408, DOI 10.1002/jcp.26154
   Hu ZX, 2018, J BIOMED NANOTECHNOL, V14, P1645, DOI 10.1166/jbn.2018.2619
   Huang KH, 2018, MED SCI MONITOR, V24, P4573, DOI 10.12659/MSM.910903
   Ikeda M, 2014, CANCER SCI, V105, P455, DOI 10.1111/cas.12368
   Jin L, 2018, J CELL PHYSIOL, V233, P4726, DOI 10.1002/jcp.26257
   Kimura O, 2014, BIOMED RES INT, V2014, DOI 10.1155/2014/172913
   Kudo M, 2020, LIVER INT, V40, P2008, DOI 10.1111/liv.14462
   Kulabhusan PK, 2020, PHARMACEUTICS, V12, DOI 10.3390/pharmaceutics12070646
   Lampen Margit H, 2018, Immunohorizons, V2, P172, DOI 10.4049/immunohorizons.1800029
   Lepourcelet M, 2004, CANCER CELL, V5, P91, DOI 10.1016/S1535-6108(03)00334-9
   Li N, 2019, HEPATOLOGY, V70, P1231, DOI 10.1002/hep.30646
   Li Y, 2016, BMC CANCER, V16, DOI 10.1186/s12885-016-2252-y
   Li Z, 2016, MEDICINE, V95, DOI 10.1097/MD.0000000000005749
   Lipovsek D, 2018, PROTEIN ENG DES SEL, V31, P159, DOI 10.1093/protein/gzy013
   Liu H, 2018, MEDICINE, V97, DOI 10.1097/MD.0000000000009702
   Liu SY, 2012, BIOCHEM BIOPH RES CO, V419, P656, DOI 10.1016/j.bbrc.2012.02.069
   Liu XQ, 2018, DRUG DELIV, V25, P1950, DOI 10.1080/10717544.2018.1534895
   Liu Y, 2016, CLIN TRANSL ONCOL, V18, P212, DOI 10.1007/s12094-015-1358-z
   Liu YL, 2017, J CELL MOL MED, V21, P1979, DOI 10.1111/jcmm.13118
   Liu ZL, 2020, AGING-US, V12, P25172, DOI 10.18632/aging.104119
   Llovet JM, 2006, GASTROENTEROLOGY, V131, P1758, DOI 10.1053/j.gastro.2006.09.014
   Midorikawa Y, 2003, INT J CANCER, V103, P455, DOI 10.1002/ijc.10856
   Minata M, 2013, ONCOLOGY-BASEL, V84, P75, DOI 10.1159/000345894
   Oberst MD, 2014, MABS-AUSTIN, V6, P1571, DOI 10.4161/19420862.2014.975660
   Ofuji K, 2017, ONCOTARGET, V8, P37835, DOI 10.18632/oncotarget.14271
   Ohaegbulam KC, 2015, TRENDS MOL MED, V21, P24, DOI 10.1016/j.molmed.2014.10.009
   Pandit H, 2018, BMC CANCER, V18, DOI 10.1186/s12885-018-4683-0
   Park DJ, 2020, J IMMUNOTHER CANCER, V8, DOI 10.1136/jitc-2019-000301
   Sawada Y, 2016, ONCOIMMUNOLOGY, V5, DOI 10.1080/2162402X.2015.1129483
   Sawada Y, 2012, CLIN CANCER RES, V18, P3686, DOI 10.1158/1078-0432.CCR-11-3044
   Schmelzer E, 2006, STEM CELLS, V24, P1852, DOI 10.1634/stemcells.2006-0036
   Sedykh SE, 2018, DRUG DES DEV THER, V12, P195, DOI 10.2147/DDDT.S151282
   Sharma A, 2020, CELL, V183, P377, DOI 10.1016/j.cell.2020.08.040
   Simonelli M, 2016, ANN ONCOL, V27, P1782, DOI 10.1093/annonc/mdw240
   Song JF, 2021, MOL MED REP, V23, DOI 10.3892/mmr.2021.12068
   Su MX, 2018, MEDICINE, V97, DOI 10.1097/MD.0000000000010020
   Sun B, 2017, MED SCI MONITOR, V23, P850, DOI 10.12659/MSM.899198
   Takai H, 2009, CANCER BIOL THER, V8, P2329, DOI 10.4161/cbt.8.24.9985
   Tian S, 2011, CANCER SCI, V102, P1374, DOI 10.1111/j.1349-7006.2011.01939.x
   Wang D, 2018, CANCER GENE THER, V25, P93, DOI 10.1038/s41417-018-0016-3
   Wang QQ, 2017, MEDICINE, V96, DOI 10.1097/MD.0000000000006369
   Wang Y., 2018, J VIS EXP, V12, P57588
   Wang YY, 2020, J HEMATOL ONCOL, V13, DOI 10.1186/s13045-020-00939-6
   Wu ZJ, 2018, HUM GENE THER, V29, P204, DOI 10.1089/hum.2017.189
   Xiang QF, 2015, LIVER INT, V35, P1010, DOI 10.1111/liv.12524
   Xin HW, 2016, J CANCER, V7, P1142, DOI 10.7150/jca.10047
   Xin HW, 2013, GUT, V62, P1777, DOI 10.1136/gutjnl-2012-303261
   Xin HW, 2013, J CANCER, V4, P447, DOI 10.7150/jca.6896
   Xin HW, 2012, STEM CELLS, V30, P591, DOI 10.1002/stem.1061
   Xu JM, 2019, CLIN CANCER RES, V25, P515, DOI 10.1158/1078-0432.CCR-18-2484
   Yamashita T, 2007, CANCER RES, V67, P10831, DOI 10.1158/0008-5472.CAN-07-0908
   Yamashita T, 2013, J CLIN INVEST, V123, P1911, DOI 10.1172/JCI66024
   Yamashita T, 2009, GASTROENTEROLOGY, V136, P1012, DOI 10.1053/j.gastro.2008.12.004
   Yang X, 2014, HEPATOLOGY, V59, P1874, DOI 10.1002/hep.26941
   Zhang PF, 2014, CANCER IMMUNOL IMMUN, V63, P121, DOI 10.1007/s00262-013-1497-4
   Zhang ZB, 2020, CAN J GASTROENTEROL, V2020, DOI 10.1155/2020/8880888
   Zhou BH, 2020, THERANOSTICS, V10, P6530, DOI 10.7150/thno.44417
   Zhu AX, 2013, CLIN CANCER RES, V19, P920, DOI 10.1158/1078-0432.CCR-12-2616
   Zhu H, 1998, J NUCL MED, V39, P65
   Zou WP, 2016, SCI TRANSL MED, V8, DOI 10.1126/scitranslmed.aad7118
NR 88
TC 3
Z9 3
U1 8
U2 21
PU FRONTIERS MEDIA SA
PI LAUSANNE
PA AVENUE DU TRIBUNAL FEDERAL 34, LAUSANNE, CH-1015, SWITZERLAND
EI 1664-8021
J9 FRONT GENET
JI Front. Genet.
PD JUL 8
PY 2021
VL 12
AR 691391
DI 10.3389/fgene.2021.691391
PG 11
WC Genetics & Heredity
WE Science Citation Index Expanded (SCI-EXPANDED)
SC Genetics & Heredity
GA TM4BT
UT WOS:000675496900001
PM 34306031
OA gold, Green Published
DA 2022-05-19
ER

PT J
AU Oliai, C
   Schiller, G
AF Oliai, Caspian
   Schiller, Gary
TI How to address second and therapy-related acute myelogenous leukaemia
SO BRITISH JOURNAL OF HAEMATOLOGY
LA English
DT Review
DE acute leukaemia; myeloid leukaemia; late effects of therapy; cell
   therapy; tumour immunotherapy
ID ACUTE MYELOID-LEUKEMIA; HEMATOPOIETIC STEM; POSTTRANSPLANTATION
   CYCLOPHOSPHAMIDE; HAPLOIDENTICAL TRANSPLANTATION; MYELODYSPLASTIC
   SYNDROME; BISPECIFIC ANTIBODY; INTERFERON-ALPHA; NK CELLS; SECONDARY;
   AML
AB Secondary acute myelogenous leukaemia (AML), as compared to de novo AML, occurs in the more elderly population, is independently more resistant to cytotoxic chemotherapy, has a higher relapse rate, and a worse prognosis. Secondary AML (sAML) is a heterogeneous disease, both biologically and clinically, even within the World Health Organization subgroups of sAML. Outcomes are the poorest in subgroups with sAML arising from an antecedent haematologic disorder which has been previously treated (ts-AML), and sAML in patients <55 years of age. This review describes the suboptimal outcomes of contemporary therapy, to support the notion of an unmet need for innovative treatment strategies in sAML. Despite the recent approval of CPX-351, long-term outcomes for this high-risk disease remain dismal. Resistance mechanisms to intensive chemotherapy contribute to relapse. Targeted immune therapy may avoid multidrug resistance mechanisms, but are unlikely to provide long-term remission due to a complex and rapidly evolving clonal disease profile. Advances for sAML will likely be accomplished by CAR T cell therapy or bispecific antibodies providing a bridge to allogeneic stem cell transplantation. Therefore, focus should be placed on novel strategies that can augment the untargeted effector function of allogeneic grafts.
C1 [Oliai, Caspian; Schiller, Gary] Univ Calif Los Angeles, David Geffen Sch Med, Los Angeles, CA 90095 USA.
   [Oliai, Caspian; Schiller, Gary] Univ Calif Los Angeles, Div Hematol & Oncol, Hematol Malignancies & Stem Cell Transplantat Pro, Los Angeles, CA 90095 USA.
RP Oliai, C (通讯作者)，Univ Calif Los Angeles, Div Hematol & Oncol, 10833 Le Conte Ave,42-121 CHS Bldg, Los Angeles, CA 90095 USA.
EM coliai@mednet.ucla.edu
CR Anguille S, 2011, LEUKEMIA, V25, P739, DOI 10.1038/leu.2010.324
   Arber DA, 2016, BLOOD, V127, P2391, DOI 10.1182/blood-2016-03-643544
   Bakker ABH, 2004, CANCER RES, V64, P8443, DOI 10.1158/0008-5472.CAN-04-1659
   Baumeister SH, 2019, CANCER IMMUNOL RES, V7, P100, DOI 10.1158/2326-6066.CIR-18-0307
   Bello C, 2011, CANCER-AM CANCER SOC, V117, P1463, DOI 10.1002/cncr.25598
   Bjorkholm M, 2011, J CLIN ONCOL, V29, P2410, DOI 10.1200/JCO.2011.34.7542
   Boddu P, 2017, BLOOD ADV, V1, P1312, DOI 10.1182/bloodadvances.2017008227
   Bondar T, 2010, CELL STEM CELL, V6, P309, DOI 10.1016/j.stem.2010.03.002
   Brunetti C, 2017, EXPERT REV HEMATOL, V10, P853, DOI 10.1080/17474086.2017.1369400
   Budde L., 2018, 2018 AM ASS CANC RES
   Burnett AK, 2011, J CLIN ONCOL, V29, P369, DOI 10.1200/JCO.2010.31.4310
   Busfield SJ, 2014, LEUKEMIA, V28, P2213, DOI 10.1038/leu.2014.128
   Ciurea SO, 2017, BLOOD, V130, P1857, DOI 10.1182/blood-2017-05-785659
   Cummins KD, 2019, HAEMATOLOGICA, V104, DOI 10.3324/haematol.2018.208751
   Devillier R, 2015, AM J HEMATOL, V90, pE22, DOI 10.1002/ajh.23850
   Dicker F, 2010, LEUKEMIA, V24, P1528, DOI 10.1038/leu.2010.124
   DiNardo CD, 2019, BLOOD, V133, P7, DOI 10.1182/blood-2018-08-868752
   Dumas PY, 2017, ONCOTARGET, V8, P79126, DOI 10.18632/oncotarget.15988
   Feldman EJ, 2005, J CLIN ONCOL, V23, P4110, DOI 10.1200/JCO.2005.09.133
   Gill S, 2014, BLOOD, V123, P2343, DOI 10.1182/blood-2013-09-529537
   Guilhot F, 1997, NEW ENGL J MED, V337, P223, DOI 10.1056/NEJM199707243370402
   Guy DG, 2018, CURR HEMATOL MALIG R, V13, P417, DOI 10.1007/s11899-018-0472-8
   Hahn T, 2013, J CLIN ONCOL, V31, P2437, DOI 10.1200/JCO.2012.46.6193
   Huemer F, 2019, EUR J HAEMATOL, V102, P437, DOI 10.1111/ejh.13218
   Hulegardh E, 2015, AM J HEMATOL, V90, P208, DOI 10.1002/ajh.23908
   Ishikawa F, 2007, NAT BIOTECHNOL, V25, P1315, DOI 10.1038/nbt1350
   Jaiswal SR, 2017, CYTOTHERAPY, V19, P531, DOI 10.1016/j.jcyt.2016.12.006
   Jaiswal SR, 2016, BIOL BLOOD MARROW TR, V22, P1867, DOI 10.1016/j.bbmt.2016.07.016
   Jordan CT, 2000, LEUKEMIA, V14, P1777, DOI 10.1038/sj.leu.2401903
   KANTARJIAN HM, 1986, J CLIN ONCOL, V4, P1748, DOI 10.1200/JCO.1986.4.12.1748
   Kantharidis P, 1997, CLIN CANCER RES, V3, P2025
   Kayser S, 2011, BLOOD, V117, P2137, DOI 10.1182/blood-2010-08-301713
   Kim HP, 2011, EXP HEMATOL, V39, P741, DOI 10.1016/j.exphem.2011.04.001
   KOLB HJ, 1995, BLOOD, V86, P2041, DOI 10.1182/blood.V86.5.2041.bloodjournal8652041
   KUBASCH AS, 2018, BLOOD S, V132, DOI DOI 10.1182/BLOOD-2018-99-113112
   Lancet JE, 2018, J CLIN ONCOL, V36, P2684, DOI 10.1200/JCO.2017.77.6112
   Lancet JE, 2014, BLOOD, V123, P3239, DOI 10.1182/blood-2013-12-540971
   Larson Richard A, 2007, Hematology Am Soc Hematol Educ Program, P453
   Leong SR, 2017, BLOOD, V129, P609, DOI 10.1182/blood-2016-08-735365
   Lim WS, 2010, LEUKEMIA RES, V34, P1214, DOI 10.1016/j.leukres.2010.01.015
   Lin XJ, 2018, ANN HEMATOL, V97, P2195, DOI 10.1007/s00277-018-3429-z
   Lindsley RC, 2015, BLOOD, V125, P1367, DOI 10.1182/blood-2014-11-610543
   Liu F., 2018, 2018 EUR HEM ASS ANN
   Lui F., 2018, BLOOD, V132, P901
   Marusyk A, 2010, PLOS BIOL, V8, DOI 10.1371/journal.pbio.1000324
   Mayer LD, 2006, MOL CANCER THER, V5, P1854, DOI 10.1158/1535-7163.MCT-06-0118
   Mo XD, 2015, BIOL BLOOD MARROW TR, V21, P1939, DOI 10.1016/j.bbmt.2015.06.014
   Nguyen S, 2005, BLOOD, V105, P4135, DOI 10.1182/blood-2004-10-4113
   Ostgard LSG, 2015, J CLIN ONCOL, V33, P3641, DOI 10.1200/JCO.2014.60.0890
   Ostgard LSG, 2010, EUR J HAEMATOL, V85, P217, DOI 10.1111/j.1600-0609.2010.01464.x
   Park SH, 2013, BLOOD RES, V48, P185, DOI 10.5045/br.2013.48.3.185
   Perna F, 2017, CANCER CELL, V32, P506, DOI 10.1016/j.ccell.2017.09.004
   Prebet T, 2012, BRIT J HAEMATOL, V157, P764, DOI 10.1111/j.1365-2141.2012.09076.x
   Ramadan S., 2013, BLOOD, V122, P829
   Rampal R, 2014, P NATL ACAD SCI USA, V111, pE5401, DOI 10.1073/pnas.1407792111
   RATAIN MJ, 1992, ANN ONCOL, V3, P107, DOI 10.1093/oxfordjournals.annonc.a058121
   Sengsayadeth S, 2018, BIOL BLOOD MARROW TR, V24, P1406, DOI 10.1016/j.bbmt.2018.04.008
   Shukron O, 2012, AM J HEMATOL, V87, P853, DOI 10.1002/ajh.23257
   Takahashi K, 2017, LANCET ONCOL, V18, P100, DOI 10.1016/S1470-2045(16)30626-X
   UY GL, 2017, BLOOD S1, V130
   van Loo PF, 2019, EXPERT OPIN BIOL TH, V19, P721, DOI 10.1080/14712598.2019.1623200
   van Rhenen A, 2007, BLOOD, V110, P2659, DOI 10.1182/blood-2007-03-083048
   Walter RB, 2003, BLOOD, V102, P1466, DOI 10.1182/blood-2003-02-0396
   Westervelt P, 2018, BLOOD, V132, DOI 10.1182/blood-2018-99-111529
   Wong TN, 2015, NATURE, V518, P552, DOI 10.1038/nature13968
   Xie LH, 2017, BLOOD CANCER J, V7, DOI 10.1038/bcj.2017.52
   Zheng B, 2019, CLIN CANCER RES, V25, P1358, DOI 10.1158/1078-0432.CCR-18-0333
NR 67
TC 9
Z9 9
U1 1
U2 2
PU WILEY
PI HOBOKEN
PA 111 RIVER ST, HOBOKEN 07030-5774, NJ USA
SN 0007-1048
EI 1365-2141
J9 BRIT J HAEMATOL
JI Br. J. Haematol.
PD JAN
PY 2020
VL 188
IS 1
SI SI
BP 116
EP 128
DI 10.1111/bjh.16354
PG 13
WC Hematology
WE Science Citation Index Expanded (SCI-EXPANDED)
SC Hematology
GA JZ7HB
UT WOS:000505278200012
PM 31863469
OA Bronze
DA 2022-05-19
ER

PT J
AU Palicelli, A
   Croci, S
   Bisagni, A
   Zanetti, E
   De Biase, D
   Melli, B
   Sanguedolce, F
   Ragazzi, M
   Zanelli, M
   Chaux, A
   Canete-Portillo, S
   Bonasoni, MP
   Soriano, A
   Ascani, S
   Zizzo, M
   Ruiz, CC
   De Leo, A
   Giordano, G
   Landriscina, M
   Carrieri, G
   Cormio, L
   Berney, DM
   Gandhi, J
   Santandrea, G
   Bonacini, M
AF Palicelli, Andrea
   Croci, Stefania
   Bisagni, Alessandra
   Zanetti, Eleonora
   De Biase, Dario
   Melli, Beatrice
   Sanguedolce, Francesca
   Ragazzi, Moira
   Zanelli, Magda
   Chaux, Alcides
   Canete-Portillo, Sofia
   Bonasoni, Maria Paola
   Soriano, Alessandra
   Ascani, Stefano
   Zizzo, Maurizio
   Castro Ruiz, Carolina
   De Leo, Antonio
   Giordano, Guido
   Landriscina, Matteo
   Carrieri, Giuseppe
   Cormio, Luigi
   Berney, Daniel M.
   Gandhi, Jatin
   Santandrea, Giacomo
   Bonacini, Martina
TI What Do We Have to Know about PD-L1 Expression in Prostate Cancer? A
   Systematic Literature Review. Part 4: Experimental Treatments in
   Pre-Clinical Studies (Cell Lines and Mouse Models)
SO INTERNATIONAL JOURNAL OF MOLECULAR SCIENCES
LA English
DT Review
DE PD-L1; prostate; cancer; signaling pathways; microenvironment;
   target-therapy; immunotherapy; checkpoint inhibitors
ID ANDROGEN RECEPTOR MUTATIONS; ENGINEERED T-CELLS; IMMUNE CHECKPOINT;
   BIOCHEMICAL RECURRENCE; PROGNOSTIC BIOMARKER; CYTOTOXIC ACTION;
   TUMOR-CELLS; BLOCKADE; RESISTANCE; ACTIVATION
AB In prostate cancer (PC), the PD-1/PD-L1 axis regulates various signaling pathways and it is influenced by extracellular factors. Pre-clinical experimental studies investigating the effects of various treatments (alone or combined) may discover how to overcome the immunotherapy-resistance in PC-patients. We performed a systematic literature review (PRISMA guidelines) to delineate the landscape of pre-clinical studies (including cell lines and mouse models) that tested treatments with effects on PD-L1 signaling in PC. NF-kB, MEK, JAK, or STAT inhibitors on human/mouse, primary/metastatic PC-cell lines variably down-modulated PD-L1-expression, reducing chemoresistance and tumor cell migration. If PC-cells were co-cultured with NK, CD8+ T-cells or CAR-T cells, the immune cell cytotoxicity increased when PD-L1 was downregulated (opposite effects for PD-L1 upregulation). In mouse models, radiotherapy, CDK4/6-inhibitors, and RB deletion induced PD-L1-upregulation, causing PC-immune-evasion. Epigenetic drugs may reduce PD-L1 expression. In some PC experimental models, blocking only the PD-1/PD-L1 pathway had limited efficacy in reducing the tumor growth. Anti-tumor effects could be increased by combining the PD-1/PD-L1 blockade with other approaches (inhibitors of tyrosine kinase, PI3K/mTOR or JAK/STAT3 pathways, p300/CBP; anti-RANKL and/or anti-CTLA-4 antibodies; cytokines; nitroxoline; DNA/cell vaccines; radiotherapy/Radium-223).
C1 [Palicelli, Andrea; Bisagni, Alessandra; Zanetti, Eleonora; Ragazzi, Moira; Zanelli, Magda; Bonasoni, Maria Paola; Santandrea, Giacomo] Azienda USL IRCCS Reggio Emilia, Pathol Unit, I-42123 Reggio Emilia, Italy.
   [Croci, Stefania; Bonacini, Martina] Azienda USL IRCCS Reggio Emilia, Clin Immunol Allergy & Adv Biotechnol Unit, I-42123 Reggio Emilia, Italy.
   [De Biase, Dario] Univ Bologna, Dept Pharm & Biotechnol FABIT, I-40126 Bologna, Italy.
   [Melli, Beatrice] Azienda USL IRCCS Reggio Emilia, Dept Obstet & Gynecol, Fertil Ctr, I-42123 Reggio Emilia, Italy.
   [Melli, Beatrice; Castro Ruiz, Carolina; Santandrea, Giacomo] Univ Modena & Reggio Emilia, Int Doctorate Sch Clin & Expt Med, I-41121 Modena, Italy.
   [Sanguedolce, Francesca] Univ Foggia, Policlin Riuniti, Pathol Unit, I-71122 Foggia, Italy.
   [Chaux, Alcides] Norte Univ, Sch Postgrad Studies, Dept Sci Res, Asuncion 1614, Paraguay.
   [Canete-Portillo, Sofia] Univ Alabama Birmingham, Dept Pathol, Birmingham, AL 35294 USA.
   [Soriano, Alessandra] Case Western Reserve Univ, Dept Pathol, Cleveland, OH 44106 USA.
   [Soriano, Alessandra] Azienda USL IRCCS Reggio Emilia, Gastroenterol Div, I-42123 Reggio Emilia, Italy.
   [Ascani, Stefano] Univ Perugia, Azienda Osped Santa Maria Terni, Pathol Unit, I-05100 Terni, Italy.
   [Ascani, Stefano] Univ Perugia, Azienda Osped Perugia, CREO, Haematopathol Unit, I-06129 Perugia, Italy.
   [Zizzo, Maurizio; Castro Ruiz, Carolina] Azienda USL IRCCS Reggio Emilia, Surg Oncol Unit, I-42123 Reggio Emilia, Italy.
   [De Leo, Antonio] Univ Bologna, Azienda USL Bologna, Mol Diagnost Unit, Dept Expt Diagnost & Specialty Med, I-40138 Bologna, Italy.
   [Giordano, Guido; Landriscina, Matteo] Univ Foggia, Dept Med & Surg Sci, Med Oncol Unit, I-71122 Foggia, Italy.
   [Carrieri, Giuseppe; Cormio, Luigi] Univ Foggia, Dept Urol & Renal Transplantat, I-71122 Foggia, Italy.
   [Berney, Daniel M.] Queen Mary Univ London, Barts Canc Inst, London EC1M 5PZ, England.
   [Gandhi, Jatin] Univ Washington, Dept Pathol & Lab Med, Seattle, WA 98195 USA.
RP Palicelli, A (通讯作者)，Azienda USL IRCCS Reggio Emilia, Pathol Unit, I-42123 Reggio Emilia, Italy.
EM Stefania.Croci@ausl.re.it; Alessandra.Bisagni@ausl.re.it;
   Eleonora.Zanetti@ausl.re.it; dario.debiase@unibo.it;
   francesca.sanguedolce@unifg.it; Moira.Ragazzi@ausl.re.it;
   Magda.Zanelli@ausl.re.it; alcideschaux@uninorte.edu.py;
   scaneteportillo@uabmc.edu; mariapaola.bonasoni@ausl.re.it;
   alessandra.soriano@ausl.re.it; s.ascani@aospterni.it;
   Maurizio.Zizzo@ausl.re.it; Carolina.CastroRuiz@ausl.re.it;
   antonio.deleo@unibo.it; guido.giordano@unifg.it;
   matteo.landriscina@unifg.it; giuseppe.carrieri@unifg.it;
   luigi.cormio@unifg.it; daniel.berney@nhs.net; jgandhi@uw.edu;
   giacomo.santandrea@ausl.re.it; Martina.Bonacini@ausl.re.it
RI de Biase, Dario/B-9274-2012; Ragazzi, Moira/J-5737-2018; Croci,
   Stefania/K-2899-2016; Zizzo, Maurizio/AAE-2724-2020; Landriscina,
   Matteo/K-1092-2016; Zanelli, Magda/AAS-7631-2020; De Leo,
   Antonio/V-1441-2019; Bonacini, Martina/J-4705-2018
OI de Biase, Dario/0000-0002-0609-8817; Ragazzi, Moira/0000-0002-8761-9265;
   Croci, Stefania/0000-0002-8622-0439; Zizzo,
   Maurizio/0000-0001-9841-7856; Zanelli, Magda/0000-0002-8733-9933; De
   Leo, Antonio/0000-0002-3761-5135; Bonacini, Martina/0000-0002-6830-6781;
   Palicelli, Andrea/0000-0003-2299-5160; Landriscina,
   Matteo/0000-0003-0591-9799; Santandrea, Giacomo/0000-0001-5487-0683;
   Melli, Beatrice/0000-0003-1366-2081
FU PCUK grant
FX Andrea Palicelli thanks his family for personal support. Daniel M.
   Berney is supported by Orchid and a PCUK grant.
CR Abida W, 2019, JAMA ONCOL, V5, P471, DOI 10.1001/jamaoncol.2018.5801
   Ager CR, 2017, CANCER IMMUNOL RES, V5, P676, DOI 10.1158/2326-6066.CIR-17-0049
   Ahern E, 2018, ONCOIMMUNOLOGY, V7, DOI 10.1080/2162402X.2018.1431088
   Ambrosetti F, 2014, FETAL PEDIATR PATHOL, V33, P71, DOI 10.3109/15513815.2013.807322
   Angell TE, 2014, CLIN CANCER RES, V20, P6034, DOI 10.1158/1078-0432.CCR-14-0879
   Antonarakis ES, 2020, J CLIN ONCOL, V38, DOI 10.1200/JCO.19.01638
   Ardighieri L, 2022, INT J SURG PATHOL, V30, P177, DOI 10.1177/10668969211025759
   Ardighieri L, 2020, J CLIN MED, V9, DOI 10.3390/jcm9082552
   Baas W, 2017, CLIN GENITOURIN CANC, V15, P577, DOI 10.1016/j.clgc.2017.04.002
   Bao SH, 2012, EUR J OBSTET GYN R B, V165, P326, DOI 10.1016/j.ejogrb.2012.08.005
   Bard-Chapeau EA, 2011, CANCER CELL, V19, P629, DOI 10.1016/j.ccr.2011.03.023
   Bernstein MB, 2014, CANCER BIOTHER RADIO, V29, P153, DOI 10.1089/cbr.2013.1578
   Bishop JL, 2015, ONCOTARGET, V6, P234, DOI 10.18632/oncotarget.2703
   Black M, 2016, ONCOTARGET, V7, P10557, DOI 10.18632/oncotarget.7235
   Bonasoni MP, 2021, DIAGNOSTICS, V11, DOI 10.3390/diagnostics11091543
   Bonasoni MP, 2021, DIAGNOSTICS, V11, DOI 10.3390/diagnostics11020243
   Bonasoni MP, 2021, MICROORGANISMS, V9, DOI 10.3390/microorganisms9010096
   Brady L, 2021, NAT COMMUN, V12, DOI 10.1038/s41467-021-21615-4
   Bruland OS, 2006, CLIN CANCER RES, V12, p6250S, DOI 10.1158/1078-0432.CCR-06-0841
   Bryce AH, 2020, J CLIN ONCOL, V38
   Budczies J, 2017, BMC MED GENOMICS, V10, DOI 10.1186/s12920-017-0308-8
   Calagua C, 2017, CLIN CANCER RES, V23, P6812, DOI 10.1158/1078-0432.CCR-17-0807
   Calcinotto A, 2018, NATURE, V559, P363, DOI 10.1038/s41586-018-0266-0
   Cappuccini F, 2017, ONCOTARGET, V8, P47474, DOI 10.18632/oncotarget.17666
   Carbotti G, 2015, ONCOTARGET, V6, P43267, DOI 10.18632/oncotarget.6530
   Chen QH, 2020, CANCER CELL INT, V20, DOI 10.1186/s12935-020-01481-8
   Chen YP, 2017, THERANOSTICS, V7, P3585, DOI 10.7150/thno.21471
   Choi B, 2019, SMALL, V15, DOI 10.1002/smll.201904378
   Chung TDK, 1999, PROSTATE, V38, P199
   Cioni B, 2018, ENDOCR-RELAT CANCER, V25, pR331, DOI 10.1530/ERC-18-0042
   D'Agostino C, 2019, PATHOL RES PRACT, V215, P828, DOI 10.1016/j.prp.2019.01.024
   Dai SY, 2014, CELL IMMUNOL, V290, P72, DOI 10.1016/j.cellimm.2014.05.006
   De Leo A, 2021, DIAGNOSTICS, V11, DOI 10.3390/diagnostics11040697
   De Velasco MA, 2017, CANCER RES, V77, DOI 10.1158/1538-7445.AM2017-4702
   Ding H, 2020, J UROLOGY, V203, pE768
   Disanto MG, 2017, APMIS, V125, P844, DOI 10.1111/apm.12714
   Donegani E, 2013, G ITAL CARDIOL, V14, P481, DOI 10.1714/1280.14165
   Dudzinski SO, 2019, J IMMUNOTHER CANCER, V7, DOI 10.1186/s40425-019-0704-z
   Dulos J, 2012, J IMMUNOTHER, V35, P169, DOI 10.1097/CJI.0b013e318247a4e7
   Eisenberger MA, 1998, NEW ENGL J MED, V339, P1036, DOI 10.1056/NEJM199810083391504
   Escamilla J, 2015, CANCER RES, V75, P950, DOI 10.1158/0008-5472.CAN-14-0992
   Fankhauser Christian D, 2018, Oncotarget, V9, P10284, DOI 10.18632/oncotarget.22888
   Fenerty KE, 2018, J IMMUNOTHER CANCER, V6, DOI 10.1186/s40425-018-0445-4
   Flammiger A, 2013, EUR J CANCER, V49, P1273, DOI 10.1016/j.ejca.2012.11.035
   Foda AM, 2019, INDIAN J PATHOL MICR, V62, P405, DOI 10.4103/IJPM.IJPM_684_18
   Fujimoto N, 2007, CANCER INVEST, V25, P32, DOI 10.1080/07357900601130698
   Gan SS, 2020, J DRUG TARGET, V28, P508, DOI 10.1080/1061186X.2019.1687710
   Gannon PO, 2009, J IMMUNOL METHODS, V348, P9, DOI 10.1016/j.jim.2009.06.004
   Gao JJ, 2017, NAT MED, V23, P551, DOI 10.1038/nm.4308
   Gevensleben H, 2016, ONCOTARGET, V7, P79943, DOI 10.18632/oncotarget.13161
   Gevensleben H, 2016, CLIN CANCER RES, V22, P1969, DOI 10.1158/1078-0432.CCR-15-2042
   Ghebeh H, 2010, BREAST CANCER RES, V12, DOI 10.1186/bcr2605
   Goltz D, 2016, ONCOTARGET, V7, P53309, DOI 10.18632/oncotarget.10786
   Gomella LG, 2010, THER ADV UROL, V2, P171, DOI 10.1177/1756287210375270
   Goswami S, 2020, NAT MED, V26, P39, DOI 10.1038/s41591-019-0694-x
   Graff JN, 2020, J IMMUNOTHER CANCER, V8, DOI 10.1136/jitc-2020-000642
   Graff JN, 2016, ONCOTARGET, V7, P52810, DOI 10.18632/oncotarget.10547
   Haffner MC, 2018, AM J PATHOL, V188, P1478, DOI 10.1016/j.ajpath.2018.02.014
   Hahn E, 2018, J CLIN PATHOL, V71, P1023, DOI 10.1136/jclinpath-2018-205404
   Han HJ, 2020, THER ADV MED ONCOL, V12, DOI 10.1177/1758835920936084
   Han HY, 2019, CANCER CELL, V36, P483, DOI 10.1016/j.ccell.2019.10.001
   Hansen AR, 2018, ANN ONCOL, V29, P1807, DOI 10.1093/annonc/mdy232
   Hashimoto Y., 2016, ANN ONCOL, V27, pix91, DOI [10.1016/S0923-7534(21)00449-X, DOI 10.1016/S0923-7534(21)00449-X]
   Heemers HV, 2007, ENDOCR REV, V28, P778, DOI 10.1210/er.2007-0019
   Heinlein CA, 2004, ENDOCR REV, V25, P276, DOI 10.1210/er.2002-0032
   Hillerdal V, 2015, BIODRUGS, V29, P75, DOI 10.1007/s40259-015-0122-9
   Hirata H, 2016, CANCER RES, V76, P3265, DOI 10.1158/0008-5472.CAN-15-2601
   Hirsch E, 2014, ONCOGENE, V33, P3083, DOI 10.1038/onc.2013.265
   Holohan C, 2013, NAT REV CANCER, V13, P714, DOI 10.1038/nrc3599
   Hong D, 2015, SCI TRANSL MED, V7, DOI 10.1126/scitranslmed.aac5272
   Hu JP, 2017, TUMOR BIOL, V39, DOI 10.1177/1010428317692259
   Iacovelli R, 2019, J IMMUNOTHER, V42, P269, DOI 10.1097/CJI.0000000000000287
   Ihle CL, 2019, J IMMUNOTHER CANCER, V7, DOI 10.1186/s40425-019-0753-3
   Imamura R, 2021, PROSTATE, V81, P147, DOI 10.1002/pros.24090
   Ingebrigtsen VA, 2012, INT J CANCER, V131, P2528, DOI 10.1002/ijc.27566
   Ishiba T, 2018, BIOCHEM BIOPH RES CO, V500, P621, DOI 10.1016/j.bbrc.2018.04.120
   Jin X, 2019, MOL CELL, V73, P22, DOI 10.1016/j.molcel.2018.10.034
   Jung KH, 2019, CLIN CANCER RES, V25, P3220, DOI 10.1158/1078-0432.CCR-18-2740
   Karp D.D., 2018, ANN ONCOL, V29, P143, DOI [10.1093/annonc/mdy279.424, DOI 10.1093/ANNONC/MDY279.424]
   Karp DD, 2017, J CLIN ONCOL, V35, DOI 10.1200/JCO.2017.35.15_suppl.2519
   Karzai F, 2018, J IMMUNOTHER CANCER, V6, DOI 10.1186/s40425-018-0463-2
   Kazantseva M, 2019, CELL DEATH DIS, V10, DOI 10.1038/s41419-019-1861-1
   Keir ME, 2008, ANNU REV IMMUNOL, V26, P677, DOI 10.1146/annurev.immunol.26.021607.090331
   Kershaw MH, 2013, NAT REV CANCER, V13, P525, DOI 10.1038/nrc3565
   Khaminets A, 2015, NATURE, V522, P354, DOI 10.1038/nature14498
   Kim EH, 2013, FRONT IMMUNOL, V4, DOI 10.3389/fimmu.2013.00020
   Klionsky DJ, 2012, AUTOPHAGY, V8, P445, DOI 10.4161/auto.19496
   Koh YT, 2009, PROSTATE, V69, P571, DOI 10.1002/pros.20906
   Krueger TE, 2019, PROSTATE, V79, P320, DOI 10.1002/pros.23738
   Li B, 2014, NATURE, V513, P251, DOI 10.1038/nature13557
   Li G., 2019, MODERN PATHOL, V32, P91
   Li H, 2019, J CANCER, V10, P3102, DOI 10.7150/jca.30384
   Li X, 2019, FEBS OPEN BIO, V9, P1063, DOI 10.1002/2211-5463.12568
   Lin HY, 2021, BMC CANCER, V21, DOI 10.1186/s12885-021-08156-1
   Lindh C, 2019, APMIS, V127, P554, DOI 10.1111/apm.12970
   Liu JH, 2020, ONCOGENE, V39, P3939, DOI 10.1038/s41388-020-1270-z
   Liu KS, 2019, CELL BIOL INT, V43, P642, DOI 10.1002/cbin.11139
   Liu ZQ, 2017, ONCOTARGET, V8, P53518, DOI 10.18632/oncotarget.18591
   Locke JA, 2008, CANCER RES, V68, P6407, DOI 10.1158/0008-5472.CAN-07-5997
   Lopez-Bujanda Z, 2017, J LEUKOCYTE BIOL, V102, P393, DOI 10.1189/jlb.5VMR1116-491RR
   Lu X, 2017, NATURE, V543, P728, DOI 10.1038/nature21676
   Maher CM, 2018, MOL CANCER RES, V16, P243, DOI 10.1158/1541-7786.MCR-17-0166
   Mandato VD, 2021, MEDICINE, V100, DOI 10.1097/MD.0000000000025863
   Mao W, 2019, J IMMUNOTHER CANCER, V7, DOI 10.1186/s40425-019-0758-y
   Marcelli M, 2000, CANCER RES, V60, P944
   Martin AM, 2015, PROSTATE CANCER P D, V18, P325, DOI 10.1038/pcan.2015.39
   Massari F, 2016, TARGET ONCOL, V11, P345, DOI 10.1007/s11523-015-0396-3
   Matveev V. B., 2019, Urologiya (Moscow), P51, DOI 10.18565/urology.2019.4.51-57
   Matveev VB, 2019, Onkourologiya, V15, P57, DOI 10.17650/1726-9776-2019-15-1-57-65
   McNeel Douglas G, 2018, Oncotarget, V9, P25586, DOI 10.18632/oncotarget.25387
   Enriquez MMM, 2018, PLOS ONE, V13, DOI 10.1371/journal.pone.0206818
   Meng JL, 2021, MOL ONCOL, V15, P1358, DOI 10.1002/1878-0261.12887
   Minni F, 1997, ITAL J GASTROENTEROL, V29, P558
   Mo RJ, 2019, INT J CANCER, V144, P3099, DOI 10.1002/ijc.32061
   Moreira D, 2018, CLIN CANCER RES, V24, P5948, DOI 10.1158/1078-0432.CCR-18-1277
   Morel KL, 2021, NAT CANCER, V2, P444, DOI 10.1038/s43018-021-00185-w
   Nagaputra J., 2018, MODERN PATHOL, V31, P323
   Najjar SN, 2017, MODERN PATHOL, V30, p246A
   National Comprehensive Cancer Network (NCCN) Clinical Practice Guidelines in Oncology, PROSTATE CANC VERSIO
   Ness N, 2017, ONCOTARGET, V8, P26789, DOI 10.18632/oncotarget.15817
   O'Donnell JS, 2017, CANCER TREAT REV, V52, P71, DOI 10.1016/j.ctrv.2016.11.007
   Obradovic AZ, 2020, CLIN CANCER RES, V26, P3182, DOI 10.1158/1078-0432.CCR-19-3372
   Olivadese R, 2021, INT J GYNECOL PATHOL, V40, P441, DOI 10.1097/PGP.0000000000000731
   Orme JJ, 2020, ONCOIMMUNOLOGY, V9, DOI 10.1080/2162402X.2020.1744980
   Ostrand-Rosenberg S, 2012, SEMIN CANCER BIOL, V22, P275, DOI 10.1016/j.semcancer.2012.01.011
   Pal SK, 2019, INT J MOL SCI, V20, DOI 10.3390/ijms20081831
   Palicelli A, 2021, INT J MOL SCI, V22, DOI 10.3390/ijms222212330
   Palicelli A, 2021, INT J MOL SCI, V22, DOI 10.3390/ijms222212314
   Palicelli A, 2021, CELLS-BASEL, V10, DOI 10.3390/cells10113165
   Palicelli A, 2021, CELLS-BASEL, V10, DOI 10.3390/cells10113166
   Palicelli A, 2021, CANCERS, V13, DOI 10.3390/cancers13040836
   Palicelli A, 2020, CYTOPATHOLOGY, V31, P185, DOI 10.1111/cyt.12790
   Palicelli A, 2020, APMIS, V128, P191, DOI 10.1111/apm.13009
   Palicelli A, 2018, APMIS, V126, P771, DOI 10.1111/apm.12882
   Palicelli A, 2018, APMIS, V126, P267, DOI 10.1111/apm.12806
   Palicelli A, 2016, PATHOL RES PRACT, V212, P946, DOI 10.1016/j.prp.2016.07.009
   Palicelli A, 2016, PATHOL RES PRACT, V212, P475, DOI 10.1016/j.prp.2016.02.003
   Papaevangelou E, 2020, IMMUNOTARGETS THER, V9, P115, DOI 10.2147/ITT.S257443
   Papanicolau-Sengos A, 2019, PROSTATE, V79, DOI 10.1002/pros.23756
   Parker C, 2013, NEW ENGL J MED, V369, P213, DOI 10.1056/NEJMoa1213755
   Parry RV, 2005, MOL CELL BIOL, V25, P9543, DOI 10.1128/MCB.25.21.9543-9553.2005
   Patel SP, 2015, MOL CANCER THER, V14, P847, DOI 10.1158/1535-7163.MCT-14-0983
   Patnaik A, 2017, CANCER DISCOV, V7, P750, DOI 10.1158/2159-8290.CD-16-0778
   Patsoukis N, 2020, SCI ADV, V6, DOI 10.1126/sciadv.abd2712
   Peng Y, 2021, ANDROLOGIA, V53, DOI 10.1111/and.14079
   Petitprez F, 2019, EUR UROL FOCUS, V5, P192, DOI 10.1016/j.euf.2017.05.013
   Petrylak DP, 2021, CLIN CANCER RES, V27, P3360, DOI 10.1158/1078-0432.CCR-20-1981
   Philippou Y, 2020, BRIT J CANCER, V123, P1089, DOI 10.1038/s41416-020-0956-x
   Pu Y, 2016, SCI TRANSL MED, V8, DOI 10.1126/scitranslmed.aad5659
   Ramos CA, 2016, ANNU REV MED, V67, P165, DOI 10.1146/annurev-med-051914-021702
   Redman JM, 2018, J IMMUNOTHER CANCER, V6, DOI 10.1186/s40425-018-0409-8
   Rekoske BT, 2016, ONCOIMMUNOLOGY, V5, DOI 10.1080/2162402X.2016.1165377
   Rekoske BT, 2015, CANCER IMMUNOL RES, V3, P946, DOI 10.1158/2326-6066.CIR-14-0206
   Rennier K, 2020, CLIN CANCER RES, V26, P5019, DOI 10.1158/1078-0432.CCR-19-4245
   Rexer H, 2017, UROLOGE, V56, P1471, DOI 10.1007/s00120-017-0519-9
   Ribas A, 2016, CANCER IMMUNOL RES, V4, P194, DOI 10.1158/2326-6066.CIR-15-0210
   Richardsen E, 2019, SCI REP-UK, V9, DOI 10.1038/s41598-019-47234-0
   Richter I, 2018, J BUON, V23, P1796
   Roden AC, 2004, J IMMUNOL, V173, P6098, DOI 10.4049/jimmunol.173.10.6098
   Rodrigues DN, 2018, J CLIN INVEST, V128, P4441, DOI 10.1172/JCI121924
   Ross AE, 2020, PROSTATE CANCER P D, V23, P184, DOI 10.1038/s41391-019-0176-8
   Ryan ST, 2020, J TRANSL MED, V18, DOI 10.1186/s12967-020-02370-4
   Salvi S, 2018, INT J BIOL MARKER, V33, P540, DOI 10.1177/1724600818791463
   Sanguedolce F, 2021, ONCOLOGY-BASEL, V99, P345, DOI 10.1159/000514759
   Sanguedolce F, 2021, CANCERS, V13, DOI 10.3390/cancers13030415
   Sanguedolce F, 2020, PATHOL RES PRACT, V216, DOI 10.1016/j.prp.2020.152973
   Santandrea G, 2021, DIAGNOSTICS, V11, DOI 10.3390/diagnostics11020199
   Satelli A, 2016, SCI REP-UK, V6, DOI 10.1038/srep28910
   Sater HA, 2020, J IMMUNOTHER CANCER, V8, DOI 10.1136/jitc-2020-000655
   Schmid MC, 2011, CANCER CELL, V19, P715, DOI 10.1016/j.ccr.2011.04.016
   Schott DS, 2017, ONCOTARGET, V8, P72755, DOI 10.18632/oncotarget.20346
   Scimeca M, 2019, UROL ONCOL-SEMIN ORI, V37, DOI 10.1016/j.urolonc.2019.02.013
   Sen M, 2012, CANCER DISCOV, V2, P694, DOI 10.1158/2159-8290.CD-12-0191
   Serganova I, 2017, MOL THER-ONCOLYTICS, V4, P41, DOI 10.1016/j.omto.2016.11.005
   Sfanos KS, 2008, CLIN CANCER RES, V14, P3254, DOI 10.1158/1078-0432.CCR-07-5164
   Shalapour S, 2015, NATURE, V521, P94, DOI 10.1038/nature14395
   Sharma M, 2020, MEDICINE, V99, DOI 10.1097/MD.0000000000020124
   Sharma M, 2019, MEDICINE, V98, DOI 10.1097/MD.0000000000017257
   Sharma P, 2020, CANCER CELL, V38, P489, DOI 10.1016/j.ccell.2020.08.007
   Sharma V, 2018, EUR UROL FOCUS, V4, P75, DOI 10.1016/j.euf.2016.09.003
   Shaw K, 2019, MODERN PATHOL, V32
   Shi XJ, 2017, CANCER LETT, V406, P27, DOI 10.1016/j.canlet.2017.07.029
   Shim KH, 2021, UROL ONCOL-SEMIN ORI, V39, DOI 10.1016/j.urolonc.2021.01.032
   Shimizu N, 2018, CANCER SCI, V109, P292
   Shore ND, 2015, UROLOGY, V85, P717, DOI 10.1016/j.urology.2014.11.031
   Spary LK, 2014, ONCOIMMUNOLOGY, V3, DOI 10.4161/21624011.2014.955331
   Steinkamp MP, 2009, CANCER RES, V69, P4434, DOI 10.1158/0008-5472.CAN-08-3605
   Sun Y, 2021, J IMMUNOTHER CANCER, V9, DOI 10.1136/jitc-2020-002138
   Sun Y, 2020, J UROLOGY, V203, pE219
   Tanoue K, 2017, CANCER RES, V77, P2040, DOI 10.1158/0008-5472.CAN-16-1577
   Tao Z, 2018, CELL PHYSIOL BIOCHEM, V48, P801, DOI 10.1159/000491909
   TAPLIN ME, 1995, NEW ENGL J MED, V332, P1393, DOI 10.1056/NEJM199505253322101
   Taube JM, 2014, ONCOIMMUNOLOGY, V3, DOI 10.4161/21624011.2014.963413
   Taube JM, 2014, CLIN CANCER RES, V20, P5064, DOI 10.1158/1078-0432.CCR-13-3271
   Topalian SL, 2012, NEW ENGL J MED, V366, P2443, DOI 10.1056/NEJMoa1200690
   Tretiakova M., 2017, MODERN PATHOL, V30, P210
   Truillet C, 2018, BIOCONJUGATE CHEM, V29, P96, DOI 10.1021/acs.bioconjchem.7b00631
   Tsoutsou PG, 2018, FRONT ONCOL, V8, DOI 10.3389/fonc.2018.00609
   Tu YPN, 2018, CANCER MICROENVIRON, V11, P41, DOI 10.1007/s12307-018-0204-6
   Vardaki I, 2021, CLIN CANCER RES, V27, P3253, DOI 10.1158/1078-0432.CCR-20-4790
   Vicier C, 2021, PROSTATE, V81, P50, DOI 10.1002/pros.24079
   von Hardenberg J, 2019, CLIN GENITOURIN CANC, V17, P145, DOI 10.1016/j.clgc.2018.12.007
   Wagle MC, 2020, CANCER IMMUNOL RES, V8, P844, DOI 10.1158/2326-6066.CIR-19-0568
   Wang B, 2020, MED ONCOL, V37, DOI 10.1007/s12032-020-01390-w
   Wang B, 2020, THERANOSTICS, V10, P1033, DOI 10.7150/thno.38137
   Wang CY, 2018, HUM PATHOL, V82, P131, DOI 10.1016/j.humpath.2018.07.024
   Wang QC, 2021, CANCER IMMUNOL IMMUN, V70, P701, DOI 10.1007/s00262-020-02718-1
   Wang X, 2017, IMMUNOL LETT, V184, P7, DOI 10.1016/j.imlet.2017.02.006
   Wei JN, 2020, MOL IMAGING BIOL, V22, P1553, DOI 10.1007/s11307-020-01527-3
   Wing-Cheuk Wong R., 2020, DIAGN HISTOPATHOL, V26, P257, DOI [10.1016/j.mpdhp.2020.03.002, DOI 10.1016/J.MPDHP.2020.03.002]
   Wong JK, 2020, INT J RADIAT ONCOL, V108, pS120
   Wu YM, 2018, CELL, V173, P1770, DOI 10.1016/j.cell.2018.04.034
   Wu Y, 2020, BIOCHEM J, V477, P4367, DOI 10.1042/BCJ20200697
   Xian P, 2019, AM J CLIN EXP UROL, V7, P159
   Xiong W, 2019, BBA-MOL BASIS DIS, V1865, P454, DOI 10.1016/j.bbadis.2018.10.027
   Xiong WJ, 2021, TRENDS CANCER, V7, P837, DOI 10.1016/j.trecan.2021.03.003
   Xu LJ, 2018, MOL MED REP, V17, P8111, DOI 10.3892/mmr.2018.8905
   Xu LJ, 2018, MOL ONCOL, V12, P269, DOI 10.1002/1878-0261.12135
   Xu LJ, 2018, EXP CELL RES, V364, P113, DOI 10.1016/j.yexcr.2018.01.041
   Xu LJ, 2018, PROSTATE, V78, P353, DOI 10.1002/pros.23479
   Xu NJ, 2019, INT J BIOL SCI, V15, P919, DOI 10.7150/ijbs.32259
   Xu QX, 2019, AGING CELL, V18, DOI 10.1111/acel.13027
   Yamazaki T, 2020, ONCOIMMUNOLOGY, V9, DOI 10.1080/2162402X.2020.1721810
   Yang SJ, 2016, AM J CLIN EXP UROL, V4, P1
   Yarchoan M, 2017, NEW ENGL J MED, V377, P2500, DOI 10.1056/NEJMc1713444
   Yin CQ, 2018, ANAL CHEM, V90, P3744, DOI 10.1021/acs.analchem.7b03536
   Yoneda T, 2019, CANCER GENE THER, V26, P388, DOI 10.1038/s41417-018-0075-5
   Young C, 2005, LANCET, V366, P107, DOI 10.1016/S0140-6736(05)66846-8
   Yu P, 2012, P NATL ACAD SCI USA, V109, P6187, DOI 10.1073/pnas.1203479109
   Zanelli M, 2021, CANCERS, V13, DOI 10.3390/cancers13184578
   Zanelli M, 2021, CANCERS, V13, DOI 10.3390/cancers13184527
   Zanelli M, 2021, CANCERS, V13, DOI 10.3390/cancers13133316
   Zanelli Magda, 2021, BMC Cancer, V21, P468, DOI 10.1186/s12885-021-08215-7
   Zanelli M, 2021, DIAGNOSTICS, V11, DOI 10.3390/diagnostics11010088
   Zanelli M, 2020, ANN HEMATOL, V99, P2243, DOI 10.1007/s00277-020-04024-3
   Zanelli M, 2019, BMC PULM MED, V19, DOI 10.1186/s12890-019-0967-7
   Zanelli M, 2018, BMC CANCER, V18, DOI 10.1186/s12885-018-5001-6
   Zavridou M, 2021, CANCERS, V13, DOI 10.3390/cancers13040780
   Zhang JF, 2018, NATURE, V553, P91, DOI 10.1038/nature25015
   Zhang L, 2018, MOL MED REP, V17, P7045, DOI 10.3892/mmr.2018.8781
   Zhang T, 2021, BIOMARK RES, V9, DOI 10.1186/s40364-021-00267-y
   Zhang W, 2020, MOL THER, V28, P2473, DOI 10.1016/j.ymthe.2020.06.013
   Zhang XJ, 2020, J CANCER, V11, P648, DOI 10.7150/jca.29705
   Zhang YY, 2019, CANCER RES, V79, DOI 10.1158/1538-7445.SABCS18-2791
   Zhao SG, 2019, JNCI-J NATL CANCER I, V111, P301, DOI 10.1093/jnci/djy141
   Zhou JE, 2021, BIOMED PHARMACOTHER, V137, DOI 10.1016/j.biopha.2021.111339
   Zhou Qi-Zhao, 2016, Zhonghua Nan Ke Xue, V22, P963
   Zhou QH, 2021, THERANOSTICS, V11, P4809, DOI 10.7150/thno.55814
   Zhou Q, 2019, MOL MED REP, V20, P4244, DOI 10.3892/mmr.2019.10690
   Zizzo M, 2019, BMC SURG, V19, DOI 10.1186/s12893-019-0520-x
NR 250
TC 6
Z9 6
U1 7
U2 7
PU MDPI
PI BASEL
PA ST ALBAN-ANLAGE 66, CH-4052 BASEL, SWITZERLAND
EI 1422-0067
J9 INT J MOL SCI
JI Int. J. Mol. Sci.
PD NOV
PY 2021
VL 22
IS 22
AR 12297
DI 10.3390/ijms222212297
PG 31
WC Biochemistry & Molecular Biology; Chemistry, Multidisciplinary
WE Science Citation Index Expanded (SCI-EXPANDED)
SC Biochemistry & Molecular Biology; Chemistry
GA XJ5KG
UT WOS:000726826000001
PM 34830179
OA gold, Green Published
DA 2022-05-19
ER

PT J
AU Yu, BF
   Wu, DN
   Dan, T
   Shi, JY
   Wang, SY
   Wang, BJ
   Xin, D
   Zhao, WW
   Wang, QF
   Yan, Z
AF Bian-fang, Yu
   Dong-ning, Wu
   Dan, Teng
   Jian-yu, Shi
   Shi-yi, Wang
   Ben-jun, Wang
   Xin, Dong
   Wen-wen, Zhao
   Qing-feng, Wang
   Yan, Zhao
TI The Role of Autophagy in Tumor Immune Infiltration in Colorectal Cancer
SO ANALYTICAL CELLULAR PATHOLOGY
LA English
DT Article
ID CELL SURVIVAL; PROGRESSION; STATISTICS; ACTIVATION; MECHANISMS;
   RESISTANCE; MUTATIONS; ESCAPE; B7-H4; GENE
AB Objective. This study is aimed at exploring the association between autophagy and tumor immune infiltration (TII) in colorectal cancer (CRC). Methods and Materials. We downloaded the transcriptome profiling and clinical data for CRC from The Cancer Genome Atlas (TCGA) database and obtained the normal colon transcriptome profiling data from Genotype-Tissue Expression Project (GTEx) database. The list of autophagy-related signatures was obtained from the Human Autophagy Database. We isolated the autophagy-related genes from the CRC gene expression matrix and constructed an autophagy-related prognostic (ARP) risk model. Then, we constructed a multiROC curve to validate the prognostic ability of the ARP risk model. CIBERSORT was used to determine the fractions of 22 immune cells in each CRC sample, and the association between these TII cells and CRC clinical variables was further investigated. Finally, we estimated the association of 3 hub-ARP signatures and 20 different types of TII cell distribution. Results. We classified 447 CRC patients into 224 low-risk and 223 high-risk patients using the median ARP risk score. According to the univariate survival test results, except for gender (P=0.672), age (P=0.008), cancer stage, and pathological stage T, M, and N were closely correlated with the prognosis of CRC patients (P < 0.001). Multivariate survival analysis results indicate that age and rescore were the only independent prognostic indicators with significant differences (P < 0.05). After merging the immune cell distribution (by CIBERSORT) with the CRC clinical data, the results indicate that activated macrophage M0 cells exhibited the highest clinical response, which included cancer stage and stage T, N, and M. Additionally, six immune cells were closely associated with cancer stage, including regulatory T cells (Tregs), gamma delta T cells, follicular helper T cells, activated memory CD4 T cells, activated NK cells, and resting dendritic cells. Finally, we evaluated the correlation of ARP signatures with TII cell distribution. Compared with the other correlation, NRG1 and plasma cells (up arrow & nbsp;), risk score and macrophage M1 (up arrow & nbsp;), NRG1 and dendritic cell activated (up arrow & nbsp;), CDKN2A and T cell CD4 memory resting (down arrow & nbsp;), risk score and T cell CD8 (up arrow & nbsp;), risk score and T cell CD4 memory resting (down arrow & nbsp;), and DAPK1 and T cell CD4 memory activated (down arrow & nbsp;) exhibited a stronger association (P < 0.0001). Conclusions. In summary, we explored the correlation between the risk of autophagy and the TII microenvironment in CRC patients. Furthermore, we integrated different CAR signatures with tumor-infiltrating immune cells and found robust associations between different levels of CAR signature expression and immune cell infiltrating density.
C1 [Bian-fang, Yu; Ben-jun, Wang] Shandong Univ Tradit Chinese Med, Affiliated Hosp, Dept Proctol, Jinan, Shandong, Peoples R China.
   [Dong-ning, Wu] Chinese Acad Chinese Med Sci, Clin Evaluat Ctr, Beijing, Peoples R China.
   [Dan, Teng] HE Univ, Artificial Intelligence & Big Data Coll, Shenyang, Liaoning, Peoples R China.
   [Jian-yu, Shi] Ping Yi Peoples Hosp, Dept Proctol, Linyi, Shandong, Peoples R China.
   [Shi-yi, Wang; Qing-feng, Wang] Liaoning Univ Tradit Chinese Med, Shenyang, Liaoning, Peoples R China.
   [Xin, Dong; Wen-wen, Zhao] Dong Ying Peoples Hosp, Dept Rehabil, Dongying, Shandong, Peoples R China.
   [Yan, Zhao] Liaoning Univ Tradit Chinese Med, Affiliated Hosp 2, Shenyang, Liaoning, Peoples R China.
RP Shi, JY (通讯作者)，Ping Yi Peoples Hosp, Dept Proctol, Linyi, Shandong, Peoples R China.; Wang, SY; Wang, QF (通讯作者)，Liaoning Univ Tradit Chinese Med, Shenyang, Liaoning, Peoples R China.
EM ybf56789@163.com; wudongning333@163.com; tengdan@huh.edu.cn;
   muyuchengyin@163.com; 540191793@qq.com; wbj6688@163.com;
   wenhuaren1111@163.com; zhuimeng52@126.com; lntcmwqf@foxmail.com;
   2831984@qq.com
CR Amaravadi RK, 2011, SCIENCE, V334, P1501, DOI 10.1126/science.1216428
   Bagci B, 2016, CANCER BIOMARK, V17, P133, DOI 10.3233/CBM-160624
   Bai LY, 2017, SCI REP-UK, V7, DOI 10.1038/s41598-017-06047-9
   Barabas AZ, 2018, IMMUNOL RES, V66, P783, DOI 10.1007/s12026-018-9037-0
   Beatty GL, 2015, CLIN CANCER RES, V21, P687, DOI 10.1158/1078-0432.CCR-14-1860
   Benderska N, 2014, APOPTOSIS, V19, P298, DOI 10.1007/s10495-013-0931-6
   Bray F, 2018, CA-CANCER J CLIN, V68, P394, DOI 10.3322/caac.21492
   Brenner H, 2014, LANCET, V383, P1490, DOI 10.1016/S0140-6736(13)61649-9
   Chen DM, 2019, RECENT PAT ANTI-CANC, V14, P144, DOI 10.2174/1574892814666181218170257
   Chen HT, 2019, MOL CANCER, V18, DOI 10.1186/s12943-019-1030-2
   Cotzomi-Ortega I, 2020, BIOLOGY-BASEL, V9, DOI 10.3390/biology9010020
   D'Arcy MS, 2019, CELL BIOL INT, V43, P582, DOI 10.1002/cbin.11137
   Degenhardt K, 2006, CANCER CELL, V10, P51, DOI 10.1016/j.ccr.2006.06.001
   Fernandez-Cuesta L, 2014, CANCER DISCOV, V4, P415, DOI 10.1158/2159-8290.CD-13-0633
   Finn OJ, 2008, NEW ENGL J MED, V358, P2704, DOI 10.1056/NEJMra072739
   Gil J, 2020, INT J MOL SCI, V21, DOI 10.3390/ijms21197101
   Guo JY, 2013, GENE DEV, V27, P1447, DOI 10.1101/gad.219642.113
   House MG, 2011, ANN SURG, V254, P851, DOI 10.1097/SLA.0b013e31822f4f88
   Howarth KD, 2021, BREAST CANCER RES, V23, DOI 10.1186/s13058-020-01377-5
   Inbal B, 1997, NATURE, V390, P180, DOI 10.1038/36599
   Jiang M, 2017, SCI REP-UK, V7, DOI 10.1038/s41598-017-10477-w
   Kerkar SP, 2012, CANCER RES, V72, P3125, DOI 10.1158/0008-5472.CAN-11-4094
   Kim J, 2016, MEDIAT INFLAMM, V2016, DOI 10.1155/2016/6058147
   Kocarnik JM, 2015, GASTROENTEROL REP, V3, P269, DOI 10.1093/gastro/gov046
   Kong R, 2021, PPAR RES, V2021, DOI 10.1155/2021/6663782
   Li XR, 2018, PATHOL RES PRACT, V214, P940, DOI 10.1016/j.prp.2018.05.023
   Li YJ, 2017, CHIN J CANCER, V52, DOI 10.1186/s40880-017-0219-2
   Li ZL, 2020, NAT COMMUN, V11, DOI 10.1038/s41467-020-17395-y
   Liang M, 2014, TUMOR BIOL, V35, P55, DOI 10.1007/s13277-013-1006-6
   Liggett WH, 1998, J CLIN ONCOL, V16, P1197, DOI 10.1200/JCO.1998.16.3.1197
   Maslikowski BM, 2017, J VIROL, V91, DOI 10.1128/JVI.01925-16
   Onorati AV, 2018, CANCER-AM CANCER SOC, V124, P3307, DOI 10.1002/cncr.31335
   Pitt JM, 2016, IMMUNITY, V44, P1255, DOI 10.1016/j.immuni.2016.06.001
   Podojil JR, 2017, IMMUNOL REV, V276, P40, DOI 10.1111/imr.12530
   Ren T, 2012, J BIOL CHEM, V287, P34683, DOI 10.1074/jbc.M112.377143
   Shi Z, 2013, CANCER LETT, V337, P149, DOI 10.1016/j.canlet.2013.06.004
   Shima K, 2011, INT J CANCER, V128, P1080, DOI 10.1002/ijc.25432
   Siegel RL, 2020, CA-CANCER J CLIN, V70, P7, DOI 10.3322/caac.21590
   Siegel RL, 2017, CA-CANCER J CLIN, V67, P177, DOI 10.3322/caac.21395
   Steinmann S, 2019, CELL DEATH DIS, V10, DOI 10.1038/s41419-019-2122-z
   TAKESHIGE K, 1992, J CELL BIOL, V119, P301, DOI 10.1083/jcb.119.2.301
   Tang CSM, 2012, HUM GENET, V131, P67, DOI 10.1007/s00439-011-1035-4
   Uhl M, 2009, CELL DEATH DIFFER, V16, P991, DOI 10.1038/cdd.2009.8
   Vinay DS, 2015, SEMIN CANCER BIOL, V35, pS185, DOI 10.1016/j.semcancer.2015.03.004
   Wan LD, 2019, GUT, V68, P118, DOI 10.1136/gutjnl-2017-314983
   Wang XJ, 2019, NEUROGASTROENT MOTIL, V31, DOI 10.1111/nmo.13732
   Wang XB, 2018, FRONT GENET, V9, DOI 10.3389/fgene.2018.00258
   Wu M, 2020, CANCER LETT, V469, P207, DOI 10.1016/j.canlet.2019.10.030
   Xu XJ, 2014, NAT IMMUNOL, V15, P1152, DOI 10.1038/ni.3025
   Yamamoto K, 2020, NATURE, V581, P100, DOI 10.1038/s41586-020-2229-5
   Yang YZ, 2017, J CANCER, V8, P3212, DOI 10.7150/jca.19794
   Young TM, 2020, SCI IMMUNOL, V5, DOI 10.1126/sciimmunol.abb9561
   Zalckvar E, 2009, AUTOPHAGY, V5, P720, DOI 10.4161/auto.5.5.8625
   Zhang XY, 2017, CANCER IMMUNOL RES, V5, P363, DOI 10.1158/2326-6066.CIR-16-0398
   Zhang ZD, 2020, CANCER CELL, V38, P279, DOI 10.1016/j.ccell.2020.06.005
   Zhou M, 2015, EXP CELL RES, V331, P320, DOI 10.1016/j.yexcr.2014.10.015
   Zhou Z, 2019, FRONT ONCOL, V9, DOI 10.3389/fonc.2019.00878
   Ziegler PK, 2018, CELL, V174, P88, DOI 10.1016/j.cell.2018.05.028
   Zong Z, 2018, FRONT ONCOL, V8, DOI 10.3389/fonc.2018.00537
NR 59
TC 0
Z9 0
U1 1
U2 1
PU HINDAWI LTD
PI LONDON
PA ADAM HOUSE, 3RD FLR, 1 FITZROY SQ, LONDON, W1T 5HF, ENGLAND
SN 2210-7177
EI 2210-7185
J9 ANAL CELL PATHOL
JI Anal. Cell. Pathol.
PD MAR 14
PY 2022
VL 2022
AR 2055676
DI 10.1155/2022/2055676
PG 20
WC Oncology; Cell Biology; Pathology
WE Science Citation Index Expanded (SCI-EXPANDED)
SC Oncology; Cell Biology; Pathology
GA 0O7EX
UT WOS:000783687900001
PM 35321516
OA Green Published, gold
DA 2022-05-19
ER

PT J
AU Kapoor, S
   Champion, G
   Basu, A
   Mariampillai, A
   Olnes, MJ
AF Kapoor, Sargam
   Champion, Grace
   Basu, Aparna
   Mariampillai, Anu
   Olnes, Matthew J.
TI Immune Therapies for Myelodysplastic Syndromes and Acute Myeloid
   Leukemia
SO CANCERS
LA English
DT Review
DE acute myeloid leukemia; myelodysplastic syndromes; immune therapy;
   monoclonal antibody; antibody drug conjugate; CAR T-cells; vaccine
   therapy
ID TUMOR-NECROSIS-FACTOR; GEMTUZUMAB OZOGAMICIN; IMMUNOSUPPRESSIVE THERAPY;
   T-CELLS; IMMUNOLOGICAL ABNORMALITIES; ANTITHYMOCYTE GLOBULIN;
   GENE-EXPRESSION; ADULT PATIENTS; FACTOR-ALPHA; AMG 330
AB Myelodysplastic syndromes (MDS) and acute myeloid leukemia (AML) are hematologic malignancies arising from the bone marrow. Despite recent advances in treating these diseases, patients with higher-risk MDS and AML continue to have a poor prognosis with limited survival. It has long been recognized that there is an immune component to the pathogenesis of MDS and AML, but until recently, immune therapies have played a limited role in treating these diseases. Immune suppressive therapy exhibits durable clinical responses in selected patients with MDS, but the question of which patients are most suitable for this treatment remains unclear. Over the past decade, there has been remarkable progress in identifying genomic features of MDS and AML, which has led to an improved discernment of the molecular pathogenesis of these diseases. An improved understanding of immune and inflammatory molecular mechanisms of MDS and AML have also recently revealed novel therapeutic targets. Emerging treatments for MDS and AML include monoclonal antibodies such as immune checkpoint inhibitors, bispecific T-cell-engaging antibodies, antibody drug conjugates, vaccine therapies, and cellular therapeutics including chimeric antigen receptor T-cells and NK cells. In this review, we provide an overview of the current understanding of immune dysregulation in MDS and AML and an update on novel immune therapies for these bone marrow malignancies.
C1 [Kapoor, Sargam; Basu, Aparna; Mariampillai, Anu; Olnes, Matthew J.] Alaska Native Tribal Hlth Consortium, Hematol & Med Oncol, 3900 Ambassador Dr, Anchorage, AK 99508 USA.
   [Kapoor, Sargam; Champion, Grace; Mariampillai, Anu; Olnes, Matthew J.] Univ Washington, Sch Med, 1959 NE Pacific St, Seattle, WA 98195 USA.
   [Olnes, Matthew J.] Univ Alaska Anchorage, WWAMI Sch Med Educ, 3211 Providence Dr, Anchorage, AK 99508 USA.
RP Olnes, MJ (通讯作者)，Alaska Native Tribal Hlth Consortium, Hematol & Med Oncol, 3900 Ambassador Dr, Anchorage, AK 99508 USA.; Olnes, MJ (通讯作者)，Univ Washington, Sch Med, 1959 NE Pacific St, Seattle, WA 98195 USA.; Olnes, MJ (通讯作者)，Univ Alaska Anchorage, WWAMI Sch Med Educ, 3211 Providence Dr, Anchorage, AK 99508 USA.
EM skapoor@anthc.org; gchamp@uw.edu; abasu@anthc.org;
   aimariampillai@anthc.org; mjolnes@anthc.org
CR Amadori S, 2016, J CLIN ONCOL, V34, P972, DOI 10.1200/JCO.2015.64.0060
   Arber DA, 2016, BLOOD, V127, P2391, DOI 10.1182/blood-2016-03-643544
   Baron J, 2018, EXPERT REV CLIN PHAR, V11, P549, DOI 10.1080/17512433.2018.1478725
   Barrett AJ, 2020, BRIT J HAEMATOL, V188, P147, DOI 10.1111/bjh.16310
   Barreyro L, 2018, BLOOD, V132, P1553, DOI 10.1182/blood-2018-03-784116
   Basiorka AA, 2016, BLOOD, V128, P2960, DOI 10.1182/blood-2016-07-730556
   Baumeister SH, 2019, CANCER IMMUNOL RES, V7, P100, DOI 10.1158/2326-6066.CIR-18-0307
   Beck DB, 2020, NEW ENGL J MED, V383, P2628, DOI 10.1056/NEJMoa2026834
   Berger R, 2008, CLIN CANCER RES, V14, P3044, DOI 10.1158/1078-0432.CCR-07-4079
   Bergsbaken T, 2009, NAT REV MICROBIOL, V7, P99, DOI 10.1038/nrmicro2070
   Bjorklund AT, 2018, CLIN CANCER RES, V24, P1834, DOI 10.1158/1078-0432.CCR-17-3196
   Bourbon E, 2021, BLOOD, V137, P3682, DOI 10.1182/blood.2020010177
   Brauchle B, 2020, MOL CANCER THER, V19, P1875, DOI 10.1158/1535-7163.MCT-19-1093
   Brierley CK, 2019, TRANSFUSION, V59, P2248, DOI 10.1111/trf.15397
   Brodska B, 2019, INT J MOL SCI, V20, DOI 10.3390/ijms20112823
   Bross PF, 2001, CLIN CANCER RES, V7, P1490
   Brunner AM, 2020, BLOOD, V136, DOI 10.1182/blood-2020-136855
   Cabrero M, 2016, LEUKEMIA RES, V44, P1, DOI 10.1016/j.leukres.2016.02.009
   Carlsten M, 2019, FRONT IMMUNOL, V10, DOI 10.3389/fimmu.2019.02357
   Castaigne S, 2012, LANCET, V379, P1508, DOI 10.1016/S0140-6736(12)60485-1
   Chao MP, 2012, CURR OPIN IMMUNOL, V24, P225, DOI 10.1016/j.coi.2012.01.010
   Chasov V, 2021, FRONT IMMUNOL, V12, DOI 10.3389/fimmu.2021.707734
   Chen XH, 2013, J CLIN INVEST, V123, P4595, DOI 10.1172/JCI67580
   Chiossone L, 2018, NAT REV IMMUNOL, V18, P671, DOI 10.1038/s41577-018-0061-z
   Chretien AS, 2017, FRONT IMMUNOL, V8, DOI 10.3389/fimmu.2017.00573
   Cortes JE, 2018, BLOOD, V132, DOI 10.1182/blood-2018-99-112891
   Costello RT, 2002, BLOOD, V99, P3661, DOI 10.1182/blood.V99.10.3661
   Costello RT, 1998, EUR J IMMUNOL, V28, P90, DOI 10.1002/(SICI)1521-4141(199801)28:01<90::AID-IMMU90>3.0.CO;2-5
   Daver N., 2020, BLOOD, V136, P43, DOI [10.1182/blood-2020-142824, DOI 10.1182/BLOOD-2020-142824]
   Daver N, 2019, CANCER DISCOV, V9, P370, DOI 10.1158/2159-8290.CD-18-0774
   Daver NG, 2018, BLOOD, V132, DOI 10.1182/blood-2018-99-112955
   Davids MS, 2016, NEW ENGL J MED, V375, P143, DOI 10.1056/NEJMoa1601202
   Davis ZB, 2017, SEMIN IMMUNOL, V31, P64, DOI 10.1016/j.smim.2017.07.011
   DiNardo CD, 2018, NEW ENGL J MED, V378, P2386, DOI 10.1056/NEJMoa1716984
   Dorahy DJ, 1997, J BIOL CHEM, V272, P1323, DOI 10.1074/jbc.272.2.1323
   Driouk L, 2020, FRONT IMMUNOL, V11, DOI 10.3389/fimmu.2020.580328
   Epling-Burnette PK, 2007, BLOOD, V109, P4816, DOI 10.1182/blood-2006-07-035519
   Fathi AT, 2018, BLOOD, V132, P1125, DOI 10.1182/blood-2018-03-841171
   Fozza C, 2016, CRIT REV ONCOL HEMAT, V107, P90, DOI 10.1016/j.critrevonc.2016.08.016
   Fozza C, 2012, EUR J HAEMATOL, V88, P89, DOI 10.1111/j.1600-0609.2011.01708.x
   Fozza C, 2009, EXP HEMATOL, V37, P947, DOI 10.1016/j.exphem.2009.04.009
   Frankel AE, 2007, J CLIN ONCOL, V25
   Gersuk GR, 1998, BRIT J HAEMATOL, V103, P176, DOI 10.1046/j.1365-2141.1998.00933.x
   Giudice V, 2019, CYTOKINE, V113, P462, DOI 10.1016/j.cyto.2018.06.025
   Glatting G, 2006, J NUCL MED, V47, P1335
   Gleason MK, 2014, BLOOD, V123, P3016, DOI 10.1182/blood-2013-10-533398
   Glenthoj A, 2016, INT J MOL SCI, V17, DOI 10.3390/ijms17060944
   Graf M, 2005, ANN HEMATOL, V84, P287, DOI 10.1007/s00277-004-0978-0
   Grayson PC, 2021, BLOOD, V137, P3591, DOI 10.1182/blood.2021011455
   Greenberg PL, 2012, BLOOD, V120, P2454, DOI 10.1182/blood-2012-03-420489
   Griffiths EA, 2018, CLIN CANCER RES, V24, P1019, DOI 10.1158/1078-0432.CCR-17-1792
   Hamblin TJ, 1996, SEMIN HEMATOL, V33, P150
   Han LN, 2014, BLOOD, V124
   Hejazi M, 2015, HAEMATOLOGICA, V100, P643, DOI 10.3324/haematol.2014.118679
   Hills RK, 2014, LANCET ONCOL, V15, P986, DOI 10.1016/S1470-2045(14)70281-5
   Hodgins JJ, 2019, J CLIN INVEST, V129, P3499, DOI 10.1172/JCI129338
   Ivy KS, 2018, CURR HEMATOL MALIG R, V13, P244, DOI 10.1007/s11899-018-0463-9
   Jou J, 2021, CLIN CANCER RES, V27, P689, DOI 10.1158/1078-0432.CCR-20-0245
   Katz J, 2011, CLIN CANCER RES, V17, P6428, DOI 10.1158/1078-0432.CCR-11-0488
   Kitagawa M, 1997, LEUKEMIA, V11, P2049, DOI 10.1038/sj.leu.2400844
   Komrokji RS, 2016, AM J HEMATOL, V91, pE280, DOI 10.1002/ajh.24333
   Kordasti SY, 2009, BRIT J HAEMATOL, V145, P64, DOI 10.1111/j.1365-2141.2009.07593.x
   Kotsianidis I, 2009, LEUKEMIA, V23, P510, DOI 10.1038/leu.2008.333
   Kristinsson SY, 2011, J CLIN ONCOL, V29, P2897, DOI 10.1200/JCO.2011.34.8540
   Krupka C, 2016, LEUKEMIA, V30, P484, DOI 10.1038/leu.2015.214
   Lai C, 2019, BLOOD ADV, V3, P980, DOI 10.1182/bloodadvances.2018030411
   Lane AA, 2016, BLOOD, V128, DOI 10.1182/blood.V128.22.215.215
   Lanier LL, 2015, CANCER IMMUNOL RES, V3, P575, DOI 10.1158/2326-6066.CIR-15-0098
   Lapusan S, 2012, INVEST NEW DRUG, V30, P1121, DOI 10.1007/s10637-011-9670-0
   Lee SJ, 2016, MEDICINE, V95, DOI 10.1097/MD.0000000000003091
   Li F, 2018, MOL CANCER THER, V17, P554, DOI 10.1158/1535-7163.MCT-17-0742
   Li X, 2016, NAT IMMUNOL, V17, P806, DOI 10.1038/ni.3464
   Li X, 2012, AM J HEMATOL, V87, P26, DOI 10.1002/ajh.22184
   Liu SZ, 2021, J HEMATOL ONCOL, V14, DOI 10.1186/s13045-020-01014-w
   Liu YX, 2019, BLOOD REV, V34, P67, DOI 10.1016/j.blre.2018.12.001
   Lordo MR, 2021, CANCERS, V13, DOI 10.3390/cancers13020320
   Majeti R, 2009, CELL, V138, P286, DOI 10.1016/j.cell.2009.05.045
   Maratheftis CI, 2007, CLIN CANCER RES, V13, P1154, DOI 10.1158/1078-0432.CCR-06-2108
   Miller JS, 2015, BLOOD, V126
   MUFTI GJ, 1986, BRIT J HAEMATOL, V63, P143, DOI 10.1111/j.1365-2141.1986.tb07504.x
   Pagel JM, 2009, BLOOD, V114, P5444, DOI 10.1182/blood-2009-03-213298
   Pardanani A, 2012, LEUKEMIA, V26, P693, DOI 10.1038/leu.2011.251
   Parikh AR, 2012, SEMIN HEMATOL, V49, P304, DOI 10.1053/j.seminhematol.2012.07.004
   Pellagatti A, 2010, LEUKEMIA, V24, P756, DOI 10.1038/leu.2010.31
   Pemmaraju N, 2019, NEW ENGL J MED, V380, P1628, DOI 10.1056/NEJMoa1815105
   Petersdorf SH, 2013, BLOOD, V121, P4854, DOI 10.1182/blood-2013-01-466706
   Pietsch EC, 2017, BLOOD CANCER J, V7, DOI 10.1038/bcj.2017.7
   Ravandi F, 2020, J CLIN ONCOL, V38, P7508, DOI 10.1200/JCO.2020.38.15_suppl.7508
   Ravandi F, 2018, BLOOD, V132, DOI 10.1182/blood-2018-99-119786
   Reville PK, 2021, BLOOD CANCER J, V11, DOI 10.1038/s41408-021-00453-z
   Rhyasen GW, 2013, CANCER CELL, V24, P90, DOI 10.1016/j.ccr.2013.05.006
   Roberts AW, 2010, J CLIN ONCOL, V28, DOI 10.1200/jco.2010.28.15_suppl.e13012
   Ruggeri L, 1999, BLOOD, V94, P333, DOI 10.1182/blood.V94.1.333.413a31_333_339
   Saint-Paul L, 2016, ONCOTARGET, V7, P64785, DOI 10.18632/oncotarget.11622
   Sallman D., 2020, BLOOD, V136, P330
   Sallman DA, 2019, BLOOD, V134, DOI 10.1182/blood-2019-126271
   Sallman DA, 2019, BLOOD, V133, P1039, DOI 10.1182/blood-2018-10-844654
   Sauer T, 2021, BLOOD, V138, P318, DOI 10.1182/blood.2020008221
   Saunthararajah Y, 2003, BLOOD, V102, P3025, DOI 10.1182/blood-2002-11-3325
   Sendker S, 2021, CANCERS, V13, DOI 10.3390/cancers13061423
   Shastri A, 2017, BLOOD, V129, P1586, DOI 10.1182/blood-2016-10-696062
   Siegel RL., CANC J CLIN, V71, P33, DOI [10.3322/caac.21654, DOI 10.3322/CAAC.21654]
   Sloand EM, 2010, J CLIN ONCOL, V28, P5166, DOI 10.1200/JCO.2010.29.7010
   Sloand EM, 2011, BLOOD, V117, P2691, DOI 10.1182/blood-2010-04-277921
   Sloand EM, 2005, BLOOD, V106, P841, DOI 10.1182/blood-2004-05-2017
   Smith BD, 2015, BLOOD, V126
   Sommer C, 2020, MOL THER, V28, P2237, DOI 10.1016/j.ymthe.2020.06.022
   Stahl M, 2020, HAEMATOLOGICA, V105, P102, DOI 10.3324/haematol.2019.219345
   Stahl M, 2018, BLOOD ADV, V2, P1765, DOI 10.1182/bloodadvances.2018019414
   Starczynowski DT, 2010, NAT MED, V16, P49, DOI 10.1038/nm.2054
   Steensma DP, 2003, BLOOD, V101, P2156, DOI 10.1182/blood-2002-09-2867
   Stein EM, 2019, BLOOD, V133, P676, DOI 10.1182/blood-2018-08-869008
   Stevens BM, 2019, EXP HEMATOL, V74, P52, DOI 10.1016/j.exphem.2019.05.002
   Stifter G, 2005, EUR J HAEMATOL, V75, P485, DOI 10.1111/j.1600-0609.2005.00551.x
   Stone RM, 2017, NEW ENGL J MED, V377, P454, DOI 10.1056/NEJMoa1614359
   Stringaris K, 2014, HAEMATOLOGICA, V99, P836, DOI 10.3324/haematol.2013.087536
   Subklewe M, 2019, BLOOD, V134, DOI 10.1182/blood-2019-127977
   Syed K, 2015, BLOOD, V126
   Tasian SK, 2018, THER ADV HEMATOL, V9, P135, DOI 10.1177/2040620718774268
   Tawara I, 2017, BLOOD, V130, P1985, DOI 10.1182/blood-2017-06-791202
   Thomas A, 2016, LANCET ONCOL, V17, pE254, DOI 10.1016/S1470-2045(16)30030-4
   Uy GL, 2021, BLOOD, V137, P751, DOI 10.1182/blood.2020007732
   Vasu S, 2016, BLOOD, V127, P2879, DOI 10.1182/blood-2015-11-680546
   VERHOEF GEG, 1992, LEUKEMIA, V6, P1268
   Vivier E, 2018, CELL, V174, P1054, DOI 10.1016/j.cell.2018.07.017
   Wang C, 2018, CRIT REV ONCOL HEMAT, V122, P123, DOI 10.1016/j.critrevonc.2017.12.013
   Warlick ED, 2020, BLOOD, V136, DOI 10.1182/blood-2020-136398
   Wei Y, 2013, LEUKEMIA, V27, P2177, DOI 10.1038/leu.2013.91
   Wei Y, 2013, LEUKEMIA, V27, P1832, DOI 10.1038/leu.2013.180
   Westervelt P, 2019, BLOOD, V134, DOI 10.1182/blood-2019-129042
   Whiteman KR, 2014, BLOOD, V124, DOI 10.1182/blood.V124.21.2321.2321
   Wlodarski MW, 2006, BLOOD, V108, P2632, DOI 10.1182/blood-2005-09-3902
   Wolf Y, 2020, NAT REV IMMUNOL, V20, P173, DOI 10.1038/s41577-019-0224-6
   Wong KK, 2021, FRONT ONCOL, V11, DOI 10.3389/fonc.2021.624742
   Yang H, 2014, LEUKEMIA, V28, P1280, DOI 10.1038/leu.2013.355
   Zeidan AM, 2019, BLOOD, V134, DOI 10.1182/blood-2019-125363
   Zeidan AM, 2019, BLOOD, V134, DOI 10.1182/blood-2019-122896
   Zeidan AM, 2018, CLIN CANCER RES, V24, P3519, DOI 10.1158/1078-0432.CCR-17-3763
   Zeng WH, 2006, BLOOD, V107, P167, DOI 10.1182/blood-2005-05-1884
   Zhang H, 2020, FRONT ONCOL, V10, DOI 10.3389/fonc.2020.00685
   Zhang L, 2009, BLOOD, V114, P1545, DOI 10.1182/blood-2009-03-206672
   Zhang Q, 2015, NATURE, V525, P389, DOI 10.1038/nature15252
   Zhang Z, 2013, EUR J HAEMATOL, V90, P375, DOI 10.1111/ejh.12074
   Zheng WL, 2013, CL LYMPH MYELOM LEUK, V13, P307, DOI 10.1016/j.clml.2012.12.006
NR 144
TC 0
Z9 0
U1 4
U2 5
PU MDPI
PI BASEL
PA ST ALBAN-ANLAGE 66, CH-4052 BASEL, SWITZERLAND
EI 2072-6694
J9 CANCERS
JI Cancers
PD OCT
PY 2021
VL 13
IS 19
AR 5026
DI 10.3390/cancers13195026
PG 30
WC Oncology
WE Science Citation Index Expanded (SCI-EXPANDED)
SC Oncology
GA WI2LV
UT WOS:000708199100001
PM 34638510
OA gold, Green Published
DA 2022-05-19
ER

PT J
AU Sadaat, M
   Jang, S
AF Sadaat, Masood
   Jang, Sekwon
TI Hemophagocytic lymphohistiocytosis with immunotherapy: brief review and
   case report
SO JOURNAL FOR IMMUNOTHERAPY OF CANCER
LA English
DT Review
DE Hemophagocytic lymphohistiocytosis; HLH; Immune checkpoint inhibitors;
   Checkpoint blockade; Pembrolizumab; Ipilimumab; Nivolumab; iRAE; Natural
   killer cells; sCD163; PD-1; PDL-1; Macrophage activation syndrome;
   Cytokine release syndrome; CAR T; BiTe
ID DIAGNOSIS; TOXICITIES; ACTIVATION
AB Background: Hemophagocytic Lymphohistiocytosis (HLH), a rare but potentially fatal syndrome of immune hyperactivation, may be an under-recognized immune-related adverse event (irAE). Unlike other irAEs, HLH triggered by immune checkpoint blockade is not well described; no particular diagnostic guidelines and treatment regimens exist. The HLH-2004 criteria remain as the common diagnostic guide. For the treatment of HLH, various combinations of chemotherapeutic, immunosuppressive and glucocorticoid agents are used.
   Case presentation: We report a case of HLH in a 58-year-old metastatic melanoma patient who was undergoing immune checkpoint blockade with pembrolizumab, a programmed cell death-1 (PD-1) receptor inhibitor. The patient presented with fever, upper normal sized spleen, anemia, thrombocytopenia, hypertriglyceridemia, hyperferritinemia, reduced NK cell activity and elevated sCD163 levels, fulfilling the Histiocyte Society HLH-2004 diagnostic criteria. Our patient was successfully treated with oral prednisone (1 mg/kilogram/day), suggesting that HLH from immune checkpoint inhibitors may respond to steroids alone.
   Conclusion: Early diagnosis and treatment of HLH are critical to avoid progressive tissue damage, organ failure and possibly death. HLH should be suspected in clinical presentations with fever, cytopenias and hyperinflammatory markers. HLH in the setting of immune checkpoint blockade may be treated with steroids only but further evidence is required.
C1 [Sadaat, Masood] Inova Schar Canc Inst, Inova Ctr Personalized Hlth, 3225 Gallows Rd,7th Floor,Tower D, Fairfax, VA 22031 USA.
   [Jang, Sekwon] Inova Schar Canc Inst, Inova Ctr Personalized Hlth, 8505 Arlington Blvd Suite 140, Fairfax, VA 22031 USA.
RP Sadaat, M (通讯作者)，Inova Schar Canc Inst, Inova Ctr Personalized Hlth, 3225 Gallows Rd,7th Floor,Tower D, Fairfax, VA 22031 USA.
EM masood.sadaat@gmail.com
RI Sadaat, Masood/AAC-6073-2019
CR Allen C, 2008, PEDIATR BLOOD CANCER, V51, P710, DOI 10.1002/pbc.21679
   Ammann S, 2017, EUR J IMMUNOL, V47, P364, DOI 10.1002/eji.201646686
   Champiat S, 2016, ANN ONCOL, V27, P559, DOI 10.1093/annonc/mdv623
   Daver N, 2017, CANCER-AM CANCER SOC, V123, P3229, DOI 10.1002/cncr.30826
   Daver N, 2017, LANCET ONCOL, V18, P169, DOI 10.1016/S1470-2045(17)30004-9
   Fardet L, 2014, ARTHRITIS RHEUMATOL, V66, P2613, DOI 10.1002/art.38690
   Grange S, 2016, CRIT CARE MED, V44, pE1045, DOI 10.1097/CCM.0000000000001878
   Hayden A, 2016, BLOOD REV, V30, P411, DOI 10.1016/j.blre.2016.05.001
   Hejblum G, 2014, PLOS ONE, V9, DOI 10.1371/journal.pone.0094024
   Henter JI, 2007, PEDIATR BLOOD CANCER, V48, P124, DOI 10.1002/pbc.21039
   Leick MB, 2018, BEST PRACT RES CL HA, V31, P158, DOI 10.1016/j.beha.2018.03.004
   Malissen N, 2017, EUR J CANCER, V77, P88, DOI 10.1016/j.ejca.2017.02.016
   Maude SL, 2014, CANCER J, V20, P119, DOI 10.1097/PPO.0000000000000035
   Ness KK, 2015, ENERGY BALANCE FITNE, DOI [10.1182/blood-2015-01, DOI 10.1182/BLOOD-2015-01]
   Otrock ZK, 2017, CL LYMPH MYELOM LEUK, V17, pS105, DOI 10.1016/j.clml.2017.02.017
   Ramos-Casals M, 2014, LANCET, V383, P1503, DOI 10.1016/S0140-6736(13)61048-X
   Rosado FGN, 2013, AM J CLIN PATHOL, V139, P713, DOI 10.1309/AJCP4ZDKJ4ICOUAT
   Saarela M, 2018, NEUROLOGY, V90, P849, DOI 10.1212/WNL.0000000000005420
   Satzger I, 2018, TREATMENT RELATED HE, DOI [10.1016/j.ejca.2018.01.063, DOI 10.1016/J.EJCA.2018.01.063]
   Schaer DJ, 2005, EUR J HAEMATOL, V74, P6, DOI 10.1111/j.1600-0609.2004.00318.x
   Shah D, 2017, ANN ONCOL, V28, P1403, DOI 10.1093/annonc/mdx113
   Suarez-Almazor ME, 2017, ARTHRITIS RHEUMATOL, V69, P687, DOI 10.1002/art.40043
   Takeshita M, 2017, ANN ONCOL, V28, P186, DOI 10.1093/annonc/mdw537
   Tamamyan GN, 2016, CANCER-AM CANCER SOC, V122, P2857, DOI 10.1002/cncr.30084
   Wang Y, 2016, 56 ASH ANN M DEC 6 9, V126, P2186, DOI [10.3760/cma.j.issn.0253-2727.2014.10.006, DOI 10.3760/CMA.J.ISSN.0253-2727.2014.10.006]
   Wang YN, 2017, CURR OPIN HEMATOL, V24, P54, DOI 10.1097/MOH.0000000000000302
   Weitzman S, 2011, HEMATOL-AM SOC HEMAT, P178, DOI 10.1182/asheducation-2011.1.178
   Zheng PP, 2018, DRUG DISCOV TODAY, V23, P1175, DOI 10.1016/j.drudis.2018.02.012
NR 28
TC 43
Z9 45
U1 0
U2 6
PU BMC
PI LONDON
PA CAMPUS, 4 CRINAN ST, LONDON N1 9XW, ENGLAND
SN 2051-1426
J9 J IMMUNOTHER CANCER
JI J. Immunother. Cancer
PD JUN 5
PY 2018
VL 6
AR 49
DI 10.1186/s40425-018-0365-3
PG 5
WC Oncology; Immunology
WE Science Citation Index Expanded (SCI-EXPANDED)
SC Oncology; Immunology
GA GI2CD
UT WOS:000434176300001
PM 29871698
OA Green Published, gold
DA 2022-05-19
ER

PT J
AU Jiang, T
   Chen, XS
   Ren, XC
   Yang, JM
   Cheng, Y
AF Jiang, Ting
   Chen, Xisha
   Ren, Xingcong
   Yang, Jin-Ming
   Cheng, Yan
TI Emerging role of autophagy in anti-tumor immunity: Implications for the
   modulation of immunotherapy resistance
SO DRUG RESISTANCE UPDATES
LA English
DT Review
DE Tumor immunity; Autophagy; Immunotherapy; Resistance; Tumor
   microenvironment (TME)
ID CANCER-ASSOCIATED FIBROBLASTS; HYPOXIA-INDUCED AUTOPHAGY; REGULATORY
   T-CELLS; ACQUIRED-RESISTANCE; TUMOR MICROENVIRONMENT; NEUROENDOCRINE
   DIFFERENTIATION; SELECTIVE DEGRADATION; TARGETING AUTOPHAGY;
   CROSS-PRESENTATION; SUPPRESSOR-CELLS
AB Immunotherapies such as CAR-T cell transfer and antibody-targeted therapy have produced promising clinical outcomes in patients with advanced and metastatic cancer that are resistant to conventional therapies. However, with increasing use of cancer immunotherapy in clinical treatment, multiple therapy-resistance mechanisms have gradually emerged. The tumor microenvironment (TME), an integral component of cancer, can significantly influence the therapeutic response. Thus, it is worth exploring the potential of TME in modulating therapy resistance, in the hope to devise novel strategies to reinforcing anti-cancer treatments such as immunotherapy. As a crucial recycling process in the complex TME, the role of autophagy in tumor immunity has been increasingly appreciated. Firstly, autophagy in tumor cells can affect their immune response through modulating MHC-I-antigen complexes, thus modulating immunogenic tumor cell death, changing functions of immune cells via secretory autophagy, reducing the NK- and CTL-mediated cell lysis and degradation of immune checkpoint proteins. Secondly, autophagy is critical for the differentiation, maturation and survival of immune cells in the TME and can significantly affect the immune function of these cells, thereby regulating the anti-tumor immune response. Thirdly, alteration of autophagic activity in stromal cells, especially in fibroblasts, can reconstruct the three-dimensional stromal environment and metabolic reprogramming in the TME. A number of studies have demonstrated that optimal induction or inhibition of autophagy may lead to effective therapeutic regimens when combined with immunotherapy. This review discusses the important roles of autophagy in tumor cells, immune cells and stromal cells in the context of tumor immunity, and the potential of combining the autophagy-based therapy with immunotherapy as novel therapeutic approaches against cancer.
C1 [Jiang, Ting; Chen, Xisha; Cheng, Yan] Cent South Univ, Xiangya Hosp 2, Dept Pharm, Changsha 410011, Hunan, Peoples R China.
   [Ren, Xingcong; Yang, Jin-Ming] Univ Kentucky, Dept Toxicol & Canc Biol, Dept Pharmacol, Lexington, KY 40536 USA.
   [Ren, Xingcong; Yang, Jin-Ming] Univ Kentucky, Markey Canc Ctr, Lexington, KY 40536 USA.
RP Cheng, Y (通讯作者)，Cent South Univ, Xiangya Hosp 2, Dept Pharm, Changsha 410011, Hunan, Peoples R China.; Yang, JM (通讯作者)，Univ Kentucky, Dept Toxicol & Canc Biol, Dept Pharmacol, Lexington, KY 40536 USA.; Yang, JM (通讯作者)，Univ Kentucky, Markey Canc Ctr, Lexington, KY 40536 USA.
EM jyang@uky.edu; yancheng@csu.edu.cn
FU National Natural Science Foundation of China [81972480]; Key Research
   and Development Program of Hunan Province [2019DK2011]; Postgraduate
   Research and Innovation Project of Central South University
   [1053320191371]; Research Communications Office at the University of
   Kentucky's Markey Cancer Center
FX This work was supported by grants from the National Natural Science
   Foundation of China No 81972480, the Key Research and Development
   Program of Hunan Province No 2019DK2011, and the Postgraduate Research
   and Innovation Project of Central South University No 1053320191371. The
   Research Communications Office at the University of Kentucky's Markey
   Cancer Center assisted with preparation of this manuscript.
CR Alissafi T, 2018, J CLIN INVEST, V128, P3840, DOI 10.1172/JCI120888
   Amaravadi RK, 2019, CANCER DISCOV, V9, P1167, DOI 10.1158/2159-8290.CD-19-0292
   [Anonymous], [No title captured]
   Arnold J, 2016, CELL DEATH DIFFER, V23, P853, DOI 10.1038/cdd.2015.149
   Assaraf YG, 2019, DRUG RESIST UPDATE, V46, DOI 10.1016/j.drup.2019.100645
   Baghdadi M, 2013, IMMUNITY, V39, P1070, DOI 10.1016/j.immuni.2013.09.014
   Baginska J, 2013, P NATL ACAD SCI USA, V110, P17450, DOI 10.1073/pnas.1304790110
   Baumgarth N, 2017, J IMMUNOL, V199, P3387, DOI 10.4049/jimmunol.1700943
   Benoit-Lizon I, 2018, CELL CYCLE, V17, P391, DOI 10.1080/15384101.2017.1414680
   Berraondo P, 2019, BRIT J CANCER, V120, P6, DOI 10.1038/s41416-018-0328-y
   Binnewies M, 2018, NAT MED, V24, P541, DOI 10.1038/s41591-018-0014-x
   Bonam SR, 2019, CELLS-BASEL, V8, DOI 10.3390/cells8080849
   Bonavida B, 2017, ANN ONCOL, V28, P457, DOI 10.1093/annonc/mdw615
   Botbol Y, 2016, EUR J IMMUNOL, V46, P1326, DOI 10.1002/eji.201545955
   Boya P, 2018, DEVELOPMENT, V145, DOI 10.1242/dev.146506
   Bozic M, 2020, MOL CELL, V79, P6, DOI 10.1016/j.molcel.2020.06.009
   Bronietzki AW, 2015, IMMUNOL CELL BIOL, V93, P25, DOI 10.1038/icb.2014.81
   Buratta S, 2020, INT J MOL SCI, V21, DOI 10.3390/ijms21072576
   Burugu S, 2018, SEMIN CANCER BIOL, V52, P39, DOI 10.1016/j.semcancer.2017.10.001
   Bustos SO, 2020, FRONT ONCOL, V10, DOI 10.3389/fonc.2020.606436
   Cao X, 2020, DRUG RESIST UPDATE, V49, DOI 10.1016/j.drup.2019.100671
   Capparelli C, 2012, CELL CYCLE, V11, P2272, DOI 10.4161/cc.20717
   Carleton G, 2019, AUTOPHAGY, V15, P1648, DOI 10.1080/15548627.2019.1628545
   Castoldi F, 2019, ONCOIMMUNOLOGY, V8, DOI 10.1080/2162402X.2018.1498285
   Chang CP, 2013, AUTOPHAGY, V9, P619, DOI 10.4161/auto.23546
   Chen LP, 1998, IMMUNOL TODAY, V19, P27, DOI 10.1016/S0167-5699(97)01180-8
   Chen MX, 2020, ADV SCI, V7, DOI 10.1002/advs.201901261
   Chen M, 2014, NAT MED, V20, P507, DOI 10.1038/nm.3521
   Chen PW, 2014, AUTOPHAGY, V10, P192, DOI 10.4161/auto.26927
   Cheng Y, 2013, PHARMACOL REV, V65, P1162, DOI 10.1124/pr.112.007120
   Choi SH, 2015, AUTOPHAGY, V11, P785, DOI 10.1080/15548627.2015.1037061
   Chollat-Namy M, 2019, CELL DEATH DIS, V10, DOI 10.1038/s41419-019-1950-1
   Clark CA, 2016, CANCER RES, V76, P6964, DOI 10.1158/0008-5472.CAN-16-0258
   Clarke AJ, 2019, NAT REV IMMUNOL, V19, P170, DOI 10.1038/s41577-018-0095-2
   Coppola S, 2017, DRUG RESIST UPDATE, V31, P43, DOI 10.1016/j.drup.2017.07.001
   Cui JK, 2020, THERANOSTICS, V10, P8051, DOI 10.7150/thno.43507
   Cullen SP, 2010, CELL DEATH DIFFER, V17, P616, DOI 10.1038/cdd.2009.206
   Dal Bo M, 2020, DRUG RESIST UPDATE, V51, DOI 10.1016/j.drup.2020.100702
   Darvin P, 2018, EXP MOL MED, V50, DOI 10.1038/s12276-018-0191-1
   De Veirman K, 2019, CANCER LETT, V442, P233, DOI 10.1016/j.canlet.2018.11.002
   Dehnel N, 2017, CURR OPIN PHARMACOL, V35, P12, DOI 10.1016/j.coph.2017.04.007
   Delk NA, 2012, AUTOPHAGY, V8, P650, DOI 10.4161/auto.19226
   Dempsey LA, 2018, NAT IMMUNOL, V19, P787, DOI 10.1038/s41590-018-0173-4
   DeVorkin L, 2019, CELL REP, V27, P502, DOI 10.1016/j.celrep.2019.03.037
   Diesendruck Y, 2017, DRUG RESIST UPDATE, V30, P39, DOI 10.1016/j.drup.2017.02.001
   Ding L, 2018, ONCOTARGETS THER, V11, P5151, DOI 10.2147/OTT.S170392
   Dong GJ, 2017, BBA-MOL BASIS DIS, V1863, P2796, DOI 10.1016/j.bbadis.2017.08.005
   Dowling SD, 2018, CANCER LETT, V419, P20, DOI 10.1016/j.canlet.2018.01.033
   Erin N, 2020, DRUG RESIST UPDATE, V53, DOI 10.1016/j.drup.2020.100715
   Faubert B, 2020, SCIENCE, V368, P152, DOI 10.1126/science.aaw5473
   Ferro F, 2020, SEMIN CELL DEV BIOL, V98, P129, DOI 10.1016/j.semcdb.2019.05.029
   Folkerts H, 2019, MED RES REV, V39, P517, DOI 10.1002/med.21531
   Gao R, 2018, ONCOIMMUNOLOGY, V7, DOI 10.1080/2162402X.2018.1438108
   Gettinger S, 2017, CANCER DISCOV, V7, P1420, DOI 10.1158/2159-8290.CD-17-0593
   Gommerman JL, 2014, GUT MICROBES, V5, P652, DOI 10.4161/19490976.2014.969977
   Gubin MM, 2014, NATURE, V515, P577, DOI 10.1038/nature13988
   Guido C, 2012, CELL CYCLE, V11, P3019, DOI 10.4161/cc.21384
   Han DL, 2021, J CANCER, V12, P326, DOI 10.7150/jca.48976
   Hasmim M, 2017, J IMMUNOL, V198, P1423, DOI 10.4049/jimmunol.1600981
   Hasmim M, 2013, J IMMUNOL, V191, P5802, DOI 10.4049/jimmunol.1302140
   Hasmim M, 2011, J IMMUNOL, V187, P4031, DOI 10.4049/jimmunol.1101011
   Hays E, 2019, DRUG RESIST UPDATE, V43, P10, DOI 10.1016/j.drup.2019.04.001
   Vasconcelos MH, 2019, DRUG RESIST UPDATE, V47, DOI 10.1016/j.drup.2019.100647
   Herranz D, 2015, NAT MED, V21, P1182, DOI 10.1038/nm.3955
   Horn L, 2017, J CLIN ONCOL, V35, P3924, DOI 10.1200/JCO.2017.74.3062
   Hou W, 2016, AUTOPHAGY, V12, P1425, DOI 10.1080/15548627.2016.1187366
   Hu-Lieskovan S, 2015, SCI TRANSL MED, V7, DOI 10.1126/scitranslmed.aaa4691
   Ishimwe N, 2020, AM J CHINESE MED, V48, P1915, DOI 10.1142/S0192415X20500962
   Jacquin E, 2018, FRONT IMMUNOL, V9, DOI 10.3389/fimmu.2018.01023
   Janji B, 2018, FRONT IMMUNOL, V9, DOI 10.3389/fimmu.2018.00887
   Janji B, 2016, ONCOTARGET, V7, P17591, DOI 10.18632/oncotarget.7540
   Jia HY, 2017, DRUG RESIST UPDATE, V32, P1, DOI 10.1016/j.drup.2017.07.002
   Jia W, 2015, AUTOPHAGY, V11, P2335, DOI 10.1080/15548627.2015.1110666
   Jia W, 2011, J IMMUNOL, V186, P5313, DOI 10.4049/jimmunol.1002404
   Jiang GM, 2019, MOL CANCER, V18, DOI 10.1186/s12943-019-0944-z
   Jin MY, 2013, CELL, V152, P368, DOI 10.1016/j.cell.2013.01.004
   Josefowicz SZ, 2012, ANNU REV IMMUNOL, V30, P531, DOI 10.1146/annurev.immunol.25.022106.141623
   Kakavand H, 2017, MODERN PATHOL, V30, P1666, DOI 10.1038/modpathol.2017.89
   Keller CW, 2018, CURR OPIN IMMUNOL, V52, P68, DOI 10.1016/j.coi.2018.04.014
   Keller CW, 2017, AUTOPHAGY, V13, P1025, DOI 10.1080/15548627.2017.1297907
   Kepp O, 2020, AUTOPHAGY, V16, P1166, DOI 10.1080/15548627.2020.1758417
   Khaminets A, 2016, TRENDS CELL BIOL, V26, P6, DOI 10.1016/j.tcb.2015.08.010
   Kim TK, 2018, TRENDS IMMUNOL, V39, P624, DOI 10.1016/j.it.2018.05.001
   Kimura T, 2017, AUTOPHAGY, V13, P1084, DOI 10.1080/15548627.2017.1307486
   Kirchner P, 2019, PLOS BIOL, V17, DOI 10.1371/journal.pbio.3000301
   Kirkin V, 2019, MOL CELL, V76, P268, DOI 10.1016/j.molcel.2019.09.005
   Kon E, 2019, DRUG RESIST UPDATE, V45, P13, DOI 10.1016/j.drup.2019.07.004
   Kovacs JR, 2012, CELL DEATH DIFFER, V19, P144, DOI 10.1038/cdd.2011.78
   Koyama S, 2016, NAT COMMUN, V7, DOI 10.1038/ncomms10501
   Kumar P, 2018, J AUTOIMMUN, V95, P77, DOI 10.1016/j.jaut.2018.08.007
   Larkin J., [No title captured]
   Laule CF, 2019, AM J PHYSIOL-HEART C, V317, pH732, DOI 10.1152/ajpheart.00132.2019
   Lawson KA, 2020, NATURE, V586, P120, DOI 10.1038/s41586-020-2746-2
   Lee JPW, 2016, AUTOPHAGY, V12, P907, DOI 10.1080/15548627.2016.1164358
   Li B, 2010, CANCER IMMUNOL IMMUN, V59, P313, DOI 10.1007/s00262-009-0752-1
   Li CY, 2006, J IMMUNOL, V177, P5163, DOI 10.4049/jimmunol.177.8.5163
   Li HY, 2011, NAT NANOTECHNOL, V6, P645, DOI [10.1038/nnano.2011.153, 10.1038/NNANO.2011.153]
   Li JC, 2015, J EXP CLIN CANC RES, V34, DOI 10.1186/s13046-015-0211-0
   Li W, 2018, CELL METAB, V28, P87, DOI 10.1016/j.cmet.2018.04.022
   Li XQ, 2019, CELL DEATH DIFFER, V26, P382, DOI 10.1038/s41418-018-0207-3
   Li ZL, 2020, NAT COMMUN, V11, DOI 10.1038/s41467-020-17395-y
   Liang JY, 2020, CANCER IMMUNOL RES, V8, P952, DOI 10.1158/2326-6066.CIR-19-0159
   Liang XY, 2012, CANCER RES, V72, P2791, DOI 10.1158/0008-5472.CAN-12-0320
   Lin HH, 2018, AUTOPHAGY, V14, P1481, DOI 10.1080/15548627.2018.1450708
   Lin H, 2013, HEPATOLOGY, V57, P171, DOI 10.1002/hep.25991
   Lin SY, 2018, AUTOPHAGY, V14, P778, DOI 10.1080/15548627.2017.1386359
   Liu CW, 2013, CLIN CANCER RES, V19, P393, DOI 10.1158/1078-0432.CCR-12-1626
   Liu E, 2015, MICROBES INFECT, V17, P275, DOI 10.1016/j.micinf.2014.12.008
   Liu J, 2020, CELL CHEM BIOL, V27, P420, DOI 10.1016/j.chembiol.2020.02.005
   Liu K, 2015, AUTOPHAGY, V11, P271, DOI 10.1080/15548627.2015.1009787
   Liu Y, 2019, EUR J CANCER, V114, P8, DOI 10.1016/j.ejca.2019.03.017
   Loi S, 2016, CLIN CANCER RES, V22, P1499, DOI 10.1158/1078-0432.CCR-15-1125
   Lotsberg ML, 2020, J THORAC ONCOL, V15, P973, DOI 10.1016/j.jtho.2020.01.015
   Lue HW, 2017, GENE DEV, V31, P2067, DOI 10.1101/gad.305292.117
   Maher CM, 2018, MOL CANCER RES, V16, P243, DOI 10.1158/1541-7786.MCR-17-0166
   Marsh T, 2020, DEV CELL, V52, P591, DOI 10.1016/j.devcel.2020.01.025
   Martinez-Outschoorn UE, 2010, CELL CYCLE, V9, P3515, DOI 10.4161/cc.9.17.12928
   Martins I, 2012, AUTOPHAGY, V8, P413, DOI 10.4161/auto.19009
   Matsuzawa Y, 2015, AUTOPHAGY, V11, P1052, DOI 10.1080/15548627.2015.1055439
   Merkley SD, 2018, FRONT IMMUNOL, V9, DOI 10.3389/fimmu.2018.02914
   Mgrditchian T, 2017, P NATL ACAD SCI USA, V114, pE9271, DOI 10.1073/pnas.1703921114
   Michaud M, 2011, SCIENCE, V334, P1573, DOI 10.1126/science.1208347
   Milan E, 2016, J CLIN IMMUNOL, V36, pS18, DOI 10.1007/s10875-016-0254-9
   Milman N, 2019, DRUG RESIST UPDATE, V45, P1, DOI 10.1016/j.drup.2019.07.003
   Murciano-Goroff YR, 2020, CELL RES, V30, P507, DOI 10.1038/s41422-020-0337-2
   Murera D, 2018, SCI REP-UK, V8, DOI 10.1038/s41598-018-23993-0
   Nazio F, 2019, CELL DEATH DIFFER, V26, P690, DOI 10.1038/s41418-019-0292-y
   Noman MZ, 2018, AUTOPHAGY, V14, P730, DOI 10.1080/15548627.2018.1427398
   Noman MZ, 2012, AUTOPHAGY, V8, P704, DOI 10.4161/auto.19572
   Noman MZ, 2011, CANCER RES, V71, P5976, DOI 10.1158/0008-5472.CAN-11-1094
   Nowicki TS, 2018, CANCER J, V24, P47, DOI 10.1097/PPO.0000000000000303
   O'Donnell JS, 2019, NAT REV CLIN ONCOL, V16, P151, DOI 10.1038/s41571-018-0142-8
   Oh DS, 2019, AUTOPHAGY, V15, P2091, DOI 10.1080/15548627.2019.1596493
   Oral O, 2017, HISTOL HISTOPATHOL, V32, P11, DOI 10.14670/HH-11-785
   Pan HM, 2016, ONCOTARGET, V7, P21235, DOI 10.18632/oncotarget.6908
   Parker KH, 2016, J LEUKOCYTE BIOL, V100, P463, DOI 10.1189/jlb.3HI0715-305R
   Paul S, 2012, AUTOPHAGY, V8, P1690, DOI 10.4161/auto.21581
   Pei B, 2015, J IMMUNOL, V194, P5872, DOI 10.4049/jimmunol.1402154
   Peng S, 2015, CLIN EXP IMMUNOL, V182, P57, DOI 10.1111/cei.12658
   Peng WY, 2016, CANCER DISCOV, V6, P202, DOI 10.1158/2159-8290.CD-15-0283
   Perera R, 2015, NATURE, V524, P361, DOI 10.1038/nature14587
   Perez-Ruiz E, 2020, DRUG RESIST UPDATE, V53, DOI 10.1016/j.drup.2020.100718
   Pitt JM, 2016, ANN ONCOL, V27, P1482, DOI 10.1093/annonc/mdw168
   Piya S, 2016, BLOOD, V128, P1260, DOI 10.1182/blood-2016-01-692244
   Platten M, 2019, NAT REV DRUG DISCOV, V18, P379, DOI 10.1038/s41573-019-0016-5
   Ponpuak M, 2015, CURR OPIN CELL BIOL, V35, P106, DOI 10.1016/j.ceb.2015.04.016
   Pua HH, 2007, J EXP MED, V204, P25, DOI 10.1084/jem.20061303
   Pua HH, 2009, J IMMUNOL, V182, P4046, DOI 10.4049/jimmunol.0801143
   Puleston DJ, 2014, ELIFE, V3, DOI 10.7554/eLife.03706
   Robainas M, 2017, ONCOTARGETS THER, V10, P1803, DOI 10.2147/OTT.S132508
   Robert C, 2015, NEW ENGL J MED, V372, P2521, DOI 10.1056/NEJMoa1503093
   Salio M, 2014, P NATL ACAD SCI USA, V111, pE5678, DOI 10.1073/pnas.1413935112
   Sanchez CG, 2011, CARCINOGENESIS, V32, P964, DOI 10.1093/carcin/bgr029
   Schachter J, 2017, LANCET, V390, P1853, DOI 10.1016/S0140-6736(17)31601-X
   Schoenfeld AJ, 2020, CANCER CELL, V37, P443, DOI 10.1016/j.ccell.2020.03.017
   Schuck S, 2020, J CELL SCI, V133, DOI 10.1242/jcs.246322
   Sharma P, 2017, CELL, V168, P707, DOI 10.1016/j.cell.2017.01.017
   Sharonov GV, 2020, NAT REV IMMUNOL, V20, P294, DOI 10.1038/s41577-019-0257-x
   Shefet-Carasso L, 2015, DRUG RESIST UPDATE, V18, P36, DOI 10.1016/j.drup.2014.11.001
   Shukla SA, 2018, CELL, V173, P624, DOI 10.1016/j.cell.2018.03.026
   Song P, 2017, CELL DEATH DIS, V8, DOI 10.1038/cddis.2017.144
   Sotgia F, 2012, ANNU REV PATHOL-MECH, V7, P423, DOI 10.1146/annurev-pathol-011811-120856
   Sousa CM, 2016, NATURE, V536, P479, DOI 10.1038/nature19084
   Spranger S, 2015, NATURE, V523, P231, DOI 10.1038/nature14404
   Sweis RF, 2016, CANCER IMMUNOL RES, V4, P563, DOI 10.1158/2326-6066.CIR-15-0274
   Szeto GL, 2019, TRENDS CANCER, V5, P400, DOI 10.1016/j.trecan.2019.05.010
   Tan P, 2019, J CLIN INVEST, V129, P5261, DOI 10.1172/JCI127721
   Tan P, 2018, PLOS BIOL, V16, DOI 10.1371/journal.pbio.3000051
   Tanaka A, 2019, EUR J IMMUNOL, V49, P1140, DOI 10.1002/eji.201847659
   Tittarelli A, 2015, J BIOL CHEM, V290, P23670, DOI 10.1074/jbc.M115.651547
   Twitty CG, 2011, CLIN CANCER RES, V17, P6467, DOI 10.1158/1078-0432.CCR-11-0812
   Vaddepally RK, 2020, CANCERS, V12, DOI 10.3390/cancers12030738
   Valecka J, 2018, MOL IMMUNOL, V99, P163, DOI 10.1016/j.molimm.2018.05.009
   Van Kaer L, 2019, MOL IMMUNOL, V113, P2, DOI 10.1016/j.molimm.2017.10.021
   Vargas TR, 2017, NAT COMMUN, V8, DOI 10.1038/s41467-017-00468-w
   Viry E, 2014, BIOCHEM PHARMACOL, V92, P31, DOI 10.1016/j.bcp.2014.07.006
   Viry E, 2014, AUTOPHAGY, V10, P173, DOI 10.4161/auto.26924
   Wang XJ, 2019, J EXP CLIN CANC RES, V38, DOI 10.1186/s13046-019-1148-5
   Wang Y, 2020, J IMMUNOTHER CANCER, V8, DOI 10.1136/jitc-2019-000462
   Wang Y, 2019, ACS NANO, V13, P7568, DOI 10.1021/acsnano.9b00143
   Wang YJ, 2018, GENES DIS, V5, P194, DOI 10.1016/j.gendis.2018.05.003
   Wang Y, 2020, ADV EXP MED BIOL, V1254, P1, DOI 10.1007/978-981-15-3532-1_1
   Wang YB, 2017, EBIOMEDICINE, V17, P45, DOI 10.1016/j.ebiom.2017.02.019
   Wang ZY, 2019, APPL MICROBIOL BIOT, V103, P4825, DOI 10.1007/s00253-019-09832-w
   Weil J, 2016, NAT IMMUNOL, V17, P277, DOI 10.1038/ni.3365
   Wen ZF, 2018, J IMMUNOTHER CANCER, V6, DOI 10.1186/s40425-018-0452-5
   Whiteside TL, 2018, EXPERT OPIN THER TAR, V22, P353, DOI 10.1080/14728222.2018.1451514
   Willinger T, 2012, P NATL ACAD SCI USA, V109, P8670, DOI 10.1073/pnas.1205305109
   Wouters MCA, 2018, CLIN CANCER RES, V24, P6125, DOI 10.1158/1078-0432.CCR-18-1481
   Wu DJ, 2017, SEMIN CELL DEV BIOL, V64, P125, DOI 10.1016/j.semcdb.2016.11.003
   Wu JS, 2018, ONCOL REP, V40, P3381, DOI 10.3892/or.2018.6747
   Wu YX, 2021, AUTOPHAGY, V17, P1379, DOI 10.1080/15548627.2020.1761653
   Xia Y, 2019, AUTOPHAGY, V15, P960, DOI 10.1080/15548627.2019.1569916
   Xing Y, 2016, CELL DEATH DIS, V7, DOI 10.1038/cddis.2016.206
   Xu XJ, 2014, NAT IMMUNOL, V15, P1152, DOI 10.1038/ni.3025
   Xu Y, 2020, AUTOPHAGY, V16, P3, DOI 10.1080/15548627.2019.1603547
   Yamamoto K, 2020, NATURE, V581, P100, DOI 10.1038/s41586-020-2229-5
   Yang AN, 2018, CANCER DISCOV, V8, P276, DOI 10.1158/2159-8290.CD-17-0952
   Yang G, 2018, FRONT IMMUNOL, V9, DOI 10.3389/fimmu.2018.02653
   Yao C, 2018, AUTOPHAGY, V14, P1831, DOI 10.1080/15548627.2018.1489946
   Ye W, 2014, J TRANSL MED, V12, DOI 10.1186/1479-5876-12-100
   Yi YX, 2012, ONCOIMMUNOLOGY, V1, P976, DOI 10.4161/onci.20059
   Zaretsky JM, 2016, NEW ENGL J MED, V375, P819, DOI 10.1056/NEJMoa1604958
   Zhang TY, 2021, CANCER IMMUNOL IMMUN, V70, P463, DOI 10.1007/s00262-020-02695-5
   Zhang XB, 2018, FRONT ONCOL, V8, DOI 10.3389/fonc.2018.00590
   Zhang XY, 2017, CANCER IMMUNOL RES, V5, P363, DOI 10.1158/2326-6066.CIR-16-0398
   Zheng K, 2019, THERANOSTICS, V9, P104, DOI 10.7150/thno.30308
   Zhitomirsky B, 2016, DRUG RESIST UPDATE, V24, P23, DOI 10.1016/j.drup.2015.11.004
   Zhitomirsky B, 2015, ONCOTARGET, V6, P1143, DOI 10.18632/oncotarget.2732
   Zhou M, 2016, ONCOIMMUNOLOGY, V5, DOI 10.1080/2162402X.2016.1180485
   Zhu JW, 2019, MICROORGANISMS, V7, DOI 10.3390/microorganisms7030080
   Zhu YZ, 2014, PROSTATE, V74, P1086, DOI 10.1002/pros.22819
NR 212
TC 5
Z9 5
U1 12
U2 20
PU CHURCHILL LIVINGSTONE
PI EDINBURGH
PA JOURNAL PRODUCTION DEPT, ROBERT STEVENSON HOUSE, 1-3 BAXTERS PLACE,
   LEITH WALK, EDINBURGH EH1 3AF, MIDLOTHIAN, SCOTLAND
SN 1368-7646
EI 1532-2084
J9 DRUG RESIST UPDATE
JI Drug Resist. Update
PD MAY
PY 2021
VL 56
AR 100752
DI 10.1016/j.drup.2021.100752
EA MAR 2021
PG 18
WC Pharmacology & Pharmacy
WE Science Citation Index Expanded (SCI-EXPANDED)
SC Pharmacology & Pharmacy
GA RS3BK
UT WOS:000643654900002
PM 33765484
DA 2022-05-19
ER

PT J
AU Retecki, K
   Seweryn, M
   Graczyk-Jarzynka, A
   Bajor, M
AF Retecki, Kuba
   Seweryn, Milena
   Graczyk-Jarzynka, Agnieszka
   Bajor, Malgorzata
TI The Immune Landscape of Breast Cancer: Strategies for Overcoming
   Immunotherapy Resistance
SO CANCERS
LA English
DT Review
DE breast cancer; adoptive cell therapy; immune evasion; T cells; CAR-T;
   tumor microenvironment
ID CAR-T-CELLS; TUMOR-INFILTRATING LYMPHOCYTES; CHIMERIC ANTIGEN RECEPTORS;
   ANTIBODY-DRUG CONJUGATE; METASTATIC BREAST; NK CELLS; SACITUZUMAB
   GOVITECAN; CHECKPOINT BLOCKADE; ANTITUMOR EFFICACY; PROGNOSTIC-FACTORS
AB Simple Summary Immunotherapy is a rapidly advancing field in breast cancer treatment, however, it encounters many obstacles that leave open gateways for breast cancer cells to resist novel immunotherapies. It is believed that the tumor microenvironment consisting of cancer, stromal, and immune cells as well as a plethora of tumor-promoting soluble factors, is responsible for the failure of therapeutic strategies in cancer, including breast tumors. Therefore, an in-depth understanding of key barriers to effective immunotherapy, focusing the research efforts on harnessing the power of the immune system, and thus, developing new strategies to overcome the resistance may contribute significantly to increase breast cancer patient survival. In this review, we discuss the latest reports regarding the strategies rendering the immunosuppressive tumor microenvironment more sensitive to immunotherapy in breast cancers, HER2-positive and triple-negative types of breast cancer, which are attractive from an immunotherapeutic point of view. Breast cancer (BC) has traditionally been considered to be not inherently immunogenic and insufficiently represented by immune cell infiltrates. Therefore, for a long time, it was thought that the immunotherapies targeting this type of cancer and its microenvironment were not justified and would not bring benefits for breast cancer patients. Nevertheless, to date, a considerable number of reports have indicated tumor-infiltrating lymphocytes (TILs) as a prognostic and clinically relevant biomarker in breast cancer. A high TILs expression has been demonstrated in primary tumors, of both, HER2-positive BC and triple-negative (TNBC), of patients before treatment, as well as after treatment with adjuvant and neoadjuvant chemotherapy. Another milestone was reached in advanced TNBC immunotherapy with the help of the immune checkpoint inhibitors directed against the PD-L1 molecule. Although those findings, together with the recent developments in chimeric antigen receptor T cell therapies, show immense promise for significant advancements in breast cancer treatments, there are still various obstacles to the optimal activity of immunotherapeutics in BC treatment. Of these, the immunosuppressive tumor microenvironment constitutes a key barrier that greatly hinders the success of immunotherapies in the most aggressive types of breast cancer, HER2-positive and TNBC. Therefore, the improvement of the current and the demand for the development of new immunotherapeutic strategies is strongly warranted.
C1 [Retecki, Kuba; Seweryn, Milena; Graczyk-Jarzynka, Agnieszka] Med Univ Warsaw, Dept Immunol, PL-02097 Warsaw, Poland.
   [Graczyk-Jarzynka, Agnieszka; Bajor, Malgorzata] Polish Acad Sci, Mossakowski Med Res Inst, Lab Immunol, PL-02106 Warsaw, Poland.
   [Bajor, Malgorzata] Med Univ Warsaw, Dept Clin Immunol, PL-02006 Warsaw, Poland.
RP Bajor, M (通讯作者)，Polish Acad Sci, Mossakowski Med Res Inst, Lab Immunol, PL-02106 Warsaw, Poland.; Bajor, M (通讯作者)，Med Univ Warsaw, Dept Clin Immunol, PL-02006 Warsaw, Poland.
EM kuba.retecki@gmail.com; milena.seweryn17@gmail.com;
   agraczyk@imdik.pan.pl; mbajor@imdik.pan.pl
OI Graczyk-Jarzynka, Agnieszka/0000-0001-7980-0542; Bajor,
   Malgorzata/0000-0001-5778-0165
FU Polish National Science Centre [2019/33/B/NZ6/02503]; Medical University
   of Warsaw Mini-Grant Student Project [1M19/3/M/MG/N/21]
FX Funding This work was supported by the Polish National Science Centre
   grant 2019/33/B/NZ6/02503 (M.B.) and by the Medical University of Warsaw
   Mini-Grant Student Project 1M19/3/M/MG/N/21 (K.R.).
CR Albanell J, 1999, DRUGS TODAY, V35, P931
   Ali HR, 2014, ANN ONCOL, V25, P1536, DOI 10.1093/annonc/mdu191
   Avigan D, 2004, CLIN CANCER RES, V10, P4699, DOI 10.1158/1078-0432.CCR-04-0347
   Baek S, 2011, J TRANSL MED, V9, DOI 10.1186/1479-5876-9-178
   Bai F, 2020, J IMMUNOTHER CANCER, V8, DOI 10.1136/jitc-2019-000169
   Bajgain P, 2018, J IMMUNOTHER CANCER, V6, DOI 10.1186/s40425-018-0347-5
   Bajor M, 2020, ANTIOXIDANTS-BASEL, V9, DOI 10.3390/antiox9040320
   Bajor M, 2018, BRIT J CANCER, V119, P873, DOI 10.1038/s41416-018-0263-y
   Bardia A, 2021, NEW ENGL J MED, V384, P1529, DOI 10.1056/NEJMoa2028485
   Barroso-Sousa R, 2020, CLIN BREAST CANCER, V20, P238, DOI 10.1016/j.clbc.2020.01.012
   Bates JP, 2018, BMC CANCER, V18, DOI 10.1186/s12885-018-4441-3
   Ben-Avi R, 2018, CANCER IMMUNOL IMMUN, V67, P1221, DOI 10.1007/s00262-018-2174-4
   Bianchini G, 2020, ANN ONCOL, V31, pS1145, DOI 10.1016/j.annonc.2020.08.2241
   Bohling SD, 2008, MODERN PATHOL, V21, P1527, DOI 10.1038/modpathol.2008.160
   Bolis M, 2020, CANCERS, V12, DOI 10.3390/cancers12051169
   Bruno A, 2018, FASEB J, V32, P5365, DOI 10.1096/fj.201701103R
   Burugu S, 2017, BREAST CANCER-TOKYO, V24, P3, DOI 10.1007/s12282-016-0698-z
   Cao Y, 2019, INT IMMUNOPHARMACOL, V70, P110, DOI 10.1016/j.intimp.2019.01.041
   Capietto AH, 2011, J IMMUNOL, V187, P1031, DOI 10.4049/jimmunol.1100681
   Carioca AAF, 2015, EUR J CLIN NUTR, V69, P1256, DOI 10.1038/ejcn.2015.84
   Catania A, 2013, BREAST CANCER RES TR, V141, P55, DOI 10.1007/s10549-013-2667-y
   Cendrowicz E, 2021, CANCERS, V13, DOI 10.3390/cancers13081946
   Challita-Eid PM, 2016, CANCER RES, V76, P3003, DOI 10.1158/0008-5472.CAN-15-1313
   Chen DS, 2017, NATURE, V541, P321, DOI 10.1038/nature21349
   Chen HP, 2021, CANCER IMMUNOL IMMUN, V70, P2059, DOI 10.1007/s00262-020-02838-8
   Chen YB, 2019, J BIOMED SCI, V26, DOI 10.1186/s12929-019-0568-z
   Chiba T, 2004, BRIT J CANCER, V91, P1711, DOI 10.1038/sj.bjc.6602201
   CLAVEL C, 1992, B CANCER, V79, P261
   Clusan L, 2021, INT J MOL SCI, V22, DOI 10.3390/ijms22020756
   Cortes J, 2011, NAT REV CLIN ONCOL, V8, P307, DOI 10.1038/nrclinonc.2010.185
   Cresswell GM, 2021, CANCER RES, V81, P671, DOI 10.1158/0008-5472.CAN-20-1414
   Criscitiello C, 2012, BREAST CARE, V7, P262, DOI 10.1159/000342164
   Curiel TJ, 2004, NAT MED, V10, P942, DOI 10.1038/nm1093
   Dai XM, 2021, MOL CELL, V81, P2317, DOI 10.1016/j.molcel.2021.03.037
   Del Zotto G, 2017, CYTOM PART B-CLIN CY, V92, P100, DOI 10.1002/cyto.b.21508
   Deng Y, 2021, ACTA PHARMACOL SIN, V42, P149, DOI 10.1038/s41401-020-0419-1
   Deniger DC, 2013, MOL THER, V21, P638, DOI 10.1038/mt.2012.267
   Deshpande RP, 2020, CANCERS, V12, DOI 10.3390/cancers12102983
   Dhatchinamoorthy K, 2021, FRONT IMMUNOL, V12, DOI 10.3389/fimmu.2021.636568
   Di Stasi A, 2009, BLOOD, V113, P6392, DOI 10.1182/blood-2009-03-209650
   DiLillo DJ, 2010, J IMMUNOL, V184, P4006, DOI 10.4049/jimmunol.0903009
   Du L, 2021, FRONT MOL BIOSCI, V8, DOI 10.3389/fmolb.2021.675179
   Duan ZJ, 2021, SIGNAL TRANSDUCT TAR, V6, DOI 10.1038/s41392-021-00506-6
   Eitler J, 2021, J IMMUNOTHER CANCER, V9, DOI 10.1136/jitc-2020-001334
   Emens LA, 2015, CANCER RES, V75, DOI 10.1158/1538-7445.AM2015-2859
   Ethier JL, 2017, BREAST CANCER RES, V19, DOI 10.1186/s13058-016-0794-1
   Fabian KP, 2020, J IMMUNOTHER CANCER, V8, DOI 10.1136/jitc-2019-000450
   Fainaru O, 2010, FASEB J, V24, P1411, DOI 10.1096/fj.09-147025
   Fang YZ, 2021, J CLIN INVEST, V131, DOI 10.1172/JCI140837
   Ferrere G, 2021, JCI INSIGHT, V6, DOI 10.1172/jci.insight.145207
   Firczuk M, 2020, CANCER LETT, V471, P1, DOI 10.1016/j.canlet.2019.11.037
   Foulkes WD, 2010, NEW ENGL J MED, V363, P1938, DOI 10.1056/NEJMra1001389
   Fridlender ZG, 2009, CANCER CELL, V16, P183, DOI 10.1016/j.ccr.2009.06.017
   Gao WJ, 2021, THERANOSTICS, V11, P2564, DOI 10.7150/thno.45280
   Garaud S, 2019, JCI INSIGHT, V4, DOI 10.1172/jci.insight.129641
   Geller MA, 2011, CYTOTHERAPY, V13, P98, DOI 10.3109/14653249.2010.515582
   Goncalves G, 2021, FRONT IMMUNOL, V12, DOI 10.3389/fimmu.2021.645770
   Goyette MA, 2021, P NATL ACAD SCI USA, V118, DOI 10.1073/pnas.2023868118
   Granot Z, 2011, CANCER CELL, V20, P300, DOI 10.1016/j.ccr.2011.08.012
   Grosser R, 2019, CANCER CELL, V36, P471, DOI 10.1016/j.ccell.2019.09.006
   Gruosso T, 2019, J CLIN INVEST, V129, P1785, DOI 10.1172/JCI96313
   Guo SQ, 2021, FRONT IMMUNOL, V11, DOI 10.3389/fimmu.2020.614667
   Gupta N, 2021, INT J MOL SCI, V22, DOI 10.3390/ijms22105150
   Gurusamy D, 2020, CANCER CELL, V37, P818, DOI 10.1016/j.ccell.2020.05.004
   Haen SP, 2020, NAT REV CLIN ONCOL, V17, P595, DOI 10.1038/s41571-020-0387-x
   Hamilton EP, 2021, CLIN BREAST CANCER, V21, P539, DOI 10.1016/j.clbc.2021.04.011
   Hartkopf AD, 2016, BREAST CARE, V11, P385, DOI 10.1159/000453569
   Ho AY, 2020, CANCER-AM CANCER SOC, V126, P850, DOI 10.1002/cncr.32599
   Hoffman W, 2016, CLIN J AM SOC NEPHRO, V11, P137, DOI 10.2215/CJN.09430915
   Holen I, 2010, BREAST CANCER RES, V12, DOI 10.1186/bcr2769
   Hollmen M, 2015, SCI REP-UK, V5, DOI 10.1038/srep09188
   Houghton AM, 2010, NAT MED, V16, P219, DOI 10.1038/nm.2084
   Hu XC, 2020, NEOPLASIA, V22, P539, DOI 10.1016/j.neo.2020.08.007
   Hu Y, 2019, BIOMATERIALS, V222, DOI 10.1016/j.biomaterials.2019.119397
   Hu ZW, 2020, SCI REP-UK, V10, DOI 10.1038/s41598-020-59736-3
   Huang RH, 2020, J HEMATOL ONCOL, V13, DOI 10.1186/s13045-020-00910-5
   Hudis CA, 2007, NEW ENGL J MED, V357, P39, DOI 10.1056/NEJMra043186
   Hurt B, 2017, AM J SURG, V214, P938, DOI 10.1016/j.amjsurg.2017.08.003
   Ivics Z, 1997, CELL, V91, P501, DOI 10.1016/S0092-8674(00)80436-5
   Jensen EV, 2003, CLIN CANCER RES, V9, P1980
   June CH, 2018, NEW ENGL J MED, V379, P64, DOI 10.1056/NEJMra1706169
   June CH, 2018, SCIENCE, V359, P1361, DOI 10.1126/science.aar6711
   Kalinsky K, 2020, ANN ONCOL, V31, P1709, DOI 10.1016/j.annonc.2020.09.004
   Kawaguchi K, 2019, SCI REP-UK, V9, DOI 10.1038/s41598-019-39476-9
   Kheshtchin N, 2016, CANCER IMMUNOL IMMUN, V65, P1159, DOI 10.1007/s00262-016-1879-5
   Khodabakhshi A, 2021, CLIN NUTR, V40, P751, DOI 10.1016/j.clnu.2020.06.028
   Kim DW, 2020, BIOMOLECULES, V10, DOI 10.3390/biom10020263
   Kim HM, 2017, BMC CANCER, V17, DOI 10.1186/s12885-017-3670-1
   Klichinsky M, 2020, NAT BIOTECHNOL, V38, P947, DOI 10.1038/s41587-020-0462-y
   Klopfenstein Q, 2021, J IMMUNOTHER CANCER, V9, DOI 10.1136/jitc-2020-002036
   Klopotowska M, 2022, CANCER IMMUNOL RES, V10, P228, DOI 10.1158/2326-6066.CIR-20-1023
   Koh CH, 2015, BRIT J CANCER, V113, P150, DOI 10.1038/bjc.2015.183
   Krop I, 2014, CLIN CANCER RES, V20, P15, DOI 10.1158/1078-0432.CCR-13-0541
   Kumar S, 2018, J CLIN INVEST, V128, P5095, DOI 10.1172/JCI99673
   Labani-Motlagh A, 2020, FRONT IMMUNOL, V11, DOI 10.3389/fimmu.2020.00940
   Lapeyre-Prost A, 2017, INT REV CEL MOL BIO, V330, P295, DOI 10.1016/bs.ircmb.2016.09.007
   Lee HJ, 2017, ONCOTARGET, V8, P113345, DOI 10.18632/oncotarget.23007
   Lei XY, 2021, CLIN CANCER RES, V27, P3757, DOI 10.1158/1078-0432.CCR-20-2487
   Levi I, 2015, ONCOTARGET, V6, P1, DOI 10.18632/oncotarget.3453
   Li HZ, 2020, AM J CANCER RES, V10, P688
   Li SN, 2019, FRONT ONCOL, V9, DOI 10.3389/fonc.2019.01283
   Li YX, 2020, CELL IMMUNOL, V348, DOI 10.1016/j.cellimm.2020.104041
   Li Z, 2021, CANCER CELL INT, V21, DOI 10.1186/s12935-020-01707-9
   Li ZL, 2020, NAT COMMUN, V11, DOI 10.1038/s41467-020-17395-y
   Ligtenberg MA, 2016, J IMMUNOL, V196, P759, DOI 10.4049/jimmunol.1401710
   Lim B, 2018, NAT REV CANCER, V18, P485, DOI 10.1038/s41568-018-0010-y
   Lim SO, 2016, CANCER CELL, V30, P925, DOI 10.1016/j.ccell.2016.10.010
   Liu GN, 2020, EUR J IMMUNOL, V50, P712, DOI 10.1002/eji.201948457
   Liu X, 2020, BIOMATERIALS, V230, DOI 10.1016/j.biomaterials.2019.119649
   Liu Y, 2020, CELL PROLIFERAT, V53, DOI 10.1111/cpr.12858
   Loi S, 2020, CANCER RES, V80, DOI 10.1158/1538-7445.SABCS19-PD5-03
   Loibl S, 2019, ANN ONCOL, V30, P1279, DOI 10.1093/annonc/mdz158
   Lowenfeld L, 2017, CLIN CANCER RES, V23, P2961, DOI 10.1158/1078-0432.CCR-16-1924
   Luen SJ, 2017, PATHOLOGY, V49, P141, DOI 10.1016/j.pathol.2016.10.010
   Magri A, 2020, SCI TRANSL MED, V12, DOI 10.1126/scitranslmed.aay8707
   Maiti SN, 2013, J IMMUNOTHER, V36, P112, DOI 10.1097/CJI.0b013e3182811ce9
   Marhelava K, 2019, CANCERS, V11, DOI 10.3390/cancers11111756
   Martinez M, 2019, FRONT IMMUNOL, V10, DOI 10.3389/fimmu.2019.00128
   McGuinness JE, 2021, EXPERT OPIN BIOL TH, V21, P903, DOI 10.1080/14712598.2021.1840547
   Mittal S, 2018, EXPERT REV MOL DIAGN, V18, P227, DOI 10.1080/14737159.2018.1439382
   Modi S, 2020, NEW ENGL J MED, V382, P610, DOI 10.1056/NEJMoa1914510
   Munir MT, 2021, INT J MOL SCI, V22, DOI 10.3390/ijms22126526
   Murata S, 2001, EMBO J, V20, P5898, DOI 10.1093/emboj/20.21.5898
   Murthy RK, 2020, NEW ENGL J MED, V382, P597, DOI 10.1056/NEJMoa1914609
   Nagayama A, 2020, THER ADV MED ONCOL, V12, DOI 10.1177/1758835920915980
   Neidhardt-Berard EM, 2004, BREAST CANCER RES, V6, pR322, DOI 10.1186/bcr794
   Nicolini A, 2018, ENDOCR-RELAT CANCER, V25, pR577, DOI 10.1530/ERC-18-0142
   Nishijima TF, 2016, CANCER TREAT REV, V45, P30, DOI 10.1016/j.ctrv.2016.02.006
   Ogitani Y, 2016, CLIN CANCER RES, V22, P5097, DOI 10.1158/1078-0432.CCR-15-2822
   Ohara M, 2009, CANCER IMMUNOL IMMUN, V58, P441, DOI 10.1007/s00262-008-0570-x
   Ohl K, 2018, FRONT IMMUNOL, V9, DOI 10.3389/fimmu.2018.02499
   Olesch C, 2020, J CLIN INVEST, V130, P5461, DOI 10.1172/JCI136928
   Olkhanud PB, 2011, CANCER RES, V71, P3505, DOI 10.1158/0008-5472.CAN-10-4316
   Peng GL, 2019, AM J TRANSL RES, V11, P5039
   Pinton L, 2016, ONCOTARGET, V7, P1168, DOI 10.18632/oncotarget.6662
   Planes-Laine G, 2019, CANCERS, V11, DOI 10.3390/cancers11071033
   Portillo AL, 2021, ISCIENCE, V24, DOI 10.1016/j.isci.2021.102619
   Raninga PV, 2020, INT J CANCER, V146, P123, DOI 10.1002/ijc.32410
   Rezvani K, 2017, MOL THER, V25, P1769, DOI 10.1016/j.ymthe.2017.06.012
   Rimawi MF, 2015, ANNU REV MED, V66, P111, DOI 10.1146/annurev-med-042513-015127
   Riviere I, 2017, MOL THER, V25, P1117, DOI 10.1016/j.ymthe.2017.03.034
   Robbins PF, 2011, J CLIN ONCOL, V29, P917, DOI 10.1200/JCO.2010.32.2537
   Robbins Y, 2020, ELIFE, V9, DOI 10.7554/eLife.54854
   Rodriguez JA, 2017, ONCOL LETT, V14, P4415, DOI 10.3892/ol.2017.6784
   Rodriguez-Garcia A, 2021, NAT COMMUN, V12, DOI 10.1038/s41467-021-20893-2
   Rosenberg SA, 2011, CLIN CANCER RES, V17, P4550, DOI 10.1158/1078-0432.CCR-11-0116
   Rotondo R, 2011, J LEUKOCYTE BIOL, V89, P721, DOI 10.1189/jlb.1109737
   Rugo HS, 2020, FUTURE ONCOL, V16, P705, DOI 10.2217/fon-2020-0163
   Sadelain M, 2017, ANNU REV CANC BIOL, V1, P447, DOI 10.1146/annurev-cancerbio-050216-034351
   Salemme V, 2021, FRONT ONCOL, V11, DOI 10.3389/fonc.2021.610303
   Salpeter SR, 2012, J PALLIAT MED, V15, P175, DOI 10.1089/jpm.2011.0192
   Saraiva Diana P, 2021, Oncotarget, V12, P2388, DOI 10.18632/oncotarget.28135
   Schmid P, 2020, ANN ONCOL, V31, P569, DOI 10.1016/j.annonc.2020.01.072
   Schmid P, 2018, NEW ENGL J MED, V379, P2108, DOI 10.1056/NEJMoa1809615
   Schmid P, 2020, NEW ENGL J MED, V382, P810, DOI 10.1056/NEJMoa1910549
   Schonfeld K, 2015, MOL THER, V23, P330, DOI [10.1038/mt.2014.21, 10.1038/mt.2014.219]
   Segovia-Mendoza M, 2019, FRONT IMMUNOL, V10, DOI 10.3389/fimmu.2019.00348
   Seitz CM, 2020, ONCOIMMUNOLOGY, V9, DOI 10.1080/2162402X.2019.1683345
   Shaul ME, 2017, J LEUKOCYTE BIOL, V102, P343, DOI 10.1189/jlb.5MR1216-508R
   Sisirak V, 2012, CANCER RES, V72, P5188, DOI 10.1158/0008-5472.CAN-11-3468
   Skidmore L, 2020, MOL CANCER THER, V19, P1833, DOI 10.1158/1535-7163.MCT-19-1004
   Slaney CY, 2014, CANCER RES, V74, P7168, DOI 10.1158/0008-5472.CAN-14-2458
   Soysal SD, 2015, PATHOBIOLOGY, V82, P142, DOI 10.1159/000430499
   Spiegel A, 2016, CANCER DISCOV, V6, P630, DOI 10.1158/2159-8290.CD-15-1157
   Stanton SE, 2016, J IMMUNOTHER CANCER, V4, DOI 10.1186/s40425-016-0165-6
   Stevanovic S, 2015, J CLIN ONCOL, V33, P1543, DOI 10.1200/JCO.2014.58.9093
   Stuber T, 2020, J IMMUNOTHER CANCER, V8, DOI 10.1136/jitc-2020-000676
   Sun RX, 2021, MOL THER, V29, P60, DOI 10.1016/j.ymthe.2020.09.034
   Sung H, 2021, CA-CANCER J CLIN, V71, P209, DOI 10.3322/caac.21660
   Swain SM, 2020, LANCET ONCOL, V21, P519, DOI 10.1016/S1470-2045(19)30863-0
   Sznol M, 2013, CLIN CANCER RES, V19, P1021, DOI 10.1158/1078-0432.CCR-12-2063
   Szoor A, 2020, CANCER LETT, V484, P1, DOI 10.1016/j.canlet.2020.04.008
   Tarantino P, 2021, EXPERT OPIN BIOL TH, V21, P127, DOI 10.1080/14712598.2021.1856812
   Tchou J, 2017, CANCER IMMUNOL RES, V5, P1152, DOI 10.1158/2326-6066.CIR-17-0189
   Thakur A, 2021, FRONT IMMUNOL, V12, DOI 10.3389/fimmu.2021.690437
   TOPALIAN SL, 1987, J IMMUNOL METHODS, V102, P127, DOI 10.1016/S0022-1759(87)80018-2
   Uhl M, 2004, CANCER RES, V64, P7954, DOI 10.1158/0008-5472.CAN-04-1013
   Varikuti S, 2020, BRIT J CANCER, V122, P1005, DOI 10.1038/s41416-020-0743-8
   Viborg N, 2019, ONCOIMMUNOLOGY, V8, DOI 10.1080/2162402X.2019.1663107
   Vitale M, 1998, CANCER RES, V58, P737
   Vito A, 2021, COMMUN BIOL, V4, DOI 10.1038/s42003-021-02375-9
   Voorwerk L, 2019, NAT MED, V25, P920, DOI 10.1038/s41591-019-0432-4
   Wang LCS, 2014, CANCER IMMUNOL RES, V2, P154, DOI 10.1158/2326-6066.CIR-13-0027
   Wang MZ, 2017, ONCOTARGETS THER, V10, P1561, DOI 10.2147/OTT.S126424
   Wei JS, 2019, J HEMATOL ONCOL, V12, DOI 10.1186/s13045-019-0758-x
   West NR, 2011, BREAST CANCER RES, V13, DOI 10.1186/bcr3072
   Wu LY, 2020, CANCERS, V12, DOI 10.3390/cancers12102884
   Wu SY, 2020, MOL CANCER, V19, DOI 10.1186/s12943-020-01238-x
   Wu Y, 2019, SCI TRANSL MED, V11, DOI 10.1126/scitranslmed.aax9364
   Xia L, 2021, CANCER IMMUNOL RES, V9, P707, DOI 10.1158/2326-6066.CIR-20-0405
   Xie YJ, 2019, P NATL ACAD SCI USA, V116, P7624, DOI 10.1073/pnas.1817147116
   Xu N, 2021, J EXP MED, V218, DOI 10.1084/jem.20200844
   Xu QH, 2021, FRONT IMMUNOL, V12, DOI 10.3389/fimmu.2021.711433
   Xu X, 2014, EXP MOL PATHOL, V97, P579, DOI 10.1016/j.yexmp.2014.11.001
   Yan M, 2011, BREAST CANCER RES, V13, DOI 10.1186/bcr2869
   Yang PX, 2021, CELL IMMUNOL, V360, DOI 10.1016/j.cellimm.2020.104262
   Yazdanifar M, 2020, CELLS-BASEL, V9, DOI 10.3390/cells9051305
   Yazdi MH, 2015, IRAN J BIOTECHNOL, V13, P1, DOI 10.15171/ijb.1056
   Yoon DH, 2018, INT J MOL SCI, V19, DOI 10.3390/ijms19020340
   Yu HM, 2015, CANCER IMMUNOL IMMUN, V64, P853, DOI 10.1007/s00262-015-1696-2
   Yu JP, 2014, J IMMUNOL, V193, P2574, DOI 10.4049/jimmunol.1400833
   Yuan Y, 2021, ONCOLOGIST, V26, DOI 10.1002/onco.13583
   Zhang HG, 2007, BBA-MOL CELL RES, V1773, P1116, DOI 10.1016/j.bbamcr.2007.04.015
   Zhang M, 2020, CANCER IMMUNOL IMMUN, V69, P951, DOI 10.1007/s00262-020-02507-w
   Zhang XW, 2013, PLOS ONE, V8, DOI 10.1371/journal.pone.0065896
   Zhang Y, 2013, PLOS ONE, V8, DOI 10.1371/journal.pone.0076147
   Zhao Chongru, 2021, Front Oncol, V11, P704893, DOI 10.3389/fonc.2021.704893
   Zhao ZH, 2020, BIOMED RES INT, V2020, DOI 10.1155/2020/4795171
   Zhou WB, 2021, J IMMUNOTHER CANCER, V9, DOI 10.1136/jitc-2021-002343
   Zhou Y, 2017, J CANCER, V8, P4098, DOI 10.7150/jca.21030
   Zhu H, 2020, BLOOD, V135, P399, DOI 10.1182/blood.2019000621
   Zhylko A, 2020, CANCERS, V12, DOI 10.3390/cancers12082030
   Zonneville J, 2020, INT J CANCER, V147, P2279, DOI 10.1002/ijc.33050
   Zou YT, 2020, THER ADV MED ONCOL, V12, DOI 10.1177/1758835920940928
NR 214
TC 2
Z9 2
U1 13
U2 13
PU MDPI
PI BASEL
PA ST ALBAN-ANLAGE 66, CH-4052 BASEL, SWITZERLAND
EI 2072-6694
J9 CANCERS
JI Cancers
PD DEC
PY 2021
VL 13
IS 23
AR 6012
DI 10.3390/cancers13236012
PG 32
WC Oncology
WE Science Citation Index Expanded (SCI-EXPANDED)
SC Oncology
GA XV6QA
UT WOS:000735063100001
PM 34885122
OA gold, Green Published
DA 2022-05-19
ER

PT J
AU Eltahir, M
   Fletcher, E
   Dynesius, L
   Jarblad, JL
   Lord, M
   Lauren, I
   Zekarias, M
   Yu, X
   Cragg, MS
   Hammarstrom, C
   Levedahl, KH
   Hoglund, M
   Ullenhag, G
   Mattsson, M
   Mangsbo, SM
AF Eltahir, M.
   Fletcher, E.
   Dynesius, L.
   Jarblad, J. L.
   Lord, M.
   Lauren, I.
   Zekarias, M.
   Yu, X.
   Cragg, M. S.
   Hammarstrom, C.
   Levedahl, K. H.
   Hoglund, M.
   Ullenhag, G.
   Mattsson, M.
   Mangsbo, S. M.
TI Profiling of donor-specific immune effector signatures in response to
   rituximab in a human whole blood loop assay using blood from CLL
   patients
SO INTERNATIONAL IMMUNOPHARMACOLOGY
LA English
DT Article
DE Rituximab; CLL patients; Cytokine release syndrome; Whole blood loop
   assay; Anti-CD20 antibodies; Antibody immunotherapy; CRS
ID CYTOKINE RELEASE ASSAYS; NEUTROPHILS; EXPRESSION; ACTIVATION; MECHANISM;
   OFATUMUMAB; PREDICTION; RECEPTORS; THERAPY; MOUSE
AB Rituximab is widely used in the treatment of haematological malignancies, including chronic lymphocytic leukaemia (CLL), the most common leukaemia in adults. However, some patients, especially those with high tumour burden, develop cytokine release syndrome (CRS). It is likely that more patients will develop therapy linked CRS in the future due to the implementation of other immunotherapies, such as CAR T-cell, for many malignancies. Current methods for CRS risk assessment are limited, hence there is a need to develop new methods. To better recapitulate an in vivo setting, we implemented a unique human whole blood "loop" system to study patient-specific immune responses to rituximab in blood derived from CLL patients. Upon rituximab infusion, both complement-dependent cytotoxicity (CDC) and antibody-dependent cellular cytotoxicity (ADCC) profiles were evident in CLL patient blood, coincident with CLL cell depletion. Whereas B cell depletion is induced in healthy persons in the blood loop, only patients display B cell depletion coupled with CRS. With the exception of one donor who lacked NK cells, all other five patients displayed variable B cell depletion along with CRS profile. Additionally, inhibition of CDC or ADCC via either inhibitors or antibody Fc modification resulted in skewing of the immune killing mechanism consistent with published literature. Herein we have shown that the human whole blood loop model can be applied using blood from a specific indication to build a disease-specific CRS and immune activation profiling ex vivo system. Other therapeutic antibodies used for other indications may benefit from antibody characterization in a similar setting.
C1 [Eltahir, M.; Lord, M.; Lauren, I.; Zekarias, M.; Mangsbo, S. M.] Uppsala Univ, Dept Pharmaceut Biosci, Sci Life Lab, Uppsala, Sweden.
   [Eltahir, M.; Ullenhag, G.; Mattsson, M.] Uppsala Univ, Dept Immunol Genet & Pathol, Uppsala, Sweden.
   [Fletcher, E.; Dynesius, L.; Jarblad, J. L.] Immuneed AB, Uppsala, Sweden.
   [Yu, X.; Cragg, M. S.] Univ Southampton, Sch Canc Sci, Antibody & Vaccine Grp, Ctr Canc Immunol,Fac Med, Southampton, Hants, England.
   [Hammarstrom, C.] Clin Trial Consultants AB, Uppsala, Sweden.
   [Levedahl, K. H.; Hoglund, M.; Mattsson, M.] Uppsala Univ Hosp, Dept Haematol, Uppsala, Sweden.
   [Levedahl, K. H.] Uppsala Univ, Dept Publ Hlth & Caring Sci, Uppsala, Sweden.
   [Ullenhag, G.] Uppsala Univ Hosp, Dept Oncol, Uppsala, Sweden.
RP Mangsbo, SM (通讯作者)，Uppsala Univ, Dept Pharmaceut Biosci, Sci Life Lab, Uppsala, Sweden.
EM sara.mangsbo@farmbio.uu.se
RI Cragg, Mark S/E-5965-2010; Mangsbo, Sara/U-3226-2019
OI Cragg, Mark S/0000-0003-2077-089X; Mangsbo, Sara/0000-0002-1355-2678;
   Eltahir, Mohamed/0000-0003-1999-8870
FU Swedish Society for Medical Research (SSMF) [S15-0065]
FX This work was supported by a young investigator grant to SM from the
   Swedish Society for Medical Research (SSMF) grant nr S15-0065.
CR Ahmed AA, 2016, J STRUCT BIOL, V194, P78, DOI 10.1016/j.jsb.2016.02.001
   ALMASRI NM, 1992, AM J HEMATOL, V40, P259, DOI 10.1002/ajh.2830400404
   Assarsson E, 2014, PLOS ONE, V9, DOI 10.1371/journal.pone.0095192
   Banda NK, 2010, CLIN EXP IMMUNOL, V159, P100, DOI 10.1111/j.1365-2249.2009.04035.x
   Banda NK, 2014, PART FIBRE TOXICOL, V11, DOI 10.1186/s12989-014-0064-2
   Bordron Anne, 2018, Oncotarget, V9, P31590, DOI 10.18632/oncotarget.25657
   Braud VM, 1998, NATURE, V391, P795, DOI 10.1038/35869
   Bruhns P, 2012, BLOOD, V119, P5640, DOI 10.1182/blood-2012-01-380121
   Capuano C, 2017, ONCOIMMUNOLOGY, V6, DOI 10.1080/2162402X.2017.1290037
   Carbone A, 2019, NAT REV DIS PRIMERS, V5, DOI 10.1038/s41572-019-0132-x
   DiLillo DJ, 2015, CELL, V161, P1035, DOI 10.1016/j.cell.2015.04.016
   Eastwood D, 2010, BRIT J PHARMACOL, V161, P512, DOI 10.1111/j.1476-5381.2010.00922.x
   Edwards JCW, 2004, NEW ENGL J MED, V350, P2572, DOI 10.1056/NEJMoa032534
   EMBER JA, 1994, AM J PATHOL, V144, P393
   Finco D, 2014, CYTOKINE, V66, P143, DOI 10.1016/j.cyto.2013.12.009
   Fletcher EAK, 2018, INT IMMUNOPHARMACOL, V54, P1, DOI 10.1016/j.intimp.2017.10.021
   Freeman CL, 2018, BRIT J HAEMATOL, V182, P29, DOI 10.1111/bjh.15232
   Freeman CL, 2015, BLOOD, V126, P2646, DOI 10.1182/blood-2015-09-670802
   Ghielmini M., 2005, ANN ONCOL, V16
   Ginaldi L, 1998, J CLIN PATHOL, V51, P364, DOI 10.1136/jcp.51.5.364
   Grzywacz B, 2007, LEUKEMIA, V21, P356, DOI 10.1038/sj.leu.2404499
   Gustafson E, 2017, CELL TRANSPLANT, V26, P71, DOI 10.3727/096368916X692609
   Hallek M, 2008, BLOOD, V111, P5446, DOI 10.1182/blood-2007-06-093906
   Huhn D, 2001, BLOOD, V98, P1326, DOI 10.1182/blood.V98.5.1326
   Jovanovic D, 2014, WSPOLCZESNA ONKOL, V18, P29, DOI 10.5114/wo.2013.38570
   Lin TS, 2010, PHARMACOGN PERS MED, V3, P51
   Maloney DG, 2002, SEMIN ONCOL, V29, P2, DOI 10.1053/sonc.2002.30156
   Mangsbo SM, 2009, J IMMUNOL, V183, P6724, DOI 10.4049/jimmunol.0902374
   Massena S, 2015, BLOOD, V126, P2016, DOI 10.1182/blood-2015-03-631572
   Merkt W, 2016, ARTHRITIS RES THER, V18, DOI 10.1186/s13075-016-1101-3
   Murthy H, 2019, IMMUNOTARGETS THER, V8, P43, DOI 10.2147/ITT.S202015
   Payne KJ, 2007, IMMUNITY, V26, P674, DOI 10.1016/j.immuni.2007.05.011
   Peerschke EI, 2010, MOL IMMUNOL, V47, P2170, DOI 10.1016/j.molimm.2010.05.009
   REIBMAN J, 1991, P NATL ACAD SCI USA, V88, P6805, DOI 10.1073/pnas.88.15.6805
   Rombouts MD, 2020, ANTICANCER RES, V40, P1201, DOI 10.21873/anticanres.14062
   Sawant KV, 2016, SCI REP-UK, V6, DOI 10.1038/srep33123
   Shay T, 2013, P NATL ACAD SCI USA, V110, P2946, DOI 10.1073/pnas.1222738110
   Stebbings R, 2013, J IMMUNOTOXICOL, V10, P75, DOI 10.3109/1547691X.2012.711783
   van der Kolk LE, 2001, BRIT J HAEMATOL, V115, P807, DOI 10.1046/j.1365-2141.2001.03166.x
   van Imhoff GW, 2017, J CLIN ONCOL, V35, P544, DOI 10.1200/JCO.2016.69.0198
   VanDerMeid KR, 2018, CANCER IMMUNOL RES, V6, P1150, DOI 10.1158/2326-6066.CIR-18-0319
   Vessillier S, 2015, J IMMUNOL METHODS, V424, P43, DOI 10.1016/j.jim.2015.04.020
   Vieira SM, 2009, BRIT J PHARMACOL, V158, P779, DOI 10.1111/j.1476-5381.2009.00367.x
   Wagner C, 2008, MOL IMMUNOL, V45, P1761, DOI 10.1016/j.molimm.2007.09.033
   Walker MR, 2011, INT IMMUNOPHARMACOL, V11, P1697, DOI 10.1016/j.intimp.2011.06.001
   Wang LY, 2010, CLIN IMMUNOL, V137, P157, DOI 10.1016/j.clim.2010.05.012
   Wang SY, 2009, BLOOD, V114, P5322, DOI 10.1182/blood-2009-01-200469
   Weiner GJ, 2010, SEMIN HEMATOL, V47, P115, DOI 10.1053/j.seminhematol.2010.01.011
   Wislez M, 2003, CANCER RES, V63, P1405
   Yildizhan E., 2018, J ONCOL SCI, V4
NR 50
TC 1
Z9 1
U1 0
U2 0
PU ELSEVIER
PI AMSTERDAM
PA RADARWEG 29, 1043 NX AMSTERDAM, NETHERLANDS
SN 1567-5769
EI 1878-1705
J9 INT IMMUNOPHARMACOL
JI Int. Immunopharmacol.
PD JAN
PY 2021
VL 90
AR 107226
DI 10.1016/j.intimp.2020.107226
PG 13
WC Immunology; Pharmacology & Pharmacy
WE Science Citation Index Expanded (SCI-EXPANDED)
SC Immunology; Pharmacology & Pharmacy
GA PY2IN
UT WOS:000611872600008
PM 33316742
OA hybrid, Green Published
DA 2022-05-19
ER

PT J
AU Elshiaty, M
   Schindler, H
   Christopoulos, P
AF Elshiaty, Mariam
   Schindler, Hannah
   Christopoulos, Petros
TI Principles and Current Clinical Landscape of Multispecific Antibodies
   against Cancer
SO INTERNATIONAL JOURNAL OF MOLECULAR SCIENCES
LA English
DT Review
DE bispecific antibodies; multispecific antibodies; monoclonal antibodies;
   therapeutic antibodies; antibody engineering
ID T-CELL ENGAGER; BISPECIFIC ANTI-CD30/CD16A ANTIBODY; HALF-LIFE; PHASE-I;
   DOSE-ESCALATION; OPEN-LABEL; MULTIPLE-MYELOMA; ANTIGEN-BINDING;
   MONOCLONAL-ANTIBODIES; INHIBITORY-ACTIVITY
AB Building upon the resounding therapeutic success of monoclonal antibodies, and supported by accelerating progress in engineering methods, the field of multispecific therapeutic antibodies is growing rapidly. Over 140 different molecules are currently in clinical testing, with excellent results in recent phase 1-3 clinical trials for several of them. Multivalent bispecific IgG-modified formats predominate today, with a clear tendency for more target antigens and further increased valency in newer constructs. The strategies to augment anticancer efficacy are currently equally divided between disruption of multiple surface antigens, and additional redirection of cytotoxic T or NK lymphocytes against the tumor. Both effects complement other modern modalities, such as tyrosine kinase inhibitors and adoptive cell therapies, with which multispecifics are increasingly applied in combination or merged, for example, in the form of antibody producing CAR-T cells and oncolytics. While mainly focused on B-cell malignancies early on, the contemporary multispecific antibody sector accommodates twice as many trials against solid compared to hematologic cancers. An exciting emerging prospect is the targeting of intracellular neoantigens using T-cell receptor (TCR) fusion proteins or TCR-mimic antibody fragments. Considering the fact that introduction of PD-(L)1 inhibitors only a few years ago has already facilitated 5-year survival rates of 30-50% for per se highly lethal neoplasms, such as metastatic melanoma and non-small-cell lung carcinoma, the upcoming enforcement of current treatments with "next-generation" immunotherapeutics, offers a justified hope for the cure of some advanced cancers in the near future.
C1 [Elshiaty, Mariam; Schindler, Hannah; Christopoulos, Petros] Univ Heidelberg Hosp, Thoraxklin, D-69126 Heidelberg, Germany.
   [Elshiaty, Mariam; Schindler, Hannah; Christopoulos, Petros] Univ Heidelberg Hosp, Natl Ctr Tumor Dis NCT, D-69126 Heidelberg, Germany.
   [Elshiaty, Mariam; Schindler, Hannah; Christopoulos, Petros] Translat Lung Canc Ctr Heidelberg, D-69126 Heidelberg, Germany.
   [Elshiaty, Mariam; Schindler, Hannah; Christopoulos, Petros] German Ctr Lung Res DZL, D-69126 Heidelberg, Germany.
RP Christopoulos, P (通讯作者)，Univ Heidelberg Hosp, Thoraxklin, D-69126 Heidelberg, Germany.; Christopoulos, P (通讯作者)，Univ Heidelberg Hosp, Natl Ctr Tumor Dis NCT, D-69126 Heidelberg, Germany.; Christopoulos, P (通讯作者)，Translat Lung Canc Ctr Heidelberg, D-69126 Heidelberg, Germany.; Christopoulos, P (通讯作者)，German Ctr Lung Res DZL, D-69126 Heidelberg, Germany.
EM mariam.elshiaty@med.uni-heidelberg.de;
   hannahlena.schindler@med.uni-heidelberg.de;
   petros.christopoulos@med.uni-heidelberg.de
OI Christopoulos, Petros/0000-0002-7966-8980
FU German Center for Lung Research (DZL)
FX This work was funded by the German Center for Lung Research (DZL). The
   funders had no role in the design of the work; in the collection,
   analyses, or interpretation of data; in the writing of the manuscript,
   or in the decision to publish.
CR Ahmad ZA, 2012, CLIN DEV IMMUNOL, DOI 10.1155/2012/980250
   Aptevo Therapeutics Inc, NTR
   Arora S, 2017, METHODS, V116, P84, DOI 10.1016/j.ymeth.2016.12.010
   Arvedson TL, 2017, CANCER RES, V77, DOI 10.1158/1538-7445.AM2017-55
   Atwell S, 1997, J MOL BIOL, V270, P26, DOI 10.1006/jmbi.1997.1116
   Austin R., 2021, AACR ANN M
   Bacac M, 2018, CLIN CANCER RES, V24, P4785, DOI 10.1158/1078-0432.CCR-18-0455
   Banaszek A, 2019, NAT COMMUN, V10, DOI 10.1038/s41467-019-13196-0
   Bannerji R, 2020, BLOOD, V136, DOI 10.1182/blood-2020-136659
   Bannerji R, 2019, BLOOD, V134, DOI 10.1182/blood-2019-122451
   Barlabe P, 2020, CANCER GENE THER, V27, P383, DOI 10.1038/s41417-019-0110-1
   Bartlett NL, 2020, BLOOD, V136, P2401, DOI 10.1182/blood.2019004701
   Beckmann R., 2014, Patent Application, Patent No. [14/122,758, 14122758]
   Bendell JC, 2020, ONCOLOGIST, V25, pE451, DOI 10.1634/theoncologist.2019-0291
   Berdeja JG, 2020, J CLIN ONCOL, V38
   Berezhnoy A, 2020, CELL REP MED, V1, DOI 10.1016/j.xcrm.2020.100163
   Bertschinger M., 2013, BMC P, V7, DOI DOI 10.1186/1753-6561-7-S6-O9
   Bever CS, 2016, ANAL BIOANAL CHEM, V408, P5985, DOI 10.1007/s00216-016-9585-x
   BIRD RE, 1988, SCIENCE, V242, P423, DOI 10.1126/science.3140379
   Bodet-Milin C, 2015, FRONT MED, V2, DOI 10.3389/fmed.2015.00084
   BORK P, 1994, J MOL BIOL, V242, P309, DOI 10.1006/jmbi.1994.1582
   Bostrom J, 2009, SCIENCE, V323, P1610, DOI 10.1126/science.1165480
   Brahmer JR, 2020, ANN ONCOL, V31, pS1181, DOI 10.1016/j.annonc.2020.08.2284
   Braun T, 2016, P NATL ACAD SCI USA, V113, P10352, DOI 10.1073/pnas.1607756113
   Brunker P, 2016, MOL CANCER THER, V15, P946, DOI 10.1158/1535-7163.MCT-15-0647
   Budde LE, 2018, BLOOD, V132, DOI 10.1182/blood-2018-99-118344
   Buelow B, 2019, BLOOD, V134, DOI 10.1182/blood-2019-123220
   Casali P, 1996, CURR TOP MICROBIOL, V210, P167
   Cheadle EJ, 2014, IMMUNOL REV, V257, P91, DOI 10.1111/imr.12126
   Chelius D, 2010, MABS-AUSTIN, V2, P309, DOI 10.4161/mabs.2.3.11791
   Cho BC, 2020, ANN ONCOL, V31, pS813, DOI 10.1016/j.annonc.2020.08.1572
   Choi BD, 2019, NAT BIOTECHNOL, V37, P1049, DOI 10.1038/s41587-019-0192-1
   Chon JH, 2011, NEW BIOTECHNOL, V28, P458, DOI 10.1016/j.nbt.2011.03.015
   Christopoulos P, 2008, LEUKEMIA, V22, P1952, DOI 10.1038/leu.2008.82
   Christopoulos P, 2013, BONE MARROW TRANSPL, V48, P901, DOI 10.1038/bmt.2012.267
   Christopoulos P, 2018, LUNG CANCER, V119, P48, DOI 10.1016/j.lungcan.2018.03.002
   Christopoulos P, 2016, CRIT REV IMMUNOL, V36, P315, DOI 10.1615/CritRevImmunol.2017018916
   Christopoulos P, 2015, J IMMUNOL, V194, P3045, DOI 10.4049/jimmunol.1402805
   Christopoulos P, 2012, BIOL BLOOD MARROW TR, V18, P1430, DOI 10.1016/j.bbmt.2012.02.016
   Christopoulos P, 2011, BLOOD, V117, P3836, DOI 10.1182/blood-2010-07-299321
   Clarke S, 2019, J CLIN ONCOL, V37, DOI 10.1200/JCO.2019.37.7_suppl.324
   Correnti CE, 2018, LEUKEMIA, V32, P1239, DOI 10.1038/s41375-018-0014-3
   Costa LJ, 2019, BLOOD, V134, DOI 10.1182/blood-2019-122895
   Dao T, 2015, NAT BIOTECHNOL, V33, P1079, DOI 10.1038/nbt.3349
   Davis JH, 2010, PROTEIN ENG DES SEL, V23, P195, DOI 10.1093/protein/gzp094
   de Goeij BECG, 2016, MOL CANCER THER, V15, P2688, DOI 10.1158/1535-7163.MCT-16-0364
   de Souza Jorge Estefano Santana, 2012, Cancer Immun, V12, P15
   Demarest SJ, 2008, CURR OPIN DRUG DISC, V11, P675
   Deonarain MP, 2018, ANTIBODIES, V7, DOI 10.3390/antib7020016
   Ding L, 2015, THERANOSTICS, V5, P378, DOI 10.7150/thno.10084
   Douglass J, 2021, SCI IMMUNOL, V6, DOI 10.1126/sciimmunol.abd5515
   Durm G, 2020, J IMMUNOTHER CANCER, V8, pA254, DOI 10.1136/jitc-2020-SITC2020.0417
   Einsele H, 2019, BONE MARROW TRANSPL, V54, P721, DOI 10.1038/s41409-019-0596-z
   Ellis JM, 2000, HUM IMMUNOL, V61, P334, DOI 10.1016/S0198-8859(99)00155-X
   Engelberts PJ, 2020, EBIOMEDICINE, V52, DOI 10.1016/j.ebiom.2019.102625
   Everett KL, 2019, METHODS, V154, P60, DOI 10.1016/j.ymeth.2018.09.003
   Feldmann A, 2012, J IMMUNOL, V189, P3249, DOI 10.4049/jimmunol.1200341
   Felices M, 2020, CANCER IMMUNOL RES, V8, P1139, DOI 10.1158/2326-6066.CIR-19-0837
   Felices M, 2016, METHODS MOL BIOL, V1441, P333, DOI 10.1007/978-1-4939-3684-7_28
   Fenn S, 2013, PLOS ONE, V8, DOI 10.1371/journal.pone.0061953
   Fischer N, 2015, NAT COMMUN, V6, DOI 10.1038/ncomms7113
   FLEISCHMAN JB, 1963, BIOCHEM J, V88, P220, DOI 10.1042/bj0880220
   Frampas E, 2013, FRONT ONCOL, V3, DOI 10.3389/fonc.2013.00159
   Frejd FY, 2017, EXP MOL MED, V49, DOI 10.1038/emm.2017.35
   Fury MG, 2008, CANCER IMMUNOL IMMUN, V57, P155, DOI 10.1007/s00262-007-0357-5
   Gaissmaier L, 2021, RESPIRATION, V99, P903, DOI 10.1159/000510385
   Gaissmaier L, 2020, CELLS-BASEL, V9, DOI 10.3390/cells9092095
   Garfall AL, 2020, BLOOD, V136, DOI 10.1182/blood-2020-138831
   Garralda E, 2020, J IMMUNOTHER CANCER, V8, pA250, DOI 10.1136/jitc-2020-SITC2020.0412
   Gauthier L, 2019, CELL, V177, P1701, DOI 10.1016/j.cell.2019.04.041
   Goebeler ME, 2020, NAT REV CLIN ONCOL, V17, P418, DOI 10.1038/s41571-020-0347-5
   Goebeler ME, 2016, J CLIN ONCOL, V34, P1104, DOI 10.1200/JCO.2014.59.1586
   Gong JF, 2020, J IMMUNOTHER CANCER, V8, pA207, DOI 10.1136/jitc-2020-SITC2020.0339
   Gong SY, 2017, MABS-AUSTIN, V9, P1118, DOI 10.1080/19420862.2017.1345401
   Grosse-Hovest L, 2003, EUR J IMMUNOL, V33, P1334, DOI 10.1002/eji.200323322
   Gunasekaran K, 2010, J BIOL CHEM, V285, P19637, DOI 10.1074/jbc.M110.117382
   Hamblett KJ, 2018, CANCER RES, V78, DOI 10.1158/1538-7445.AM2018-3914
   Harmsen MM, 2007, APPL MICROBIOL BIOT, V77, P13, DOI 10.1007/s00253-007-1142-2
   Heidelberger M, 1938, J AM CHEM SOC, V60, P242, DOI 10.1021/ja01269a006
   Heiss MM, 2010, INT J CANCER, V127, P2209, DOI 10.1002/ijc.25423
   Hernandez-Hoyos G, 2016, MOL CANCER THER, V15, P2155, DOI 10.1158/1535-7163.MCT-15-0242
   Herrmann M, 2018, BLOOD, V132, P2484, DOI 10.1182/blood-2018-05-849802
   Hu S, 2015, CANCER RES, V75, P159, DOI 10.1158/0008-5472.CAN-14-1670
   Hutchings M, 2021, J CLIN ONCOL, V39, P1959, DOI 10.1200/JCO.20.03175
   Hutchings M, 2020, BLOOD, V136, DOI 10.1182/blood-2020-133820
   Inhibrx, INBRX 105 INH IMPR C
   Ishihara M, 2020, BMC CANCER, V20, DOI 10.1186/s12885-020-07098-4
   Jacobson C, 2020, BLOOD, V136, DOI 10.1182/blood-2020-136834
   Jen EY, 2019, CLIN CANCER RES, V25, P473, DOI 10.1158/1078-0432.CCR-18-2337
   Ji J, 2020, CANCER RES, V80, DOI [10.1158/1538-7445.AM2020-CT120, DOI 10.1158/1538-7445.AM2020-CT120]
   Jimeno A, 2019, INVEST NEW DRUG, V37, P461, DOI 10.1007/s10637-018-0665-y
   Kang TH, 2019, EXP MOL MED, V51, DOI 10.1038/s12276-019-0345-9
   Kantarjian H, 2017, NEW ENGL J MED, V376, P836, DOI 10.1056/NEJMoa1609783
   Karacay H, 2000, BIOCONJUGATE CHEM, V11, P842, DOI 10.1021/bc0000379
   Kelley B, 2009, MABS-AUSTIN, V1, P443, DOI 10.4161/mabs.1.5.9448
   Kellner C, 2014, METHODS, V65, P105, DOI 10.1016/j.ymeth.2013.06.036
   Kipriyanov SM, 1999, J MOL BIOL, V293, P41, DOI 10.1006/jmbi.1999.3156
   Klein C, 2019, METHODS, V154, P21, DOI 10.1016/j.ymeth.2018.11.008
   Klein C, 2016, MABS-AUSTIN, V8, P1010, DOI 10.1080/19420862.2016.1197457
   Kobold S, 2018, FRONT ONCOL, V8, DOI 10.3389/fonc.2018.00285
   KOHLER G, 1975, NATURE, V256, P495, DOI 10.1038/256495a0
   Kolfschoten MV, 2007, SCIENCE, V317, P1554, DOI 10.1126/science.1144603
   Kontermann RE, 2011, CURR OPIN BIOTECH, V22, P868, DOI 10.1016/j.copbio.2011.06.012
   Kontermann RE, 2009, BIODRUGS, V23, P93, DOI 10.2165/00063030-200923020-00003
   Kotanides H, 2020, CANCER IMMUNOL RES, V8, P1300, DOI 10.1158/2326-6066.CIR-20-0304
   Kraman M, 2020, CLIN CANCER RES, V26, P3333, DOI 10.1158/1078-0432.CCR-19-3548
   Kuglstatter A, 2017, PROTEIN ENG DES SEL, V30, P649, DOI 10.1093/protein/gzx041
   La Motte-Mohs R., 2017, J IMMUNOTHER CANCER, V5, P87, DOI [10.1186/s40425-017-0288-4, DOI 10.1186/S40425-017-0288-4]
   Labrijn AF, 2019, NAT REV DRUG DISCOV, V18, P585, DOI 10.1038/s41573-019-0028-1
   Labrijn AF, 2013, P NATL ACAD SCI USA, V110, P5145, DOI 10.1073/pnas.1220145110
   Lan Y, 2018, SCI TRANSL MED, V10, DOI 10.1126/scitranslmed.aan5488
   Larkin J, 2019, NEW ENGL J MED, V381, P1535, DOI 10.1056/NEJMoa1910836
   Lesokhin AM, 2020, BLOOD, V136, DOI 10.1182/blood-2020-133355
   Li H., 2021, AACR ANN M
   Li JQ, 2020, BIOMED RES INT, V2020, DOI 10.1155/2020/8828579
   Li YC, 2018, MOL CANCER THER, V17, P1039, DOI 10.1158/1535-7163.MCT-17-0800
   Li Z, 2016, MABS-AUSTIN, V8, P113, DOI 10.1080/19420862.2015.1111497
   Liddy N, 2012, NAT MED, V18, P980, DOI 10.1038/nm.2764
   LINDHOFER H, 1995, J IMMUNOL, V155, P219
   Linehan AS, 2021, BREAST CANCER-TARGET, V13, P151, DOI 10.2147/BCTT.S245024
   Liu L, 2016, CANCER RES, V76, DOI 10.1158/1538-7445.AM2016-873
   Liu LQ, 2017, CLIN CANCER RES, V23, P1506, DOI 10.1158/1078-0432.CCR-16-0666
   Liu R, 2012, CANCER BIOL THER, V13, P123, DOI 10.4161/cbt.13.3.18696
   Lofblom J, 2010, FEBS LETT, V584, P2670, DOI 10.1016/j.febslet.2010.04.014
   Lorenczewski G, 2017, BLOOD, V130
   Luke JJ, 2020, J CLIN ONCOL, V38
   Lussana F, 2021, J CLIN ONCOL, V39, P444, DOI 10.1200/JCO.20.01564
   MacDiarmid JA, 2007, CANCER CELL, V11, P431, DOI 10.1016/j.ccr.2007.03.012
   Malik H, 2018, BLOOD, V132, DOI 10.1182/blood-2018-99-118913
   MARGULIES DH, 1976, CELL, V8, P405, DOI 10.1016/0092-8674(76)90153-7
   Masonic Cancer Center University of Minnesota, NTR
   Masternak K, 2017, CANCER IMMUNOL RES, V5, DOI 10.1158/2326-6074.TUMIMM16-B37
   Merchant AM, 1998, NAT BIOTECHNOL, V16, P677, DOI 10.1038/nbt0798-677
   Merck KGaA, MERCK KGAA DARMST GE
   Merck KGaA, M1231 M1231 POT 1 CL
   Meric-Bernstam F, 2021, J CLIN ONCOL, V39, DOI 10.1200/JCO.2021.39.3_suppl.299
   Meric-Bernstam F, 2021, J CLIN ONCOL, V39, DOI 10.1200/JCO.2021.39.3_suppl.164
   MILSTEIN C, 1983, NATURE, V305, P537, DOI 10.1038/305537a0
   Moek KL, 2018, AM J PATHOL, V188, P1973, DOI 10.1016/j.ajpath.2018.05.014
   Molina JC, 2021, BLOOD ADV, V5, P602, DOI 10.1182/bloodadvances.2020003554
   Molloy M., 2021, AACR ANN M
   Moore GL, 2019, METHODS, V154, P38, DOI 10.1016/j.ymeth.2018.10.006
   Moore GL, 2011, MABS-AUSTIN, V3, P546, DOI 10.4161/mabs.3.6.18123
   Moore PA, 2018, MOL CANCER THER, V17, P1761, DOI 10.1158/1535-7163.MCT-17-1086
   Moore PA, 2011, BLOOD, V117, P4542, DOI 10.1182/blood-2010-09-306449
   Moores SL, 2016, CANCER RES, V76, P3942, DOI 10.1158/0008-5472.CAN-15-2833
   Muik A, 2020, J IMMUNOTHER CANCER, V8, pA338, DOI 10.1136/jitc-2020-SITC2020.0561
   Mullard A, 2020, NAT REV DRUG DISCOV, V19, P657, DOI 10.1038/d41573-020-00164-3
   Nair-Gupta P, 2020, CANCER RES, V80, DOI 10.1158/1538-7445.AM2020-5662
   Nair-Gupta P, 2020, BLOOD ADV, V4, P906, DOI 10.1182/bloodadvances.2019001188
   Neovii Biotech, NTR
   Nielsen U., 2009, CANCER RES, DOI [10.1158/0008-5472.SABCS-4166, DOI 10.1158/0008-5472.SABCS-4166]
   NISONOFF A, 1960, SCIENCE, V132, P1770, DOI 10.1126/science.132.3441.1770
   NISONOFF A, 1961, ARCH BIOCHEM BIOPHYS, V93, P460, DOI 10.1016/0003-9861(61)90296-X
   Nolan-Stevaux O, 2020, CANCER RES, V80, DOI 10.1158/1538-7445.AM2020-DDT02-03
   NORMAN DJ, 1995, THER DRUG MONIT, V17, P615, DOI 10.1097/00007691-199512000-00012
   Oilier R, 2019, MABS-AUSTIN, V11, P1464, DOI 10.1080/19420862.2019.1660564
   Olszewski A., 2020, P 62 ASH ANN M EXP S
   Oostindie SC, 2020, BLOOD CANCER J, V10, DOI 10.1038/s41408-020-0292-7
   Oreste U, 2021, BIOLOGY-BASEL, V10, DOI 10.3390/biology10020140
   Parray HA, 2020, INT IMMUNOPHARMACOL, V85, DOI 10.1016/j.intimp.2020.106639
   Patnaik A, 2018, CANCER CHEMOTH PHARM, V82, P407, DOI 10.1007/s00280-018-3623-7
   Paz-Ares L, 2020, J THORAC ONCOL, V15, P1210, DOI 10.1016/j.jtho.2020.03.003
   Peddi PF, 2013, FUTURE ONCOL, V9, P319, DOI [10.2217/FON.13.7, 10.2217/fon.13.7]
   Pekar L, 2020, MABS-AUSTIN, V12, DOI 10.1080/19420862.2020.1812210
   Piperno-Neumann S., 2021, AACR ANN M
   PORTER RR, 1959, BIOCHEM J, V73, P119, DOI 10.1042/bj0730119
   Pyzik M, 2019, FRONT IMMUNOL, V10, DOI 10.3389/fimmu.2019.01540
   Rabia LA, 2018, BIOCHEM ENG J, V137, P365, DOI 10.1016/j.bej.2018.06.003
   Ravandi F, 2020, J CLIN ONCOL, V38, P7508, DOI 10.1200/JCO.2020.38.15_suppl.7508
   Ravi R, 2018, NAT COMMUN, V9, DOI 10.1038/s41467-017-02696-6
   Ridgway JBB, 1996, PROTEIN ENG, V9, P617, DOI 10.1093/protein/9.7.617
   Rodriguez C, 2020, BLOOD, V136, DOI 10.1182/blood-2020-139893
   Rossi EA, 2006, P NATL ACAD SCI USA, V103, P6841, DOI 10.1073/pnas.0600982103
   Rossi EA, 2009, BLOOD, V113, P6161, DOI 10.1182/blood-2008-10-187138
   Rothe A, 2015, BLOOD, V125, P4024, DOI 10.1182/blood-2014-12-614636
   Ruf P, 2001, BLOOD, V98, P2526, DOI 10.1182/blood.V98.8.2526
   Sabari JK, 2021, J THORAC ONCOL, V16, pS108, DOI 10.1016/j.jtho.2021.01.284
   Safdari Y, 2013, BIOTECHNOL GENET ENG, V29, P175, DOI 10.1080/02648725.2013.801235
   Sagnella SM, 2018, MOL CANCER THER, V17, P1012, DOI 10.1158/1535-7163.MCT-17-0738
   Sarha D, 2018, BLOOD ADV, V2, P1459, DOI 10.1182/bloodadvances.2017012369
   Sasse S, 2020, BLOOD, V136, DOI 10.1182/blood-2020-141250
   Schaefer G, 2011, CANCER CELL, V20, P472, DOI 10.1016/j.ccr.2011.09.003
   Schroeder HW, 2010, J ALLERGY CLIN IMMUN, V125, pS41, DOI 10.1016/j.jaci.2009.09.046
   Scott Andrew M, 2012, Cancer Immun, V12, P14
   Scott LJ, 2017, DRUGS, V77, P435, DOI 10.1007/s40265-017-0705-5
   Sedykh SE, 2016, MOL BIOSYST, V12, P3186, DOI 10.1039/c6mb00479b
   Sharkey B, 2017, MABS-AUSTIN, V9, P257, DOI 10.1080/19420862.2016.1267090
   Sharkey RM, 2003, CANCER RES, V63, P354
   Sharma M, 2020, ANN ONCOL, V31, pS704, DOI 10.1016/j.annonc.2020.08.1140
   SILVERTON EW, 1977, P NATL ACAD SCI USA, V74, P5140, DOI 10.1073/pnas.74.11.5140
   Souriau C, 2003, EXPERT OPIN BIOL TH, V3, P305, DOI 10.1517/eobt.3.2.305.21159
   Spiess C, 2015, MOL IMMUNOL, V67, P95, DOI 10.1016/j.molimm.2015.01.003
   Spiess C, 2013, NAT BIOTECHNOL, V31, P753, DOI 10.1038/nbt.2621
   Strop P, 2012, J MOL BIOL, V420, P204, DOI 10.1016/j.jmb.2012.04.020
   Stumpp MT, 2020, BIODRUGS, V34, P423, DOI 10.1007/s40259-020-00429-8
   Subklewe M, 2021, BLOOD ADV, V5, P607, DOI 10.1182/bloodadvances.2020001792
   Subklewe M, 2019, BLOOD, V134, DOI 10.1182/blood-2019-127977
   SURESH MR, 1986, P NATL ACAD SCI USA, V83, P7989, DOI 10.1073/pnas.83.20.7989
   Technische Universitat Munchen, NTR
   Thakur A, 2016, EXPERT OPIN BIOL TH, V16, P675, DOI 10.1517/14712598.2016.1150996
   Tilson MD, 2000, CURR MED RES OPIN, V16, P88, DOI 10.1185/0300799009117009
   Topp MS, 2020, J CLIN ONCOL, V38, P775, DOI 10.1200/JCO.19.02657
   Uhlen M, 2015, SCIENCE, V347, DOI 10.1126/science.1260419
   Usmani SZ, 2020, J CLIN ONCOL, V38, DOI 10.1200/JCO.2020.38.15_suppl.100
   Uy GL, 2021, BLOOD, V137, P751, DOI 10.1182/blood.2020007732
   Vallera DA, 2020, CANCERS, V12, DOI 10.3390/cancers12092659
   Vallera DA, 2016, CLIN CANCER RES, V22, P3440, DOI 10.1158/1078-0432.CCR-15-2710
   Vallera DA, 2009, LEUKEMIA RES, V33, P1233, DOI 10.1016/j.leukres.2009.02.006
   van der Linden RHJ, 1999, BBA-PROTEIN STRUCT M, V1431, P37, DOI 10.1016/S0167-4838(99)00030-8
   van Witteloostuijn SB, 2016, CHEMMEDCHEM, V11, P2474, DOI 10.1002/cmdc.201600374
   van Zandwijk N, 2017, LANCET ONCOL, V18, P1386, DOI 10.1016/S1470-2045(17)30621-6
   Vidarsson G, 2014, FRONT IMMUNOL, V5, DOI 10.3389/fimmu.2014.00520
   Von Kreudenstein TS, 2013, MABS-AUSTIN, V5, P646, DOI 10.4161/mabs.25632
   Wang Q, 2019, ANTIBODIES, V8, DOI 10.3390/antib8030043
   Wang Y, 2021, CANCER IMMUNOL IMMUN, V70, P365, DOI 10.1007/s00262-020-02679-5
   Weiner GJ, 2010, SEMIN HEMATOL, V47, P115, DOI 10.1053/j.seminhematol.2010.01.011
   Whittle JR, 2015, J CLIN NEUROSCI, V22, P1889, DOI 10.1016/j.jocn.2015.06.005
   Witkowska M, 2018, EXPERT OPIN INV DRUG, V27, P171, DOI 10.1080/13543784.2018.1427730
   Wood Laura, GLOBAL BISPECIFIC AN
   Wu CB, 2007, NAT BIOTECHNOL, V25, P1290, DOI 10.1038/nbt1345
   Wu JJ, 2015, J HEMATOL ONCOL, V8, DOI 10.1186/s13045-015-0188-3
   Wu L, 2020, NAT CANCER, V1, P86, DOI 10.1038/s43018-019-0004-z
   Xu H, 2015, CANCER IMMUNOL RES, V3, P266, DOI 10.1158/2326-6066.CIR-14-0230-T
   Yap T, 2020, J IMMUNOTHER CANCER, V8, pA240, DOI 10.1136/jitc-2020-SITC2020.0395
   Yen W.-C., 2015, MOL CANCER THER, V14, pC164, DOI [10.1158/1535-7163.TARG-15-C164, DOI 10.1158/1535-7163.TARG-15-C164]
   Yu JF, 2020, J HEMATOL ONCOL, V13, DOI 10.1186/s13045-020-00876-4
   Yun J, 2020, CANCER DISCOV, V10, P1194, DOI 10.1158/2159-8290.CD-20-0116
   Zahavi D, 2020, ANTIBODIES, V9, DOI 10.3390/antib9030034
   Zhang Jing, 2020, Antib Ther, V3, P126, DOI 10.1093/abt/tbaa011
   Zhang SP, 2012, AM J PATHOL, V181, P1903, DOI 10.1016/j.ajpath.2012.08.024
NR 231
TC 3
Z9 3
U1 6
U2 9
PU MDPI
PI BASEL
PA ST ALBAN-ANLAGE 66, CH-4052 BASEL, SWITZERLAND
EI 1422-0067
J9 INT J MOL SCI
JI Int. J. Mol. Sci.
PD JUN
PY 2021
VL 22
IS 11
AR 5632
DI 10.3390/ijms22115632
PG 28
WC Biochemistry & Molecular Biology; Chemistry, Multidisciplinary
WE Science Citation Index Expanded (SCI-EXPANDED)
SC Biochemistry & Molecular Biology; Chemistry
GA SQ1OL
UT WOS:000660129100001
PM 34073188
OA Green Published, gold
DA 2022-05-19
ER

PT J
AU Caratelli, S
   Arriga, R
   Sconocchia, T
   Ottaviani, A
   Lanzilli, G
   Pastore, D
   Cenciarelli, C
   Venditti, A
   Del Principe, MI
   Lauro, D
   Landoni, E
   Du, HW
   Savoldo, B
   Ferrone, S
   Dotti, G
   Sconocchia, G
AF Caratelli, Sara
   Arriga, Roberto
   Sconocchia, Tommaso
   Ottaviani, Alessio
   Lanzilli, Giulia
   Pastore, Donatella
   Cenciarelli, Carlo
   Venditti, Adriano
   Del Principe, Maria Ilaria
   Lauro, Davide
   Landoni, Elisa
   Du, Hongwei
   Savoldo, Barbara
   Ferrone, Soldano
   Dotti, Gianpietro
   Sconocchia, Giuseppe
TI In vitro elimination of epidermal growth factor receptor-overexpressing
   cancer cells by CD32A-chimeric receptor T cells in combination with
   cetuximab or panitumumab
SO INTERNATIONAL JOURNAL OF CANCER
LA English
DT Article
DE CAR T cells; panitumumab; cetuximab; EGFR; breast cancer
ID FC-GAMMA RECEPTORS; MEDIATED-CYTOTOXICITY; COLON; CARCINOMA; APOPTOSIS;
   LIGATION; IMMUNITY; FAMILY; CD44
AB Cetuximab and panitumumab bind the human epidermal growth factor receptor (EGFR). Although the chimeric cetuximab (IgG1) triggers antibody-dependent-cellular-cytotoxicity (ADCC) of EGFR positive target cells, panitumumab (a human IgG2) does not. The inability of panitumumab to trigger ADCC reflects the poor binding affinity of human IgG2 Fc for the Fc gamma RIII (CD16) on natural killer (NK) cells. However, both human IgG1 and IgG2 bind the Fc gamma RII (CD32A) to a similar extent. Our study compares the ability of T cells, engineered with a novel low-affinity CD32A(131R)-chimeric receptor (CR), and those engineered with the low-affinity CD16(158F)-CR T cells, in eliminating EGFR positive epithelial cancer cells (ECCs) in combination with cetuximab or panitumumab. After T-cell transduction, the percentage of CD32A(131R)-CR T cells was 74 +/- 10%, whereas the percentage of CD16(158F)-CR T cells was 46 +/- 15%. Only CD32A(131R)-CR T cells bound panitumumab. CD32A(131R)-CR T cells combined with the mAb 8.26 (anti-CD32) and CD16(158F)-CR T cells combined with the mAb 3g8 (anti-CD16) eliminated colorectal carcinoma (CRC), HCT116(Fc gamma R+) cells, in a reverse ADCC assay in vitro. Crosslinking of CD32A(131R)-CR on T cells by cetuximab or panitumumab and CD16(158F)-CR T cells by cetuximab induced elimination of triple negative breast cancer (TNBC) MDA-MB-468 cells, and the secretion of interferon gamma and tumor necrosis factor alpha. Neither cetuximab nor panitumumab induced Fc gamma-CR T antitumor activity against Kirsten rat sarcoma (KRAS)-mutated HCT116, nonsmall-cell-lung-cancer, A549 and TNBC, MDA-MB-231 cells. The ADCC of Fc gamma-CR T cells was associated with the overexpression of EGFR on ECCs. In conclusion, CD32A(131R)-CR T cells are efficiently redirected by cetuximab or panitumumab against breast cancer cells overexpressing EGFR.
C1 [Caratelli, Sara; Ottaviani, Alessio; Lanzilli, Giulia; Cenciarelli, Carlo; Sconocchia, Giuseppe] CNR, Inst Translat Pharmacol, Dept Biomed Sci, Rome, Italy.
   [Arriga, Roberto; Pastore, Donatella; Lauro, Davide] Univ Roma Tor Vergata, Dept Syst Med, Rome, Italy.
   [Sconocchia, Tommaso] Med Univ Graz, Chair Immunol & Pathophysiol, Otto Loewi Res Ctr, Graz, Austria.
   [Venditti, Adriano; Del Principe, Maria Ilaria] Univ Roma Tor Vergata, Dept Biomed & Prevent, Hematol, Rome, Italy.
   [Landoni, Elisa; Du, Hongwei; Savoldo, Barbara; Dotti, Gianpietro] Univ N Carolina, Lineberger Comprehens Canc Ctr, Chapel Hill, NC 27515 USA.
   [Ferrone, Soldano] Harvard Med Sch, Massachusetts Gen Hosp, Dept Surg, Boston, MA 02115 USA.
RP Sconocchia, G (通讯作者)，Natl Res Council CNR, Inst Translat Pharmacol, Dept Biomed Sci, Via Fosso Cavaliere 100, I-00133 Rome, Italy.
EM giuseppe.sconocchia@ift.cnr.it
RI Sconocchia, Tommaso/ABD-3570-2020; CENCIARELLI, CARLO/AAC-1603-2019; Du,
   Hongwei/K-9074-2019; Lauro, Davide/K-4683-2018; Venditti,
   Adriano/E-4139-2015; Sconocchia, Tommaso/ABB-8372-2020; Ottaviani,
   Alessio/K-7240-2018
OI Sconocchia, Tommaso/0000-0001-8735-7958; CENCIARELLI,
   CARLO/0000-0001-7480-4608; Venditti, Adriano/0000-0002-0245-0553;
   Sconocchia, Tommaso/0000-0001-8735-7958; Ottaviani,
   Alessio/0000-0002-4796-3184; , Hongwei/0000-0002-7997-4507
FU NCI NIH HHS [R03 CA239193] Funding Source: Medline
CR ARMSTRONG DK, 1994, CANCER RES, V54, P5280
   Bakema JE, 2014, CURR TOP MICROBIOL, V382, P373, DOI 10.1007/978-3-319-07911-0_17
   Bruhns P, 2009, BLOOD, V113, P3716, DOI 10.1182/blood-2008-09-179754
   Caratelli S, 2017, FRONT IMMUNOL, V8, DOI 10.3389/fimmu.2017.00457
   Clemenceau B, 2006, BLOOD, V107, P4669, DOI 10.1182/blood-2005-09-3775
   Clynes R, 1998, P NATL ACAD SCI USA, V95, P652, DOI 10.1073/pnas.95.2.652
   Correale P, 2010, EUR J CANCER, V46, P1703, DOI 10.1016/j.ejca.2010.03.005
   D'Aloia MM, 2016, CYTOTHERAPY, V18, P278, DOI 10.1016/j.jcyt.2015.10.014
   Derer S, 2012, NEOPLASIA, V14, P190, DOI 10.1593/neo.111636
   Hollestelle A, 2007, MOL CANCER RES, V5, P195, DOI 10.1158/1541-7786.MCR-06-0263
   IMAI K, 1982, JNCI-J NATL CANCER I, V68, P761
   Kudo K, 2014, CANCER RES, V74, P93, DOI 10.1158/0008-5472.CAN-13-1365
   Lande R, 2002, CELL IMMUNOL, V220, P30, DOI 10.1016/S0008-8749(03)00025-X
   Marei HE, 2019, BIOCHEM PHARMACOL, V166, P335, DOI 10.1016/j.bcp.2019.06.002
   Nimmerjahn F, 2006, IMMUNITY, V24, P19, DOI 10.1016/j.immuni.2005.11.010
   Nimmerjahn F, 2008, NAT REV IMMUNOL, V8, P34, DOI 10.1038/nri2206
   Ochi F, 2014, CANCER IMMUNOL RES, V2, P249, DOI 10.1158/2326-6066.CIR-13-0099-T
   Pericle F, 1996, J IMMUNOL, V157, P4657
   Rajput A, 2008, J SURG RES, V147, P276, DOI 10.1016/j.jss.2007.04.021
   Rocha-Lima Caio M, 2007, Cancer Control, V14, P295
   Schneider-Merck T, 2010, J IMMUNOL, V184, P512, DOI 10.4049/jimmunol.0900847
   Sconocchia G, 2005, LEUKEMIA, V19, P69, DOI 10.1038/sj.leu.2403550
   Sconocchia G, 2001, BLOOD, V97, P3621, DOI 10.1182/blood.V97.11.3621
   Sconocchia G, 2009, NEOPLASIA, V11, P662, DOI 10.1593/neo.09296
   SHAW GM, 1978, J CLIN INVEST, V62, P1172, DOI 10.1172/JCI109236
   Stockmeyer B, 2003, J IMMUNOL, V171, P5124, DOI 10.4049/jimmunol.171.10.5124
   Trivedi S, 2016, CLIN CANCER RES, V22, P5229, DOI 10.1158/1078-0432.CCR-15-2971
   Veluchamy JP, 2016, PLOS ONE, V11, DOI 10.1371/journal.pone.0157830
   Xu H, 2005, MOL CANCER THER, V4, P435
NR 29
TC 14
Z9 15
U1 2
U2 29
PU WILEY
PI HOBOKEN
PA 111 RIVER ST, HOBOKEN 07030-5774, NJ USA
SN 0020-7136
EI 1097-0215
J9 INT J CANCER
JI Int. J. Cancer
PD JAN 1
PY 2020
VL 146
IS 1
BP 236
EP 247
DI 10.1002/ijc.32663
PG 12
WC Oncology
WE Science Citation Index Expanded (SCI-EXPANDED)
SC Oncology
GA JL5BX
UT WOS:000495546500025
PM 31479522
OA hybrid, Green Published, Green Accepted
DA 2022-05-19
ER

PT J
AU Cerignoli, F
   Abassi, YA
   Lamarche, BJ
   Guenther, G
   Ana, DS
   Guimet, D
   Zhang, W
   Zhang, J
   Xi, B
AF Cerignoli, Fabio
   Abassi, Yama A.
   Lamarche, Brandon J.
   Guenther, Garret
   Ana, David Santa
   Guimet, Diana
   Zhang, Wen
   Zhang, Jing
   Xi, Biao
TI In vitro immunotherapy potency assays using real-time cell analysis
SO PLOS ONE
LA English
DT Article
ID LABEL-FREE; MEDIATED CYTOTOXICITY; CANCER-IMMUNOTHERAPY; PD-1 BLOCKADE;
   T-CELLS; ANTIBODIES; PD-1/PD-L1; LANDSCAPE; RELEASE
AB A growing understanding of the molecular interactions between immune effector cells and target tumor cells, coupled with refined gene therapy approaches, are giving rise to novel cancer immunotherapeutics with remarkable efficacy in the clinic against both solid and liquid tumors. While immunotherapy holds tremendous promise for treatment of certain cancers, significant challenges remain in the clinical translation to many other types of cancers and also in minimizing adverse effects. Therefore, there is an urgent need for functional potency assays, in vitro and in vivo, that could model the complex interaction of immune cells with tumor cells and can be used to rapidly test the efficacy of different immunotherapy approaches, whether it is small molecule, biologics, cell therapies or combinations thereof. Herein we report the development of an xCELLigence real-time cytolytic in vitro potency assay that uses cellular impedance to continuously monitor the viability of target tumor cells while they are being subjected to different types of treatments. Specialized microtiter plates containing integrated gold microelectrodes enable the number, size, and surface attachment strength of adherent target tumor cells to be selectively monitored within a heterogeneous mixture that includes effector cells, antibodies, small molecules, etc. Through surface-tethering approach, the killing of liquid cancers can also be monitored. Using NK92 effector cells as example, results from RTCA potency assay are very well correlated with end point data from image-based assays as well as flow cytometry. Several effector cells, i.e., PBMC, NK, CAR-T were tested and validated as well as biological molecules such as Bi-specific T cell Engagers (BiTEs) targeting the EpCAM protein expressed on tumor cells and blocking antibodies against the immune checkpoint inhibitor PD-1. Using the specifically designed xCELLigence immunotherapy software, quantitative parameters such as KT50 (the amount of time it takes to kill 50% of the target tumor cells) and % cytolysis are calculated and used for comparing the relative efficacy of different reagents. In summary, our results demonstrate the xCELLigence platform to be well suited for potency assays, providing quantitative assessment with high reproducibility and a greatly simplified work flow.
C1 [Cerignoli, Fabio; Abassi, Yama A.; Lamarche, Brandon J.; Guenther, Garret; Ana, David Santa; Guimet, Diana; Zhang, Wen; Zhang, Jing; Xi, Biao] ACEA Biosci, San Diego, CA 92121 USA.
RP Xi, B (通讯作者)，ACEA Biosci, San Diego, CA 92121 USA.
EM bxi@aceabio.com
FU ACEA Biosciences
FX ACEA Biosciences provided the funding for this study in addition to
   providing the salaries for all authors [FC, YA, BJL, GG, DSA, DG, WZ,
   JZ, BX.]. The specific roles of these authors and contribution to the
   manuscript are articulated in the 'author contributions' section.
CR Abassi YA, 2004, J IMMUNOL METHODS, V292, P195, DOI 10.1016/j.jim.2004.06.022
   Andrews MC, 2017, J IMMUNOTHER CANCER, V5, DOI 10.1186/s40425-017-0212-y
   Chinai JM, 2015, TRENDS PHARMACOL SCI, V36, P587, DOI 10.1016/j.tips.2015.06.005
   Davenport AJ, 2015, ONCOIMMUNOLOGY, V4, DOI 10.1080/2162402X.2015.1053684
   De Wolf C, 2017, CYTOTHERAPY, V19, P784, DOI 10.1016/j.jcyt.2017.03.076
   Dolan DE, 2014, CANCER CONTROL, V21, P231, DOI 10.1177/107327481402100308
   Dubey P, 2012, THERANOSTICS, V2, P355, DOI 10.7150/thno.3903
   Dyer A, 2017, MOL THER-ONCOLYTICS, V4, P18, DOI 10.1016/j.omto.2016.11.003
   EMA, 2016, GUID POT TEST CELL B
   Everson RG, 2016, NEURO-ONCOLOGY, V18, P368, DOI 10.1093/neuonc/nov153
   Farkona S, 2016, BMC MED, V14, DOI 10.1186/s12916-016-0623-5
   FDA, 2017, GUID IND POT TESTS C
   (FDA) FaDA, 2017, FDA APPR BRINGS 1 GE
   Fu XP, 2010, PLOS ONE, V5, DOI 10.1371/journal.pone.0011867
   Glamann J, 2006, ASSAY DRUG DEV TECHN, V4, P555, DOI 10.1089/adt.2006.4.555
   Gonzalez-Cao M, 2015, LUNG CANCER-TARGETS, V6, P55, DOI 10.2147/LCTT.S55176
   Harshman LC, 2014, CANCER IMMUNOL RES, V2, P1132, DOI 10.1158/2326-6066.CIR-14-0193
   Hegde M, 2016, J CLIN INVEST, V126, P3036, DOI 10.1172/JCI83416
   Hillerdal V, 2016, BMC IMMUNOL, V17, DOI 10.1186/s12865-016-0162-z
   HOLDEN HT, 1977, JNCI-J NATL CANCER I, V58, P611, DOI 10.1093/jnci/58.3.611
   Karimi MA, 2014, PLOS ONE, V9, DOI 10.1371/journal.pone.0089357
   Ke N, 2011, METHODS MOL BIOL, V740, P33, DOI 10.1007/978-1-61779-108-6_6
   Kho D, 2015, BIOSENSORS-BASEL, V5, P199, DOI 10.3390/bios5020199
   Kirschner A, 2016, ONCOTARGET, V7, P56584, DOI 10.18632/oncotarget.10647
   Klinger M, 2016, IMMUNOL REV, V270, P193, DOI 10.1111/imr.12393
   Lamarche B J., 2016, GENETIC ENG BIOTECHN, V36, P18
   Liu G, 2010, J IMMUNOL, V184, P3346, DOI 10.4049/jimmunol.0903789
   Liu XF, 2017, NAT PROTOC, V12, P439, DOI 10.1038/nprot.2016.174
   Mahoney KM, 2015, CLIN THER, V37, P764, DOI 10.1016/j.clinthera.2015.02.018
   Malyguine A, 2007, ADV EXP MED BIOL, V601, P273
   Malyguine Anatoli M, 2012, Cells, V1, P111, DOI 10.3390/cells1020111
   Mandel K, 2013, PLOS ONE, V8, DOI 10.1371/journal.pone.0056591
   Nelson DL, 2001, CURR PROTOC IMMUNOL, V7, P27, DOI [10.1002/0471142735.im0727s08, 10.1002/0471142735.IM0727S08, DOI 10.1002/0471142735.IM0727S08]
   Oberg HH, 2014, CANCER RES, V74, P1349, DOI 10.1158/0008-5472.CAN-13-0675
   Ohaegbulam KC, 2015, TRENDS MOL MED, V21, P24, DOI 10.1016/j.molmed.2014.10.009
   Peper JK, 2014, J IMMUNOL METHODS, V405, P192, DOI 10.1016/j.jim.2014.01.012
   Pham PV, 2014, ONCOTARGETS THER, V7, P1455, DOI 10.2147/OTT.S67057
   Rizvi NA, 2015, SCIENCE, V348, P124, DOI 10.1126/science.aaa1348
   Ruiz C, 2016, PLOS ONE, V11, DOI 10.1371/journal.pone.0160807
   Schlegel P, 2015, BONE MARROW TRANSPL, V50, pS72, DOI 10.1038/bmt.2015.100
   Seidel UJE, 2014, FRONT IMMUNOL, V5, DOI 10.3389/fimmu.2014.00618
   Rocca YS, 2016, FRONT IMMUNOL, V7, DOI 10.3389/fimmu.2016.00413
   Solly K, 2004, ASSAY DRUG DEV TECHN, V2, P363, DOI 10.1089/adt.2004.2.363
   Trivedi A, 2017, CTS-CLIN TRANSL SCI, V10, P147, DOI 10.1111/cts.12459
   Vatsan RS, 2013, J IMMUNOTHER CANCER, V1, DOI 10.1186/2051-1426-1-5
   Wang W., 2014, POTENCY TESTING BIOP
   Watanabe Keisuke G S, 2016, BLOOD, V128
   Zaritskaya L, 2010, EXPERT REV VACCINES, V9, P601, DOI 10.1586/ERV.10.49
   Zhang JH, 1999, J BIOMOL SCREEN, V4, P67, DOI 10.1177/108705719900400206
   Zhu J, 2006, J IMMUNOL METHODS, V309, P25, DOI 10.1016/j.jim.2005.10.018
NR 50
TC 46
Z9 46
U1 2
U2 8
PU PUBLIC LIBRARY SCIENCE
PI SAN FRANCISCO
PA 1160 BATTERY STREET, STE 100, SAN FRANCISCO, CA 94111 USA
SN 1932-6203
J9 PLOS ONE
JI PLoS One
PD MAR 2
PY 2018
VL 13
IS 3
AR e0193498
DI 10.1371/journal.pone.0193498
PG 21
WC Multidisciplinary Sciences
WE Science Citation Index Expanded (SCI-EXPANDED)
SC Science & Technology - Other Topics
GA FY0AM
UT WOS:000426472300014
PM 29499048
OA Green Submitted, Green Published, gold
DA 2022-05-19
ER

PT J
AU Vales-Gomez, M
AF Vales-Gomez, Mar
TI The impact of glycosyl-phosphatidyl-inositol anchored MICA alleles on
   novel NKG2D-based therapies
SO FRONTIERS IN IMMUNOLOGY
LA English
DT Article
DE NKG2D; NKG2D-ligands; MICA/B; ULBP; GPI-anchored proteins; immune
   evasion; HCMV; exosomes
ID NKG2D LIGANDS; HUMAN CYTOMEGALOVIRUS; IMMUNE-SYSTEM;
   GLYCOSYLPHOSPHATIDYLINOSITOL; MICA-ASTERISK-008; PROTEINS; EXPRESSION;
   CELLS; HOST
AB NKG2D is an activating receptor present in all human NK cells, CD8+ T cells, and in certain populations of CD4 T cells, and engagement of this receptor with its ligands is a crucial step in the regulation of both innate and specific immune responses [for review, see Ref. (I)]. NKG2D recognizes two families of MHC-related molecules, whose expression is, in general, upregulated when the cells suffer different types of stress including infection and tumorigenesis. In fact, a large variety of primary tumors and tumor-derived cell lines express NKG2D-ligands and, in the last few years, many reports have established correlations between the presence of NKG2D-ligands in cancer patient serum and disease prognosis [for review, see Ref (2)]. The presence of NKG2D-ligands in serum is related to another important feature of these molecules: they can be released to the supernatant by either metalloprotease cleavage or incorporated in nanovesicles (exosomes), depending on their biochemical features [for review, see Ref. (3)]. However, it is still not understood why NKG2D-ligands are, in some instances, secreted while in other cases they remain at the cell surface, and understanding the cellular "decisions" on the pathways followed by these molecules will be of crucial importance in the choice of novel therapies based on NKG2D, such as monoclonal antibodies or NKG2D-CARs [for review, see Ref (4)], since soluble ligands could interfere with these therapies in different manners depending on their biological form. In this sense, detailed study of the differential features of each individual NKG2D-ligand is still needed and investigation of the mechanisms used by different viral gene products to interfere with NKG2D-ligand expression will likely be critical in uncovering these cell biology issues.
C1 CSIC, Dept Immunol & Oncol, Natl Ctr Biotechnol CNB, Madrid, Spain.
RP Vales-Gomez, M (通讯作者)，CSIC, Dept Immunol & Oncol, Natl Ctr Biotechnol CNB, Madrid, Spain.
EM mvales@cnb.csic.es
RI Vales-Gomez, Mar/ABG-7808-2020; Valés-Gómez, Mar/F-5351-2012
OI Vales-Gomez, Mar/0000-0001-7424-3206; Valés-Gómez,
   Mar/0000-0001-7424-3206
FU Spanish Ministry of Economy and Competitivity (MINECO) [SAF2012-32293];
   Regional Government of Madrid [S2010/BMD-2326 INMUNOTHERCAN]
FX The author would like to thank H. T. Reyburn for helpful discussions.
   Work is supported by grants from the Spanish Ministry of Economy and
   Competitivity (MINECO) [SAF2012-32293] and the Regional Government of
   Madrid [grant number S2010/BMD-2326 INMUNOTHERCAN].
CR Ashiru O, 2013, BIOCHEM J, V454, P295, DOI 10.1042/BJ20130194
   Ashiru O, 2010, CANCER RES, V70, P481, DOI 10.1158/0008-5472.CAN-09-1688
   Ashiru O, 2009, J VIROL, V83, P12345, DOI 10.1128/JVI.01175-09
   Chalupny NJ, 2006, BIOCHEM BIOPH RES CO, V346, P175, DOI 10.1016/j.bbrc.2006.05.092
   Chitadze G, 2013, SCAND J IMMUNOL, V78, P120, DOI 10.1111/sji.12072
   Fernandez-Messina L, 2012, FRONT IMMUNOL, V3, DOI 10.3389/fimmu.2012.00299
   Fernandez-Messina L, 2010, J BIOL CHEM, V285, P8543, DOI 10.1074/jbc.M109.045906
   Fielding CA, 2014, PLOS PATHOG, V10, DOI 10.1371/journal.ppat.1004058
   Jasinski-Bergner S, 2014, JNCI-J NATL CANCER I, V106, DOI 10.1093/jnci/dju257
   Kinoshita T, 2014, P JPN ACAD B-PHYS, V90, P130, DOI 10.2183/pjab.90.130
   Kinoshita T, 2013, BBA-MOL CELL RES, V1833, P2473, DOI 10.1016/j.bbamcr.2013.01.027
   Mellergaard M, 2014, J BIOL CHEM, V289, P20078, DOI 10.1074/jbc.M114.573238
   Nausch N, 2008, ONCOGENE, V27, P5944, DOI 10.1038/onc.2008.272
   Raulet DH, 2013, ANNU REV IMMUNOL, V31, P413, DOI 10.1146/annurev-immunol-032712-095951
   Seidel E, 2015, CELL REP, V10, P968, DOI 10.1016/j.celrep.2015.01.029
   Stern-Ginossar N, 2007, SCIENCE, V317, P376, DOI 10.1126/science.1140956
   Sutherland CL, 2001, IMMUNOL REV, V181, P185, DOI 10.1034/j.1600-065X.2001.1810115.x
   Tonnerre P, 2013, J AM SOC NEPHROL, V24, P954, DOI 10.1681/ASN.2012080814
   Vyas M, 2014, TRENDS MOL MED, V20, P72, DOI 10.1016/j.molmed.2013.10.006
   Zou YZ, 2005, J IMMUNOL, V174, P3098, DOI 10.4049/jimmunol.174.5.3098
NR 20
TC 8
Z9 8
U1 0
U2 11
PU FRONTIERS RESEARCH FOUNDATION
PI LAUSANNE
PA PO BOX 110, LAUSANNE, 1015, SWITZERLAND
SN 1664-3224
J9 FRONT IMMUNOL
JI Front. Immunol.
PD APR 27
PY 2015
VL 6
AR 193
DI 10.3389/fimmu.2015.00193
PG 3
WC Immunology
WE Science Citation Index Expanded (SCI-EXPANDED)
SC Immunology
GA CI7IR
UT WOS:000354937100002
PM 25964786
OA Green Published, gold
DA 2022-05-19
ER

PT J
AU Park, JH
   Lee, HK
AF Park, Jang Hyun
   Lee, Heung Kyu
TI Function of gamma delta T cells in tumor immunology and their
   application to cancer therapy
SO EXPERIMENTAL AND MOLECULAR MEDICINE
LA English
DT Review
AB Cancer: T cell subset could boost immunotherapy An under-researched subset of T cells may find application in cancer immunotherapy once their multiple roles are fully understood. Jang Hyun Park and Heung Kyu Lee at the Korea Advanced Institute of Science and Technology, Daejeon, South Korea, have reviewed the current understanding of gamma delta (gamma delta) T cells, which are found in peripheral blood and specific tissues, for example, the skin. They form part of the immune response, but instead of recognizing antigens presented by MHC molecule as do other T cells, they respond to markers of cellular stress during events such as tumorigenesis. Evidence suggests gamma delta T cells play different roles in the tumor microenvironment depending on the proteins they produce and can induce anti-tumor or pro-tumor activity. The authors suggest that harnessing the anti-tumor properties of gamma delta T cells for use in immunotherapy could transform cancer treatments.
   T cells of the gamma delta lineage are unconventional T cells with functions not restricted to MHC-mediated antigen presentation. Because of their broad antigen specificity and NK-like cytotoxicity, gamma delta T-cell importance in tumor immunology has been emphasized. However, some gamma delta T-cell subsets, especially those expressing IL-17, are immunosuppressive or tumor-promoting cells. Their cytokine profile and cytotoxicity are seemingly determined by cross-talk with microenvironment components, not by the gamma delta TCR chain. Furthermore, much about the TCR antigen of gamma delta T cells remains unknown compared with the extreme diversity of their TCR chain pairs. Thus, the investigation and application of gamma delta T cells have been relatively difficult. Nevertheless, gamma delta T cells remain attractive targets for antitumor therapy because of their independence from MHC molecules. Because tumor cells have the ability to evade the immune system through MHC shedding, heterogeneous antigens, and low antigen spreading, MHC-independent gamma delta T cells represent good alternative targets for immunotherapy. Therefore, many approaches to using gamma delta T cells for antitumor therapy have been attempted, including induction of endogenous gamma delta T cell activation, adoptive transfer of expanded cells ex vivo, and utilization of chimeric antigen receptor (CAR)-T cells. Here, we discuss the function of gamma delta T cells in tumor immunology and their application to cancer therapy.
C1 [Park, Jang Hyun; Lee, Heung Kyu] Korea Adv Inst Sci & Technol KAIST, Grad Sch Med Sci & Engn, Daejeon 34141, South Korea.
RP Lee, HK (通讯作者)，Korea Adv Inst Sci & Technol KAIST, Grad Sch Med Sci & Engn, Daejeon 34141, South Korea.
EM heungkyu.lee@kaist.ac.kr
OI Lee, Heung Kyu/0000-0002-3977-1510
CR Almeida AR, 2016, CLIN CANCER RES, V22, P5795, DOI 10.1158/1078-0432.CCR-16-0597
   Beck BH, 2015, PLOS ONE, V10, DOI 10.1371/journal.pone.0122387
   Benveniste PM, 2018, SCI IMMUNOL, V3, DOI 10.1126/sciimmunol.aav4036
   Brandes M, 2005, SCIENCE, V309, P264, DOI 10.1126/science.1110267
   Caccamo N, 2011, BLOOD, V118, P129, DOI 10.1182/blood-2011-01-331298
   Capsomidis A, 2018, MOL THER, V26, P354, DOI 10.1016/j.ymthe.2017.12.001
   Casetti R, 2009, J IMMUNOL, V183, P3574, DOI 10.4049/jimmunol.0901334
   Chauvin C, 2019, CLIN CANCER RES, V25, P7218, DOI 10.1158/1078-0432.CCR-19-0375
   CHIEN Y, 1984, NATURE, V312, P31, DOI 10.1038/312031a0
   Chien YH, 2014, ANNU REV IMMUNOL, V32, P121, DOI 10.1146/annurev-immunol-032713-120216
   Christensen MV, 2018, INT J ONCOL, V52, P5, DOI 10.3892/ijo.2017.4197
   Coffelt SB, 2015, NATURE, V522, P345, DOI 10.1038/nature14282
   Correia DV, 2013, ONCOIMMUNOLOGY, V2, DOI 10.4161/onci.22892
   Crawford G, 2018, NAT IMMUNOL, V19, P859, DOI 10.1038/s41590-018-0161-8
   Cui XL, 2013, INT J BIOL SCI, V9, P134, DOI 10.7150/ijbs.4891
   Daley D, 2016, CELL, V166, P1485, DOI 10.1016/j.cell.2016.07.046
   deBarros A, 2011, EUR J IMMUNOL, V41, P195, DOI 10.1002/eji.201040905
   Dechanet J, 1999, J INFECT DIS, V179, P1, DOI 10.1086/314568
   Edwards SC, 2020, J EXP MED, V217, DOI 10.1084/jem.20190834
   Gao YF, 2003, J EXP MED, V198, P433, DOI 10.1084/jem.20030584
   Gentles AJ, 2015, NAT MED, V21, P938, DOI 10.1038/nm.3909
   Girardi M, 2001, SCIENCE, V294, P605, DOI 10.1126/science.1063916
   Glatzel A, 2002, J IMMUNOL, V168, P4920, DOI 10.4049/jimmunol.168.10.4920
   Grunder C, 2012, BLOOD, V120, P5153, DOI 10.1182/blood-2012-05-432427
   Gubin MM, 2018, CELL, V175, P1443, DOI 10.1016/j.cell.2018.11.003
   HAYDAY AC, 1985, CELL, V40, P259, DOI 10.1016/0092-8674(85)90140-0
   Hayday AC, 2009, IMMUNITY, V31, P184, DOI 10.1016/j.immuni.2009.08.006
   Hayes SM, 2005, IMMUNITY, V22, P583, DOI 10.1016/j.immuni.2005.03.014
   He WF, 2010, J IMMUNOL, V185, P126, DOI 10.4049/jimmunol.0903767
   Hu GM, 2017, ONCOIMMUNOLOGY, V6, DOI 10.1080/2162402X.2016.1277305
   Iwasaki M, 2011, EUR J IMMUNOL, V41, P345, DOI 10.1002/eji.201040959
   Jensen KDC, 2008, IMMUNITY, V29, P90, DOI 10.1016/j.immuni.2008.04.022
   Jin CC, 2019, CELL, V176, P998, DOI 10.1016/j.cell.2018.12.040
   Khan MSS, 2017, EUR J PHARMACOL, V803, P24, DOI 10.1016/j.ejphar.2017.03.031
   Laird RM, 2013, PLOS ONE, V8, DOI 10.1371/journal.pone.0063178
   Lamb LS, 2013, PLOS ONE, V8, DOI 10.1371/journal.pone.0051805
   Lanca T, 2013, J IMMUNOL, V190, P6673, DOI 10.4049/jimmunol.1300434
   Lanier LL, 2015, CANCER IMMUNOL RES, V3, P575, DOI 10.1158/2326-6066.CIR-15-0098
   Lee SJ, 2013, EUR J IMMUNOL, V43, P1839, DOI 10.1002/eji.201242842
   Li L, 2019, ONCOGENE, V38, P2830, DOI 10.1038/s41388-018-0627-z
   Liu ZY, 2008, J IMMUNOL, V180, P6044, DOI 10.4049/jimmunol.180.9.6044
   Lo Presti E, 2017, CANCER IMMUNOL RES, V5, P397, DOI 10.1158/2326-6066.CIR-16-0348
   Mao CM, 2014, J IMMUNOL RES, V2014, DOI 10.1155/2014/593562
   Mao YJ, 2016, CELL MOL IMMUNOL, V13, P217, DOI 10.1038/cmi.2015.07
   Marlin R, 2017, P NATL ACAD SCI USA, V114, P3163, DOI 10.1073/pnas.1621052114
   Mattarollo SR, 2007, CANCER IMMUNOL IMMUN, V56, P1285, DOI 10.1007/s00262-007-0279-2
   McKenzie DR, 2017, NAT COMMUN, V8, DOI 10.1038/ncomms15632
   Medina BD, 2019, J EXP MED, V216, P1359, DOI 10.1084/jem.20180660
   Meraviglia S, 2017, ONCOIMMUNOLOGY, V6, DOI 10.1080/2162402X.2017.1347742
   Michel ML, 2012, P NATL ACAD SCI USA, V109, P17549, DOI 10.1073/pnas.1204327109
   Miller JE, 2020, FRONT IMMUNOL, V11, DOI 10.3389/fimmu.2020.00108
   Ness-Schwickerath KJ, 2010, J IMMUNOL, V184, P7268, DOI 10.4049/jimmunol.1000600
   Patil RS, 2016, INT J CANCER, V139, P869, DOI 10.1002/ijc.30134
   Payne KK, 2020, SCIENCE, V369, P942, DOI 10.1126/science.aay2767
   Pei YJ, 2020, SIGNAL TRANSDUCT TAR, V5, DOI 10.1038/s41392-020-0174-2
   Prinz I, 2013, EUR J IMMUNOL, V43, P1988, DOI 10.1002/eji.201343759
   Rahman M, 2019, ONCOIMMUNOLOGY, V8, DOI 10.1080/2162402X.2018.1514921
   Rei M, 2014, P NATL ACAD SCI USA, V111, pE3562, DOI 10.1073/pnas.1403424111
   Ribeiro S, 2015, FRONT IMMUNOL, V6, DOI 10.3389/fimmu.2015.00015
   Ribot JC, 2021, NAT REV IMMUNOL, V21, P221, DOI 10.1038/s41577-020-00452-4
   Ribot JC, 2014, J IMMUNOL, V192, P2237, DOI 10.4049/jimmunol.1303119
   Ribot JC, 2012, J IMMUNOL, V189, P1202, DOI 10.4049/jimmunol.1200268
   Ribot JC, 2009, NAT IMMUNOL, V10, P427, DOI 10.1038/ni.1717
   Rincon-Orozco B, 2005, J IMMUNOL, V175, P2144, DOI 10.4049/jimmunol.175.4.2144
   Riol-Blanco L, 2010, J IMMUNOL, V184, P1710, DOI 10.4049/jimmunol.0902796
   Riond Joelle, 2009, Cancer Immun, V9, P10
   Rodrigues NV, 2018, CANCER IMMUNOL RES, V6, P448, DOI 10.1158/2326-6066.CIR-17-0327
   Rozenbaum M, 2020, FRONT IMMUNOL, V11, DOI 10.3389/fimmu.2020.01347
   Rutkowski MR, 2015, CANCER CELL, V27, P27, DOI 10.1016/j.ccell.2014.11.009
   Sabbione F, 2014, EUR J IMMUNOL, V44, P819, DOI 10.1002/eji.201343664
   Sebestyen Z, 2020, NAT REV DRUG DISCOV, V19, P169, DOI 10.1038/s41573-019-0038-z
   Shafi S, 2011, SCI TRANSL MED, V3, DOI 10.1126/scitranslmed.3002922
   Shen L, 2019, P NATL ACAD SCI USA, V116, P6371, DOI 10.1073/pnas.1811380116
   Shin SB, 2020, BLOOD ADV, V4, P5362, DOI 10.1182/bloodadvances.2020002758
   Shitara S, 2013, J IMMUNOL, V190, P6173, DOI 10.4049/jimmunol.1202573
   Siegers GM, 2018, FRONT IMMUNOL, V9, DOI 10.3389/fimmu.2018.01367
   Silva-Santos B, 2019, NAT REV CANCER, V19, P392, DOI 10.1038/s41568-019-0153-5
   Spidale NA, 2019, CURR OPIN IMMUNOL, V58, P60, DOI 10.1016/j.coi.2019.04.011
   Street SEA, 2004, J EXP MED, V199, P879, DOI 10.1084/jem.20031981
   Sun LL, 2017, ONCOL LETT, V14, P5597, DOI 10.3892/ol.2017.6894
   Suzuki T, 2010, ANTICANCER RES, V30, P4509
   Tan YX, 2014, NAT IMMUNOL, V15, P186, DOI 10.1038/ni.2772
   Thomas ML, 2001, CANCER IMMUNOL IMMUN, V50, P218, DOI 10.1007/s002620100190
   Tokuyama H, 2008, INT J CANCER, V122, P2526, DOI 10.1002/ijc.23365
   Tsai CY, 2015, J IMMUNOL, V194, P3890, DOI 10.4049/jimmunol.1303343
   Turchinovich G, 2011, IMMUNITY, V35, P59, DOI 10.1016/j.immuni.2011.04.018
   Wakita D, 2010, EUR J IMMUNOL, V40, P1927, DOI 10.1002/eji.200940157
   Wang Z, 2018, FRONT IMMUNOL, V9, DOI 10.3389/fimmu.2018.01239
   Wencker M, 2014, NAT IMMUNOL, V15, P80, DOI 10.1038/ni.2773
   Willcox BE, 2019, NAT IMMUNOL, V20, P121, DOI 10.1038/s41590-018-0304-y
   Willcox CR, 2020, IMMUNOL REV, V298, P25, DOI 10.1111/imr.12928
   Wistuba-Hamprecht K, 2016, EUR J CANCER, V64, P116, DOI 10.1016/j.ejca.2016.06.001
   Wu P, 2014, IMMUNITY, V40, P785, DOI 10.1016/j.immuni.2014.03.013
   Wu Y, 2019, SCI TRANSL MED, V11, DOI 10.1126/scitranslmed.aax9364
   Yam AO, 2019, FRONT IMMUNOL, V10, DOI 10.3389/fimmu.2019.00386
   Ye J, 2013, CANCER RES, V73, P6137, DOI 10.1158/0008-5472.CAN-13-0348
   Yi Y, 2013, J HEPATOL, V58, P977, DOI 10.1016/j.jhep.2012.12.015
   Yin ZN, 2000, J IMMUNOL, V164, P3056, DOI 10.4049/jimmunol.164.6.3056
   Zhao H, 2005, NAT IMMUNOL, V6, P1263, DOI 10.1038/ni1267
   Zheng QQ, 2019, J CELL MOL MED, V23, P357, DOI 10.1111/jcmm.13938
NR 100
TC 9
Z9 9
U1 10
U2 16
PU SPRINGERNATURE
PI LONDON
PA CAMPUS, 4 CRINAN ST, LONDON, N1 9XW, ENGLAND
SN 1226-3613
EI 2092-6413
J9 EXP MOL MED
JI Exp. Mol. Med.
PD MAR
PY 2021
VL 53
IS 3
BP 318
EP 327
DI 10.1038/s12276-021-00576-0
PG 10
WC Biochemistry & Molecular Biology; Medicine, Research & Experimental
WE Science Citation Index Expanded (SCI-EXPANDED)
SC Biochemistry & Molecular Biology; Research & Experimental Medicine
GA RJ3OZ
UT WOS:000637508700003
PM 33707742
OA gold, Green Published
DA 2022-05-19
ER

PT J
AU Narayanan, P
   Lapteva, N
   Seethammagari, M
   Levitt, JM
   Slawin, KM
   Spencer, DM
AF Narayanan, Priyadharshini
   Lapteva, Natalia
   Seethammagari, Mamatha
   Levitt, Jonathan M.
   Slawin, Kevin M.
   Spencer, David M.
TI A composite MyD88/CD40 switch synergistically activates mouse and human
   dendritic cells for enhanced antitumor efficacy
SO JOURNAL OF CLINICAL INVESTIGATION
LA English
DT Article
ID MONOPHOSPHORYL-LIPID-A; TOLL-LIKE RECEPTORS; IL-12 PRODUCTION;
   LYMPH-NODE; CD40; INTERLEUKIN-12; ANTIGEN; LIPOPOLYSACCHARIDE; TRIF;
   GENERATION
AB The in vivo therapeutic efficacy of DC-based cancer vaccines is limited by suboptimal DC maturation protocols. Although delivery of TLR adjuvants systemically boosts DC-based cancer vaccine efficacy, it could also increase toxicity. Here, we have engineered a drug-inducible, composite activation receptor for DCs (referred to herein as DC-CAR) comprising the TLR adaptor MyD88, the CD40 cytoplasmic region, and 2 ligand-binding FKBP12 domains. Administration of a lipid-permeant dimerizing ligand (AP1903) induced oligomerization and activation of this fusion protein, which we termed iMyD88/CD40. AP1903 administration to vaccinated mice enabled prolonged and targeted activation of iMyD88/CD40-modified DCs. Compared with conventionally matured DCs, AP1903-activated iMyD88/CD40-DCs had increased activation of proinflammatory MAPKs. AP1903-activated iMyD88/CD40-transduced human or mouse DCs also produced higher levels of Th1 cytokines, showed improved migration in vivo, and enhanced both antigen-specific CD8(+) T cell responses and innate NK cell responses. Furthermore, treatment with AP1903 in vaccinated mice led to robust antitumor immunity against preestablished E.G7-OVA lymphomas and aggressive B16.F10 tumors. Thus, the iMyD88/CD40 unified "switch" effectively and safely replaced exogenous adjuvant cocktails, allowing remote and sustained DC activation in vivo. DC "licensing" through iMyD88/CD40 may represent a mechanism by which to exploit the natural synergy between the TLR and CD40 signaling pathways in DCs using a single small molecule drug and could augment the efficacy of antitumor DC-based vaccines.
C1 [Narayanan, Priyadharshini; Lapteva, Natalia; Seethammagari, Mamatha; Levitt, Jonathan M.; Spencer, David M.] Baylor Coll Med, Dept Pathol & Immunol, Houston, TX 77030 USA.
   [Seethammagari, Mamatha] Diana Helis Henry Med Res Fdn, New Orleans, LA USA.
   [Levitt, Jonathan M.; Slawin, Kevin M.] Baylor Coll Med, Scott Dept Urol, Houston, TX 77030 USA.
   [Slawin, Kevin M.] Univ Texas Hlth Sci Ctr Houston, Vanguard Urol Inst, Houston, TX USA.
   [Slawin, Kevin M.] Univ Texas Hlth Sci Ctr Houston, Ctr Clin & Translat Sci, Houston, TX USA.
RP Spencer, DM (通讯作者)，Baylor Coll Med, Dept Pathol & Immunol, 1 Baylor Plaza, Houston, TX 77030 USA.
EM dspencer@bcm.edu
FU NIH [R01-CA120411]; Vanguard Urologic Research Foundation; NATIONAL
   CANCER INSTITUTE [R01CA120411] Funding Source: NIH RePORTER
FX We are grateful to R. Gangula and C.R. Cruz for technical assistance;
   J.H. Bayle, C.M. Bollard, and D.B. Corry for insightful discussions; and
   J.R. Rodgers and T. Farrell for critical reading of the manuscript. The
   authors acknowledge the joint participation by Diana Helis Henry Medical
   Research Foundation through its direct engagement in the continuous
   active conduct of medical research in conjunction with Baylor College of
   Medicine and the Dendritic Cell Immunotherapy for Cancer Program. This
   work was also supported by grants from the NIH (R01-CA120411) and
   Vanguard Urologic Research Foundation.
CR Ahonen CL, 2004, J EXP MED, V199, P775, DOI 10.1084/jem.20031591
   Allan RS, 2006, IMMUNITY, V25, P153, DOI 10.1016/j.immuni.2006.04.017
   Allenspach EJ, 2008, IMMUNITY, V29, P795, DOI 10.1016/j.immuni.2008.08.013
   Berzofsky JA, 2004, J CLIN INVEST, V113, P1515, DOI 10.1172/JCI200421926
   Beutler BA, 2009, BLOOD, V113, P1399, DOI 10.1182/blood-2008-07-019307
   Biswas SK, 2007, J IMMUNOL, V179, P4083, DOI 10.4049/jimmunol.179.6.4083
   Biswas SK, 2009, TRENDS IMMUNOL, V30, P475, DOI 10.1016/j.it.2009.07.009
   Burns K, 2003, J EXP MED, V197, P263, DOI 10.1084/jem.20021790
   Burns K, 1998, J BIOL CHEM, V273, P12203, DOI 10.1074/jbc.273.20.12203
   Choe J, 2005, SCIENCE, V309, P581, DOI 10.1126/science.1115253
   Clackson T, 1998, P NATL ACAD SCI USA, V95, P10437, DOI 10.1073/pnas.95.18.10437
   Clark GJ, 1999, IMMUNOLOGY, V98, P189
   Contin C, 2003, J BIOL CHEM, V278, P32801, DOI 10.1074/jbc.M209993200
   De Trez C, 2005, J IMMUNOL, V175, P839, DOI 10.4049/jimmunol.175.2.839
   Divanovic S, 2005, NAT IMMUNOL, V6, P571, DOI 10.1038/ni1198
   Dohnal AM, 2009, J CELL MOL MED, V13, P1741, DOI 10.1111/j.1582-4934.2008.00584.x
   Evel-Kabler K, 2006, J CLIN INVEST, V116, P90, DOI 10.1172/JCI26169
   Fujita M, 2009, CANCER RES, V69, P1587, DOI 10.1158/0008-5472.CAN-08-2915
   Gabrilovich DI, 2002, CURR OPIN MOL THER, V4, P452
   Gallo P, 2005, GENE THER, V12, pS84, DOI 10.1038/sj.gt.3302619
   Gilboa E, 2007, J CLIN INVEST, V117, P1195, DOI 10.1172/JCI31205
   Gomez CR, 2007, CRIT CARE MED, V35, P246, DOI 10.1097/01.CCM.0000251639.05135.E0
   Hanks BA, 2005, NAT MED, V11, P130, DOI 10.1038/nm1183
   Hasan UA, 2007, P NATL ACAD SCI USA, V104, P8047, DOI 10.1073/pnas.0700664104
   Hofer S, 2001, MICROBES INFECT, V3, P259, DOI 10.1016/S1286-4579(01)01378-8
   Huang B, 2005, CANCER RES, V65, P5009, DOI 10.1158/0008-5472.CAN-05-0784
   Janssens S, 2002, TRENDS BIOCHEM SCI, V27, P474, DOI 10.1016/S0968-0004(02)02145-X
   Kaisho T, 2002, INT IMMUNOL, V14, P695, DOI 10.1093/intimm/dxf039
   Kim YM, 2007, NAT IMMUNOL, V8, P674, DOI 10.1038/nio707-675
   Krug A, 2001, EUR J IMMUNOL, V31, P3026, DOI 10.1002/1521-4141(2001010)31:10<3026::AID-IMMU3026>3.0.CO;2-H
   Lapointe R, 2000, EUR J IMMUNOL, V30, P3291, DOI 10.1002/1521-4141(200011)30:11<3291::AID-IMMU3291>3.0.CO;2-2
   Lapteva N, 2007, CANCER RES, V67, P10528, DOI 10.1158/0008-5472.CAN-07-0833
   Lasaro MO, 2009, MOL THER, V17, P1333, DOI 10.1038/mt.2009.130
   Macagno A, 2007, TRENDS IMMUNOL, V28, P227, DOI 10.1016/j.it.2007.03.008
   Marrack P, 1999, J EXP MED, V189, P521, DOI 10.1084/jem.189.3.521
   Martin-Fontecha A, 2003, J EXP MED, V198, P615, DOI 10.1084/jem.20030448
   Mata-Haro V, 2007, SCIENCE, V316, P1628, DOI 10.1126/science.1138963
   Medzhitov R, 1997, NATURE, V388, P394, DOI 10.1038/41131
   Miller CP, 2008, GENE THER, V15, P759, DOI 10.1038/gt.2008.43
   Morelli AE, 2001, BLOOD, V98, P1512, DOI 10.1182/blood.V98.5.1512
   Nayak S, 2010, GENE THER, V17, P295, DOI 10.1038/gt.2009.148
   O'Sullivan BJ, 2002, J IMMUNOL, V168, P5491, DOI 10.4049/jimmunol.168.11.5491
   Pardoll DM, 2002, NAT REV IMMUNOL, V2, P227, DOI 10.1038/nri774
   Park D, 2006, NAT BIOTECHNOL, V24, P1581, DOI 10.1038/nbt1262
   Pettit AR, 1997, J IMMUNOL, V159, P3681
   Salkowski CA, 1997, INFECT IMMUN, V65, P3239, DOI 10.1128/IAI.65.8.3239-3247.1997
   Sancho D, 2009, NATURE, V458, P899, DOI 10.1038/nature07750
   Scarlett UK, 2009, CANCER RES, V69, P7329, DOI 10.1158/0008-5472.CAN-09-0835
   Schmidt C, 2007, NAT BIOTECHNOL, V25, P825, DOI 10.1038/nbt0807-825
   SCHREIBER SL, 1991, SCIENCE, V251, P283, DOI 10.1126/science.1702904
   Schulz O, 2000, IMMUNITY, V13, P453, DOI 10.1016/S1074-7613(00)00045-5
   Shen H, 2008, J IMMUNOL, V181, P1849, DOI 10.4049/jimmunol.181.3.1849
   Snijders A, 1998, INT IMMUNOL, V10, P1593, DOI 10.1093/intimm/10.11.1593
   Sporri R, 2005, NAT IMMUNOL, V6, P163, DOI 10.1038/ni1162
   Steinman RM, 2007, NATURE, V449, P419, DOI 10.1038/nature06175
   Trinchieri G, 2003, NAT REV IMMUNOL, V3, P133, DOI 10.1038/nri1001
   Tuyaerts S, 2007, CANCER IMMUNOL IMMUN, V56, P1513, DOI 10.1007/s00262-007-0334-z
   Yanagawa Y, 2006, IMMUNOLOGY, V117, P526, DOI 10.1111/j.1365-2567.2006.02329.x
NR 58
TC 45
Z9 45
U1 0
U2 8
PU AMER SOC CLINICAL INVESTIGATION INC
PI ANN ARBOR
PA 2015 MANCHESTER RD, ANN ARBOR, MI 48104 USA
SN 0021-9738
EI 1558-8238
J9 J CLIN INVEST
JI J. Clin. Invest.
PD APR
PY 2011
VL 121
IS 4
BP 1524
EP 1534
DI 10.1172/JCI44327
PG 11
WC Medicine, Research & Experimental
WE Science Citation Index Expanded (SCI-EXPANDED)
SC Research & Experimental Medicine
GA 745OK
UT WOS:000289174600035
PM 21383499
OA Bronze, Green Published
DA 2022-05-19
ER

PT J
AU Zapata, JM
   Perez-Chacon, G
   Carr-Baena, P
   Martinez-Forero, I
   Azpilikueta, A
   Otano, I
   Melero, I
AF Zapata, Juan M.
   Perez-Chacon, Gema
   Carr-Baena, Pablo
   Martinez-Forero, Ivan
   Azpilikueta, Arantza
   Otano, Itziar
   Melero, Ignacio
TI CD137 (4-1BB) Signalosome: Complexity Is a Matter of TRAFs
SO FRONTIERS IN IMMUNOLOGY
LA English
DT Review
DE CD137; 4-1BB; TNFR; TRAF1; TRAF2; TRAF3; Immunotherapy; cytotoxic T
   lymphocytes (CTL)
ID NF-KAPPA-B; RECEPTOR-ASSOCIATED FACTOR-1; T-CELL SURVIVAL; ANTI-CD137
   MONOCLONAL-ANTIBODIES; ZINC-FINGER 7; IN-VIVO; LINEAR POLYUBIQUITIN;
   EFFECTOR FUNCTION; MOLECULAR-BASIS; NK CELLS
AB CD137 (4-1BB, Tnsfr9) is a member of the TNF-receptor (TNFR) superfamily without known intrinsic enzymatic activity in its cytoplasmic domain. Hence, akin to other members of the TNFR family, it relies on the TNFR-Associated-Factor (TRAF) family of adaptor proteins to build the CD137 signalosome for transducing signals into the cell. Thus, upon CD137 activation by binding of CD137L trimers or by crosslinking with agonist monoclonal antibodies, TRAF1, TRAF2, and TRAF3 are readily recruited to the cytoplasmic domain of CD137, likely as homo- and/or heterotrimers with different configurations, initiating the construction of the CD137 signalosome. The formation of TRAF2-RING dimers between TRAF2 molecules from contiguous trimers would help to establish a multimeric structure of TRAF-trimers that is probably essential for CD137 signaling. In addition, available studies have identified a large number of proteins that are recruited to CD137: TRAF complexes including ubiquitin ligases and proteases, kinases, and modulatory proteins. Working in a coordinated fashion, these CD137-signalosomes will ultimately promote CD137-mediated T cell proliferation and survival and will endow T cells with stronger effector functions. Current evidence allows to envision the molecular events that might take place in the early stages of CD137-signalosome formation, underscoring the key roles of TRAFs and of K63 and K48-ubiquitination of target proteins in the signaling process. Understanding the composition and fine regulation of CD137-signalosomes assembly and disassembly will be key to improve the therapeutic activities of chimeric antigen receptors (CARs) encompassing the CD137 cytoplasmic domain and a new generation of CD137 agonists for the treatment of cancer.
C1 [Zapata, Juan M.; Perez-Chacon, Gema; Carr-Baena, Pablo] CSIC, UAM, Inst Invest Biomed Alberto Sols, Madrid, Spain.
   [Zapata, Juan M.; Perez-Chacon, Gema] Inst Invest Hosp Univ La Paz, Madrid, Spain.
   [Martinez-Forero, Ivan; Azpilikueta, Arantza; Otano, Itziar; Melero, Ignacio] Univ Navarra, Ctr Invest Med Aplicada, Dept Inmunol & Inmunoterapia, Pamplona, Spain.
   [Melero, Ignacio] MSD, London, England.
   [Melero, Ignacio] Univ Navarra, Clin Univ, Dept Inmunol & Inmunoterapia, Pamplona, Spain.
   [Melero, Ignacio] Inst Invest Sanitaria Navarra, Pamplona, Spain.
   [Melero, Ignacio] Ctr Invest Biomed Red Canc CIBERONC, Madrid, Spain.
RP Zapata, JM (通讯作者)，CSIC, UAM, Inst Invest Biomed Alberto Sols, Madrid, Spain.; Zapata, JM (通讯作者)，Inst Invest Hosp Univ La Paz, Madrid, Spain.; Melero, I (通讯作者)，Univ Navarra, Ctr Invest Med Aplicada, Dept Inmunol & Inmunoterapia, Pamplona, Spain.; Melero, I (通讯作者)，MSD, London, England.; Melero, I (通讯作者)，Univ Navarra, Clin Univ, Dept Inmunol & Inmunoterapia, Pamplona, Spain.; Melero, I (通讯作者)，Inst Invest Sanitaria Navarra, Pamplona, Spain.; Melero, I (通讯作者)，Ctr Invest Biomed Red Canc CIBERONC, Madrid, Spain.
EM jmzapata@iib.uam.es; imelero@unav.es
RI Perez-Chacon, Gema/H-5954-2015; Zapata, Juan M/J-6304-2014; Melero,
   Ignacio/T-7600-2019
OI Perez-Chacon, Gema/0000-0002-2081-0882; Zapata, Juan
   M/0000-0002-0110-0009; Melero, Ignacio/0000-0002-1360-348X; Otano,
   Itziar/0000-0002-1433-1711
FU Instituto de Salud Carlos III (ISCIII) [PI16/00895]; Ministerio de
   Economia y Competitividad (MINECO) [RTC-16-5118-1, SAF 2014-52361-R, SAF
   2017-83267-C2-1R]; Cancer Research Institute (CRI) CLIP Grant;
   Asociacion Espanola Contra el Cancer; European Fund for Economic and
   Regional Development (FEDER); Fundacion BBVA; I-ON Network-BMS
FX Funding was from Instituto de Salud Carlos III (ISCIII) (PI16/00895 to
   JZ), Ministerio de Economia y Competitividad (MINECO) RTC-16-5118-1 to
   JZ and IM, SAF 2014-52361-R and SAF 2017-83267-C2-1R to IM; and Cancer
   Research Institute (CRI) CLIP Grant 2017, Asociacion Espanola Contra el
   Cancer, Fundacion BBVA and I-ON Network-BMS to IM. The cost of this
   publication was paid in part by funds from the European Fund for
   Economic and Regional Development (FEDER).
CR Abdul-Sater AA, 2017, NAT IMMUNOL, V18, P26, DOI 10.1038/ni.3618
   Alvarez SE, 2010, NATURE, V465, P1084, DOI 10.1038/nature09128
   Arch RH, 1998, MOL CELL BIOL, V18, P558, DOI 10.1128/MCB.18.1.558
   Arron JR, 2002, J EXP MED, V196, P923, DOI 10.1084/jem.20020774
   Azpilikueta A, 2018, ONCOIMMUNOLOGY, V7, DOI 10.1080/2162402X.2017.1368605
   Bartkowiak T, 2015, FRONT ONCOL, V5, DOI 10.3389/fonc.2015.00117
   Borghi A, 2018, BIOCHEM PHARMACOL, V153, P292, DOI 10.1016/j.bcp.2018.01.039
   Cannons JL, 2000, J IMMUNOL, V165, P6193, DOI 10.4049/jimmunol.165.11.6193
   Cannons JL, 1999, J IMMUNOL, V163, P2990
   Cannons JL, 2001, J IMMUNOL, V167, P1313, DOI 10.4049/jimmunol.167.3.1313
   Carpenito C, 2009, P NATL ACAD SCI USA, V106, P3360, DOI 10.1073/pnas.0813101106
   CHALUPNY NJ, 1992, P NATL ACAD SCI USA, V89, P10360, DOI 10.1073/pnas.89.21.10360
   Chen JQ, 2013, CURR OPIN IMMUNOL, V25, P4, DOI 10.1016/j.coi.2012.12.005
   Chen ZJJ, 2012, IMMUNOL REV, V246, P95, DOI 10.1111/j.1600-065X.2012.01108.x
   Chester C, 2018, BLOOD, V131, P49, DOI 10.1182/blood-2017-06-741041
   Choudhary S, 2013, J BIOL CHEM, V288, P14612, DOI 10.1074/jbc.M113.464081
   Chung JY, 2002, J CELL SCI, V115, P679
   Dunn IF, 2000, MOL IMMUNOL, V37, P961, DOI 10.1016/S0161-5890(01)00015-3
   Eun SY, 2015, J IMMUNOL, V194, P134, DOI 10.4049/jimmunol.1401383
   Evans PC, 2003, J BIOL CHEM, V278, P23180, DOI 10.1074/jbc.M301863200
   Fan YH, 2010, J BIOL CHEM, V285, P5347, DOI 10.1074/jbc.M109.076976
   Feng X, 2001, J BIOL CHEM, V276, P8341, DOI 10.1074/jbc.M007116200
   Foight GW, 2016, PROTEIN SCI, V25, P1273, DOI 10.1002/pro.2881
   Gomes-Silva D, 2017, CELL REP, V21, P17, DOI 10.1016/j.celrep.2017.09.015
   Gonzalvez F, 2012, MOL CELL, V48, P888, DOI 10.1016/j.molcel.2012.09.031
   Greenfeld H, 2015, PLOS PATHOG, V11, DOI 10.1371/journal.ppat.1004890
   Habelhah H, 2004, EMBO J, V23, P322, DOI 10.1038/sj.emboj.7600044
   He JQ, 2007, J BIOL CHEM, V282, P3688, DOI 10.1074/jbc.M610271200
   He LS, 2004, J BIOL CHEM, V279, P55855, DOI 10.1074/jbc.M407284200
   Hu L, 2017, NAT COMMUN, V8, DOI 10.1038/s41467-017-01290-0
   Jang IK, 1998, BIOCHEM BIOPH RES CO, V242, P613, DOI 10.1006/bbrc.1997.8016
   Kanayama A, 2004, MOL CELL, V15, P535, DOI 10.1016/j.molcel.2004.08.008
   Kang SW, 2017, CANCER RES, V77, P5989, DOI 10.1158/0008-5472.CAN-17-0610
   Kim CM, 2016, SCI REP-UK, V6, DOI 10.1038/srep25526
   Kim JO, 2003, FEBS LETT, V541, P163, DOI 10.1016/S0014-5793(03)00326-0
   Komander D, 2012, ANNU REV BIOCHEM, V81, P203, DOI 10.1146/annurev-biochem-060310-170328
   Kovalenko A, 2003, NATURE, V424, P801, DOI 10.1038/nature01802
   Kupka S, 2016, FEBS J, V283, P2626, DOI 10.1111/febs.13644
   Lasserre R, 2008, NAT CHEM BIOL, V4, P538, DOI 10.1038/nchembio.103
   Lee DE, 2013, PLOS ONE, V8, DOI 10.1371/journal.pone.0078136
   Lee HW, 2003, EUR J IMMUNOL, V33, P2133, DOI 10.1002/eji.200323996
   Lee SW, 2006, J IMMUNOL, V177, P4464, DOI 10.4049/jimmunol.177.7.4464
   Lee SY, 2007, ADV EXP MED BIOL, V597, P25
   Leonardi A, 2000, J BIOL CHEM, V275, P271, DOI 10.1074/jbc.275.1.271
   Li GB, 2018, JCI INSIGHT, V3, DOI 10.1172/jci.insight.121322
   Li JX, 2013, ADV IMMUNOL, V119, P135, DOI 10.1016/B978-0-12-407707-2.00005-9
   Li LY, 2009, BBA-MOL CELL RES, V1793, P346, DOI 10.1016/j.bbamcr.2008.09.013
   Li S, 2009, MOL CELL, V33, P30, DOI 10.1016/j.molcel.2008.11.023
   Liao GX, 2004, J BIOL CHEM, V279, P26243, DOI 10.1074/jbc.M403286200
   Lin SC, 2008, J MOL BIOL, V376, P526, DOI 10.1016/j.jmb.2007.11.092
   Lin WW, 2013, FRONT IMMUNOL, V4, DOI 10.3389/fimmu.2013.00477
   Lin W, 2008, BLOOD, V112, P699, DOI 10.1182/blood-2007-11-122465
   Lomaga MA, 1999, GENE DEV, V13, P1015, DOI 10.1101/gad.13.8.1015
   Lopez J, 2011, MOL CELL, V42, P569, DOI 10.1016/j.molcel.2011.04.008
   Mace PD, 2008, J BIOL CHEM, V283, P31633, DOI 10.1074/jbc.M804753200
   Mace PD, 2010, J MOL BIOL, V400, P8, DOI 10.1016/j.jmb.2010.04.055
   Madireddi S, 2014, J EXP MED, V211, P1425, DOI 10.1084/jem.20132687
   Magis C, 2012, TRENDS BIOCHEM SCI, V37, P353, DOI 10.1016/j.tibs.2012.06.002
   Martinez-Forero I, 2013, J IMMUNOL, V190, P6694, DOI 10.4049/jimmunol.1203010
   Maude SL, 2018, NEW ENGL J MED, V378, P439, DOI 10.1056/NEJMoa1709866
   McPherson AJ, 2012, J BIOL CHEM, V287, P23010, DOI 10.1074/jbc.M112.350538
   Melero I, 2013, CLIN CANCER RES, V19, P1044, DOI 10.1158/1078-0432.CCR-12-2065
   Metzger MB, 2014, BBA-MOL CELL RES, V1843, P47, DOI 10.1016/j.bbamcr.2013.05.026
   Nam KO, 2005, J IMMUNOL, V174, P1898, DOI 10.4049/jimmunol.174.4.1898
   Napetschnig J, 2013, ANNU REV BIOPHYS, V42, P443, DOI 10.1146/annurev-biophys-083012-130338
   Oussa NAE, 2013, BIOCHEM BIOPH RES CO, V432, P129, DOI 10.1016/j.bbrc.2013.01.073
   Park HH, 2018, FRONT IMMUNOL, V9, DOI 10.3389/fimmu.2018.01999
   Parton RG, 2013, NAT REV MOL CELL BIO, V14, P98, DOI 10.1038/nrm3512
   Pettersen EF, 2004, J COMPUT CHEM, V25, P1605, DOI 10.1002/jcc.20084
   POLLOK KE, 1994, EUR J IMMUNOL, V24, P367, DOI 10.1002/eji.1830240215
   Regnier CH, 2002, P NATL ACAD SCI USA, V99, P5585, DOI 10.1073/pnas.052124799
   Reiley W, 2005, MOL CELL BIOL, V25, P3886, DOI 10.1128/MCB.25.10.3886-3895.2005
   Robeson AC, 2018, EMBO J, V37, DOI 10.15252/embj.201797072
   Rousseau Adrien, 2011, Cancers (Basel), V3, P2734, DOI 10.3390/cancers3022734
   Sabbagh L, 2008, J IMMUNOL, V180, P8093, DOI 10.4049/jimmunol.180.12.8093
   Sabbagh L, 2006, P NATL ACAD SCI USA, V103, P18703, DOI 10.1073/pnas.0602919103
   Sabbagh L, 2013, J LEUKOCYTE BIOL, V93, P713, DOI 10.1189/jlb.1112579
   Samuel T, 2006, J BIOL CHEM, V281, P1080, DOI 10.1074/jbc.M509381200
   Sanchez-Paulete AR, 2016, EUR J IMMUNOL, V46, P513, DOI 10.1002/eji.201445388
   Sanjo H, 2010, J BIOL CHEM, V285, P17148, DOI 10.1074/jbc.M110.105874
   Saoulli K, 1998, J EXP MED, V187, P1849, DOI 10.1084/jem.187.11.1849
   Schwenzer R, 1999, J BIOL CHEM, V274, P19368, DOI 10.1074/jbc.274.27.19368
   Segal NH, 2017, CLIN CANCER RES, V23, P1929, DOI 10.1158/1078-0432.CCR-16-1272
   Sharma RK, 2010, CANCER RES, V70, P3945, DOI 10.1158/0008-5472.CAN-09-4480
   Shembade N, 2010, SCIENCE, V327, P1135, DOI 10.1126/science.1182364
   Shi CS, 2003, J BIOL CHEM, V278, P15429, DOI 10.1074/jbc.M211796200
   Shuford WW, 1997, J EXP MED, V186, P47, DOI 10.1084/jem.186.1.47
   Skaug B, 2011, MOL CELL, V44, P559, DOI 10.1016/j.molcel.2011.09.015
   So T, 2013, FRONT IMMUNOL, V4, DOI 10.3389/fimmu.2013.00139
   Song DG, 2011, CANCER RES, V71, P4617, DOI 10.1158/0008-5472.CAN-11-0422
   Speiser DE, 1997, J EXP MED, V185, P1777, DOI 10.1084/jem.185.10.1777
   Starck L, 2005, EUR J IMMUNOL, V35, P1257, DOI 10.1002/eji.200425686
   Stunz LL, 2014, CRIT REV IMMUNOL, V34, P177, DOI 10.1615/CritRevImmunol.2014010041
   Sun SC, 2011, CELL RES, V21, P71, DOI 10.1038/cr.2010.177
   Takiuchi T, 2014, GENES CELLS, V19, P254, DOI 10.1111/gtc.12128
   Tokunaga F, 2012, EMBO J, V31, P3856, DOI 10.1038/emboj.2012.241
   Tsitsikov EN, 2001, IMMUNITY, V15, P647, DOI 10.1016/S1074-7613(01)00207-2
   Vanamee ES, 2018, SCI SIGNAL, V11, DOI 10.1126/scisignal.aao4910
   Vandenabeele P, 2012, NAT REV IMMUNOL, V12, P833, DOI 10.1038/nri3325
   Verhelst K, 2012, EMBO J, V31, P3845, DOI 10.1038/emboj.2012.240
   Vinay DS, 2011, CELL MOL IMMUNOL, V8, P281, DOI 10.1038/cmi.2010.82
   Wallis AM, 2018, J LEUKOCYTE BIOL, V103, P1089, DOI 10.1002/JLB.2MIR0817-339RR
   Wang C, 2012, J EXP MED, V209, P77, DOI 10.1084/jem.20110675
   Wang CY, 1998, SCIENCE, V281, P1680, DOI 10.1126/science.281.5383.1680
   Watts TH, 2011, ADV EXP MED BIOL, V691, P177, DOI 10.1007/978-1-4419-6612-4_19
   Weigelin B, 2015, P NATL ACAD SCI USA, V112, P7551, DOI 10.1073/pnas.1506357112
   Wen T, 2002, J IMMUNOL, V168, P4897, DOI 10.4049/jimmunol.168.10.4897
   Wertz IE, 2004, NATURE, V430, P694, DOI 10.1038/nature02794
   Won EY, 2010, J BIOL CHEM, V285, P9202, DOI 10.1074/jbc.M109.084442
   Xie P, 2006, J IMMUNOL, V176, P5388, DOI 10.4049/jimmunol.176.9.5388
   Xie Ping, 2013, J Mol Signal, V8, P7, DOI 10.1186/1750-2187-8-7
   Xu LG, 2004, J BIOL CHEM, V279, P17278, DOI 10.1074/jbc.C400063200
   Yin Q, 2009, BIOCHEMISTRY-US, V48, P10558, DOI 10.1021/bi901462e
   Yin Q, 2009, NAT STRUCT MOL BIOL, V16, P658, DOI 10.1038/nsmb.1605
   Zapata JM, 2000, J IMMUNOL, V165, P5084, DOI 10.4049/jimmunol.165.9.5084
   Zapata JM, 2003, EXPERT OPIN THER TAR, V7, P411, DOI 10.1517/14728222.7.3.411
   Zapata JM, 2001, J BIOL CHEM, V276, P24242, DOI 10.1074/jbc.M100354200
   Zapata JM, 2007, ADV EXP MED BIOL, V597, P1
   Zapata Juan M, 2002, Sci STKE, V2002, ppe27
   Zhang BC, 2007, BLOOD, V110, P743, DOI 10.1182/blood-2006-11-058446
   Zheng C, 2010, MOL CELL, V38, P101, DOI 10.1016/j.molcel.2010.03.009
NR 121
TC 43
Z9 43
U1 0
U2 9
PU FRONTIERS MEDIA SA
PI LAUSANNE
PA AVENUE DU TRIBUNAL FEDERAL 34, LAUSANNE, CH-1015, SWITZERLAND
SN 1664-3224
J9 FRONT IMMUNOL
JI Front. Immunol.
PD NOV 15
PY 2018
VL 9
AR 2618
DI 10.3389/fimmu.2018.02618
PG 12
WC Immunology
WE Science Citation Index Expanded (SCI-EXPANDED)
SC Immunology
GA HA3TQ
UT WOS:000450178800001
PM 30524423
OA Green Published, gold
DA 2022-05-19
ER

PT J
AU Steel, JL
   Geller, DA
   Kim, KH
   Butterfield, LH
   Spring, M
   Grady, J
   Sun, WI
   Marsh, W
   Antoni, M
   Dew, MA
   Helgeson, V
   Schulz, R
   Tsung, A
AF Steel, Jennifer L.
   Geller, David A.
   Kim, Kevin H.
   Butterfield, Lisa H.
   Spring, Michael
   Grady, Jonathan
   Sun, Weiing
   Marsh, Wallis
   Antoni, Michael
   Dew, Mary Amanda
   Helgeson, Vicki
   Schulz, Richard
   Tsung, Allan
TI Web-based collaborative care intervention to manage cancer-related
   symptoms in the palliative care setting
SO CANCER
LA English
DT Article
DE biobehavioral psychology oncology; collaborative care; depression; pain;
   quality of life
ID QUALITY-OF-LIFE; CORONARY-HEART-DISEASE; CARDIOVASCULAR-DISEASE;
   PSYCHOSOCIAL INTERVENTIONS; HEPATOCELLULAR-CARCINOMA; PSYCHOLOGICAL
   DISTRESS; TUMOR INVASIVENESS; COST-EFFECTIVENESS; FAMILY CAREGIVERS;
   CONTROLLED-TRIAL
AB BACKGROUNDThe aim of this study was to examine the efficacy of a collaborative care intervention in reducing depression, pain, and fatigue and improve quality of life.
   METHODSA total of 261 patients with advanced cancer and 179 family caregivers were randomized to a web-based collaborative care intervention or enhanced usual care. The intervention included the following: 1) a web site with written and audiovisual self-management strategies, a bulletin board, and other resources; 2) visits with a care coordinator during a physician's appointment every 2 months; and 3) telephone follow-up every 2 weeks. Primary patient outcomes included measures of depression, pain, fatigue, and health-related quality of life. Secondary outcomes included Interleukin (IL)-1, IL-1, IL-6, and IL-8 levels, Natural Killer (NK) cell numbers, and caregiver stress and depression.
   RESULTSAt the baseline, 51% of the patients reported 1 or more symptoms in the clinical range. For patients who presented with clinical levels of symptoms and were randomized to the intervention, reductions in depression (Cohen's d = 0.71), pain (Cohen's d = 0.62), and fatigue (Cohen's d = 0.26) and improvements in quality of life (Cohen's d = 0.99) were observed when compared to those in the enhanced usual car arm at 6 months. Reductions in IL-6 ( = 0.18), IL-1 ( = 0.35), IL-1 (phi = 0.19), and IL-8 (phi = 0.15) and increases in NK cell numbers (phi = 0.23) were observed in comparison with enhanced usual care arm at 6 months. Reductions in caregiver stress (Cohen's d = 0.75) and depression (Cohen's d = 0.37) were observed at 6 months for caregivers whose loved ones were randomized to the intervention arm.
   CONCLUSIONSThe integration of screening and symptom management into cancer care is recommended. Cancer 2016;122:1270-82. (c) 2016 American Cancer Society.
   A stepped web-based collaborative care intervention reduces symptoms, improves quality of life, and decreases inflammation for patients receiving palliative care for cancer. Furthermore, the intervention reduces caregiver stress and depression.
C1 [Steel, Jennifer L.] Univ Pittsburgh, Sch Med, Dept Surg, 3459 Fifth Ave,Montefiore 7S, Pittsburgh, PA 15213 USA.
   [Steel, Jennifer L.; Geller, David A.; Kim, Kevin H.; Marsh, Wallis; Tsung, Allan] Univ Pittsburgh, Dept Surg, 3459 Fifth Ave,Montefiore 7S, Pittsburgh, PA 15213 USA.
   [Steel, Jennifer L.; Schulz, Richard] Univ Pittsburgh, Dept Psychol, 3459 Fifth Ave,Montefiore 7S, Pittsburgh, PA 15213 USA.
   [Dew, Mary Amanda] Univ Pittsburgh, Dept Psychiat, Dept Psychol, Dept Epidemiol,Dept Biostat, 3459 Fifth Ave,Montefiore 7S, Pittsburgh, PA 15213 USA.
   [Dew, Mary Amanda] Univ Pittsburgh, Dept Clin & Translat Sci, 3459 Fifth Ave,Montefiore 7S, Pittsburgh, PA 15213 USA.
   [Butterfield, Lisa H.] Univ Pittsburgh, Hillman Canc Ctr, Inst Canc, Dept Med,Dept Surg, 3459 Fifth Ave,Montefiore 7S, Pittsburgh, PA 15213 USA.
   [Butterfield, Lisa H.] Univ Pittsburgh, Hillman Canc Ctr, Inst Canc, Dept Immunol, 3459 Fifth Ave,Montefiore 7S, Pittsburgh, PA 15213 USA.
   [Spring, Michael; Grady, Jonathan] Univ Pittsburgh, Sch Informat Sci, 3459 Fifth Ave,Montefiore 7S, Pittsburgh, PA 15213 USA.
   [Sun, Weiing] Univ Pittsburgh, Inst Canc, 3459 Fifth Ave,Montefiore 7S, Pittsburgh, PA 15213 USA.
   [Antoni, Michael] Univ Miami, Sylvester Comprehens Canc Ctr, Dept Psychol, Miami, FL 15213 USA.
   [Helgeson, Vicki] Carnegie Mellon Univ, Dept Psychol, Pittsburgh, PA 15213 USA.
RP Steel, JL (通讯作者)，Univ Pittsburgh, Sch Med, Dept Surg, 3459 Fifth Ave,Montefiore 7S, Pittsburgh, PA 15213 USA.
EM steeljl@upmc.edu
RI Butterfield, Lisa H./W-1564-2019
OI Butterfield, Lisa H./0000-0002-3439-9844; Antoni,
   Michael/0000-0002-3971-0873
FU National Cancer Institute [K07CA118576, R21CA127046, P30CA047904];
   NATIONAL CANCER INSTITUTE [P30CA047904, K07CA118576, R21CA127046]
   Funding Source: NIH RePORTER
FX This study was funded by the National Cancer Institute (K07CA118576,
   R21CA127046, and P30CA047904).
CR Adler NE, 2008, CANC CARE WHOLE PATI
   Agboola SO, 2015, J MED INTERNET RES, V17, DOI 10.2196/jmir.4009
   [Anonymous], 2004, Harv Ment Health Lett, V21, P4
   [Anonymous], 2002, NIH Consens State Sci Statements, V19, P1
   Antoni MH, 2013, BRAIN BEHAV IMMUN, V30, pS88, DOI 10.1016/j.bbi.2012.05.009
   Apte RN, 2006, CANCER METAST REV, V25, P387, DOI 10.1007/s10555-006-9004-4
   Atesci FC, 2004, SUPPORT CARE CANCER, V12, P161, DOI 10.1007/s00520-003-0585-y
   Bell CL, 2011, J PALLIAT MED, V14, P1142, DOI 10.1089/jpm.2011.0176
   Bevans M, 2012, JAMA-J AM MED ASSOC, V307, P398, DOI 10.1001/jama.2012.29
   Black PH, 2002, J PSYCHOSOM RES, V52, P1, DOI 10.1016/S0022-3999(01)00302-6
   Brenu EW, 2013, AUTOIMMUN HIGHLIGHTS, V4, P69, DOI 10.1007/s13317-013-0051-x
   Budhu A, 2006, CANCER CELL, V10, P99, DOI 10.1016/j.ccr.2006.06.016
   Chen XL, 2009, ACTA ONCOL, V48, P1128, DOI 10.3109/02841860903188650
   Chentsova-Dutton Y, 2000, Ann Clin Psychiatry, V12, P19, DOI 10.1023/A:1009070826012
   Cleeland C. S., 1994, Annals Academy of Medicine Singapore, V23, P129
   Crul Ben J P, 2005, J Headache Pain, V6, P24, DOI 10.1007/s10194-005-0145-6
   de Raaf PJ, 2013, J CLIN ONCOL, V31, P716, DOI 10.1200/JCO.2012.44.4216
   Deng G, 2005, CA-CANCER J CLIN, V55, P109, DOI 10.3322/canjclin.55.2.109
   Dickinson KC, 2010, MED CARE, V48, P38, DOI 10.1097/MLR.0b013e3181bd49e2
   Dobscha SK, 2009, JAMA-J AM MED ASSOC, V301, P1242, DOI 10.1001/jama.2009.377
   Doorenbos AZ, 2006, J PAIN SYMPTOM MANAG, V32, P403, DOI 10.1016/j.jpainsymman.2006.05.023
   Dowlati Y, 2010, BIOL PSYCHIAT, V67, P446, DOI 10.1016/j.biopsych.2009.09.033
   Dvorak HF, 2002, J CLIN ONCOL, V20, P4368, DOI 10.1200/JCO.2002.10.088
   Dwight-Johnson M, 2005, PSYCHOSOMATICS, V46, P224, DOI 10.1176/appi.psy.46.3.224
   Ell K, 2008, J CLIN ONCOL, V26, P4488, DOI 10.1200/JCO.2008.16.6371
   Ell K, 2008, CANCER-AM CANCER SOC, V112, P616, DOI 10.1002/cncr.23203
   Evans C, 2006, BRIT J CANCER, V94, P1412, DOI 10.1038/sj.bjc.6603104
   Gilbody S, 2006, ARCH INTERN MED, V166, P2314, DOI 10.1001/archinte.166.21.2314
   Goodwin PJ, 2001, NEW ENGL J MED, V345, P1719, DOI 10.1056/NEJMoa011871
   Hart SL, 2012, JNCI-J NATL CANCER I, V104, P990, DOI 10.1093/jnci/djs256
   HERBERT TB, 1993, PSYCHOL BULL, V113, P472, DOI 10.1037/0033-2909.113.3.472
   Hofman M, 2007, ONCOLOGIST, V12, P4, DOI 10.1634/theoncologist.12-S1-4
   Hopko DR, 2008, BEHAV THER, V39, P126, DOI 10.1016/j.beth.2007.05.007
   Ijff MA, 2007, BMC HEALTH SERV RES, V7, DOI 10.1186/1472-6963-7-34
   Irwin M, 2002, BRAIN BEHAV IMMUN, V16, P503, DOI 10.1016/S0889-1591(02)00003-X
   Jacobsen PB, 2008, CA-CANCER J CLIN, V58, P214, DOI 10.3322/CA.2008.0003
   Jacobsen Paul B, 2007, J Natl Compr Canc Netw, V5, P99
   Jacobsen PB, 2007, J CLIN ONCOL, V25, P4526, DOI 10.1200/JCO.2007.13.1367
   Ji JG, 2012, CIRCULATION, V125, P1742, DOI 10.1161/CIRCULATIONAHA.111.057018
   Kangas M, 2008, PSYCHOL BULL, V134, P700, DOI 10.1037/a0012825
   Katon WJ, 2005, ARCH GEN PSYCHIAT, V62, P1313, DOI 10.1001/archpsyc.62.12.1313
   Kaya E, 2004, PROSTATE CANCER P D, V7, P311, DOI 10.1038/sj.pcan.4500747
   Kurtz ME, 2005, J PAIN SYMPTOM MANAG, V30, P112, DOI 10.1016/j.jpainsymman.2005.02.008
   Lee S, 2003, AM J PREV MED, V24, P113, DOI 10.1016/S0749-3797(02)00582-2
   Lewis JM, 2011, J PAIN SYMPTOM MANAG, V42, P105, DOI 10.1016/j.jpainsymman.2010.10.265
   Lin EHB, 2003, JAMA-J AM MED ASSOC, V290, P2428, DOI 10.1001/jama.290.18.2428
   Loscalzo M, 1996, HEMATOL ONCOL CLIN N, V10, P139, DOI 10.1016/S0889-8588(05)70331-2
   Lynch BM, 2008, CANCER, V112, P1363, DOI 10.1002/cncr.23300
   Mausbach BT, 2007, HEALTH PSYCHOL, V26, P539, DOI 10.1037/0278-6133.26.5.539
   Medeiros Marta, 2010, J Gastrointest Cancer, V41, P179, DOI 10.1007/s12029-010-9132-5
   Milne DJ, 2006, EUR J CANCER CARE, V15, P125, DOI 10.1111/j.1365-2354.2005.00639.x
   Musselman DL, 2001, AM J PSYCHIAT, V158, P1252, DOI 10.1176/appi.ajp.158.8.1252
   National Comprehensive Cancer Network, NCCN GUID SUPP CAR D
   Orth-Gomer K, 2009, CIRC-CARDIOVASC QUAL, V2, P25, DOI 10.1161/CIRCOUTCOMES.108.812859
   Prue G, 2006, EUR J CANCER, V42, P846, DOI 10.1016/j.ejca.2005.11.026
   RADLOFF L S, 1977, Applied Psychological Measurement, V1, P385, DOI 10.1177/014662167700100306
   Reiche EMV, 2004, LANCET ONCOL, V5, P617, DOI 10.1016/S1470-2045(04)01597-9
   Rumsfeld JS, 2005, CIRCULATION, V111, P250, DOI 10.1161/01.CIR.0000154573.62822.89
   Steel JL, 2007, J CLIN ONCOL, V25, P2397, DOI 10.1200/JCO.2006.06.4592
   Steel JL, 2006, ANN ONCOL, V17, P304, DOI 10.1093/annonc/mdj072
   Steptoe A, 2012, NAT REV CARDIOL, V9, P360, DOI 10.1038/nrcardio.2012.45
   SYRJALA KL, 1995, PAIN, V63, P189, DOI 10.1016/0304-3959(95)00039-U
   Taketomi A, 1998, CANCER, V83, P58, DOI 10.1002/(SICI)1097-0142(19980701)83:1<58::AID-CNCR8>3.0.CO;2-A
   Theobald Dale E, 2004, Clin Cornerstone, V6 Suppl 1D, pS15, DOI 10.1016/S1098-3597(05)80003-1
   Thornton LM, 2009, PSYCHOSOM MED, V71, P715, DOI 10.1097/PSY.0b013e3181b0545c
   Trompet S, 2009, CLIN CANCER RES, V15, P7744, DOI 10.1158/1078-0432.CCR-09-2152
   Uitterhoeve RJ, 2004, BRIT J CANCER, V91, P1050, DOI 10.1038/sj.bjc.6602103
   Van der Kooy K, 2007, INT J GERIATR PSYCH, V22, P613, DOI 10.1002/gps.1723
   von Kanel R, 2012, GERONTOLOGY, V58, P354, DOI 10.1159/000334219
   Voronov E, 2003, P NATL ACAD SCI USA, V100, P2645, DOI 10.1073/pnas.0437939100
   Waugh DJJ, 2008, CLIN CANCER RES, V14, P6735, DOI 10.1158/1078-0432.CCR-07-4843
   Weitzner MA, 1999, J PAIN SYMPTOM MANAG, V17, P418, DOI 10.1016/S0885-3924(99)00014-7
   Weitzner MA, 1999, J PALLIATIVE CARE, V15, P13, DOI 10.1177/082585979901500203
   Yellen SB, 1997, J PAIN SYMPTOM MANAG, V13, P63, DOI 10.1016/S0885-3924(96)00274-6
   Zorrilla EP, 2001, BRAIN BEHAV IMMUN, V15, P199, DOI 10.1006/brbi.2000.0597
NR 75
TC 46
Z9 48
U1 2
U2 34
PU WILEY
PI HOBOKEN
PA 111 RIVER ST, HOBOKEN 07030-5774, NJ USA
SN 0008-543X
EI 1097-0142
J9 CANCER-AM CANCER SOC
JI Cancer
PD APR 15
PY 2016
VL 122
IS 8
BP 1270
EP 1282
DI 10.1002/cncr.29906
PG 13
WC Oncology
WE Science Citation Index Expanded (SCI-EXPANDED); Social Science Citation Index (SSCI)
SC Oncology
GA DJ1IZ
UT WOS:000373957800019
PM 26970434
OA Green Accepted, Bronze
DA 2022-05-19
ER

PT J
AU Trojaniello, C
   Luke, JJ
   Ascierto, PA
AF Trojaniello, Claudia
   Luke, Jason J.
   Ascierto, Paolo A.
TI Therapeutic Advancements Across Clinical Stages in Melanoma, With a
   Focus on Targeted Immunotherapy
SO FRONTIERS IN ONCOLOGY
LA English
DT Review
DE immunotherapy; advanced melanoma; immune system; target therapy; immune
   checkpoint inhibitor (ICI)
ID HISTONE DEACETYLASE INHIBITORS; NEOADJUVANT IPILIMUMAB IPI; NIVOLUMAB
   PLUS IPILIMUMAB; COLONY-STIMULATING FACTOR; TERM-FOLLOW-UP; METASTATIC
   MELANOMA; DOUBLE-BLIND; PHASE-II; TALIMOGENE LAHERPAREPVEC; ADJUVANT
   NIVOLUMAB
AB Melanoma is the most fatal skin cancer. In the early stages, it can be safely treated with surgery alone. However, since 2011, there has been an important revolution in the treatment of melanoma with new effective treatments. Targeted therapy and immunotherapy with checkpoint inhibitors have changed the history of this disease. To date, more than half of advanced melanoma patients are alive at 5 years; despite this breakthrough, approximately half of the patients still do not respond to treatment. For these reasons, new therapeutic strategies are required to expand the number of patients who can benefit from immunotherapy or combination with targeted therapy. Current research aims at preventing primary and acquired resistance, which are both responsible for treatment failure in about 50% of patients. This could increase the effectiveness of available drugs and allow for the evaluation of new combinations and new targets. The main pathways and molecules under study are the IDO inhibitor, TLR9 agonist, STING, LAG-3, TIM-3, HDAC inhibitors, pegylated IL-2 (NKTR-214), GITR, and adenosine pathway inhibitors, among others (there are currently about 3000 trials that are evaluating immunotherapeutic combinations in different tumors). Other promising strategies are cancer vaccines and oncolytic viruses. Another approach is to isolate and remove immune cells (DCs, T cells, and NK cells) from the patient's blood or tumor infiltrates, add specific gene fragments, expand them in culture with growth factors, and re-inoculate into the same patient. TILs, TCR gene transfer, and CAR-T therapy follow this approach. In this article, we give an overview over the current status of melanoma therapies, the clinical rationale for choosing treatments, and the new immunotherapy approaches.
C1 [Trojaniello, Claudia; Ascierto, Paolo A.] Ist Nazl Tumori IRCCS Fdn G Pascale, Unit Melanoma Canc Immunotherapy & Dev Therapeut, Naples, Italy.
   [Luke, Jason J.] Univ Pittsburgh, Med Ctr, Canc Immunotherapeut Ctr, Pittsburgh, PA USA.
   [Luke, Jason J.] Hillman Canc Ctr, Pittsburgh, PA USA.
RP Ascierto, PA (通讯作者)，Ist Nazl Tumori IRCCS Fdn G Pascale, Unit Melanoma Canc Immunotherapy & Dev Therapeut, Naples, Italy.
EM p.ascierto@istitutotumori.na.it
RI Luke, Jason John/AAB-9724-2022
OI Luke, Jason John/0000-0002-1182-4908; Trojaniello,
   Claudia/0000-0002-5677-5679
FU Department of Defense Career Development Award [W81XWH-17-1-0265]; Sy
   Holzer Endowed Immunotherapy Research Award; Hillman Fellowship for
   Innovative Cancer Research
FX JL acknowledges the Department of Defense Career Development Award
   (W81XWH-17-1-0265), the Sy Holzer Endowed Immunotherapy Research Award,
   and the Hillman Fellowship for Innovative Cancer Research.
CR Adams L, 2020, J IMMUNOTHER CANCER, V8, pA183, DOI 10.1136/jitc-2020-SITC2020.0300
   Algazi A, 2020, ANN ONCOL, V31, P532, DOI 10.1016/j.annonc.2019.12.008
   Algazi AP, 2020, CLIN CANCER RES, V26, P2827, DOI 10.1158/1078-0432.CCR-19-2217
   Amaria RN, 2018, NAT MED, V24, P1649, DOI 10.1038/s41591-018-0197-1
   Amaria RN, 2018, LANCET ONCOL, V19, P181, DOI 10.1016/S1470-2045(18)30015-9
   Andtbacka RHI, 2019, J IMMUNOTHER CANCER, V7, DOI 10.1186/s40425-019-0623-z
   [Anonymous], NTR
   [Anonymous], 2019, NTR
   [Anonymous], 2020, NTR
   Arance AM., 2019, ANN ONCOL, V30, P851, DOI [10.1093/annonc/mdz394.066, DOI 10.1093/ANNONC/MDZ394, DOI 10.1093/ANNONC/MDZ394.066]
   Arance Fernandez AM., 2020, ANN ONCOL, V31, P1142, DOI [10.1016/annonc/annonc325, DOI 10.1016/ANNONC/ANNONC325]
   Ascierto PA, 2020, LANCET ONCOL, V21, P1465, DOI 10.1016/S1470-2045(20)30494-0
   Ascierto PA, 2020, EUR J CANCER, V126, P33, DOI 10.1016/j.ejca.2019.11.016
   Ascierto PA, 2017, J CLIN ONCOL, V35, DOI 10.1200/JCO.2017.35.15_suppl.9520
   Atkinson V, 2020, J IMMUNOTHER CANCER, V8, DOI 10.1136/jitc-2020-001681
   Beasley GM, 2021, J IMMUNOTHER CANCER, V9, DOI 10.1136/jitc-2020-002203
   Besser MJ, 2010, CLIN CANCER RES, V16, P2646, DOI 10.1158/1078-0432.CCR-10-0041
   Bhatia S, 2009, ONCOLOGY-NY, V23, P488
   Blank CU, 2020, CANCER RES, V80, DOI 10.1158/1538-7445.AM2020-3412
   Blank CU, 2020, J CLIN ONCOL, V38
   Blank CU, 2018, NAT MED, V24, P1655, DOI 10.1038/s41591-018-0198-0
   Bommareddy PK, 2017, AM J CLIN DERMATOL, V18, P1, DOI 10.1007/s40257-016-0238-9
   Burton EM., 2019, ANN ONCOL, V30, P533, DOI [10.1093/annonc/mdz255, DOI 10.1093/ANNONC/MDZ255]
   Cao K, 2015, ONCOGENE, V34, P5960, DOI 10.1038/onc.2015.46
   Chang FM, 2003, INT J ONCOL, V22, P469
   Charych D, 2017, PLOS ONE, V12, DOI 10.1371/journal.pone.0179431
   Chesney J, 2018, J CLIN ONCOL, V36, P1658, DOI 10.1200/JCO.2017.73.7379
   Da Silva IP, 2020, J CLIN ONCOL, V38
   Daud A, 2018, J CLIN ONCOL, V36, DOI 10.1200/JCO.2018.36.15_suppl.9511
   Davar D, 2020, J IMMUNOTHER CANCER, V8, pA185, DOI 10.1136/jitc-2020-SITC2020.0303
   Diab A., 2017, ANN ONCOL, V28, P403, DOI [DOI 10.1093/ANNONC/MDX376.052, 10.1093/annonc/mdx376.052]
   Diab A., 2018, IMMUNE MONITORING NK, P4
   Diab A, 2020, J IMMUNOTHER CANCER, V8, pA256, DOI 10.1136/jitc-2020-SITC2020.0420
   Diab A, 2020, J TRANSL MED, V18
   Dummer R., 2019, 16 INT C SOC MEL RES
   Dummer R, 2020, J IMMUNOTHER CANCER, V8, pA263, DOI 10.1136/jitc-2020-SITC2020.0432
   Dummer R, 2020, NEW ENGL J MED, V383, P1139, DOI 10.1056/NEJMoa2005493
   Dummer R, 2018, LANCET ONCOL, V19, P1315, DOI 10.1016/S1470-2045(18)30497-2
   Dummer R, 2018, J CLIN ONCOL, V36, DOI 10.1200/JCO.2018.36.5_suppl.189
   Dummer R, 2018, LANCET ONCOL, V19, P603, DOI 10.1016/S1470-2045(18)30142-6
   Eggermont AMM, 2020, ANN ONCOL, V31, pS1175, DOI 10.1016/j.annonc.2020.08.2276
   Eggermont AMM, 2020, EUR J CANCER, V133, P94, DOI 10.1016/j.ejca.2020.04.015
   Eggermont AMM, 2020, JAMA ONCOL, V6, P519, DOI 10.1001/jamaoncol.2019.5570
   Eggermont AMM, 2019, J CLIN ONCOL, V37, DOI 10.1200/JCO.2019.37.15_suppl.2512
   Eggermont AMM, 2018, NEW ENGL J MED, V378, P1789, DOI 10.1056/NEJMoa1802357
   Eggermont AM, 2014, J CLIN ONCOL, DOI [10.1200/jco.2014.32.18_suppl.lba9008, DOI 10.1200/JCO.2014.32.18_SUPPL.LBA9008]
   Faries MB, 2017, NEW ENGL J MED, V376, P2211, DOI 10.1056/NEJMoa1613210
   Fattore L, 2020, CANCERS, V12, DOI 10.3390/cancers12113368
   Fernandez-Penas P., 2020, 2020 SITC ANN M NOV, P799
   Ferrucci PF, 2020, J IMMUNOTHER CANCER, V8, DOI 10.1136/jitc-2020-001806
   Forde PM, 2018, NEW ENGL J MED, V378, P1976, DOI 10.1056/NEJMoa1716078
   Gershenwald JE, 2017, CA-CANCER J CLIN, V67, P472, DOI 10.3322/caac.21409
   Glen H, 2011, BMC CANCER, V11, DOI 10.1186/1471-2407-11-309
   Golan T., 2018, 2018 SITC ANN M
   Grossmann KF, 2016, J CLIN ONCOL, V34, DOI 10.1200/JCO.2016.34.15_suppl.e21032
   Gutzmer R, 2020, LANCET, V395, P1835, DOI 10.1016/S0140-6736(20)30934-X
   Hamid O., 2017, ANN ONCOL, V28, P12140, DOI [10.1093/annonc/mdx377, DOI 10.1093/ANNONC/MDX377, 10.1093/annonc/mdx377.001]
   Harrington KJ, 2016, ONCOTARGETS THER, V9, P7081, DOI 10.2147/OTT.S115245
   Haymaker C, 2020, ANN ONCOL, V31, pS736, DOI 10.1016/j.annonc.2020.08.1207
   Haymaker C, 2017, J IMMUNOTHER CANCER, V5
   Hodi FS, 2010, NEW ENGL J MED, V363, P711, DOI 10.1056/NEJMoa1003466
   KAWAKAMI Y, 1994, J EXP MED, V180, P347, DOI 10.1084/jem.180.1.347
   Khushalani NI., 2020, J IMMUNOTHER CANCER, V8, DOI [10.1136/jitc-2020-SITC2020.0797, DOI 10.1136/JITC-2020-SITC2020.0797]
   Lakhani N., 2018, 2018 SITC ANN M
   Larkin J, 2015, NEW ENGL J MED, V373, P1270, DOI [10.1056/NEJMoa1504030, 10.1056/NEJMc1509660]
   Larkin J, 2014, NEW ENGL J MED, V371, P1867, DOI 10.1056/NEJMoa1408868
   Lebbe C, 2019, J CLIN ONCOL, V37, P867, DOI 10.1200/JCO.18.01998
   Lemke-Miltner CD, 2020, J IMMUNOL, V204, P1386, DOI 10.4049/jimmunol.1900742
   Lipson E.J., 2018, ANN ONCOL, V29, pviii464, DOI [10.1093/annonc/mdy289.058, DOI 10.1093/ANNONC/MDY289.058]
   Liu J, 2016, CANCER DISCOV, V6, P1382, DOI 10.1158/2159-8290.CD-16-0577
   Liu XD, 2010, BLOOD, V115, P3520, DOI 10.1182/blood-2009-09-246124
   Long G., 2019, PIGM CELL MELANOMA R, V32, P133, DOI 10.1136/jitc-2020-SITC2020.0429
   Long GV, 2017, NEW ENGL J MED, V377, P1813, DOI 10.1056/NEJMoa1708539
   Long G, 2020, J IMMUNOTHER CANCER, V8, pA261, DOI 10.1136/jitc-2020-SITC2020.0429
   Long GV, 2019, LANCET ONCOL, V20, P1083, DOI 10.1016/S1470-2045(19)30274-8
   Long GV, 2019, LANCET ONCOL, V20, P961, DOI 10.1016/S1470-2045(19)30331-6
   Long GV, 2018, J CLIN ONCOL, V36, P667, DOI 10.1200/JCO.2017.74.1025
   Long GV, 2015, LANCET, V386, P444, DOI 10.1016/S0140-6736(15)60898-4
   Marks PA, 2005, CELL CYCLE, V4, P549, DOI 10.4161/cc.4.4.1564
   McArthur G, 2019, 16 INT C SOC MEL RES
   Menzies AM, 2021, NAT MED, V27, P301, DOI 10.1038/s41591-020-01188-3
   Meric-Bernstam F, 2019, J CLIN ONCOL, V37, DOI 10.1200/JCO.2019.37.15_suppl.2507
   Michielin O, 2020, ANN ONCOL, V31, P1449, DOI 10.1016/j.annonc.2020.07.005
   Middleton MR, 2020, CLIN CANCER RES, V26, P5869, DOI 10.1158/1078-0432.CCR-20-1247
   Milhem M, 2020, J IMMUNOTHER CANCER, V8, pA186, DOI 10.1136/jitc-2020-SITC2020.0304
   Milhem M, 2020, J IMMUNOTHER CANCER, V8, pA2, DOI 10.1136/LBA2019.4
   Milhem MM, 2019, J CLIN ONCOL, V37, DOI 10.1200/JCO.2019.37.15_suppl.9534
   Mocellin S, 2013, COCHRANE DB SYST REV, DOI 10.1002/14651858.CD008955.pub2
   Mocellin S, 2010, JNCI-J NATL CANCER I, V102, P493, DOI 10.1093/jnci/djq009
   Muller AJ, 2005, NAT MED, V11, P312, DOI 10.1038/nm1196
   Nathan P, 2020, ANN ONCOL, V31, pS1172, DOI 10.1016/j.annonc.2020.08.2273
   Nguyen LT, 2019, CANCER IMMUNOL IMMUN, V68, P773, DOI 10.1007/s00262-019-02307-x
   Olson D, 2020, J CLIN ONCOL, V38
   Perez RP, 2017, J CLIN ONCOL, V35, DOI 10.1200/JCO.2017.35.15_suppl.3003
   Postow MA, 2020, J CLIN ONCOL, V38
   Puzanov I, 2020, J IMMUNOTHER CANCER, V8, pA263, DOI 10.1136/jitc-2020-SITC2020.0433
   Ribas A., 2017, ANN ONCOL, V28, pV428, DOI [DOI 10.1093/ANNONC/MDX377, 10.1093/annonc/mdx377.003, DOI 10.1093/ANNONC/MDX377.003]
   Ribas A, 2012, CLIN CANCER RES, V18, P336, DOI 10.1158/1078-0432.CCR-11-2323
   Robert C, 2019, NEW ENGL J MED, V381, P626, DOI 10.1056/NEJMoa1904059
   Robert C., 2019, 16 INT C SOC MEL RES
   Robert C, 2019, LANCET ONCOL, V20, P1239, DOI 10.1016/S1470-2045(19)30388-2
   Robert C, 2015, NEW ENGL J MED, V372, P2521, DOI 10.1056/NEJMoa1503093
   Robert C, 2015, NEW ENGL J MED, V372, P320, DOI 10.1056/NEJMoa1412082
   Robert C, 2015, NEW ENGL J MED, V372, P30, DOI 10.1056/NEJMoa1412690
   Rohaan MW., 2019, ABSTRACT IMMUNOTH S5, V30, P481, DOI [10.1093/annonc/mdz253.010, DOI 10.1093/ANNONC/MDZ253.010]
   Rosenberg SA, 2011, CLIN CANCER RES, V17, P4550, DOI 10.1158/1078-0432.CCR-11-0116
   Rozeman EA, 2020, J CLIN ONCOL, V38
   Rozeman EA, 2019, LANCET ONCOL, V20, P948, DOI 10.1016/S1470-2045(19)30151-2
   Saberian C, 2020, J IMMUNOTHER CANCER, V8, pA191, DOI 10.1136/jitc-2020-SITC2020.0311
   SALGALLER ML, 1995, CANCER RES, V55, P4972
   Sarnaik A, 2020, J CLIN ONCOL, V38
   Scholl FA, 2005, CANCER LETT, V230, P1, DOI 10.1016/j.canlet.2004.12.013
   Schulze A, 2004, MOL BIOL CELL, V15, P3450, DOI 10.1091/mbc.E03-11-0807
   Sharma M, 2020, ANN ONCOL, V31, pS704, DOI 10.1016/j.annonc.2020.08.1140
   Sharma P, 2015, SCIENCE, V348, P56, DOI 10.1126/science.aaa8172
   Spagnolo F, 2014, ONCOTARGET, V5, P10206, DOI 10.18632/oncotarget.2602
   Spranger S, 2014, J IMMUNOTHER CANCER, V2, DOI 10.1186/2051-1426-2-3
   Sullivan Ryan, 2015, Am Soc Clin Oncol Educ Book, P177, DOI 10.14694/EdBook_AM.2015.35.177
   Sullivan RJ, 2019, CANCER RES, V79, DOI 10.1158/1538-7445.AM2019-CT072
   Sun C, 2014, NATURE, V508, P118, DOI 10.1038/nature13121
   Tawbi HAH, 2018, J CLIN ONCOL, V36, DOI 10.1200/JCO.2018.36.15_suppl.9560
   Taylor MH, 2019, J CLIN ONCOL, V37, DOI 10.1200/JCO.2019.37.8_suppl.15
   Tetzlaff MT, 2018, ANN ONCOL, V29, P1861, DOI 10.1093/annonc/mdy226
   Van den Heuvel NMJ, 2020, ANN ONCOL, V31, pS737, DOI 10.1016/j.annonc.2020.08.1209
   Vatner RE, 2019, MOL IMMUNOL, V110, P13, DOI 10.1016/j.molimm.2017.12.001
   Versluis JM, 2020, J IMMUNOTHER CANCER, V8, pA2, DOI 10.1136/jitc-2020-ITOC7.3
   Versluis JM, 2020, ANN ONCOL, V31, pS742, DOI 10.1016/j.annonc.2020.08.1221
   Weber J, 2017, NEW ENGL J MED, V377, P1824, DOI 10.1056/NEJMoa1709030
   Yu X, 2009, NAT IMMUNOL, V10, P48, DOI 10.1038/ni.1674
   Yushak Melinda, 2019, Am Soc Clin Oncol Educ Book, V39, pe207, DOI 10.1200/EDBK_239283
   Zimmer L, 2020, LANCET, V395, P1558, DOI 10.1016/S0140-6736(20)30417-7
NR 131
TC 8
Z9 8
U1 1
U2 5
PU FRONTIERS MEDIA SA
PI LAUSANNE
PA AVENUE DU TRIBUNAL FEDERAL 34, LAUSANNE, CH-1015, SWITZERLAND
SN 2234-943X
J9 FRONT ONCOL
JI Front. Oncol.
PD JUN 10
PY 2021
VL 11
AR 670726
DI 10.3389/fonc.2021.670726
PG 17
WC Oncology
WE Science Citation Index Expanded (SCI-EXPANDED)
SC Oncology
GA SX1CN
UT WOS:000664949400001
PM 34178657
OA Green Published, gold
DA 2022-05-19
ER

PT J
AU Krejcik, J
   Barnkob, MB
   Nyvold, CG
   Larsen, TS
   Barington, T
   Abildgaard, N
AF Krejcik, Jakub
   Barnkob, Mike Bogetofte
   Nyvold, Charlotte Guldborg
   Larsen, Thomas Stauffer
   Barington, Torben
   Abildgaard, Niels
TI Harnessing the Immune System to Fight Multiple Myeloma
SO CANCERS
LA English
DT Review
DE multiple myeloma; immunotherapy; immune modulation; allogeneic stem cell
   transplantation; cancer vaccination; adoptive cell transfer; monoclonal
   antibodies; immunomodulatory drugs; immunogenic cell death
ID NATURAL-KILLER-CELLS; MINOR HISTOCOMPATIBILITY ANTIGENS; DONOR
   LYMPHOCYTE INFUSIONS; LOW-DOSE CYCLOPHOSPHAMIDE; REGULATORY T-CELLS;
   BONE-MARROW; NK CELLS; TUMOR MICROENVIRONMENT; MONOCLONAL GAMMOPATHY;
   CD38 EXPRESSION
AB Simple Summary Multiple myeloma treatment has developed enormously within the last two decades. Most recently immunotherapies have been introduced. Monoclonal antibodies targeting the plasma cell surface marker CD38, daratumumab and isatuximab, have revolutionized the standard of care treatment, and CAR T-cell therapy has been FDA-approved for the treatment of relapsed, refractory multiple myeloma. However, many other immunotherapeutic principles are under current clinical testing. It is well described that immune dysfunction is present in multiple myeloma and worsens by disease progression and may even be involved in the transformation to malignancy from benign precursor states, smoldering myeloma, and MGUS. Thus, attempts to revive and engage the innate and adaptive immune system are appealing. The ultimate goal is the cure or prevention of cancer development. In this review, the reader receives basic information on the immune dysfunction in multiple myeloma, a thorough summary of the ways to harness the immune system in treatment, the current status of clinical development, and future aspects.
   Multiple myeloma (MM) is a heterogeneous plasma cell malignancy differing substantially in clinical behavior, prognosis, and response to treatment. With the advent of novel therapies, many patients achieve long-lasting remissions, but some experience aggressive and treatment refractory relapses. So far, MM is considered incurable. Myeloma pathogenesis can broadly be explained by two interacting mechanisms, intraclonal evolution of cancer cells and development of an immunosuppressive tumor microenvironment. Failures in isotype class switching and somatic hypermutations result in the neoplastic transformation typical of MM and other B cell malignancies. Interestingly, although genetic alterations occur and evolve over time, they are also present in premalignant stages, which never progress to MM, suggesting that genetic mutations are necessary but not sufficient for myeloma transformation. Changes in composition and function of the immune cells are associated with loss of effective immune surveillance, which might represent another mechanism driving malignant transformation. During the last decade, the traditional view on myeloma treatment has changed dramatically. It is increasingly evident that treatment strategies solely based on targeting intrinsic properties of myeloma cells are insufficient. Lately, approaches that redirect the cells of the otherwise suppressed immune system to take control over myeloma have emerged. Evidence of utility of this principle was initially established by the observation of the graft-versus-myeloma effect in allogeneic stem cell-transplanted patients. A variety of new strategies to harness both innate and antigen-specific immunity against MM have recently been developed and intensively tested in clinical trials. This review aims to give readers a basic understanding of how the immune system can be engaged to treat MM, to summarize the main immunotherapeutic modalities, their current role in clinical care, and future prospects.
C1 [Krejcik, Jakub; Barnkob, Mike Bogetofte; Nyvold, Charlotte Guldborg; Larsen, Thomas Stauffer; Barington, Torben; Abildgaard, Niels] Odense Univ Hosp, Ctr Cellular Immunotherapy Haematol Canc Odense C, DK-5000 Odense, Denmark.
   [Krejcik, Jakub; Larsen, Thomas Stauffer; Abildgaard, Niels] Odense Univ Hosp, Dept Haematol, DK-5000 Odense, Denmark.
   [Krejcik, Jakub; Nyvold, Charlotte Guldborg; Larsen, Thomas Stauffer; Abildgaard, Niels] Univ Southern Denmark, Dept Clin Res, Haematol Res Unit, DK-5000 Odense, Denmark.
   [Barnkob, Mike Bogetofte; Barington, Torben] Odense Univ Hosp, Dept Clin Immunol, DK-5000 Odense, Denmark.
   [Nyvold, Charlotte Guldborg] Univ Southern Denmark, Haematol Pathol Res Lab, Res Unit Haematol, DK-5000 Odense, Denmark.
   [Nyvold, Charlotte Guldborg] Univ Southern Denmark, Res Unit Pathol, DK-5000 Odense, Denmark.
   [Nyvold, Charlotte Guldborg] Odense Univ Hosp, DK-5000 Odense, Denmark.
RP Abildgaard, N (通讯作者)，Odense Univ Hosp, Ctr Cellular Immunotherapy Haematol Canc Odense C, DK-5000 Odense, Denmark.; Abildgaard, N (通讯作者)，Odense Univ Hosp, Dept Haematol, DK-5000 Odense, Denmark.; Abildgaard, N (通讯作者)，Univ Southern Denmark, Dept Clin Res, Haematol Res Unit, DK-5000 Odense, Denmark.
EM jakub.krejcik@rsyd.dk; Mike.Bogetofte.Barnkob@rsyd.dk;
   Charlotte.Guldborg.Nyvold@rsyd.dk; Thomas.Stauffer.Larsen@rsyd.dk;
   Torben.Barington@rsyd.dk; niels.abildgaard@rsyd.dk
OI Nyvold, Charlotte Guldborg/0000-0002-0411-7594; Barnkob, Mike
   Bogetofte/0000-0002-5892-1174; Barington, Torben/0000-0001-6968-148X
CR Advani R, 2018, NEW ENGL J MED, V379, P1711, DOI 10.1056/NEJMoa1807315
   Albinger N, 2021, GENE THER, V28, P513, DOI 10.1038/s41434-021-00246-w
   Alexandrov LB, 2013, NATURE, V500, P415, DOI 10.1038/nature12477
   Andersen MN, 2022, CANCER IMMUNOL IMMUN, V71, P177, DOI 10.1007/s00262-021-02952-1
   [Anonymous], 2021, Nat Biotechnol, V39, P531, DOI 10.1038/s41587-021-00929-0
   Asimakopoulos F, 2013, LEUKEMIA LYMPHOMA, V54, P2112, DOI 10.3109/10428194.2013.778409
   Atanackovic D, 2020, LEUKEMIA, V34, P317, DOI 10.1038/s41375-019-0536-3
   Ayuk F, 2020, HAEMATOLOGICA, V105, pE322, DOI 10.3324/haematol.2019.245969
   Banaszek A, 2019, NAT COMMUN, V10, DOI 10.1038/s41467-019-13196-0
   Beitinjaneh AM, 2012, LEUKEMIA LYMPHOMA, V53, P1525, DOI 10.3109/10428194.2012.656635
   Benson DM, 2010, BLOOD, V116, P2286, DOI 10.1182/blood-2010-02-271874
   Berdeja JG, 2021, LANCET, V398, P314, DOI 10.1016/S0140-6736(21)00933-8
   Bernabei L, 2018, BLOOD, V132, DOI 10.1182/blood-2018-99-119514
   Bishop DC, 2021, BLOOD, V138, P1504, DOI 10.1182/blood.2021010813
   Blass E, 2021, NAT REV CLIN ONCOL, V18, P215, DOI 10.1038/s41571-020-00460-2
   BLUMING AZ, 1971, LANCET, V2, P105
   Borrello IM, 2015, BLOOD, V126, DOI 10.1182/blood.V126.23.4238.4238
   Brinkmann U, 2017, MABS-AUSTIN, V9, P182, DOI 10.1080/19420862.2016.1268307
   Brown R, 2004, BRIT J HAEMATOL, V125, P743, DOI 10.1111/j.1365-2141.2004.04984.x
   Caligiuri MA, 2008, BLOOD, V112, P461, DOI 10.1182/blood-2007-09-077438
   Calton CM, 2018, CANCERS, V10, DOI 10.3390/cancers10060198
   Carbone E, 2005, BLOOD, V105, P251, DOI 10.1182/blood-2004-04-1422
   Carlson SK, 2009, AM J ROENTGENOL, V192, P279, DOI 10.2214/AJR.08.1205
   Casneuf T, 2017, BLOOD ADV, V1, P2105, DOI 10.1182/bloodadvances.2017006866
   Cerullo V, 2011, MOL THER, V19, P1737, DOI 10.1038/mt.2011.113
   Chao MP, 2010, CELL, V142, P699, DOI 10.1016/j.cell.2010.07.044
   Chen LM, 2018, CANCER DISCOV, V8, P1156, DOI 10.1158/2159-8290.CD-17-1033
   Cho SF, 2018, BLOOD, V132, DOI 10.1182/blood-2018-99-118425
   Coffey MC, 1998, SCIENCE, V282, P1332, DOI 10.1126/science.282.5392.1332
   Cohen YC, 2021, CL LYMPH MYELOM LEUK, V21, P46, DOI 10.1016/j.clml.2020.08.008
   Cook J, 2021, J CLIN ONCOL, V39, DOI 10.1200/JCO.2021.39.15_suppl.2500
   Copelan EA, 2006, NEW ENGL J MED, V354, P1813, DOI 10.1056/NEJMra052638
   Correnti CE, 2018, LEUKEMIA, V32, P1239, DOI 10.1038/s41375-018-0014-3
   Costa F, 2021, CANCERS, V13, DOI 10.3390/cancers13020164
   Costello RT, 2013, IMMUNOLOGY, V139, P338, DOI 10.1111/imm.12082
   Craig DJ, 2021, FUTURE ONCOL, V17, P1683, DOI 10.2217/fon-2020-0994
   Da Via MC, 2021, NAT MED, V27, DOI 10.1038/s41591-021-01245-5
   Das R, 2016, NAT MED, V22, P1351, DOI 10.1038/nm.4202
   de Larrea CF, 2020, BLOOD CANCER DISCOV, V1, P146, DOI 10.1158/2643-3230.BCD-20-0020
   de Mel S, 2014, BIOMED RES INT, V2014, DOI 10.1155/2014/232546
   Depil S, 2020, NAT REV DRUG DISCOV, V19, P185, DOI 10.1038/s41573-019-0051-2
   Dhodapkar MV, 2016, BLOOD, V128, P2599, DOI 10.1182/blood-2016-09-692954
   Dhodapkar MV, 2005, CANCER IMMUNOL IMMUN, V54, P409, DOI 10.1007/s00262-004-0607-8
   Dhodapkar MV, 2002, P NATL ACAD SCI USA, V99, P13009, DOI 10.1073/pnas.202491499
   Diaz-Tejedor A, 2021, CANCERS, V13, DOI 10.3390/cancers13061353
   Dimopoulos M, 2021, BLOOD, V137, P1154, DOI 10.1182/blood.2020008209
   Dingli D, 2004, BLOOD, V103, P1641, DOI 10.1182/blood-2003-07-2233
   Dispenzieri A, 2017, LEUKEMIA, V31, P2791, DOI 10.1038/leu.2017.120
   Dranoff G, 2002, IMMUNOL REV, V188, P147, DOI 10.1034/j.1600-065X.2002.18813.x
   Drent E, 2017, MOL THER, V25, P1946, DOI 10.1016/j.ymthe.2017.04.024
   El-Murr N, 2020, CANCER RES, V80, DOI 10.1158/1538-7445.AM2020-5641
   El-Sherbiny YM, 2007, CANCER RES, V67, P8444, DOI 10.1158/0008-5472.CAN-06-4230
   Fauriat C, 2006, LEUKEMIA, V20, P732, DOI 10.1038/sj.leu.2404096
   Fraietta JA, 2018, NAT MED, V24, P563, DOI 10.1038/s41591-018-0010-1
   Franssen LE, 2017, BONE MARROW TRANSPL, V52, P1378, DOI 10.1038/bmt.2017.118
   Frerichs KA, 2020, CLIN CANCER RES, V26, P2203, DOI 10.1158/1078-0432.CCR-19-2299
   Galon J, 2017, J CLIN ONCOL, V35, DOI 10.1200/JCO.2017.35.15_suppl.3025
   Gantke T, 2017, J CLIN ONCOL, V35, DOI 10.1200/JCO.2017.35.15_suppl.8045
   Gantke T, 2017, PROTEIN ENG DES SEL, V30, P673, DOI 10.1093/protein/gzx043
   Garfall AL, 2016, HEMATOL-AM SOC HEMAT, P521, DOI 10.1182/asheducation-2016.1.521
   Ge YZ, 2012, CANCER IMMUNOL IMMUN, V61, P353, DOI 10.1007/s00262-011-1106-3
   Ghiringhelli F, 2004, EUR J IMMUNOL, V34, P336, DOI 10.1002/eji.200324181
   Gorgun G, 2015, CLIN CANCER RES, V21, P4607, DOI 10.1158/1078-0432.CCR-15-0200
   Goulmy E, 2006, HUM IMMUNOL, V67, P433, DOI 10.1016/j.humimm.2006.03.012
   Greil C, 2019, HAEMATOLOGICA, V104, P370, DOI 10.3324/haematol.2018.200881
   Guillerey C, 2018, BLOOD, V132, P1689, DOI 10.1182/blood-2018-01-825265
   Guillerey C, 2015, J CLIN INVEST, V125, P2077, DOI 10.1172/JCI77181
   Gulla A, 2021, BLOOD CANCER DISCOV, V2, P468, DOI 10.1158/2643-3230.BCD-21-0047
   Guo YL, 2020, CELL MOL IMMUNOL, V17, P430, DOI 10.1038/s41423-019-0355-5
   Hausler SFM, 2011, CANCER IMMUNOL IMMUN, V60, P1405, DOI 10.1007/s00262-011-1040-4
   Hagner PR, 2017, BRIT J HAEMATOL, V179, P399, DOI 10.1111/bjh.14866
   Hobo W, 2013, CANCER IMMUNOL IMMUN, V62, P1381, DOI 10.1007/s00262-013-1438-2
   Horenstein AL, 2016, MOL MED, V22, P694, DOI 10.2119/molmed.2016.00198
   Hsiue EHC, 2021, SCIENCE, V371, P1009, DOI 10.1126/science.abc8697
   Hsu AK, 2011, BLOOD, V117, P1605, DOI 10.1182/blood-2010-04-278432
   Jelinek T, 2018, FRONT IMMUNOL, V9, DOI 10.3389/fimmu.2018.02431
   Johnson LA, 2009, BLOOD, V114, P535, DOI 10.1182/blood-2009-03-211714
   June CH, 2018, NEW ENGL J MED, V379, P64, DOI 10.1056/NEJMra1706169
   Jurisic V, 2007, MED ONCOL, V24, P312, DOI 10.1007/s12032-007-0007-y
   Kalia V, 2018, FRONT IMMUNOL, V9, DOI 10.3389/fimmu.2018.02987
   Kararoudi MN, 2020, BLOOD, V136, P2416, DOI 10.1182/blood.2020006200
   Keskin DB, 2019, NATURE, V565, P234, DOI 10.1038/s41586-018-0792-9
   Khair DO, 2019, FRONT IMMUNOL, V10, DOI 10.3389/fimmu.2019.00453
   Krejcik Jakub, 2018, Oncotarget, V9, P33621, DOI 10.18632/oncotarget.26098
   Krejcik J, 2017, CLIN CANCER RES, V23, P7498, DOI 10.1158/1078-0432.CCR-17-2027
   Krejcik J, 2016, BLOOD, V128, P384, DOI 10.1182/blood-2015-12-687749
   Kronke J, 2014, SCIENCE, V343, P301, DOI 10.1126/science.1244851
   Kyle RA, 2018, NEW ENGL J MED, V378, P241, DOI 10.1056/NEJMoa1709974
   Landgren O, 2011, CLIN CANCER RES, V17, P1243, DOI 10.1158/1078-0432.CCR-10-1822
   Lawrence MS, 2013, NATURE, V499, P214, DOI 10.1038/nature12213
   Leblay N, 2020, FRONT ONCOL, V10, DOI 10.3389/fonc.2020.00636
   Leone P, 2020, FRONT ONCOL, V10, DOI 10.3389/fonc.2020.599098
   Li J, 2017, CANCER CELL, V31, P383, DOI 10.1016/j.ccell.2017.02.001
   Li Q, 2020, FRONT ONCOL, V10, DOI 10.3389/fonc.2020.01347
   Liu EL, 2020, NEW ENGL J MED, V382, P545, DOI 10.1056/NEJMoa1910607
   Lokhorst HM, 2015, NEW ENGL J MED, V373, P1207, DOI 10.1056/NEJMoa1506348
   Lokhorst HM, 2000, J CLIN ONCOL, V18, P3031, DOI 10.1200/JCO.2000.18.16.3031
   Lu G, 2014, SCIENCE, V343, P305, DOI 10.1126/science.1244917
   Lu YC, 2014, CLIN CANCER RES, V20, P3401, DOI 10.1158/1078-0432.CCR-14-0433
   Maes K, 2019, FRONT CELL DEV BIOL, V7, DOI 10.3389/fcell.2019.00149
   Majzner RG, 2018, CANCER DISCOV, V8, P1219, DOI 10.1158/2159-8290.CD-18-0442
   Mateos MV, 2019, LANCET HAEMATOL, V6, pE459, DOI 10.1016/S2352-3026(19)30110-3
   Mateos MV, 2016, J CLIN ONCOL, V34, DOI 10.1200/JCO.2016.34.15_supp1.8010
   McLellan AD, 2019, IMMUNOL CELL BIOL, V97, P664, DOI 10.1111/imcb.12254
   Meyers DE, 2017, BLOOD CANCER J, V7, DOI 10.1038/s41408-017-0020-0
   Mikulasova A, 2017, HAEMATOLOGICA, V102, P1617, DOI 10.3324/haematol.2017.163766
   Miller JS, 2005, BLOOD, V105, P3051, DOI 10.1182/blood-2004-07-2974
   Morgan GJ, 2012, NAT REV CANCER, V12, P335, DOI 10.1038/nrc3257
   Munshi NC, 2021, NEW ENGL J MED, V384, P705, DOI 10.1056/NEJMoa2024850
   Nijhof IS, 2016, BLOOD, V128, P2297, DOI 10.1182/blood-2016-07-729236
   Nijhof IS, 2016, BLOOD, V128, P959, DOI 10.1182/blood-2016-03-703439
   Nooka AK, 2018, JAMA ONCOL, V4, DOI 10.1001/jamaoncol.2018.3267
   Noonan K, 2005, CANCER RES, V65, P2026, DOI 10.1158/0008-5472.CAN-04-3337
   Noonan KA, 2015, SCI TRANSL MED, V7, DOI 10.1126/scitranslmed.aaa7014
   O'Connor BP, 2004, J EXP MED, V199, P91, DOI 10.1084/jem.20031330
   Ong HT, 2006, EXP HEMATOL, V34, P713, DOI 10.1016/j.exphem.2006.03.002
   Oostvogels R, 2017, BONE MARROW TRANSPL, V52, P228, DOI 10.1038/bmt.2016.250
   Oostvogels R, 2016, BONE MARROW TRANSPL, V51, P163, DOI 10.1038/bmt.2015.256
   Ott PA, 2017, NATURE, V547, P217, DOI 10.1038/nature22991
   Packiriswamy N, 2020, LEUKEMIA, V34, P3310, DOI 10.1038/s41375-020-0828-7
   Palucka K, 2013, IMMUNITY, V39, P38, DOI 10.1016/j.immuni.2013.07.004
   Pasquier E, 2010, NAT REV CLIN ONCOL, V7, P455, DOI 10.1038/nrclinonc.2010.82
   Pazina T, 2021, CANCERS, V13, DOI 10.3390/cancers13020226
   Perez C, 2020, BLOOD, V136, P199, DOI 10.1182/blood.2019004537
   Perumal D, 2020, CLIN CANCER RES, V26, P450, DOI 10.1158/1078-0432.CCR-19-2309
   Pittari G, 2017, FRONT IMMUNOL, V8, DOI 10.3389/fimmu.2017.01444
   Plesner T, 2020, CELLS-BASEL, V9, DOI 10.3390/cells9020378
   Ponzetta A, 2015, CANCER RES, V75, P4766, DOI 10.1158/0008-5472.CAN-15-1320
   Prabhala RH, 2010, BLOOD, V115, P5385, DOI 10.1182/blood-2009-10-246660
   Quarona V, 2015, ANN NY ACAD SCI, V1335, P10, DOI 10.1111/nyas.12485
   Rafiq S, 2018, NAT BIOTECHNOL, V36, P847, DOI 10.1038/nbt.4195
   Raja KRM, 2012, PLOS ONE, V7, DOI 10.1371/journal.pone.0047077
   Rapoport AP, 2015, NAT MED, V21, P914, DOI 10.1038/nm.3910
   Reagan, 2015, BLOOD, V126, P502, DOI 10.1182/blood.V126.23.502.502
   Romano A, 2014, BIOMED RES INT, V2014, DOI 10.1155/2014/198539
   Rosenberg SA, 2015, SCIENCE, V348, P62, DOI 10.1126/science.aaa4967
   Rosenberg SA, 2011, NAT REV CLIN ONCOL, V8, P577, DOI 10.1038/nrclinonc.2011.116
   Rosenberg SA, 2011, CLIN CANCER RES, V17, P4550, DOI 10.1158/1078-0432.CCR-11-0116
   Rosenblatt J, 2017, BLOOD, V129, P275, DOI 10.1182/blood-2016-08-731885
   Rosenblatt J, 2013, CLIN CANCER RES, V19, P3640, DOI 10.1158/1078-0432.CCR-13-0282
   Ruggeri L, 2002, SCIENCE, V295, P2097, DOI 10.1126/science.1068440
   Saba Raya, 2016, BMJ Case Rep, V2016, DOI 10.1136/bcr-2016-215237
   Samur MK, 2020, BLOOD, V136, DOI 10.1182/blood-2020-139040
   Scheper W, 2019, NAT MED, V25, P89, DOI 10.1038/s41591-018-0266-5
   Schmidts A, 2019, BLOOD ADV, V3, P3248, DOI 10.1182/bloodadvances.2019000703
   Schwartz M, 2019, BLOOD, V134, DOI 10.1182/blood-2019-131061
   Serrano-del Valle A, 2019, FRONT CELL DEV BIOL, V7, DOI 10.3389/fcell.2019.00050
   Shah N, 2018, J CLIN ONCOL, V36, DOI 10.1200/JCO.2018.36.15_suppl.8006
   Shah N, 2017, BRIT J HAEMATOL, V177, P457, DOI 10.1111/bjh.14570
   Shah NN, 2019, NAT REV CLIN ONCOL, V16, P372, DOI 10.1038/s41571-019-0184-6
   Shi J, 2008, BRIT J HAEMATOL, V143, P641, DOI 10.1111/j.1365-2141.2008.07340.x
   Simonetta F, 2017, FRONT IMMUNOL, V8, DOI 10.3389/fimmu.2017.00465
   Single RM, 2007, NAT GENET, V39, P1114, DOI 10.1038/ng2077
   Spierings E, 2013, BIOL BLOOD MARROW TR, V19, P1244, DOI 10.1016/j.bbmt.2013.06.001
   Stadtmauer EA, 2020, SCIENCE, V367, P1001, DOI 10.1126/science.aba7365
   Storti P, 2020, BRIT J HAEMATOL, V190, P430, DOI 10.1111/bjh.16548
   Suarez ER, 2016, ONCOTARGET, V7, P34341, DOI 10.18632/oncotarget.9114
   Sun J, 2020, CANCERS, V12, DOI 10.3390/cancers12020305
   TAQI AM, 1981, LANCET, V1, P1112
   Teoh PJ, 2021, BLOOD CANCER J, V11, DOI 10.1038/s41408-021-00469-5
   Topp MS, 2020, J CLIN ONCOL, V38, P775, DOI 10.1200/JCO.19.02657
   Tran E, 2016, NEW ENGL J MED, V375, P2255, DOI 10.1056/NEJMoa1609279
   Tran E, 2014, SCIENCE, V344, P641, DOI 10.1126/science.1251102
   Tricot G, 1996, BLOOD, V87, P1196, DOI 10.1182/blood.V87.3.1196.bloodjournal8731196
   Tseng D, 2013, P NATL ACAD SCI USA, V110, P11103, DOI 10.1073/pnas.1305569110
   Usmani SZ, 2019, LANCET HAEMATOL, V6, pE448, DOI 10.1016/S2352-3026(19)30109-7
   van de Donk NWCJ, 2021, LANCET HAEMATOL, V8, pE446, DOI 10.1016/S2352-3026(21)00057-0
   van de Donk NWCJ, 2018, BLOOD, V131, P13, DOI 10.1182/blood-2017-06-740944
   Verkleij CPM, 2020, CANCERS, V12, DOI 10.3390/cancers12123713
   Verkleij Christie P M, 2020, Oncotarget, V11, P4076, DOI 10.18632/oncotarget.27792
   Warren EH, 2010, BLOOD, V115, P3869, DOI 10.1182/blood-2009-10-248997
   Weidanz J, 2021, SCIENCE, V371, P996, DOI 10.1126/science.abg5568
   Weinstock M, 2017, MOL THER-METH CLIN D, V5, P66, DOI 10.1016/j.omtm.2017.03.004
   Wong KK, 2021, FRONT ONCOL, V11, DOI 10.3389/fonc.2021.624742
   Wrona E, 2021, INT J MOL SCI, V22, DOI 10.3390/ijms22115899
   Wu L, 2020, NAT CANCER, V1, P86, DOI 10.1038/s43018-019-0004-z
   Wudhikarn K, 2020, HEMATOL-AM SOC HEMAT, P272, DOI 10.1182/hematology.2020000111
   Zah E, 2020, NAT COMMUN, V11, DOI 10.1038/s41467-020-16160-5
   Zanwar S, 2020, BLOOD CANCER J, V10, DOI 10.1038/s41408-020-00350-x
   Zhang C, 2018, SCI REP-UK, V8, DOI 10.1038/s41598-018-23803-7
   Zhang C, 2017, FRONT IMMUNOL, V8, DOI 10.3389/fimmu.2017.00533
   Zhao J, 2010, CANCER RES, V70, P4850, DOI 10.1158/0008-5472.CAN-10-0283
   Zhou X, 2020, J CLIN MED, V9, DOI 10.3390/jcm9072166
   Zhu YX, 2014, BLOOD, V124, P536, DOI 10.1182/blood-2014-02-557819
   Zolov SN, 2018, CYTOTHERAPY, V20, P1259, DOI 10.1016/j.jcyt.2018.07.005
NR 185
TC 3
Z9 3
U1 4
U2 6
PU MDPI
PI BASEL
PA ST ALBAN-ANLAGE 66, CH-4052 BASEL, SWITZERLAND
EI 2072-6694
J9 CANCERS
JI Cancers
PD SEP
PY 2021
VL 13
IS 18
AR 4546
DI 10.1007/s00262-021-02952-1
PG 24
WC Oncology
WE Science Citation Index Expanded (SCI-EXPANDED)
SC Oncology
GA UV0BF
UT WOS:000699155000001
PM 34572773
DA 2022-05-19
ER

PT J
AU Menyhart, O
   Gyorffy, B
AF Menyhart, Otilia
   Gyorffy, Balazs
TI Molecular stratifications, biomarker candidates and new therapeutic
   options in current medulloblastoma treatment approaches
SO CANCER AND METASTASIS REVIEWS
LA English
DT Review
DE Prognostic biomarker; Risk stratification; Clinical trial; WNT; SHH;
   Group 3; Group 4; Immunotherapy
ID HIGH-DOSE CHEMOTHERAPY; EARLY-CHILDHOOD MEDULLOBLASTOMA; CRANIOSPINAL
   RADIATION-THERAPY; AVERAGE-RISK MEDULLOBLASTOMA; MALIGNANT BRAIN-TUMORS;
   CENTRAL-NERVOUS-SYSTEM; ADJUVANT CHEMOTHERAPY; ADULT MEDULLOBLASTOMA;
   POSTOPERATIVE CHEMOTHERAPY; METASTATIC MEDULLOBLASTOMA
AB Medulloblastoma (MB) is the most common malignant childhood tumor of the brain. Multimodal treatment consisting of surgery, radiation therapy, and chemotherapy reduced cumulative incidence of late mortality but increased the incidence of subsequent neoplasms and severe, incapacitating chronic health conditions. Present treatment strategies fail to recognize heterogeneity within patients despite wide divergence in individual responses. The persistent mortality rates and serious side effects of non-targeted cytotoxic therapies indicate a need for more refined therapeutic approaches. Advanced genomic research has led to the accumulation of an enormous amount of genetic information and resulted in a consensus distinguishing four molecular subgroups, WNT-activated, SHH-activated, and Group 3 and 4 medulloblastomas. These have distinct origin, demographics, molecular alterations, and clinical outcomes. Although subgroup affiliation does not predict response to therapy, new subgroup-specific markers of prognosis can enable a more layered risk stratification with additional subtypes within each primary subgroup. Here, we summarize subgroup-specific genetic alterations and their utility in current treatment strategies. The transition toward molecularly targeted interventions for newly diagnosed MBs remains slow, and prospective trials are needed to confirm stratifications based on molecular alterations. At the same time, numerous studies focus at fine-tuning the intensity of invasive radio- and chemotherapies to reduce intervention-related long-term morbidity. There are an increasing number of immunotherapy-based treatment strategies including immune checkpoint-inhibitors, oncolytic viruses, CAR-T therapy, and NK cells in recurrent and refractory MBs. Although most trials are in early phase, there is hope for therapeutic breakthroughs for advanced MBs within the next decade.
C1 [Menyhart, Otilia; Gyorffy, Balazs] Semmelweis Univ, Dept Pediat 2, Budapest, Hungary.
   [Menyhart, Otilia; Gyorffy, Balazs] Semmelweis Univ, Dept Bioinformat, Budapest, Hungary.
   [Menyhart, Otilia; Gyorffy, Balazs] Inst Enzymol, Canc Biomarker Res Grp, Res Ctr Nat Sci, Magyar Tudosok Korutja 2, H-1117 Budapest, Hungary.
RP Gyorffy, B (通讯作者)，Semmelweis Univ, Dept Pediat 2, Budapest, Hungary.; Gyorffy, B (通讯作者)，Semmelweis Univ, Dept Bioinformat, Budapest, Hungary.; Gyorffy, B (通讯作者)，Inst Enzymol, Canc Biomarker Res Grp, Res Ctr Nat Sci, Magyar Tudosok Korutja 2, H-1117 Budapest, Hungary.
EM gyorffy.balazs@ttk.mta.hu
RI Gyorffy, Balazs/AAA-9135-2021
FU National Research, Development and Innovation Office, Hungary
   [KH-129581, 2018-1.3.1-VKE-2018-00032, 2018-2.1.17-TET-KR-00001]
FX The study was supported by the KH-129581, 2018-1.3.1-VKE-2018-00032 and
   the 2018-2.1.17-TET-KR-00001 grants of the National Research,
   Development and Innovation Office, Hungary.
CR Aref S, 2016, VIRUSES-BASEL, V8, DOI 10.3390/v8100294
   Batich KA, 2017, CLIN CANCER RES, V23, P1898, DOI 10.1158/1078-0432.CCR-16-2057
   Bilir C., 2017, J ONCOL SCI, V3, P52, DOI DOI 10.1016/J.JONS.2017.04.001
   Blumenthal DT, 2016, J NEURO-ONCOL, V129, P453, DOI 10.1007/s11060-016-2190-1
   Bull KS, 2007, J CLIN ONCOL, V25, P4239, DOI 10.1200/JCO.2006.08.7684
   Castriconi R, 2007, EUR J IMMUNOL, V37, P3190, DOI 10.1002/eji.200737546
   Cavalli FMG, 2017, CANCER CELL, V31, P737, DOI 10.1016/j.ccell.2017.05.005
   Chin AL, 2018, NEURO-ONCOLOGY, V20, P1133, DOI 10.1093/neuonc/noy001
   Cho YJ, 2011, J CLIN ONCOL, V29, P1424, DOI 10.1200/JCO.2010.28.5148
   Clifford SC, 2015, ONCOTARGET, V6, P38827, DOI 10.18632/oncotarget.5149
   Cohen BH, 2015, PEDIATR NEUROL, V53, P31, DOI 10.1016/j.pediatrneurol.2015.03.019
   Cosman R, 2014, J NEURO-ONCOL, V120, P125, DOI 10.1007/s11060-014-1525-z
   Desjardins A, 2018, NEW ENGL J MED, V379, P150, DOI 10.1056/NEJMoa1716435
   Dunford A, 2017, NAT GENET, V49, P10, DOI 10.1038/ng.3726
   Ellison DW, 2011, ACTA NEUROPATHOL, V121, P381, DOI 10.1007/s00401-011-0800-8
   Ellison DW, 2011, J CLIN ONCOL, V29, P1400, DOI 10.1200/JCO.2010.30.2810
   Ellison DW, 2005, J CLIN ONCOL, V23, P7951, DOI 10.1200/JCO.2005.01.5479
   Forget A, 2018, CANCER CELL, V34, P379, DOI 10.1016/j.ccell.2018.08.002
   Friedman GK, 2018, SCI REP-UK, V8, DOI 10.1038/s41598-018-32353-x
   Friedman GK, 2016, NEURO-ONCOLOGY, V18, P227, DOI 10.1093/neuonc/nov123
   Gajjar A, 2006, LANCET ONCOL, V7, P813, DOI 10.1016/S1470-2045(06)70867-1
   Gajjar A, 2010, PEDIATR BLOOD CANCER, V54, P649, DOI 10.1002/pbc.22378
   Gajjar AJ, 2014, NAT REV CLIN ONCOL, V11, P714, DOI 10.1038/nrclinonc.2014.181
   Geyer JR, 2005, J CLIN ONCOL, V23, P7621, DOI 10.1200/JCO.2005.09.095
   Gorsi HS, 2019, J PEDIAT HEMATOL ONC, V41, pE235, DOI 10.1097/MPH.0000000000001339
   Grill J, 2005, LANCET ONCOL, V6, P573, DOI 10.1016/S1470-2045(05)70252-7
   Gromeier M, 2018, ANNU REV MED, V69, P289, DOI 10.1146/annurev-med-050715-104655
   Grotzer MA, 2001, CLIN CANCER RES, V7, P2425
   Hill RM, 2015, CANCER CELL, V27, P72, DOI 10.1016/j.ccell.2014.11.002
   Hodi FS, 2010, NEW ENGL J MED, V363, P711, DOI 10.1056/NEJMoa1003466
   Houschyar KS, 2018, FRONT CELL DEV BIOL, V6, DOI 10.3389/fcell.2018.00170
   Jakacki RI, 2012, J CLIN ONCOL, V30, P2648, DOI 10.1200/JCO.2011.40.2792
   Jones DTW, 2012, NATURE, V488, P100, DOI 10.1038/nature11284
   Kahalley LS, 2016, J CLIN ONCOL, V34, P1043, DOI 10.1200/JCO.2015.62.1383
   Kann BH, 2016, JAMA ONCOL, V2, P1574, DOI 10.1001/jamaoncol.2016.2547
   Kaufman HL, 2015, NAT REV DRUG DISCOV, V14, P642, DOI 10.1038/nrd4663
   Kool M, 2014, CANCER CELL, V25, P393, DOI 10.1016/j.ccr.2014.02.004
   Kool M, 2012, ACTA NEUROPATHOL, V123, P473, DOI 10.1007/s00401-012-0958-8
   Kool M, 2008, PLOS ONE, V3, DOI 10.1371/journal.pone.0003088
   Kortmann RD, 2000, INT J RADIAT ONCOL, V46, P269, DOI 10.1016/S0360-3016(99)00369-7
   Kurz SC, 2018, NEUROLOGY, V91, pE1355, DOI 10.1212/WNL.0000000000006283
   Lafay-Cousin L, 2016, PEDIATR BLOOD CANCER, V63, P1527, DOI 10.1002/pbc.26042
   Lassaletta A, 2016, NEURO-ONCOLOGY, V18, P895, DOI 10.1093/neuonc/now110
   Leary SES, 2011, CANCER-AM CANCER SOC, V117, P3262, DOI 10.1002/cncr.25856
   Louis DN, 2016, ACTA NEUROPATHOL, V131, P803, DOI 10.1007/s00401-016-1545-1
   Markert JM, 2014, MOL THER, V22, P1048, DOI 10.1038/mt.2014.22
   Martinez M, 2019, FRONT IMMUNOL, V10, DOI 10.3389/fimmu.2019.00128
   Menyhart O, 2019, ANN CLIN TRANSL NEUR, V6, P990, DOI 10.1002/acn3.762
   Menyhart O, 2019, J HEMATOL ONCOL, V12, DOI 10.1186/s13045-019-0712-y
   Merchant MS, 2016, CLIN CANCER RES, V22, P1364, DOI 10.1158/1078-0432.CCR-15-0491
   Merchant TE, 2008, INT J RADIAT ONCOL, V70, P782, DOI 10.1016/j.ijrobp.2007.07.2342
   Michalski J, 2016, NEURO-ONCOLOGY, V18, P122
   Moeller BJ, 2011, RADIAT ONCOL, V6, DOI 10.1186/1748-717X-6-58
   Moon YW, 2015, J IMMUNOTHER CANCER, V3, DOI 10.1186/s40425-015-0094-9
   Morrissy AS, 2016, NATURE, V529, P351, DOI 10.1038/nature16478
   Motzer RJ, 2015, NEW ENGL J MED, V373, P1803, DOI 10.1056/NEJMoa1510665
   Nellan A, 2018, J IMMUNOTHER CANCER, V6, DOI 10.1186/s40425-018-0340-z
   Ning MS, 2015, J NEURO-ONCOL, V122, P321, DOI 10.1007/s11060-014-1712-y
   Northcott PA, 2017, NATURE, V547, P311, DOI 10.1038/nature22973
   Northcott PA, 2012, NAT REV CANCER, V12, P818, DOI 10.1038/nrc3410
   Northcott PA, 2012, NATURE, V488, P49, DOI 10.1038/nature11327
   Northcott PA, 2011, ACTA NEUROPATHOL, V122, P231, DOI 10.1007/s00401-011-0846-7
   Northcott PA, 2011, J CLIN ONCOL, V29, P1408, DOI 10.1200/JCO.2009.27.4324
   Packer RJ, 1999, J CLIN ONCOL, V17, P2127, DOI 10.1200/JCO.1999.17.7.2127
   Packer RJ, 2003, PEDIATR NEUROSURG, V39, P60, DOI 10.1159/000071316
   Packer RJ, 2006, J CLIN ONCOL, V24, P4202, DOI 10.1200/JCO.2006.06.4980
   Packer RJ, 2013, NEURO-ONCOLOGY, V15, P97, DOI 10.1093/neuonc/nos267
   Pardoll DM, 2012, NAT REV CANCER, V12, P252, DOI 10.1038/nrc3239
   Parsons DW, 2011, SCIENCE, V331, P435, DOI 10.1126/science.1198056
   Perez-Martinez A, 2016, EXPERT REV ANTICANC, V16, P573, DOI 10.1080/14737140.2016.1184978
   Phoenix TN, 2016, CANCER CELL, V29, P508, DOI 10.1016/j.ccell.2016.03.002
   Picarda E, 2016, CLIN CANCER RES, V22, P3425, DOI 10.1158/1078-0432.CCR-15-2428
   Pizer BL, 2009, BRIT J NEUROSURG, V23, P364, DOI 10.1080/02688690903121807
   Powell AB, 2019, J TRANSL MED, V17, DOI 10.1186/s12967-019-2055-4
   Pugh TJ, 2012, NATURE, V488, P106, DOI 10.1038/nature11329
   Pui CH, 2011, NAT REV CLIN ONCOL, V8, P540, DOI 10.1038/nrclinonc.2011.95
   Ramaswamy V, 2016, ACTA NEUROPATHOL, V131, P821, DOI 10.1007/s00401-016-1569-6
   Ramaswamy V, 2016, NEURO-ONCOLOGY, V18, P291, DOI 10.1093/neuonc/nou357
   Ramaswamy V, 2013, LANCET ONCOL, V14, P1200, DOI 10.1016/S1470-2045(13)70449-2
   Remke M, 2013, ACTA NEUROPATHOL, V126, P917, DOI 10.1007/s00401-013-1198-2
   Remke M, 2011, J CLIN ONCOL, V29, P3852, DOI 10.1200/JCO.2011.36.2798
   Remke M, 2011, J CLIN ONCOL, V29, P2717, DOI 10.1200/JCO.2011.34.9373
   Ris MD, 2001, J CLIN ONCOL, V19, P3470, DOI 10.1200/JCO.2001.19.15.3470
   Robinson G, 2012, NATURE, V488, P43, DOI 10.1038/nature11213
   Robinson GW, 2017, ONCOTARGET, V8, P69295, DOI 10.18632/oncotarget.20619
   Robinson GW, 2015, J CLIN ONCOL, V33, P2646, DOI 10.1200/JCO.2014.60.1591
   Rudin CM, 2009, NEW ENGL J MED, V361, P1173, DOI 10.1056/NEJMoa0902903
   Rutkowski S, 2005, NEW ENGL J MED, V352, P978, DOI 10.1056/NEJMoa042176
   Rutkowski S, 2010, J CLIN ONCOL, V28, P4961, DOI 10.1200/JCO.2010.30.2299
   Rutkowski S, 2009, NEURO-ONCOLOGY, V11, P201, DOI 10.1215/15228517-2008-084
   Sabel M, 2016, J NEURO-ONCOL, V129, P515, DOI 10.1007/s11060-016-2202-1
   Salloum R, 2019, J CLIN ONCOL, V37, P731, DOI 10.1200/JCO.18.00969
   Schroder M, 2010, BIOCHEM PHARMACOL, V79, P297, DOI 10.1016/j.bcp.2009.08.032
   Schwalbe EC, 2017, LANCET ONCOL, V18, P958, DOI 10.1016/S1470-2045(17)30243-7
   Schwalbe EC, 2013, ACTA NEUROPATHOL, V125, P359, DOI 10.1007/s00401-012-1077-2
   Shih DJH, 2014, J CLIN ONCOL, V32, P886, DOI 10.1200/JCO.2013.50.9539
   Smith MJ, 2014, J CLIN ONCOL, V32, P4155, DOI 10.1200/JCO.2014.58.2569
   Smoll NR, 2012, J CLIN NEUROSCI, V19, P1541, DOI 10.1016/j.jocn.2012.04.009
   St Clair WH, 2004, INT J RADIAT ONCOL, V58, P727, DOI 10.1016/S0360-3016(03)01574-8
   Studebaker AW, 2017, MOL THER-ONCOLYTICS, V6, P22, DOI 10.1016/j.omto.2017.05.005
   Sung KW, 2013, NEURO-ONCOLOGY, V15, P352, DOI 10.1093/neuonc/nos304
   Svard J, 2006, DEV CELL, V10, P187, DOI 10.1016/j.devcel.2005.12.013
   Tamayo P, 2011, J CLIN ONCOL, V29, P1415, DOI 10.1200/JCO.2010.28.1675
   Taylor MD, 2012, ACTA NEUROPATHOL, V123, P465, DOI 10.1007/s00401-011-0922-z
   Tchelebi Leila, 2014, Subcell Biochem, V85, P133, DOI 10.1007/978-94-017-9211-0_8
   Thalakoti Srikanth, 2015, Handb Clin Neurol, V132, P119, DOI 10.1016/B978-0-444-62702-5.00008-1
   Thomas PRM, 2000, J CLIN ONCOL, V18, P3004, DOI 10.1200/JCO.2000.18.16.3004
   Thompson EM, 2018, J NEURO-ONCOL, V139, P523, DOI 10.1007/s11060-018-2906-5
   Thompson EM, 2016, LANCET ONCOL, V17, P484, DOI 10.1016/S1470-2045(15)00581-1
   Thompson MC, 2006, J CLIN ONCOL, V24, P1924, DOI 10.1200/JCO.2005.04.4974
   Trubicka J, 2016, FOLIA NEUROPATHOL, V54, P23, DOI 10.5114/fn.2016.58912
   Varela-Guruceaga M, 2018, CANCERS, V10, DOI 10.3390/cancers10070226
   von Bueren AO, 2016, J CLIN ONCOL, V34, P4151, DOI 10.1200/JCO.2016.67.2428
   von Hoff K, 2009, EUR J CANCER, V45, P1209, DOI 10.1016/j.ejca.2009.01.015
   Vonderheide RH, 2007, CLIN CANCER RES, V13, P1083, DOI 10.1158/1078-0432.CCR-06-1893
   Wahba HA, 2013, J BUON, V18, P425
   Wang X, 2015, ACTA NEUROPATHOL, V129, P449, DOI 10.1007/s00401-015-1389-0
   Waszak SM, 2018, LANCET ONCOL, V19, P785, DOI 10.1016/S1470-2045(18)30242-0
   Wolden SL, 2003, J CLIN ONCOL, V21, P3079, DOI 10.1200/JCO.2003.11.140
   Wu X, 2012, NATURE, V482, P529, DOI 10.1038/nature10825
   Yock TI, 2016, LANCET ONCOL, V17, P287, DOI 10.1016/S1470-2045(15)00167-9
   Zhao F, 2016, NEURO-ONCOLOGY, V18, P982, DOI 10.1093/neuonc/now050
   Zhukova N, 2013, J CLIN ONCOL, V31, P2927, DOI 10.1200/JCO.2012.48.5052
NR 123
TC 16
Z9 19
U1 0
U2 10
PU SPRINGER
PI DORDRECHT
PA VAN GODEWIJCKSTRAAT 30, 3311 GZ DORDRECHT, NETHERLANDS
SN 0167-7659
EI 1573-7233
J9 CANCER METAST REV
JI Cancer Metastasis Rev.
PD MAR
PY 2020
VL 39
IS 1
SI SI
BP 211
EP 233
DI 10.1007/s10555-020-09854-1
EA JAN 2020
PG 23
WC Oncology
WE Science Citation Index Expanded (SCI-EXPANDED)
SC Oncology
GA KX2XM
UT WOS:000508705600002
PM 31970590
OA Green Published, hybrid
DA 2022-05-19
ER

PT J
AU Reusch, U
   Duell, J
   Ellwanger, K
   Herbrecht, C
   Knackmuss, SHJ
   Fucek, I
   Eser, M
   McAleese, F
   Molkenthin, V
   Le Gall, F
   Topp, M
   Little, M
   Zhukovsky, EA
AF Reusch, Uwe
   Duell, Johannes
   Ellwanger, Kristina
   Herbrecht, Carmen
   Knackmuss, Stefan H. J.
   Fucek, Ivica
   Eser, Markus
   McAleese, Fionnuala
   Molkenthin, Vera
   Le Gall, Fabrice
   Topp, Max
   Little, Melvyn
   Zhukovsky, Eugene A.
TI A tetravalent bispecific TandAb (CD19/CD3), AFM11, efficiently recruits
   T cells for the potent lysis of CD19(+) tumor cells
SO MABS
LA English
DT Article
DE SD, standard deviation; PBS, phosphate buffered saline; His, histidine;
   kd, dissociation rate constant; CCS, cell culture supernatant; i.v.,
   intravenous; HMF, high molecular weight forms; Fc, fragment
   crystallizable; ka, association rate constant; BiTE, bispecific T cell
   engager; CAR, chimeric antigen receptor; Vss, volume of distribution at
   steady state; EC50, half maximal effective concentration; DMSO, dimethyl
   sulfoxide; ctrl., control; SABC, standardized antibody binding capacity;
   CHO, Chinese hamster ovary; PBMC, peripheral blood mononuclear cell; F,
   fluorescence; SDS-PAGE, sodium dodecyl sulfate polyacrylamide gel
   electrophoresis; KD, dissociation constant; ORR, overall response rate;
   Fv, variable fragment; CD, cluster of differentiation; SE-HPLC, size
   exclusion high-pressure liquid chromatography; SPR, surface plasmon
   resonance; ECL, electrochemiluminescence; B-ALL, B-precursor acute
   lymphoblastic leukemia; t(1/2), terminal elimination half-life; CDR,
   complementarity determining region; CLL, chronic lymphocytic leukemia;
   VL, variable light; WBA, whole body autoradiography; CNS, central
   nervous system; FACS, fluorescence-activated cell sorting; PHA,
   phytohemagglutinin; TandAb, tandem diabody; CL, clearance; BBB,
   blood-brain barrier; NK, natural killer; scFv, single-chain variable
   fragment; FcRn, neonatal Fc receptor; IFN, interferon; Cmax, maximal
   concentration; PI, propidium iodide; NHL, non-Hodgkin lymphoma; LMF, low
   molecular weight forms; PES, polyethersulfone; SEC, size exclusion
   chromatography; TNF, tumor necrosis factor; NOD/scid, nonobese
   diabetic/severe combined immunodeficiency; FR, framework region; IL,
   interleukin; FcgR, Fc gamma receptor; IgG, immunoglobulin G; w/o,
   without; s.c., subcutaneous; MSD, MesoScale Discovery; E:T,
   effector:target; HSA, human serum albumin; Fab, fragment
   antigen-binding; AUCtot, total area under the curve; MWCO, molecular
   weight cut-off; VH, variable heavy; FCS, fetal calf serum
ID ACUTE LYMPHOBLASTIC-LEUKEMIA; BITE ANTIBODY BLINATUMOMAB;
   MONOCLONAL-ANTIBODY; ANALYSIS TOOL; FC-RECEPTORS; LYMPHOMA; ACTIVATION;
   CONSTRUCT; PROLIFERATION; MALIGNANCIES
AB To harness the potent tumor-killing capacity of T cells for the treatment of CD19(+) malignancies, we constructed AFM11, a humanized tetravalent bispecific CD19/CD3 tandem diabody (TandAb) consisting solely of Fv domains. The molecule exhibits good manufacturability and stability properties. AFM11 has 2 binding sites for CD3 and 2 for CD19, an antigen that is expressed from early B cell development through differentiation into plasma cells, and is an attractive alternative to CD20 as a target for the development of therapeutic antibodies to treat B cell malignancies. Comparison of the binding and cytotoxicity of AFM11 with those of a tandem scFv bispecific T cell engager (BiTE) molecule targeting the same antigens revealed that AFM11 elicited more potent in vitro B cell lysis. Though possessing high affinity to CD3, the TandAb mediates serial-killing of CD19(+) cells with little dependence of potency or efficacy upon effector:target ratio, unlike the BiTE. The advantage of the TandAb over the BiTE was most pronounced at lower effector:target ratios. AFM11 mediated strictly target-dependent T cell activation evidenced by CD25 and CD69 induction, proliferation, and cytokine release, notwithstanding bivalent CD3 engagement. In a NOD/scid xenograft model, AFM11 induced dose-dependent growth inhibition of Raji tumors in vivo, and radiolabeled TandAb exhibited excellent localization to tumor but not to normal tissue. After intravenous administration in mice, half-life ranged from 18.4 to 22.9 h. In a human ex vivo B-cell chronic lymphocytic leukemia study, AFM11 exhibited substantial cytotoxic activity in an autologous setting. Thus, AFM11 may represent a promising therapeutic for treatment of CD19(+) malignancies with an advantageous safety risk profile and anticipated dosing regimen.
C1 [Reusch, Uwe; Ellwanger, Kristina; Herbrecht, Carmen; Knackmuss, Stefan H. J.; Fucek, Ivica; Eser, Markus; McAleese, Fionnuala; Le Gall, Fabrice; Little, Melvyn; Zhukovsky, Eugene A.] Affimed Therapeut AG, Heidelberg, Germany.
   [Duell, Johannes; Topp, Max] Univ Wurzburg, Dept Internal Med 2, D-97070 Wurzburg, Germany.
   [Molkenthin, Vera] AbCheck Sro, Pilzen, Czech Republic.
RP Zhukovsky, EA (通讯作者)，Affimed Therapeut AG, Heidelberg, Germany.
EM e.zhukovsky@affimed.com
RI Zhukovsky, Eugene/Q-3218-2019
OI Zhukovsky, Eugene/0000-0003-1822-8946
CR Alduaij W, 2011, BLOOD, V117, P2993, DOI 10.1182/blood-2010-07-298356
   [Anonymous], 2012, BACKGR INF PED SUBC
   BEVERLEY PCL, 1981, EUR J IMMUNOL, V11, P329, DOI 10.1002/eji.1830110412
   Bluemel C, 2010, CANCER IMMUNOL IMMUN, V59, P1197, DOI 10.1007/s00262-010-0844-y
   Buhmann R, 2013, J TRANSL MED, V11, DOI 10.1186/1479-5876-11-160
   CARLSSON G, 1983, J CANCER RES CLIN, V105, P20, DOI 10.1007/BF00391826
   CEUPPENS JL, 1985, J IMMUNOL, V135, P3882
   DAVIES B, 1993, PHARMACEUT RES, V10, P1093, DOI 10.1023/A:1018943613122
   Dreier T, 2003, J IMMUNOL, V170, P4397, DOI 10.4049/jimmunol.170.8.4397
   Dreier T, 2002, INT J CANCER, V100, P690, DOI 10.1002/ijc.10557
   Engelhardt B, 2012, TRENDS IMMUNOL, V33, P579, DOI 10.1016/j.it.2012.07.004
   Feng S, 2011, MED HYPOTHESES, V76, P618, DOI 10.1016/j.mehy.2010.12.001
   Gasteiger E., 2005, PROTEOMICS PROTOCOLS, P571, DOI 10.1385/1-59259-890-0:571
   Grillo-Lopez A. J., 2000, Current Pharmaceutical Biotechnology, V1, P1, DOI 10.2174/1389201003379059
   Hoffmann P, 2005, INT J CANCER, V115, P98, DOI 10.1002/ijc.20908
   Honegger A, 2001, J MOL BIOL, V309, P657, DOI 10.1006/jmbi.2001.4662
   Horton HM, 2008, CANCER RES, V68, P8049, DOI 10.1158/0008-5472.CAN-08-2268
   Illidge T, 2014, EXPERT OPIN BIOL TH, V14, P1507, DOI 10.1517/14712598.2014.948414
   Kjer-Nielsen L, 2004, P NATL ACAD SCI USA, V101, P7675, DOI 10.1073/pnas.0402295101
   Klinger M, 2012, BLOOD, V119, P6226, DOI 10.1182/blood-2012-01-400515
   KONTULA K, 1982, INT J CANCER, V30, P423, DOI 10.1002/ijc.2910300407
   Kufer P, 2004, World patent, Patent No. [2004/106381 A1, 2004106381, WO2004/106381]
   Linke R, 2010, MABS-AUSTIN, V2, P129, DOI 10.4161/mabs.2.2.11221
   MACK M, 1995, P NATL ACAD SCI USA, V92, P7021, DOI 10.1073/pnas.92.15.7021
   Maus MV, 2014, BLOOD, V123, P2625, DOI 10.1182/blood-2013-11-492231
   Moore PA, 2011, BLOOD, V117, P4542, DOI 10.1182/blood-2010-09-306449
   Nagorsen D, 2012, PHARMACOL THERAPEUT, V136, P334, DOI 10.1016/j.pharmthera.2012.07.013
   Nagorsen D, 2011, EXP CELL RES, V317, P1255, DOI 10.1016/j.yexcr.2011.03.010
   PADLAN EA, 1995, FASEB J, V9, P133, DOI 10.1096/fasebj.9.1.7821752
   PEZZUTTO A, 1987, J IMMUNOL, V138, P2793
   Portell CA, 2013, CLIN PHARMACOL-ADV A, V5, P5, DOI 10.2147/CPAA.S42689
   Remer M, 2014, IMMUNOTHERAPY-UK, V6, P1187, DOI 10.2217/imt.14.94
   Reusch U, 2014, MABS-AUSTIN, V6, P727, DOI 10.4161/mabs.28591
   Rothe A, 2014, J CLIN ONCOL S, V32
   Schwarz M, 2004, FASEB J, V18, P1704, DOI 10.1096/fj.04-1513fje
   SMITH KGC, 1986, EUR J IMMUNOL, V16, P478, DOI 10.1002/eji.1830160503
   TAX WJM, 1984, J IMMUNOL, V133, P1185
   Topp MS, 2014, J CLIN ONCOL, V32, DOI 10.1200/jco.2014.32.15_suppl.7005
   Topp MS, 2011, J CLIN ONCOL, V29, P2493, DOI 10.1200/JCO.2010.32.7270
   TRAUNECKER A, 1991, EMBO J, V10, P3655, DOI 10.1002/j.1460-2075.1991.tb04932.x
   VERWILGHEN J, 1991, IMMUNOLOGY, V72, P269
   Ye J, 2013, NUCLEIC ACIDS RES, V41, pW34, DOI 10.1093/nar/gkt382
NR 42
TC 86
Z9 87
U1 5
U2 45
PU TAYLOR & FRANCIS INC
PI PHILADELPHIA
PA 530 WALNUT STREET, STE 850, PHILADELPHIA, PA 19106 USA
SN 1942-0862
EI 1942-0870
J9 MABS-AUSTIN
JI mAbs
PD MAY 4
PY 2015
VL 7
IS 3
BP 584
EP 604
DI 10.1080/19420862.2015.1029216
PG 21
WC Medicine, Research & Experimental
WE Science Citation Index Expanded (SCI-EXPANDED)
SC Research & Experimental Medicine
GA CH3VC
UT WOS:000353957600013
PM 25875246
OA Green Published, gold
DA 2022-05-19
ER

PT J
AU Terelius, Y
   Figler, RA
   Marukian, S
   Collado, MS
   Lawson, MJ
   Mackey, AJ
   Manka, D
   Qualls, CW
   Blackman, BR
   Wamhoff, BR
   Dash, A
AF Terelius, Ylva
   Figler, Robert A.
   Marukian, Svetlana
   Collado, Maria S.
   Lawson, Mark J.
   Mackey, Aaron J.
   Manka, David
   Qualls, Charles W., Jr.
   Blackman, Brett R.
   Wamhoff, Brian R.
   Dash, Ajit
TI Transcriptional profiling suggests that Nevirapine and Ritonavir cause
   drug induced liver injury through distinct mechanisms in primary human
   hepatocytes
SO CHEMICO-BIOLOGICAL INTERACTIONS
LA English
DT Article
DE DILI; Liver; Nevirapine; Ritonavir; Transcriptomics; 3-D models
ID HIV PROTEASE INHIBITORS; PREGNANE-X-RECEPTOR; IN-VITRO SYSTEMS; NUCLEAR
   RECEPTORS; GENE-EXPRESSION; CYTOCHROME-P450 EXPRESSION; INDUCED
   HEPATOTOXICITY; MOLECULAR-MECHANISMS; RAT HEPATOCYTES; CELL-LINES
AB Drug induced liver injury (DILI), a major cause of pre- and post-approval failure, is challenging to predict pre-clinically due to varied underlying direct and indirect mechanisms. Nevirapine, a non-nucleoside reverse transcriptase inhibitor (NNRTI) and Ritonavir, a protease inhibitor, are antiviral drugs that cause clinical DILI with different phenotypes via different mechanisms. Assessing DILI in vitro in hepatocyte cultures typically requires drug exposures significantly higher than clinical plasma C-max concentrations, making clinical interpretations of mechanistic pathway changes challenging. We previously described a system that uses liver-derived hemodynamic blood flow and transport parameters to restore primary human hepatocyte biology, and drug responses at concentrations relevant to in vivo or clinical exposure levels. Using this system, primary hepatocytes from 5 human donors were exposed to concentrations approximating clinical therapeutic and supra-therapeutic levels of Nevirapine (11.3 and 175.0 mu M) and Ritonavir (3.5 and 62.4 mu M) for 48 h. Whole genome transcriptomics was performed by RNAseq along with functional assays for metabolic activity and function. We observed effects at both doses, but a greater number of genes were differentially expressed with higher probability at the toxic concentrations. At the toxic doses, both drugs showed direct cholestatic potential with Nevirapine increasing bile synthesis and Ritonavir inhibiting bile acid transport. Clear differences in antigen presentation were noted, with marked activation of MHC Class I by Nevirapine and suppression by Ritonavir. This suggests CD8(+) T cell involvement for Nevirapine and possibly NK Killer cells for Ritonavir. Both compounds induced several drug metabolizing genes (including CYP2B6, CYP3A4 and UGT1A1), mediated by CAR activation in Nevirapine and PXR in Ritonavir. Unlike Ritonavir, Nevirapine did not increase fatty acid synthesis or activate the respiratory electron chain with simultaneous mitochondrial uncoupling supporting clinical reports of a lower propensity for steatosis. This in vitro study offers insights into the disparate direct and immune-mediated toxicity mechanisms underlying Nevirapine and Ritonavir toxicity in the clinic. (C) 2015 Elsevier Ireland Ltd. All rights reserved.
C1 [Terelius, Ylva] Medivir AB, Stockholm, Sweden.
   [Figler, Robert A.; Marukian, Svetlana; Collado, Maria S.; Lawson, Mark J.; Mackey, Aaron J.; Manka, David; Blackman, Brett R.; Wamhoff, Brian R.; Dash, Ajit] HemoShear Therapeut, 501 Locust Ave, Charlottesville, VA 22902 USA.
   [Qualls, Charles W., Jr.] Qualls Preclin Solut LLC, 1943 Roadrunner Ave, Thousand Oaks, CA 91320 USA.
RP Dash, A (通讯作者)，HemoShear Therapeut, 501 Locust Ave, Charlottesville, VA 22902 USA.
EM dash@hemoshear.com
RI Dash, Ajit/P-8713-2019
FU NIH NIDDK [R44 DK091104]; Medivir; NATIONAL INSTITUTE OF DIABETES AND
   DIGESTIVE AND KIDNEY DISEASES [R44DK091104] Funding Source: NIH RePORTER
FX The authors would like to express thanks to Diana Berry, Sandi Walton,
   Christin Hamilton, Chelsi Snow, Nathan Day and Joshua Thomas for
   technical assistance. This work was supported in equal part by the NIH
   NIDDK funded SBIR grant (R44 DK091104) and by Medivir.
CR Andre P, 1998, P NATL ACAD SCI USA, V95, P13120, DOI 10.1073/pnas.95.22.13120
   Baker TK, 2001, CHEM RES TOXICOL, V14, P1218, DOI 10.1021/tx015518a
   Boess F, 2003, TOXICOL SCI, V73, P386, DOI 10.1093/toxsci/kfg064
   Borlak J, 2014, TOXICOL IN VITRO, V28, P784, DOI 10.1016/j.tiv.2014.03.006
   Calmy A, 2009, ANTIVIR THER, V14, P165
   Caron M, 2008, ANTIVIR THER, V13, P27
   Carr DF, 2013, CLIN INFECT DIS, V56, P1330, DOI 10.1093/cid/cit021
   Chai XJ, 2013, EXPERT OPIN DRUG MET, V9, P253, DOI 10.1517/17425255.2013.754010
   Chan Katie, 2005, Expert Opin Drug Metab Toxicol, V1, P655, DOI 10.1517/17425255.1.4.655
   Chen JZ, 1996, J GASTROEN HEPATOL, V11, P870, DOI 10.1111/j.1440-1746.1996.tb00095.x
   Cheng J, 2014, J LIPID RES, V55, P455, DOI 10.1194/jlr.M044420
   Chiang JYL, 2004, J HEPATOL, V40, P539, DOI 10.1016/j.jhep.2003.11.006
   Cole BK, 2015, ARTERIOSCL THROM VAS, V35, P2185, DOI 10.1161/ATVBAHA.115.306245
   Cooper CL, 2007, HIV MED, V8, P1, DOI 10.1111/j.1468-1293.2007.00426.x
   Cui J, 2010, CELL, V141, P483, DOI 10.1016/j.cell.2010.03.040
   Dash A, 2013, AM J PHYSIOL-CELL PH, V304, pC1053, DOI 10.1152/ajpcell.00331.2012
   Dash A., 2013, 73 SCI SESS AM DIAB
   Dash A., 2013, 52 ANN M SOC TOX SAN
   Dash A, 2012, EXPERT OPIN DRUG MET, V8, P999, DOI 10.1517/17425255.2012.693161
   Eagling VA, 1997, BRIT J CLIN PHARMACO, V44, P190, DOI 10.1046/j.1365-2125.1997.00644.x
   Fang JL, 2013, J TOXICOL SCI, V38, P741
   Farid WRR, 2012, LIVER TRANSPLANT, V18, P290, DOI 10.1002/lt.22438
   Faucette SR, 2007, J PHARMACOL EXP THER, V320, P72, DOI 10.1124/jpet.106.112136
   Flint OP, 2009, TOXICOL PATHOL, V37, P65, DOI 10.1177/0192623308327119
   Godoy P, 2013, ARCH TOXICOL, V87, P1315, DOI 10.1007/s00204-013-1078-5
   Gonzalez-Sanchez E, 2015, DIGEST DIS, V33, P357, DOI 10.1159/000371688
   Goodwin B, 2000, MOL CELL, V6, P517, DOI 10.1016/S1097-2765(00)00051-4
   Halladay JS, 2012, J PHARMACOL TOX MET, V66, P270, DOI 10.1016/j.vascn.2012.07.004
   Hastings NE, 2007, AM J PHYSIOL-CELL PH, V293, pC1824, DOI 10.1152/ajpcell.00385.2007
   Hastings NE, 2009, ARTERIOSCL THROM VAS, V29, P725, DOI 10.1161/ATVBAHA.109.184382
   Hoffmaster KA, 2004, PHARM RES-DORDR, V21, P1294, DOI 10.1023/B:PHAM.0000033018.97745.0d
   Hsu A, 1997, ANTIMICROB AGENTS CH, V41, P898, DOI 10.1128/AAC.41.5.898
   Joao EC, 2006, AM J OBSTET GYNECOL, V194, P199, DOI 10.1016/j.ajog.2005.05.015
   Keane NM, 2014, AIDS, V28, P1891, DOI 10.1097/QAD.0000000000000345
   Khetani SR, 2008, NAT BIOTECHNOL, V26, P120, DOI 10.1038/nbt1361
   Kia R, 2015, TOXICOL SCI, V144, P173, DOI 10.1093/toxsci/kfu269
   Kobayashi H, 2000, PEDIATR SURG INT, V16, P302, DOI 10.1007/s003830050749
   Kostadinova R, 2013, TOXICOL APPL PHARM, V268, P1, DOI 10.1016/j.taap.2013.01.012
   LeCluyse EL, 2001, EUR J PHARM SCI, V13, P343, DOI 10.1016/S0928-0987(01)00135-X
   Lee WM, 2003, SEMIN LIVER DIS, V23, P217
   Liddle C, 2002, SEMIN LIVER DIS, V22, P115, DOI 10.1055/s-2002-30098
   Lum PY, 2007, GENOMICS, V90, P464, DOI 10.1016/j.ygeno.2007.06.004
   Luo G, 2002, DRUG METAB DISPOS, V30, P795, DOI 10.1124/dmd.30.7.795
   MaassMoreno R, 1997, AM J PHYSIOL-HEART C, V272, pH2826, DOI 10.1152/ajpheart.1997.272.6.H2826
   Marukian S., 2013, PRIMARY HUMAN HEPATO
   McRae MP, 2006, J PHARMACOL EXP THER, V318, P1068, DOI 10.1124/jpet.106.102657
   Negredo E, 2009, CLIN INFECT DIS, V49, P892, DOI 10.1086/605440
   Nelson LJ, 2013, SCI REP-UK, V3, DOI 10.1038/srep02735
   Parker RA, 2005, MOL PHARMACOL, V67, P1909, DOI 10.1124/mol.104.010165
   Pascussi JM, 2008, M S-MED SCI, V24, P301, DOI 10.1051/medsci/2008243301
   Platanias LC, 2005, NAT REV IMMUNOL, V5, P375, DOI 10.1038/nri1604
   Popovic M, 2010, Handb Exp Pharmacol, P437, DOI 10.1007/978-3-642-00663-0_15
   Riddle TM, 2001, J BIOL CHEM, V276, P37514, DOI 10.1074/jbc.M104557200
   Rodriguez-Antona C, 2002, XENOBIOTICA, V32, P505, DOI 10.1080/00498250210128675
   Ryan Catherine Tomeo, 2006, AIDS Clin Care, V18, P72
   Sevrioukova IF, 2013, BIOCHEMISTRY-US, V52, P4474, DOI 10.1021/bi4005396
   Staehli F, 2012, J IMMUNOL, V188, P3820, DOI 10.4049/jimmunol.1102671
   Staudinger J, 2001, DRUG METAB DISPOS, V29, P1467
   Sterling RK, 2008, HEPATOLOGY, V47, P1118, DOI 10.1002/hep.22134
   Strautnieks SS, 1998, NAT GENET, V20, P233, DOI 10.1038/3034
   Sulkowski MS, 2003, SEMIN LIVER DIS, V23, P183
   Szegezdi E, 2006, EMBO REP, V7, P880, DOI 10.1038/sj.embor.7400779
   Temple RJ, 2002, JAMA-J AM MED ASSOC, V287, P2273, DOI 10.1001/jama.287.17.2273
   Ulianich L, 2011, BBA-MOL BASIS DIS, V1812, P431, DOI 10.1016/j.bbadis.2010.12.013
   Wallace KB, 2000, ANNU REV PHARMACOL, V40, P353, DOI 10.1146/annurev.pharmtox.40.1.353
   Wambaugh J, 2010, PLOS COMPUT BIOL, V6, DOI 10.1371/journal.pcbi.1000756
   Ware BR, 2015, TOXICOL SCI, V145, P252, DOI 10.1093/toxsci/kfv048
   Willson TM, 2002, NAT REV DRUG DISCOV, V1, P259, DOI 10.1038/nrd753
   Zhang ZG, 2011, CELL PHYSIOL BIOCHEM, V27, P637, DOI 10.1159/000330072
   Zhou HP, 2005, MOL PHARMACOL, V68, P690, DOI 10.1124/mol.105.012898
   Zhou HP, 2006, AM J PHYSIOL-GASTR L, V291, pG1071, DOI 10.1152/ajpgi.00182.2006
NR 71
TC 22
Z9 23
U1 0
U2 17
PU ELSEVIER IRELAND LTD
PI CLARE
PA ELSEVIER HOUSE, BROOKVALE PLAZA, EAST PARK SHANNON, CO, CLARE, 00000,
   IRELAND
SN 0009-2797
EI 1872-7786
J9 CHEM-BIOL INTERACT
JI Chem.-Biol. Interact.
PD AUG 5
PY 2016
VL 255
SI SI
BP 31
EP 44
DI 10.1016/j.cbi.2015.11.023
PG 14
WC Biochemistry & Molecular Biology; Pharmacology & Pharmacy; Toxicology
WE Science Citation Index Expanded (SCI-EXPANDED)
SC Biochemistry & Molecular Biology; Pharmacology & Pharmacy; Toxicology
GA DR7UN
UT WOS:000380105300005
PM 26626330
OA Green Accepted
DA 2022-05-19
ER

EF
