# Supplementary material for: A bibliometric and scientific knowledge-map study of the chimeric antigen receptor (CAR) natural killer (NK) cell-related research from 2010 to 2022
Source: Front Immunol. 2022 Aug 12;13:969196. doi: 10.3389/fimmu.2022.969196 (PMC9413055; doi:10.3389/fimmu.2022.969196)
Supplement: Supplementary file 2 [file DataSheet_2.zip › Annexes 2/download_501-1000.txt]

FN Clarivate Analytics Web of Science
VR 1.0
PT J
AU Kim, N
   Lee, DH
   Choi, WS
   Yi, E
   Kim, H
   Kim, JM
   Jin, HS
   Kim, HS
AF Kim, Nayoung
   Lee, Dong-Hee
   Choi, Woo Seon
   Yi, Eunbi
   Kim, HyoJeong
   Kim, Jung Min
   Jin, Hyung-Seung
   Kim, Hun Sik
TI Harnessing NK cells for cancer immunotherapy: immune checkpoint
   receptors and chimeric antigen receptors
SO BMB REPORTS
LA English
DT Review
DE Cancer immunotherapy; Chimeric antigen receptors; Immune checkpoint
   receptors; Immune escape; Natural killer cells
ID NATURAL-KILLER-CELLS; REGULATORY T-CELLS; KIR ANTIBODY IPH2101;
   INHIBITORY RECEPTORS; MEDIATED CYTOTOXICITY; TIM-3 EXPRESSION; GAMMA
   PRODUCTION; PHASE-1 TRIAL; TUMOR; ACTIVATION
AB Natural killer (NK) cells, key antitumor effectors of the innate immune system, are endowed with the unique ability to spontaneously eliminate cells undergoing a neoplastic transformation. Given their broad reactivity against diverse types of cancer and close association with cancer prognosis, NK cells have gained considerable attention as a promising therapeutic target for cancer immunotherapy. NK cell-based therapies have demonstrated favorable clinical efficacies in several hematological malignancies but limited success in solid tumors, thus highlighting the need to develop new therapeutic strategies to restore and optimize anti-tumor activity while preventing tumor immune escape. The current therapeutic modalities yielding encouraging results in clinical trials include the blockade of immune checkpoint receptors to overcome the immune-evasion mechanism used by tumors and the incorporation of tumor-directed chimeric antigen receptors to enhance NK cell anti-tumor specificity and activity. These observations, together with recent advances in the understanding of NK cell activation within the tumor microenvironment, will facilitate the optimal design of NK cell-based therapy against a broad range of cancers and, more desirably, refractory cancers.
C1 [Kim, Nayoung; Lee, Dong-Hee; Jin, Hyung-Seung] Univ Ulsan, Coll Med, Asan Med Ctr, Dept Convergence Med, Seoul 05505, South Korea.
   [Kim, Nayoung; Lee, Dong-Hee; Jin, Hyung-Seung] Univ Ulsan, Coll Med, Asan Med Ctr, Asan Inst Life Sci, Seoul 05505, South Korea.
   [Choi, Woo Seon; Yi, Eunbi; Kim, HyoJeong; Kim, Jung Min; Kim, Hun Sik] Univ Ulsan, Coll Med, Asan Med Ctr, Dept Biomed Sci, Seoul 05505, South Korea.
   [Choi, Woo Seon; Yi, Eunbi; Kim, HyoJeong; Kim, Hun Sik] Univ Ulsan, Coll Med, Asan Med Ctr, Stem Cell Immunomodulat Res Ctr SCIRC, Seoul 05505, South Korea.
   [Kim, Hun Sik] Univ Ulsan, Coll Med, Asan Med Ctr, Dept Microbiol, Seoul 05505, South Korea.
RP Kim, HS (通讯作者)，Univ Ulsan, Coll Med, Asan Med Ctr, Dept Biomed Sci, Seoul 05505, South Korea.; Kim, HS (通讯作者)，Univ Ulsan, Coll Med, Asan Med Ctr, Stem Cell Immunomodulat Res Ctr SCIRC, Seoul 05505, South Korea.; Kim, HS (通讯作者)，Univ Ulsan, Coll Med, Asan Med Ctr, Dept Microbiol, Seoul 05505, South Korea.
EM hunkim@amc.seoul.kr
FU National Research Foundation of Korea [2019R1A2C2006475]; MRC - Korean
   government (MSIT) [2018R1A5A2020732]
FX This study was supported by a grant from the National Research
   Foundation of Korea (2019R1A2C2006475) and an MRC grant
   (2018R1A5A2020732) funded by the Korean government (MSIT).
CR Alabanza L, 2017, MOL THER, V25, P2452, DOI 10.1016/j.ymthe.2017.07.013
   Allard B, 2017, IMMUNOL REV, V276, P121, DOI 10.1111/imr.12528
   Anderson AC, 2016, IMMUNITY, V44, P989, DOI 10.1016/j.immuni.2016.05.001
   ANDERSON P, 1989, NATURE, V341, P159, DOI 10.1038/341159a0
   Andre P, 2018, CELL, V175, P1731, DOI 10.1016/j.cell.2018.10.014
   Bagot M, 2019, LANCET ONCOL, V20, P1160, DOI 10.1016/S1470-2045(19)30320-1
   Barrow AD, 2019, FRONT IMMUNOL, V10, DOI 10.3389/fimmu.2019.00909
   Beldi-Ferchiou A, 2016, ONCOTARGET, V7, P72961, DOI 10.18632/oncotarget.12150
   Benson DM, 2015, CLIN CANCER RES, V21, P4055, DOI 10.1158/1078-0432.CCR-15-0304
   Benson DM, 2012, BLOOD, V120, P4324, DOI 10.1182/blood-2012-06-438028
   Benson DM, 2010, BLOOD, V116, P2286, DOI 10.1182/blood-2010-02-271874
   Bertol BC, 2020, INT J CLIN PRACT, V74, DOI 10.1111/ijcp.13585
   Binyamin L, 2008, J IMMUNOL, V180, P6392, DOI 10.4049/jimmunol.180.9.6392
   Boussiotis VA, 2014, CANCER J, V20, P265, DOI 10.1097/PPO.0000000000000059
   Brentjens RJ, 2011, BLOOD, V118, P4817, DOI 10.1182/blood-2011-04-348540
   Brignone C, 2007, J IMMUNOL, V179, P4202, DOI 10.4049/jimmunol.179.6.4202
   Brignone C, 2010, J TRANSL MED, V8, DOI 10.1186/1479-5876-8-71
   Brignone C, 2009, CLIN CANCER RES, V15, P6225, DOI 10.1158/1078-0432.CCR-09-0068
   Burger MC, 2019, FRONT IMMUNOL, V10, DOI 10.3389/fimmu.2019.02683
   Burshtyn DN, 1996, IMMUNITY, V4, P77, DOI 10.1016/S1074-7613(00)80300-3
   Burugu S, 2018, SEMIN CANCER BIOL, V52, P39, DOI 10.1016/j.semcancer.2017.10.001
   Carlsten M, 2016, CLIN CANCER RES, V22, P5211, DOI 10.1158/1078-0432.CCR-16-1108
   Carotta S, 2016, FRONT IMMUNOL, V7, DOI 10.3389/fimmu.2016.00152
   Chambers AM, 2019, FRONT MOL BIOSCI, V6, DOI 10.3389/fmolb.2019.00060
   Chang YH, 2013, CANCER RES, V73, P1777, DOI 10.1158/0008-5472.CAN-12-3558
   Chang ZL, 2017, TRENDS MOL MED, V23, P430, DOI 10.1016/j.molmed.2017.03.002
   Chauhan SKS, 2020, CANCERS, V12, DOI 10.3390/cancers12071807
   Cheng M, 2013, CELL MOL IMMUNOL, V10, P230, DOI 10.1038/cmi.2013.10
   Chiossone L, 2017, SEMIN IMMUNOL, V31, P55, DOI 10.1016/j.smim.2017.08.003
   Chmielewski M, 2004, J IMMUNOL, V173, P7647, DOI 10.4049/jimmunol.173.12.7647
   Chmielewski M, 2017, CELL REP, V21, P3205, DOI 10.1016/j.celrep.2017.11.063
   Chmielewski M, 2015, EXPERT OPIN BIOL TH, V15, P1145, DOI 10.1517/14712598.2015.1046430
   Cichocki F, 2017, CANCER RES, V77, P5664, DOI 10.1158/0008-5472.CAN-17-0799
   Cook CH, 2009, VIRAL IMMUNOL, V22, P91, DOI 10.1089/vim.2008.0080
   Della Chiesa M, 2016, FRONT IMMUNOL, V7, DOI 10.3389/fimmu.2016.00351
   Djaoud Z, 2020, ANNU REV BIOCHEM, V89, P717, DOI [10.1146/annurev-biochem-011520102754, 10.1146/annurev-biochem-011520-102754]
   Dotti G, 2014, IMMUNOL REV, V257, P107, DOI 10.1111/imr.12131
   Ewen EM, 2018, EUR J IMMUNOL, V48, P355, DOI 10.1002/eji.201747128
   Fabian KP, 2020, J IMMUNOTHER CANCER, V8, DOI 10.1136/jitc-2019-000450
   Fantini M, 2020, CANCER BIOTHER RADIO, V35, P190, DOI 10.1089/cbr.2019.3141
   Folgiero V, 2015, J HEMATOL ONCOL, V8, DOI 10.1186/s13045-015-0134-4
   Gallois A, 2014, ONCOIMMUNOLOGY, V3, DOI 10.4161/21624011.2014.946365
   Georgiadis C, 2018, MOL THER, V26, P1215, DOI 10.1016/j.ymthe.2018.02.025
   Godal R, 2010, BIOL BLOOD MARROW TR, V16, P612, DOI 10.1016/j.bbmt.2010.01.019
   Gooden M, 2011, P NATL ACAD SCI USA, V108, P10656, DOI 10.1073/pnas.1100354108
   Gorvel Laurent, 2020, F1000Res, V9, DOI 10.12688/f1000research.22877.1
   Heidenreich S, 2012, CLIN DEV IMMUNOL, DOI 10.1155/2012/652130
   Hernandez-Caselles T, 2019, J IMMUNOL RES, V2019, DOI 10.1155/2019/6032141
   Ho GGT, 2020, INT J MOL SCI, V21, DOI 10.3390/ijms21124362
   Hosomi S, 2013, EUR J IMMUNOL, V43, P2473, DOI 10.1002/eji.201242676
   Hsu J, 2018, J CLIN INVEST, V128, P4654, DOI 10.1172/JCI99317
   Hudak JE, 2014, NAT CHEM BIOL, V10, P69, DOI [10.1038/NCHEMBIO.1388, 10.1038/nchembio.1388]
   Hurton LV, 2016, P NATL ACAD SCI USA, V113, pE7788, DOI 10.1073/pnas.1610544113
   Hwang S, 2019, INT J MOL SCI, V20, DOI 10.3390/ijms20071564
   Imamura M, 2014, BLOOD, V124, P1081, DOI 10.1182/blood-2014-02-556837
   ISHIDA Y, 1992, EMBO J, V11, P3887, DOI 10.1002/j.1460-2075.1992.tb05481.x
   Jacques A, 2009, IMMUNOLOGY, V128, pe551, DOI 10.1111/j.1365-2567.2008.03030.x
   Jallad MAN, 2020, FRONT ONCOL, V10, DOI 10.3389/fonc.2020.00839
   Jandus C, 2014, J CLIN INVEST, V124, P1810, DOI 10.1172/JCI65899
   Jie HB, 2015, CANCER RES, V75, P2200, DOI 10.1158/0008-5472.CAN-14-2788
   Johnston RJ, 2014, CANCER CELL, V26, P923, DOI 10.1016/j.ccell.2014.10.018
   Judge SJ, 2020, J CLIN INVEST, V130, P3051, DOI [10.1172/JCI33353, 10.1172/JCI133353]
   Kagoya Y, 2018, NAT MED, V24, P352, DOI 10.1038/nm.4478
   KARRE K, 1986, NATURE, V319, P675, DOI 10.1038/319675a0
   Karschnia P, 2019, BLOOD, V133, P2212, DOI 10.1182/blood-2018-12-893396
   Kershaw MH, 2006, CLIN CANCER RES, V12, P6106, DOI 10.1158/1078-0432.CCR-06-1183
   Khan M, 2020, FRONT IMMUNOL, V11, DOI 10.3389/fimmu.2020.00167
   Kim S, 2005, NATURE, V436, P709, DOI 10.1038/nature03847
   Kim S, 2008, P NATL ACAD SCI USA, V105, P3053, DOI 10.1073/pnas.0712229105
   Kim WM, 2019, SEMIN IMMUNOL, V42, DOI 10.1016/j.smim.2019.101296
   Kohl U, 2018, HUM GENE THER, V29, P559, DOI 10.1089/hum.2017.254
   Kofler DM, 2011, MOL THER, V19, P760, DOI 10.1038/mt.2011.9
   Kohrt HE, 2014, BLOOD, V123, P678, DOI 10.1182/blood-2013-08-519199
   Komita H, 2015, ONCOL REP, V34, P2099, DOI 10.3892/or.2015.4149
   Lang S, 1998, EUR J IMMUNOL, V28, P780, DOI 10.1002/(SICI)1521-4141(199803)28:03<780::AID-IMMU780>3.0.CO;2-8
   Lanuza PM, 2018, ONCOIMMUNOLOGY, V7, DOI 10.1080/2162402X.2017.1395123
   Larkin J, 2015, NEW ENGL J MED, V373, P1270, DOI [10.1056/NEJMoa1504030, 10.1056/NEJMc1509660]
   Levy EM, 2008, INT J ONCOL, V32, P633, DOI 10.3892/ijo.32.3.633
   Li Y, 2018, CELL STEM CELL, V23, P181, DOI 10.1016/j.stem.2018.06.002
   Liu DF, 2012, IMMUNITY, V36, P600, DOI 10.1016/j.immuni.2012.03.007
   Liu E, 2018, LEUKEMIA, V32, P520, DOI 10.1038/leu.2017.226
   Liu EL, 2020, NEW ENGL J MED, V382, P545, DOI 10.1056/NEJMoa1910607
   Liu XJ, 2017, CELL RES, V27, P154, DOI 10.1038/cr.2016.142
   Long AH, 2015, NAT MED, V21, P581, DOI 10.1038/nm.3838
   Long EO, 2013, ANNU REV IMMUNOL, V31, P227, DOI 10.1146/annurev-immunol-020711-075005
   Maeda TK, 2019, J BIOL CHEM, V294, P6017, DOI 10.1074/jbc.RA119.007455
   Markel G, 2004, J IMMUNOL, V173, P3732, DOI 10.4049/jimmunol.173.6.3732
   Maude SL, 2018, NEW ENGL J MED, V378, P439, DOI 10.1056/NEJMoa1709866
   McWilliams EM, 2016, ONCOIMMUNOLOGY, V5, DOI 10.1080/2162402X.2016.1226720
   Merino A, 2019, J CLIN INVEST, V129, P3770, DOI 10.1172/JCI125916
   Mitwasi N, 2020, SCI REP-UK, V10, DOI 10.1038/s41598-020-59082-4
   Moretta A, 2002, NAT REV IMMUNOL, V2, P957, DOI 10.1038/nri956
   Morgan RA, 2010, MOL THER, V18, P843, DOI 10.1038/mt.2010.24
   Nath PR, 2019, CANCER IMMUNOL RES, V7, P1547, DOI 10.1158/2326-6066.CIR-18-0367
   Nath PR, 2018, FRONT IMMUNOL, V9, DOI 10.3389/fimmu.2018.02985
   Neo SY, 2020, J CLIN INVEST, V130, P1185, DOI 10.1172/JCI128895
   Olcese L, 1996, J IMMUNOL, V156, P4531
   Orlando EJ, 2018, NAT MED, V24, P1504, DOI 10.1038/s41591-018-0146-z
   Pesce S, 2017, J ALLERGY CLIN IMMUN, V139, P335, DOI 10.1016/j.jaci.2016.04.025
   Quatrini L, 2018, NAT IMMUNOL, V19, P954, DOI 10.1038/s41590-018-0185-0
   Rangachari M, 2012, NAT MED, V18, P1394, DOI 10.1038/nm.2871
   Ren JT, 2017, CLIN CANCER RES, V23, P2255, DOI 10.1158/1078-0432.CCR-16-1300
   Rezvani K, 2017, MOL THER, V25, P1769, DOI 10.1016/j.ymthe.2017.06.012
   Romano E, 2015, P NATL ACAD SCI USA, V112, P6140, DOI 10.1073/pnas.1417320112
   Ruella M, 2016, J CLIN INVEST, V126, P3814, DOI 10.1172/JCI87366
   Sadelain M, 2013, CANCER DISCOV, V3, P388, DOI 10.1158/2159-8290.CD-12-0548
   Sahm C, 2012, CANCER IMMUNOL IMMUN, V61, P1451, DOI 10.1007/s00262-012-1212-x
   Salter AI, 2018, SCI SIGNAL, V11, DOI 10.1126/scisignal.aat6753
   Saunders PM, 2015, IMMUNOL REV, V267, P148, DOI 10.1111/imr.12319
   Sayitoglu EC, 2020, FRONT IMMUNOL, V11, DOI 10.3389/fimmu.2020.00040
   Scarabel L, 2020, SCI REP-UK, V10, DOI 10.1038/s41598-020-65424-z
   Schildberg FA, 2016, IMMUNITY, V44, P955, DOI 10.1016/j.immuni.2016.05.002
   SELVAKUMAR A, 1992, IMMUNOGENETICS, V36, P175, DOI 10.1007/BF00661094
   Shifrin N, 2014, SEMIN IMMUNOL, V26, P138, DOI 10.1016/j.smim.2014.02.007
   Shiroishi M, 2003, P NATL ACAD SCI USA, V100, P8856, DOI 10.1073/pnas.1431057100
   Simpson TR, 2013, J EXP MED, V210, P1695, DOI 10.1084/jem.20130579
   Stebbins CC, 2003, MOL CELL BIOL, V23, P6291, DOI 10.1128/MCB.23.17.6291-6299.2003
   Stojanovic A, 2014, J IMMUNOL, V192, P4184, DOI 10.4049/jimmunol.1302091
   Suck G, 2016, CANCER IMMUNOL IMMUN, V65, P485, DOI 10.1007/s00262-015-1761-x
   Tabellini G, 2014, CASE REP ONCOL, V7, P70, DOI 10.1159/000357802
   Tallerico R, 2017, ONCOIMMUNOLOGY, V6, DOI 10.1080/2162402X.2016.1261242
   Topfer K, 2015, J IMMUNOL, V194, P3201, DOI 10.4049/jimmunol.1400330
   Tsao LC, 2019, JCI INSIGHT, V4, DOI 10.1172/jci.insight.131882
   Valipour B, 2020, LIFE SCI, V242, DOI 10.1016/j.lfs.2019.117223
   Van Audenaerde JRM, 2017, ONCOTARGET, V8, P56968, DOI 10.18632/oncotarget.18185
   van Montfoort N, 2018, CELL, V175, P1744, DOI 10.1016/j.cell.2018.10.028
   Vari F, 2018, BLOOD, V131, P1809, DOI 10.1182/blood-2017-07-796342
   Veluchamy JP, 2017, FRONT IMMUNOL, V8, DOI 10.3389/fimmu.2017.00631
   Vey N, 2012, BLOOD, V120, P4317, DOI 10.1182/blood-2012-06-437558
   Wang J, 2019, J CLIN MED, V8, DOI 10.3390/jcm8101526
   Wang J, 2019, CELL, V176, P334, DOI 10.1016/j.cell.2018.11.010
   Wang WX, 2020, CANCER LETT, V472, P175, DOI 10.1016/j.canlet.2019.11.033
   Wang XM, 2020, BLOOD ADV, V4, P1950, DOI 10.1182/bloodadvances.2020001510
   Wang ZX, 2015, IMMUNOL INVEST, V44, P578, DOI 10.3109/08820139.2015.1052145
   Xu LY, 2015, INT IMMUNOPHARMACOL, V29, P635, DOI 10.1016/j.intimp.2015.09.017
   Yalniz FF, 2018, CL LYMPH MYELOM LEUK, V18, P658, DOI 10.1016/j.clml.2018.06.011
   Zeligs KP, 2020, FRONT ONCOL, V10, DOI 10.3389/fonc.2020.00805
   Zhang C, 2020, FRONT IMMUNOL, V11, DOI 10.3389/fimmu.2020.01295
   Zhang C, 2017, FRONT IMMUNOL, V8, DOI 10.3389/fimmu.2017.00533
   Zhang Q, 2018, NAT IMMUNOL, V19, P723, DOI 10.1038/s41590-018-0132-0
   Zheng YY, 2020, J IMMUNOL RES, V2020, DOI 10.1155/2020/6243819
NR 141
TC 4
Z9 4
U1 2
U2 5
PU KOREAN SOCIETY BIOCHEMISTRY & MOLECULAR BIOLOGY
PI SEOUL
PA KOREA SCIENCE & TECHNOLOGY CENTER, # 801,  635-4 , YEOKSAM-DONG,
   KANGNAM-KU, SEOUL, 135-703, SOUTH KOREA
SN 1976-6696
EI 1976-670X
J9 BMB REP
JI BMB Rep.
PD JAN 31
PY 2021
VL 54
IS 1
BP 44
EP 58
DI 10.5483/BMBRep.2021.54.1.214
PG 15
WC Biochemistry & Molecular Biology
WE Science Citation Index Expanded (SCI-EXPANDED)
SC Biochemistry & Molecular Biology
GA QB6RO
UT WOS:000614268100006
PM 33298244
OA Green Published, gold
DA 2022-05-19
ER

PT J
AU Basiri, A
   Pazhouhnia, Z
   Beheshtizadeh, N
   Hoseinpour, M
   Saghazadeh, A
   Rezaei, N
AF Basiri, Arefeh
   Pazhouhnia, Zahra
   Beheshtizadeh, Nima
   Hoseinpour, Mahdieh
   Saghazadeh, Amene
   Rezaei, Nima
TI Regenerative Medicine in COVID-19 Treatment: Real Opportunities and
   Range of Promises
SO STEM CELL REVIEWS AND REPORTS
LA English
DT Article
DE COVID-19; Coronavirus; Regenerative medicine; Cell therapy;
   Immunotherapy; Natural killer cells; Mesenchymal stem cells
ID MESENCHYMAL STEM-CELLS; TOLL-LIKE RECEPTORS; SARS-COV; CORONAVIRUS;
   THERAPY; IMMUNOTHERAPY; EXOSOMES; PROTEIN; SERUM
AB Novel coronavirus disease (COVID-19) has attracted much attention around the world due to its rapid transmission among humans and relatively high mortality rate. Studies are increasing to find the best therapeutic approach for the disease and its management. Regenerative medicine offers various cell-tissue therapeutics and related products, such as stem cell therapy, natural killer (NK) cell therapy, Chimeric antigen receptor (CAR) T cell therapy, exosomes, and tissue products. Interestingly, mesenchymal stem cells (MSCs) can reduce inflammatory symptoms and protect against cytokine storm, which critically contributes to the COVID-19 progression. Notably, having the potentials to exert cytotoxic effects on infected cells and induce interferon production probably make NK cells a candidate for COVID-19 cell therapy. Besides, exosomes are one of the crucial products of cells that can exert therapeutic effects through the induction of immune responses and neutralizing antibody titers. The paper aims to briefly consider current options for COVID-19 therapy to show that there is no specific cure for COVID-19, and then assess the real opportunities and range of promises regenerative medicine can provide for specific treatment of COVID-19.
C1 [Basiri, Arefeh] Isfahan Univ Med Sci, Sch Adv Technol Med, Dept Biomat & Tissue Engn, Esfahan, Iran.
   [Basiri, Arefeh; Pazhouhnia, Zahra; Beheshtizadeh, Nima; Hoseinpour, Mahdieh; Saghazadeh, Amene] Univ Sci Educ & Res Network USERN, Systemat Review & Metaanal Expert Grp SRMEG, Tehran, Iran.
   [Pazhouhnia, Zahra; Beheshtizadeh, Nima; Hoseinpour, Mahdieh] Univ Tehran Med Sci, Sch Adv Technol Med, Dept Tissue Engn & Appl Cell Sci, Tehran, Iran.
   [Pazhouhnia, Zahra; Hoseinpour, Mahdieh] ACECR, Royan Inst Stem Cell Biol & Technol, Dept Stem Cells & Dev Biol, Cell Sci Res Ctr, Tehran, Iran.
   [Saghazadeh, Amene; Rezaei, Nima] Univ Tehran Med Sci, Res Ctr Immunodeficiencies, Childrens Med Ctr, Tehran, Iran.
   [Rezaei, Nima] Univ Tehran Med Sci, Sch Med, Dept Immunol, Tehran, Iran.
   [Rezaei, Nima] Univ Sci Educ & Res Network USERN, Network Immun Infect Malignancy & Autoimmun NIIMA, Tehran, Iran.
RP Rezaei, N (通讯作者)，Univ Tehran Med Sci, Res Ctr Immunodeficiencies, Childrens Med Ctr, Tehran, Iran.; Rezaei, N (通讯作者)，Univ Tehran Med Sci, Sch Med, Dept Immunol, Tehran, Iran.; Rezaei, N (通讯作者)，Univ Sci Educ & Res Network USERN, Network Immun Infect Malignancy & Autoimmun NIIMA, Tehran, Iran.
EM rezaei_nima@tums.ac.ir
RI pazhouhnia, zahra/AAK-1371-2021; Rezaei, Nima/B-4245-2008
OI Basiri, Arefeh/0000-0002-2086-5912; Rezaei, Nima/0000-0002-3836-1827;
   Beheshtizadeh, Nima/0000-0002-2621-570X
CR Aghaeepour N, 2017, SCI IMMUNOL, V2, DOI 10.1126/sciimmunol.aan2946
   Agostini ML, 2018, MBIO, V9, DOI 10.1128/mBio.00221-18
   Akbari A, 2020, LIFE SCI, V249, DOI 10.1016/j.lfs.2020.117447
   Bari E, 2020, CELLS-BASEL, V9, DOI 10.3390/cells9040924
   Beigel JH, 2018, LANCET INFECT DIS, V18, P410, DOI 10.1016/S1473-3099(18)30002-1
   Ben-Mordechai T, 2015, J CARDIOVASC PHARM T, V20, P36, DOI 10.1177/1074248414534916
   Biancone L, 2012, NEPHROL DIAL TRANSPL, V27, P3037, DOI 10.1093/ndt/gfs168
   Boda B, 2018, ANTIVIR RES, V156, P72, DOI 10.1016/j.antiviral.2018.06.007
   Burrello J, 2016, FRONT CELL DEV BIOL, V4, DOI 10.3389/fcell.2016.00083
   Cardenes N, 2019, BMJ OPEN RESPIR RES, V6, DOI 10.1136/bmjresp-2018-000308
   Casadevall A, 2020, J CLIN INVEST, V130, P1545, DOI 10.1172/JCI138003
   Chen JJ, 2020, ENGINEERING-PRC, V6, P1153, DOI 10.1016/j.eng.2020.02.006
   Chen TS, 2010, NUCLEIC ACIDS RES, V38, P215, DOI 10.1093/nar/gkp857
   Cheng Y, 2005, EUR J CLIN MICROBIOL, V24, P44, DOI 10.1007/s10096-004-1271-9
   Cruz FF, 2015, STEM CELL TRANSL MED, V4, P1302, DOI 10.5966/sctm.2014-0280
   de Mendonca L, 2017, STEM CELL RES THER, V8, DOI 10.1186/s13287-017-0669-0
   Dillman RO, 2011, CANCER BIOTHER RADIO, V26, P1, DOI 10.1089/cbr.2010.0902
   Ebert AD, 2010, NAT REV DRUG DISCOV, V9, P1, DOI 10.1038/nrd3000
   Fathi N, 2020, CELL BIOL INT, V44, P1792, DOI 10.1002/cbin.11403
   Fehniger TA, 2016, TRENDS IMMUNOL, V37, P877, DOI 10.1016/j.it.2016.09.005
   Fong KY, 2002, ANN ACAD MED SINGAP, V31, P702
   Galipeau J, 2018, CELL STEM CELL, V22, P824, DOI 10.1016/j.stem.2018.05.004
   Ge F, 2007, VIROLOGY, V360, P150, DOI 10.1016/j.virol.2006.10.016
   Gebler A, 2012, TRENDS MOL MED, V18, P128, DOI 10.1016/j.molmed.2011.10.004
   Geiger S, 2017, EUR RESPIR REV, V26, DOI 10.1183/16000617.0044-2017
   Golchin A, 2020, STEM CELL REV REP, V16, P427, DOI 10.1007/s12015-020-09973-w
   Greening DW, 2015, SEMIN CELL DEV BIOL, V40, P72, DOI 10.1016/j.semcdb.2015.02.009
   Greenwood B, 2014, PHILOS T R SOC B, V369, DOI 10.1098/rstb.2013.0433
   Huang CL, 2020, LANCET, V395, P497, DOI 10.1016/S0140-6736(20)30183-5
   Hung IFN, 2011, CLIN INFECT DIS, V52, P447, DOI 10.1093/cid/ciq106
   Jahanshahlu L, 2020, ARCH MED RES, V51, P721, DOI 10.1016/j.arcmed.2020.05.016
   Jamali S, 2020, AUSTRALAS PLANT DIS, V15, DOI 10.1007/s13314-020-00388-7
   Jiang XJ, 2020, J MED VIROL, V92, P1807, DOI 10.1002/jmv.25941
   Karim MY, 2009, RHEUMATOLOGY, V48, P332, DOI 10.1093/rheumatology/ken476
   Khatri M, 2018, STEM CELL RES THER, V9, DOI 10.1186/s13287-018-0774-8
   Kilianski A, 2014, ANTIVIR RES, V101, P105, DOI 10.1016/j.antiviral.2013.11.004
   Kode JA, 2009, CYTOTHERAPY, V11, P377, DOI 10.1080/14653240903080367
   Kuate S, 2007, VIROLOGY, V362, P26, DOI 10.1016/j.virol.2006.12.011
   Kuba K, 2005, NAT MED, V11, P875, DOI 10.1038/nm1267
   Lai Ruenn Chai, 2012, Int J Proteomics, V2012, P971907, DOI 10.1155/2012/971907
   Lai ST, 2005, EUR J CLIN MICROBIOL, V24, P583, DOI 10.1007/s10096-005-0004-z
   Lee JW, 2011, STEM CELLS, V29, P913, DOI 10.1002/stem.643
   Leng ZK, 2020, AGING DIS, V11, P216, DOI 10.14336/AD.2020.0228
   Li XB, 2006, J CELL MOL MED, V10, P364, DOI 10.1111/j.1582-4934.2006.tb00405.x
   Lukomska B, 2019, STEM CELLS INT, V2019, DOI 10.1155/2019/9628536
   Matthay MA, 2010, CHEST, V138, P965, DOI 10.1378/chest.10-0518
   McGuire LW, 1918, AM J PUBLIC HEALTH, V8, P741, DOI 10.2105/AJPH.8.10.741
   Meo SA, 2020, EUR REV MED PHARMACO, V24, P2012, DOI 10.26355/eurrev_202002_20379
   Mohamed K, 2020, INFECT CONT HOSP EP, V41, P1245, DOI 10.1017/ice.2020.162
   Mok MY, 2016, EXPERT OPIN BIOL TH, V16, P927, DOI 10.1517/14712598.2016.1171840
   Momtazmanesh S., 2020, AM J TROP MED HYG
   Moradian N, 2020, J TRANSL MED, V18, DOI 10.1186/s12967-020-02364-2
   Naran K, 2018, FRONT MICROBIOL, V9, DOI 10.3389/fmicb.2018.03158
   Nasab MG, 2020, ARCH MED RES, V51, P589, DOI 10.1016/j.arcmed.2020.05.020
   O'Sullivan TE, 2015, IMMUNITY, V43, P634, DOI 10.1016/j.immuni.2015.09.013
   Pevsner-Fischer M, 2007, BLOOD, V109, P1422, DOI 10.1182/blood-2006-06-028704
   Porotto M, 2019, MBIO, V10, DOI 10.1128/mBio.00723-19
   Qin C, 2020, CLIN INFECT DIS, V71, P762, DOI 10.1093/cid/ciaa248
   Ribeiro A, 2013, STEM CELL RES THER, V4, DOI 10.1186/scrt336
   Saghazadeh A, 2020, INT IMMUNOPHARMACOL, V84, DOI 10.1016/j.intimp.2020.106560
   Saghazadeh A, 2020, EXPERT REV CLIN IMMU, V16, P465, DOI 10.1080/1744666X.2020.1750954
   Saghazadeh A, 2017, EXPERT OPIN THER TAR, V21, P415, DOI 10.1080/14728222.2017.1299128
   Saleki K, 2020, REV NEUROSCIENCE, V31, P453, DOI 10.1515/revneuro-2020-0026
   Schuster Manfred, 2006, Biotechnology Journal, V1, P138, DOI 10.1002/biot.200500044
   Services T., 2014, INT GUID NAT HLTH AU, P1
   Shanmugaraj B, 2020, ASIAN PAC J ALLERGY, V38, P10, DOI 10.12932/AP-200220-0773
   Shetty AK, 2020, AGING DIS, V11, P462, DOI 10.14336/AD.2020.0301
   Smyth MJ, 2002, NAT REV CANCER, V2, P850, DOI 10.1038/nrc928
   Soleymaninejadian E, 2012, AM J REPROD IMMUNOL, V67, P1, DOI 10.1111/j.1600-0897.2011.01069.x
   Squillaro T, 2016, CELL TRANSPLANT, V25, P829, DOI 10.3727/096368915X689622
   Sundarakrishnan A, 2018, ADV DRUG DELIVER REV, V129, P78, DOI 10.1016/j.addr.2017.12.013
   Tomchuck SL, 2008, STEM CELLS, V26, P99, DOI 10.1634/stemcells.2007-0563
   Uccelli A, 2007, TRENDS IMMUNOL, V28, P219, DOI 10.1016/j.it.2007.03.001
   Uccelli A, 2015, ANN NY ACAD SCI, V1351, P114, DOI 10.1111/nyas.12815
   van Niel G, 2018, NAT REV MOL CELL BIO, V19, P213, DOI 10.1038/nrm.2017.125
   Rosa SGV, 2020, REV PANAM SALUD PUBL, V44, DOI 10.26633/RPSP.2020.40
   Vivier E, 2011, SCIENCE, V331, DOI 10.1126/science.1198687
   Wang YD, 2004, CLIN IMMUNOL, V113, P145, DOI 10.1016/j.clim.2004.07.003
   Wang YM, 2020, J INFECT DIS, V221, P1688, DOI 10.1093/infdis/jiz656
   Wilkinson DC, 2017, STEM CELL TRANSL MED, V6, P622, DOI 10.5966/sctm.2016-0192
   Wilkinson Dan C, 2018, Curr Protoc Stem Cell Biol, V46, pe56, DOI 10.1002/cpsc.56
   Xu XT, 2020, SCI CHINA LIFE SCI, V63, P457, DOI 10.1007/s11427-020-1637-5
   Yoon SR, 2015, EXP MOL MED, V47, DOI 10.1038/emm.2014.114
   Yu B, 2014, INT J MOL SCI, V15, P4142, DOI 10.3390/ijms15034142
   Zhang LY, 2019, BIOMED PHARMACOTHER, V113, DOI 10.1016/j.biopha.2019.108748
   Zheng GP, 2014, RESP RES, V15, DOI 10.1186/1465-9921-15-39
   Zumla A, 2016, NAT REV DRUG DISCOV, V15, P327, DOI 10.1038/nrd.2015.37
NR 87
TC 48
Z9 48
U1 2
U2 11
PU SPRINGER
PI NEW YORK
PA ONE NEW YORK PLAZA, SUITE 4600, NEW YORK, NY, UNITED STATES
SN 2629-3269
EI 2629-3277
J9 STEM CELL REV REP
JI Stem Cell Rev. Rep.
PD FEB
PY 2021
VL 17
IS 1
SI SI
BP 163
EP 175
DI 10.1007/s12015-020-09994-5
EA JUN 2020
PG 13
WC Cell & Tissue Engineering; Cell Biology; Medicine, Research &
   Experimental
WE Science Citation Index Expanded (SCI-EXPANDED)
SC Cell Biology; Research & Experimental Medicine
GA QJ6YG
UT WOS:000541399100001
PM 32564256
OA Green Published, Bronze
DA 2022-05-19
ER

PT J
AU Ghasemzadeh, M
   Ghasemzadeh, A
   Hosseini, E
AF Ghasemzadeh, Mehran
   Ghasemzadeh, Alireza
   Hosseini, Ehteramolsadat
TI Exhausted NK cells and cytokine storms in COVID-19: Whether NK cell
   therapy could be a therapeutic choice
SO HUMAN IMMUNOLOGY
LA English
DT Review
DE Adoptive cell therapy; CD8(+) T cell; Coronavirus disease 2019
   (COVID-19); Cytokine storm; Innate immune response; Memory cells; NK
   cell; SARS-CoV-2; Vaccine
ID NATURAL-KILLER-CELLS; CLASS-I; DENDRITIC CELLS; T-CELL; HLA-E; CUTTING
   EDGE; CORONAVIRUS DISEASE; IMMUNE-RESPONSES; INNATE IMMUNITY; DISTINCT
   ROLES
AB The global outbreak of coronavirus-2019 (COVID-19) still claims more lives daily around the world due to the lack of a definitive treatment and the rapid tendency of virus to mutate, which even jeopardizes vaccination efficacy. At the forefront battle against SARS-CoV-2, an effective innate response to the infection has a pivotal role in the initial control and treatment of disease. However, SARS-CoV-2 subtly interrupts the equations of immune responses, disrupting the cytolytic antiviral effects of NK cells, while seriously activating infected macrophages and other immune cells to induce an unleashed "cytokine storm", a dangerous and uncontrollable inflammatory response causing life-threatening symptoms in patients. Notably, the NK cell exhaustion with ineffective cytolytic function against the sources of exaggerated cytokine release, acts as an Achilles' heel which exacerbates the severity of COVID-19. Given this, approaches that improve NK cell cytotoxicity may benefit treatment protocols. As a suggestion, adoptive transfer of NK or CAR-NK cells with proper cytotolytic potentials and the lowest capacity of cytokine-release (for example CD56(dim) NK cells brightly express activating receptors), to severe COVID-19 patients may provide an effective cure especially in cases suffering from cytokine storms. More intriguingly, the ongoing evidence for persistent clonal expansion of NK memory cells characterized by an activating phenotype in response to viral infections, can benefit the future studies on vaccine development and adoptive NK cell therapy in COVID-19. Whether vaccinated volunteers or recovered patients can also be considered as suitable candidates for cell donation could be the subject of future research. (C) 2021 American Society for Histocompatibility and Immunogenetics. Published by Elsevier Inc. All rights reserved.
C1 [Ghasemzadeh, Mehran; Hosseini, Ehteramolsadat] Blood Transfus Res Ctr, High Inst Res & Educ Transfus Med, Iranian Blood Transfusion Org Bldg,Hemmat Exp Wa, Tehran, Iran.
   [Ghasemzadeh, Alireza] Iran Univ Med Sci, Tehran, Iran.
   [Hosseini, Ehteramolsadat] Monash Univ, Alfred Med Res & Educ Precinct, Dept Immunol, Melbourne, Vic, Australia.
   [Hosseini, Ehteramolsadat] Monash Univ, Australian Ctr Blood Dis, Melbourne, Vic, Australia.
RP Hosseini, E (通讯作者)，Blood Transfus Res Ctr, High Inst Res & Educ Transfus Med, Iranian Blood Transfusion Org Bldg,Hemmat Exp Wa, Tehran, Iran.
EM e.hosseini10@yahoo.com.au
RI Ghasemzadeh, Mehran/G-5445-2016; Hosseini, Ehteramolsadat/G-5499-2016
OI Ghasemzadeh, Mehran/0000-0003-1128-5649; Hosseini,
   Ehteramolsadat/0000-0002-6807-0908
CR Adib-Conquy M, 2014, IMMUNOL CELL BIOL, V92, P256, DOI 10.1038/icb.2013.99
   Aguilera ER, 2020, FRONT IMMUNOL, V11, DOI 10.3389/fimmu.2020.00105
   Ahmad A, 2004, J LEUKOCYTE BIOL, V76, P743, DOI 10.1189/jlb.0304197
   Al-Goblan AS, 2014, DIABETES METAB SYNDR, V7, P587, DOI 10.2147/DMSO.S67400
   Al-Tawfiq JA, 2017, INT J LAB HEMATOL, V39, P272, DOI 10.1111/ijlh.12620
   Alderson KL, 2011, J BIOMED BIOTECHNOL, DOI 10.1155/2011/379123
   Amano K, 2015, MEDIAT INFLAMM, V2015, DOI 10.1155/2015/747680
   Andre P, 2001, NAT IMMUNOL, V2, P661, DOI 10.1038/90589
   Andre P, 2018, CELL, V175, P1731, DOI 10.1016/j.cell.2018.10.014
   Angka L, 2018, ANN SURG ONCOL, V25, P3747, DOI 10.1245/s10434-018-6691-3
   Ardain A, 2020, IMMUNOLOGY, V159, P245, DOI 10.1111/imm.13143
   Ardolino M, 2014, J CLIN INVEST, V124, P4781, DOI 10.1172/JCI74337
   Assiri A, 2013, LANCET INFECT DIS, V13, P752, DOI 10.1016/S1473-3099(13)70204-4
   Augugliaro R, 2003, EUR J IMMUNOL, V33, P1235, DOI 10.1002/eji.200323896
   Baird S.M., 2006, WILLIAMS HEMATOLOGY
   Barton LM, 2020, AM J CLIN PATHOL, V153, P725, DOI [10.1093/ajcp/aqaa062, 10.1093/AJCP/AQAA062]
   Bauer S, 1999, SCIENCE, V285, P727, DOI 10.1126/science.285.5428.727
   Bernheim A, 2020, RADIOLOGY, V295, P685, DOI 10.1148/radiol.2020200463
   Biassoni R, 1996, J EXP MED, V183, P645, DOI 10.1084/jem.183.2.645
   Biassoni R, 1997, EUR J IMMUNOL, V27, P3095, DOI 10.1002/eji.1830271203
   Biassoni R, 2008, ADV EXP MED BIOL, V640, P35, DOI 10.1007/978-0-387-09789-3_4
   BIRON CA, 1989, NEW ENGL J MED, V320, P1731, DOI 10.1056/NEJM198906293202605
   Borrego F, 2005, MOL IMMUNOL, V42, P485, DOI 10.1016/j.molimm.2004.07.031
   Borrego F, 1998, J EXP MED, V187, P813, DOI 10.1084/jem.187.5.813
   Bost P, 2020, CELL, V181, P1475, DOI 10.1016/j.cell.2020.05.006
   Boyton RJ, 2007, CLIN EXP IMMUNOL, V149, P1, DOI 10.1111/j.1365-2249.2007.03424.x
   Braud VM, 1998, NATURE, V391, P795, DOI 10.1038/35869
   Bryceson YT, 2006, IMMUNOL REV, V214, P73, DOI 10.1111/j.1600-065X.2006.00457.x
   Caligiuri MA, 2008, BLOOD, V112, P461, DOI 10.1182/blood-2007-09-077438
   Carrington M, 2003, THE KIR GENE CLUSTER, V2003
   Carvelli J., 2020, IDENTIFICATION IMMUN
   Cavalli G, 2020, LANCET RHEUMATOL, V2, pE325, DOI 10.1016/S2665-9913(20)30127-2
   Celularity I, PR NEWSWIRE
   Chalupny NJ, 2003, BIOCHEM BIOPH RES CO, V305, P129, DOI 10.1016/S0006-291X(03)00714-9
   Chan JFW, 2020, LANCET, V395, P514, DOI 10.1016/S0140-6736(20)30154-9
   Channappanavar R, 2017, SEMIN IMMUNOPATHOL, V39, P529, DOI 10.1007/s00281-017-0629-x
   Chavez-Galan L, 2009, CELL MOL IMMUNOL, V6, P15, DOI 10.1038/cmi.2009.3
   Chen G, 2020, J CLIN INVEST, V130, P2620, DOI 10.1172/JCI137244
   Chen JJ, 1998, SCIENCE, V282, P1714, DOI 10.1126/science.282.5394.1714
   Chen J, 2010, J VIROL, V84, P1289, DOI 10.1128/JVI.01281-09
   Chen N., 2020, LANCET, V395, P507
   Cifaldi L, 2015, ARTHRITIS RHEUMATOL, V67, P3037, DOI 10.1002/art.39295
   COLONNA M, 1995, SCIENCE, V268, P405, DOI 10.1126/science.7716543
   Cook KD, 2014, CRIT REV IMMUNOL, V34, P359, DOI 10.1615/CritRevImmunol.2014010604
   Cooley S, 2019, BLOOD ADV, V3, P1970, DOI 10.1182/bloodadvances.2018028332
   Cooper MA, 2001, BLOOD, V97, P3146, DOI 10.1182/blood.V97.10.3146
   Cosman D, 2001, IMMUNITY, V14, P123, DOI 10.1016/S1074-7613(01)00095-4
   Costantini C, 2010, INT IMMUNOL, V22, P827, DOI 10.1093/intimm/dxq434
   Crayne CB, 2019, FRONT IMMUNOL, V10, DOI 10.3389/fimmu.2019.00119
   Cullen SP, 2008, CELL DEATH DIFFER, V15, P251, DOI 10.1038/sj.cdd.4402244
   Cunha CB, 2014, VIRULENCE, V5, P650, DOI 10.4161/viru.32077
   DANDREA A, 1995, J IMMUNOL, V155, P2306
   Dennehy KM, 2011, J IMMUNOL, V186, P657, DOI 10.4049/jimmunol.0904117
   Dong Qing-Ming, 2004, Zhonghua Liu Xing Bing Xue Za Zhi, V25, P695
   Elias T, 2019, AUTOIMMUN REV, V18, P306, DOI 10.1016/j.autrev.2018.10.005
   Ferlazzo G, 2004, J IMMUNOL, V172, P1333, DOI 10.4049/jimmunol.172.3.1333
   Ferlazzo G, 2004, P NATL ACAD SCI USA, V101, P16606, DOI 10.1073/pnas.0407522101
   Fisher L, 2019, FRONT IMMUNOL, V10, DOI 10.3389/fimmu.2019.02741
   Frenkel L, 2021, ALLERGY ASTHMA PROC, V42, P8, DOI 10.2500/aap.2021.42.200104
   Fujisaki H, 2009, CANCER RES, V69, P4010, DOI 10.1158/0008-5472.CAN-08-3712
   Gao B, 2009, J LEUKOCYTE BIOL, V86, P513, DOI [10.1189/jlb.0309135, 10.1189/JLB.0309135]
   Gasser S, 2006, IMMUNOL REV, V214, P130, DOI 10.1111/j.1600-065X.2006.00460.x
   Ge X, 2013, SCAND J IMMUNOL, V77, P389, DOI 10.1111/sji.12022
   Ghasemzadeh M, 2016, LEUKEMIA RES, V43, P58, DOI 10.1016/j.leukres.2015.12.002
   Giamarellos-Bourboulis EJ, 2020, CELL HOST MICROBE, V27, P992, DOI 10.1016/j.chom.2020.04.009
   Gonzalez S, 2008, TRENDS IMMUNOL, V29, P397, DOI 10.1016/j.it.2008.04.007
   Guma M, 2004, BLOOD, V104, P3664, DOI 10.1182/blood-2004-05-2058
   Habif G, 2019, CELL MOL IMMUNOL, V16, P415, DOI 10.1038/s41423-019-0224-2
   Han JF, 2015, SCI REP-UK, V5, DOI 10.1038/srep11483
   HERCEND T, 1985, J CLIN INVEST, V75, P932, DOI 10.1172/JCI111794
   Hijano DR, 2018, FRONT MICROBIOL, V9, DOI 10.3389/fmicb.2018.03097
   Hoffmann M, 2020, CELL, V181, P271, DOI 10.1016/j.cell.2020.02.052
   Horng T, 2007, NAT IMMUNOL, V8, P1345, DOI 10.1038/ni1524
   Horton NC, 2015, FRONT IMMUNOL, V6, DOI 10.3389/fimmu.2015.00031
   Hosseini E., 2010, THESIS MONASH U
   Hosseini E, 2017, STEM CELL RES, V19, P148, DOI 10.1016/j.scr.2017.01.010
   Hosseini E, 2015, EXP HEMATOL, V43, P149, DOI 10.1016/j.exphem.2014.11.007
   Hu WL, 2019, FRONT IMMUNOL, V10, DOI 10.3389/fimmu.2019.01205
   Huang KJ, 2005, J MED VIROL, V75, P185, DOI 10.1002/jmv.20255
   Huntington ND, 2015, ONCOTARGET, V6, P28537, DOI 10.18632/oncotarget.5952
   Jaeger BN, 2012, J EXP MED, V209, P565, DOI 10.1084/jem.20111908
   Janeway CA, 2002, ANNU REV IMMUNOL, V20, P197, DOI 10.1146/annurev.immunol.20.083001.084359
   Karre K, 2002, SCAND J IMMUNOL, V55, P221, DOI 10.1046/j.1365-3083.2002.01053.x
   Kikkert M, 2020, J INNATE IMMUN, V12, P4, DOI 10.1159/000503030
   Krebs P, 2009, BLOOD, V113, P6593, DOI 10.1182/blood-2009-01-201467
   Krzewski K, 2012, FRONT IMMUNOL, V3, DOI 10.3389/fimmu.2012.00335
   Lagunas-Rangel FA, 2020, J MED VIROL, V92, P1733, DOI 10.1002/jmv.25819
   Lai HC, 2018, J IMMUNOL, V201, P1478, DOI 10.4049/jimmunol.1800123
   Lam VC, 2017, CURR OPIN IMMUNOL, V44, P43, DOI 10.1016/j.coi.2016.11.003
   LANIER LL, 1986, J IMMUNOL, V137, P2735
   LANIER LL, 1983, J IMMUNOL, V131, P1789
   Lassen MG, 2010, J IMMUNOL, V184, P2693, DOI 10.4049/jimmunol.0901362
   Latinovic-Golic S, 2007, BMC IMMUNOL, V8, DOI 10.1186/1471-2172-8-9
   Lee B, 2021, PEDIATRICS, V147, DOI 10.1542/peds.2020-029736
   Lee JC, 2004, J IMMUNOL, V172, P7335, DOI 10.4049/jimmunol.172.12.7335
   Lee SH, 2007, TRENDS IMMUNOL, V28, P252, DOI 10.1016/j.it.2007.04.001
   Liao MF, 2020, NAT MED, V26, P842, DOI 10.1038/s41591-020-0901-9
   LIU CC, 1995, IMMUNOL TODAY, V16, P194, DOI 10.1016/0167-5699(95)80121-9
   Liu EL, 2020, NEW ENGL J MED, V382, P545, DOI 10.1056/NEJMoa1910607
   LJUNGGREN HG, 1990, IMMUNOL TODAY, V11, P237, DOI 10.1016/0167-5699(90)90097-S
   Lopez-Verges S, 2011, P NATL ACAD SCI USA, V108, P14725, DOI 10.1073/pnas.1110900108
   Mailliard RB, 2003, J IMMUNOL, V171, P2366, DOI 10.4049/jimmunol.171.5.2366
   Mamessier E, 2011, J CLIN INVEST, V121, P3609, DOI 10.1172/JCI45816
   Mao HW, 2010, J VIROL, V84, P4148, DOI 10.1128/JVI.02340-09
   Marcenaro E, 2005, AUTOIMMUN REV, V4, P520, DOI 10.1016/j.autrev.2005.04.015
   Market M, 2020, FRONT IMMUNOL, V11, DOI 10.3389/fimmu.2020.01512
   Mason RJ, 2020, EUR RESPIR J, V55, DOI 10.1183/13993003.00607-2020
   Masselli Elena, 2020, Advances in Biological Regulation, V77, P100737, DOI 10.1016/j.jbior.2020.100737
   Matta J, 2013, BLOOD, V122, P394, DOI 10.1182/blood-2013-01-481705
   Mazzoni A, 2020, J CLIN INVEST, V130, P4694, DOI [10.1172/JCI138554, 10.1172/JCI138554.]
   McGonagle D, 2020, AUTOIMMUN REV, V19, DOI 10.1016/j.autrev.2020.102537
   McKechnie JL, 2020, CELL HOST MICROBE, V27, P863, DOI 10.1016/j.chom.2020.05.009
   McNab F, 2015, NAT REV IMMUNOL, V15, P87, DOI 10.1038/nri3787
   Mehta P, 2020, LANCET, V395, P1033, DOI 10.1016/S0140-6736(20)30628-0
   Michaelsson J, 2002, J EXP MED, V196, P1403, DOI 10.1084/jem.20020797
   Michel T, 2013, FRONT IMMUNOL, V3, DOI 10.3389/fimmu.2012.00403
   Middleton D, 2002, TRANSPL IMMUNOL, V10, P147, DOI 10.1016/S0966-3274(02)00062-X
   Mielke D, 2019, FRONT IMMUNOL, V10, DOI 10.3389/fimmu.2019.02875
   Mitra Roshni, 2003, Expert Reviews in Molecular Medicine, V5, P1, DOI 10.1017/S1462399403005623
   Mocsai A, 2013, J EXP MED, V210, P1283, DOI 10.1084/jem.20122220
   Morandi B, 2006, EUR J IMMUNOL, V36, P2394, DOI 10.1002/eji.200636290
   Moretta A, 2002, NAT REV IMMUNOL, V2, P957, DOI 10.1038/nri956
   Mortier E, 2008, J EXP MED, V205, P1213, DOI 10.1084/jem.20071913
   Muro S, 2001, J ALLERGY CLIN IMMUN, V108, P970, DOI 10.1067/mai.2001.119556
   Murthy H, 2019, IMMUNOTARGETS THER, V8, P43, DOI 10.2147/ITT.S202015
   Nguyen KB, 2002, J IMMUNOL, V169, P4279, DOI 10.4049/jimmunol.169.8.4279
   Noroozi R, 2020, CYTOKINE, V133, DOI 10.1016/j.cyto.2020.155143
   Orange JS, 2013, J ALLERGY CLIN IMMUN, V132, P515, DOI 10.1016/j.jaci.2013.07.020
   Orr MT, 2009, J EXP MED, V206, P807, DOI 10.1084/jem.20090168
   Osman MS, 2020, AUTOIMMUN REV, V19, DOI 10.1016/j.autrev.2020.102561
   Paolini R, 2015, CYTOKINE GROWTH F R, V26, P113, DOI 10.1016/j.cytogfr.2014.11.003
   Park M.D., 2020, MACROPHAGES TROJAN H
   Pedersen SF, 2020, J CLIN INVEST, V130, P2202, DOI 10.1172/JCI137647
   Pegram HJ, 2011, IMMUNOL CELL BIOL, V89, P216, DOI 10.1038/icb.2010.78
   Pende D, 2006, BLOOD, V107, P2030, DOI 10.1182/blood-2005-07-2696
   PERUSSIA B, 1983, J IMMUNOL, V130, P2133
   PETERS PJ, 1991, J EXP MED, V173, P1099, DOI 10.1084/jem.173.5.1099
   Petrie EJ, 2008, J EXP MED, V205, P725, DOI 10.1084/jem.20072525
   Pliyev BK, 2014, CYTOKINE, V65, P126, DOI 10.1016/j.cyto.2013.11.010
   Rajaram S, 2020, IMMUNITY, V52, P887, DOI 10.1016/j.immuni.2020.04.018
   Reeves RK, 2015, NAT IMMUNOL, V16, P927, DOI 10.1038/ni.3227
   Riise RE, 2015, J IMMUNOL, V195, P1121, DOI 10.4049/jimmunol.1500709
   Rolston KVI, 2017, INFECT DIS THER, V6, P69, DOI 10.1007/s40121-017-0146-1
   SAUER H, 1991, BIOCHIM BIOPHYS ACTA, V1063, P137, DOI 10.1016/0005-2736(91)90363-D
   Scapini P, 2014, BLOOD, V124, P710, DOI 10.1182/blood-2014-03-453217
   Sheppard S, 2021, J EXP MED, V218, DOI 10.1084/jem.20201731
   Shimasaki N, 2020, NAT REV DRUG DISCOV, V19, P200, DOI 10.1038/s41573-019-0052-1
   Singh YP, 2020, INT J ARTIF ORGANS, V43, P372, DOI 10.1177/0391398819891739
   Smith LE, 2016, J LEUKOCYTE BIOL, V100, P781, DOI 10.1189/jlb.3A0615-271RR
   Su HC, 2001, EUR J IMMUNOL, V31, P3048, DOI 10.1002/1521-4141(2001010)31:10<3048::AID-IMMU3048>3.0.CO;2-1
   Swiecki M, 2013, PLOS PATHOG, V9, DOI 10.1371/journal.ppat.1003728
   Tai LH, 2013, CANCER RES, V73, P97, DOI 10.1158/0008-5472.CAN-12-1993
   Takeuchi O, 2009, IMMUNOL REV, V227, P75, DOI 10.1111/j.1600-065X.2008.00737.x
   Thoren FB, 2012, J IMMUNOL, V188, P1668, DOI 10.4049/jimmunol.1102002
   Tomasec P, 2000, SCIENCE, V287, P1031, DOI 10.1126/science.287.5455.1031
   TRINCHIERI G, 1989, ADV IMMUNOL, V47, P187, DOI 10.1016/S0065-2776(08)60664-1
   Trinchieri G., 2006, WILLIAMS HEMATOLOGY
   Tu MM, 2016, FRONT IMMUNOL, V7, DOI 10.3389/fimmu.2016.00166
   Ulbrecht M, 2000, J IMMUNOL, V164, P5019, DOI 10.4049/jimmunol.164.10.5019
   Vabret N, 2020, IMMUNITY, V52, P910, DOI 10.1016/j.immuni.2020.05.002
   van Hall T, 2019, J IMMUNOTHER CANCER, V7, DOI 10.1186/s40425-019-0761-3
   Vance RE, 1998, J EXP MED, V188, P1841, DOI 10.1084/jem.188.10.1841
   Vandenhaute J, 2020, FRONT IMMUNOL, V10, DOI 10.3389/fimmu.2019.03089
   Vidal SM, 2011, CURR OPIN VIROL, V1, P497, DOI 10.1016/j.coviro.2011.10.017
   Vitale M, 2004, EUR J IMMUNOL, V34, P1715, DOI 10.1002/eji.200425100
   Vitale M, 2019, FRONT IMMUNOL, V10, DOI 10.3389/fimmu.2019.01415
   Vivier E, 2004, SCIENCE, V306, P1517, DOI 10.1126/science.1103478
   Vogel K, 2014, IMMUNOLOGY, V143, P588, DOI 10.1111/imm.12337
   Voskoboinik I, 2005, J BIOL CHEM, V280, P8426, DOI 10.1074/jbc.M413303200
   Waggoner SN, 2014, J VIROL, V88, P1953, DOI 10.1128/JVI.03002-13
   Wagstaffe HR, 2021, J INFECT DIS, V223, P1171, DOI 10.1093/infdis/jiz657
   WAGTMANN N, 1995, IMMUNITY, V2, P439, DOI 10.1016/1074-7613(95)90025-X
   Watzl C, 2003, J EXP MED, V197, P77, DOI 10.1084/jem.20020427
   Wensveen FM, 2018, FRONT IMMUNOL, V9, DOI 10.3389/fimmu.2018.00441
   Wilk AJ, 2020, NAT MED, V26, P1070, DOI [10.1038/s41591-020-0944-y, 10.1101/2020.04.17.20069930]
   Wong CK, 2004, CLIN EXP IMMUNOL, V136, P95, DOI 10.1111/j.1365-2249.2004.02415.x
   Wu CM, 2020, JAMA INTERN MED, V180, P934, DOI 10.1001/jamainternmed.2020.0994
   Wu Y, 2017, FRONT IMMUNOL, V8, DOI 10.3389/fimmu.2017.00930
   Xu H, 2020, INT J ORAL SCI, V12, DOI [10.1038/s41368-020-0074-x, 10.1038/s41368-020-0074-X]
   Yaqinuddin A, 2020, MED HYPOTHESES, V140, DOI 10.1016/j.mehy.2020.109777
   Yokoyama WM, 2004, ANNU REV IMMUNOL, V22, P405, DOI 10.1146/annurev.immunol.22.012703.104711
   YOUNG JDE, 1987, ADV IMMUNOL, V41, P269, DOI 10.1016/S0065-2776(08)60033-4
   Zaki AM, 2012, NEW ENGL J MED, V367, P1814, DOI 10.1056/NEJMoa1211721
   Zhang TX, 2013, J IMMUNOL, V190, P1402, DOI 10.4049/jimmunol.1203034
   Zhang ZX, 2000, NAT MED, V6, P782, DOI 10.1038/77513
   Zheng MJ, 2020, CELL MOL IMMUNOL, V17, P533, DOI 10.1038/s41423-020-0402-2
   Zhou F, 2020, LANCET, V395, P1054, DOI 10.1016/S0140-6736(20)30566-3
   Zhou P, 2020, NATURE, V588, pE6, DOI 10.1038/s41586-020-2951-z
   Zhu Y, 2020, SINGLE CELL ANAL ACE, P1, DOI [10.20944/preprints202002.0221.v1, DOI 10.20944/PREPRINTS202002.0221.V1]
   Zucchini N, 2008, EXPERT REV ANTI-INFE, V6, P867, DOI 10.1586/14787210.6.6.867
   Zwirner NW, 2010, BIOFACTORS, V36, P274, DOI 10.1002/biof.107
NR 191
TC 7
Z9 7
U1 2
U2 2
PU ELSEVIER SCIENCE INC
PI NEW YORK
PA STE 800, 230 PARK AVE, NEW YORK, NY 10169 USA
SN 0198-8859
EI 1879-1166
J9 HUM IMMUNOL
JI Hum. Immunol.
PD JAN
PY 2022
VL 83
IS 1
BP 86
EP 98
DI 10.1016/j.humimm.2021.09.004
PG 13
WC Immunology
WE Science Citation Index Expanded (SCI-EXPANDED)
SC Immunology
GA YE8GB
UT WOS:000741356600012
PM 34583856
OA Bronze, Green Published
HC Y
HP N
DA 2022-05-19
ER

PT J
AU Lederer, CW
   Koniali, L
   Buerki-Thurnherr, T
   Papasavva, PL
   La Grutta, S
   Licari, A
   Staud, F
   Bonifazi, D
   Kleanthous, M
AF Lederer, Carsten W.
   Koniali, Lola
   Buerki-Thurnherr, Tina
   Papasavva, Panayiota L.
   La Grutta, Stefania
   Licari, Amelia
   Staud, Frantisek
   Bonifazi, Donato
   Kleanthous, Marina
TI Catching Them Early: Framework Parameters and Progress for Prenatal and
   Childhood Application of Advanced Therapies
SO PHARMACEUTICS
LA English
DT Review
DE gene therapy; somatic cell therapy; tissue-engineered medicinal product;
   CAR T cell; CAR NK cell; hematopoietic stem and progenitor cell;
   mesenchymal stromal cell
ID MESENCHYMAL STEM-CELLS; VERSUS-HOST-DISEASE; MEDICINAL PRODUCT
   DEVELOPMENT; RESPIRATORY-DISTRESS-SYNDROME; HUMAN HEMATOPOIETIC STEM;
   PHASE-1 DOSE-ESCALATION; LARGE ANIMAL-MODELS; VIVO GENE-THERAPY; ACUTE
   LUNG INJURY; IN-UTERO
AB Advanced therapy medicinal products (ATMPs) are medicines for human use based on genes, cells or tissue engineering. After clear successes in adults, the nascent technology now sees increasing pediatric application. For many still untreatable disorders with pre- or perinatal onset, timely intervention is simply indispensable; thus, prenatal and pediatric applications of ATMPs hold great promise for curative treatments. Moreover, for most inherited disorders, early ATMP application may substantially improve efficiency, economy and accessibility compared with application in adults. Vindicating this notion, initial data for cell-based ATMPs show better cell yields, success rates and corrections of disease parameters for younger patients, in addition to reduced overall cell and vector requirements, illustrating that early application may resolve key obstacles to the widespread application of ATMPs for inherited disorders. Here, we provide a selective review of the latest ATMP developments for prenatal, perinatal and pediatric use, with special emphasis on its comparison with ATMPs for adults. Taken together, we provide a perspective on the enormous potential and key framework parameters of clinical prenatal and pediatric ATMP application.
C1 [Lederer, Carsten W.; Koniali, Lola; Papasavva, Panayiota L.; Kleanthous, Marina] Cyprus Inst Neurol & Genet, Mol Genet Thalassemia Dept, CY-2371 Nicosia, Cyprus.
   [Buerki-Thurnherr, Tina] Empa, Swiss Fed Labs Mat Sci & Technol, CH-9014 St Gallen, Switzerland.
   [La Grutta, Stefania] IFT Natl Res Council, Inst Translat Pharmacol, I-90146 Palermo, Italy.
   [Licari, Amelia] Univ Pavia, Fdn IRCCS Policlin San Matteo, Dept Clin Surg Diagnost & Pediat Sci, Pediat Clin, I-27100 Pavia, Italy.
   [Staud, Frantisek] Charles Univ Prague, Fac Pharm Hradec Kralove, Dept Pharmacol & Toxicol, Hradec Kralove 50005, Czech Republic.
   [Bonifazi, Donato] CVBF, I-70122 Bari, Italy.
   [Bonifazi, Donato] EPTRI, I-70122 Bari, Italy.
RP Lederer, CW (通讯作者)，Cyprus Inst Neurol & Genet, Mol Genet Thalassemia Dept, CY-2371 Nicosia, Cyprus.
EM lederer@cing.ac.cy; lolak@cing.ac.cy; tina.buerki@empa.ch;
   panayiotap@cing.ac.cy; stefania.lagrutta@ift.cnr.it;
   amelia.licari@unipv.it; frantisek.staud@faf.cuni.cz; pc@eptri.eu;
   marinakl@cing.ac.cy
RI Licari, Amelia/J-5898-2016; Staud, Frantisek/F-4596-2010
OI Licari, Amelia/0000-0002-1773-6482; Staud,
   Frantisek/0000-0001-6712-097X; La Grutta, Stefania/0000-0001-8026-0715
FU European Union [777554]; European Regional Development Fund; Republic of
   Cyprus through the Research and Innovation Foundation
   [EXCELLENCE/1216/0092, EXCELLENCE/0421/0086, 2014-2021]
FX The research leading to these results has received funding from the
   European Union's Horizon 2020 programme under Grant Agreement No.
   777554. This work was co-financed by the European Regional Development
   Fund and the Republic of Cyprus through the Research and Innovation
   Foundation (Projects: EXCELLENCE/1216/0092, EXCELLENCE/0421/0086). The
   project "New infrastructure for diagnosis and treatment of patients" is
   funded by the Norway Grants 2014-2021.
CR Abd Ellah N, 2015, PLOS ONE, V10, DOI 10.1371/journal.pone.0140879
   Adair JE, 2016, CURR GENE THER, V16, P338, DOI 10.2174/1566523217666170119113029
   Adami Antonella, 2021, Immunother Adv, V1, pltab004, DOI 10.1093/immadv/ltab004
   Aggarwal S, 2005, BLOOD, V105, P1815, DOI 10.1182/blood-2004-04-1559
   Agostini F, 2021, CELLS-BASEL, V10, DOI 10.3390/cells10123412
   Ahmed S., 2021, BLOOD, V138, P3847, DOI [10.1182/blood-2021-146100, DOI 10.1182/BLOOD-2021-146100]
   Ahmed SS, 2013, MOL THER, V21, P2136, DOI 10.1038/mt.2013.138
   Ahn SY, 2021, STEM CELL TRANSL MED, V10, P1129, DOI 10.1002/sctm.20-0330
   Ahn SY, 2017, J PEDIATR-US, V185, P49, DOI 10.1016/j.jpeds.2017.02.061
   Aiuiti A, IRCCS SAN RAFFAELE G
   Aiuti A, 2017, EMBO MOL MED, V9, P737, DOI 10.15252/emmm.201707573
   Aiuti A, 2009, NEW ENGL J MED, V360, P447, DOI 10.1056/NEJMoa0805817
   Alapati D, 2019, SCI TRANSL MED, V11, DOI 10.1126/scitranslmed.aav8375
   Almeida-Porada G, 2019, MOL THER, V27, P705, DOI 10.1016/j.ymthe.2019.02.015
   Almeida-Porada G, 2016, MOL THER-METH CLIN D, V3, DOI 10.1038/mtm.2016.20
   [Anonymous], 2021, NAT MED, V27, P563, DOI 10.1038/s41591-021-01333-6
   [Anonymous], Promising mRNA Tech Comes with Regulatory
   Aslam M, 2009, AM J RESP CRIT CARE, V180, P1122, DOI 10.1164/rccm.200902-0242OC
   Attico E, 2018, Curr Transplant Rep, V5, P244, DOI 10.1007/s40472-018-0202-0
   Augustine S, 2020, STEM CELL TRANSL MED, V9, P158, DOI 10.1002/sctm.19-0193
   Aurich B, 2021, PHARMACEUTICS, V13, DOI 10.3390/pharmaceutics13050695
   Ayati N, 2020, DARU, V28, P799, DOI 10.1007/s40199-020-00358-5
   Ayuso M, 2021, PHARMACEUTICS, V13, DOI 10.3390/pharmaceutics13010044
   Baldwin K, 2015, STEM CELLS, V33, P1532, DOI 10.1002/stem.1957
   Bank A, 2005, ANN NY ACAD SCI, V1054, P308, DOI 10.1196/annals.1345.007
   Banskota S, 2022, CELL, V185, P250, DOI 10.1016/j.cell.2021.12.021
   Beattie S, 2021, HUM GENE THER, DOI 10.1089/hum.2021.058
   Behnke J, 2020, J CLIN MED, V9, DOI 10.3390/jcm9030682
   Bernardo ME, 2011, BONE MARROW TRANSPL, V46, P200, DOI 10.1038/bmt.2010.87
   BIOmaterial RIsk MAnagement, BIORIMA PROJ
   Bjordahl R, 2019, BLOOD, V134, DOI 10.1182/blood-2019-131373
   Blackburn MR, 1998, J BIOL CHEM, V273, P5093, DOI 10.1074/jbc.273.9.5093
   Blattner Georges, 2020, Front Genome Ed, V2, P613252, DOI 10.3389/fgeed.2020.613252
   Bolous NS, 2021, BLOOD, V138, P1677, DOI 10.1182/blood.2021010864
   Bonig H, 2019, CELLS-BASEL, V8, DOI 10.3390/cells8121577
   Borrell V, 2005, J NEUROSCI METH, V143, P151, DOI 10.1016/j.jneumeth.2004.09.027
   Bose SK, 2021, TRENDS MOL MED, V27, P728, DOI 10.1016/j.molmed.2021.05.007
   Bose SK, 2021, NAT COMMUN, V12, DOI 10.1038/s41467-021-24443-8
   Boulaiz H, 2005, CELL MOL BIOL, V51, P3, DOI 10.1170/T594
   Brooks SP, 2020, BMC PEDIATR, V20, DOI 10.1186/s12887-020-2014-5
   Buckland KF, 2014, ADV DRUG DELIVER REV, V73, P162, DOI 10.1016/j.addr.2014.02.010
   Buscail E, 2021, INT J MOL SCI, V22, DOI 10.3390/ijms22189967
   Bushman FD, 2020, MOL THER, V28, P352, DOI 10.1016/j.ymthe.2019.12.009
   Cabrera-Salazar MA, 2007, MOL THER, V15, P1782, DOI 10.1038/sj.mt.6300249
   Caplan H, 2019, FRONT IMMUNOL, V10, DOI 10.3389/fimmu.2019.01645
   Casal M, 2006, EUR J HUM GENET, V14, P266, DOI 10.1038/sj.ejhg.5201535
   Cattoglio C, 2007, BLOOD, V110, P1770, DOI 10.1182/blood-2007-01-068759
   Cavazzana-Calvo M, 2010, NATURE, V467, P318, DOI 10.1038/nature09328
   Ceci A, 2006, EUR J CLIN PHARMACOL, V62, P947, DOI 10.1007/s00228-006-0193-0
   Cerveny L, 2021, BBA-MOL BASIS DIS, V1867, DOI 10.1016/j.bbadis.2021.166206
   Chan JKY, 2019, FASEB J, V33, P3954, DOI 10.1096/fj.201801391R
   Chang YS, 2014, J PEDIATR-US, V164, P966, DOI 10.1016/j.jpeds.2013.12.011
   Chen JH, 2021, REGEN THER, V18, P355, DOI 10.1016/j.reth.2021.09.001
   Chen WL, 2021, J CONTROL RELEASE, V333, P129, DOI 10.1016/j.jconrel.2021.03.029
   Chen Y, 2016, J INTERN MED, V280, P246, DOI 10.1111/joim.12469
   Chinnadurai R, 2015, WORLD J GASTROENTERO, V21, P4779, DOI 10.3748/wjg.v21.i16.4779
   Chinnadurai R, 2014, STEM CELL REP, V3, DOI 10.1016/j.stemcr.2014.05.003
   CIAVATTA DJ, 1995, P NATL ACAD SCI USA, V92, P9259, DOI 10.1073/pnas.92.20.9259
   Ciccocioppo R, 2021, BRIT J PHARMACOL, V178, P262, DOI 10.1111/bph.15305
   Cockroft A, 2021, REGEN MED, V16, P655, DOI 10.2217/rme-2021-0026
   Conti R, 2021, SSRN ELECT J, DOI [10.2139/ssrn.3718890, DOI 10.2139/SSRN.3718890]
   Coppens DGM, 2018, CYTOTHERAPY, V20, P769, DOI 10.1016/j.jcyt.2018.03.038
   Cornford EM, 2016, J DRUG TARGET, V24, P58, DOI 10.3109/1061186X.2015.1055569
   CRISPRTX, CRISPR THER PROV BUS
   CRISPRTX A, SAF EFF STUD EV CTX0
   Cruz LJ, 2021, BIOMATERIALS, V268, DOI 10.1016/j.biomaterials.2020.120580
   Cuende N, 2018, CYTOTHERAPY, V20, P1401, DOI 10.1016/j.jcyt.2018.09.010
   Czechowicz A, 2019, BLOOD, V134, DOI 10.1182/blood-2019-127352
   Dadwal S.S., 2021, BLOOD, V138, P1760, DOI [10.1182/blood-2021-152553, DOI 10.1182/BLOOD-2021-152553]
   Daher M, 2021, BLOOD, V137, P624, DOI 10.1182/blood.2020007748
   Daley GQ, 2019, NEW ENGL J MED, V380, P897, DOI 10.1056/NEJMp1900504
   De Ravin SS, 2019, BLOOD, V134, DOI 10.1182/blood-2019-127439
   Delhove J, 2020, HUM GENE THER, V31, P20, DOI 10.1089/hum.2019.197
   DeLong RK, 2010, NANOTECHNOL SCI APPL, V3, P53, DOI 10.2147/NSA.S8984
   DeWeerdt S, 2018, NATURE, V564, pS6, DOI 10.1038/d41586-018-07643-z
   Di WL, 2019, HUM GENE THER, V30, P1067, DOI 10.1089/hum.2019.049
   Dighe NM, 2018, EXP HEMATOL, V62, P45, DOI 10.1016/j.exphem.2018.03.006
   Dimitri P, 2021, PHARMACEUTICS, V13, DOI 10.3390/pharmaceutics13122178
   Ding DC, 2015, CELL TRANSPLANT, V24, P339, DOI 10.3727/096368915X686841
   Dong R, 2020, J TISSUE ENG, V11, DOI 10.1177/2041731420926918
   Drabko Katarzyna, 2021, Acta Haematologica Polonica, V52, P234, DOI 10.5603/AHP.2021.0045
   Eder Claudia, 2019, J Mark Access Health Policy, V7, P1600939, DOI 10.1080/20016689.2019.1600939
   Ee MT, 2018, CURR PEDIATR REV, V14, P227, DOI 10.2174/1573396314666180911100503
   Elbashir SM, 2001, EMBO J, V20, P6877, DOI 10.1093/emboj/20.23.6877
   Elverum K, 2020, GENE THER, V27, P537, DOI 10.1038/s41434-019-0074-7
   Escolar ML, 2005, NEW ENGL J MED, V352, P2069, DOI 10.1056/NEJMoa042604
   Eudy M, 2021, CUREUS, V13, DOI 10.7759/cureus.16226
   European Commission, 2017, STAT PAED MED EU 10
   European Commission, 2019, GUID GOOD CLIN PRACT
   European Medicines Agency, EMEA2739742005
   European Medicines Agency, PRIME PRIOR MED
   European Medicines Agency, GUID REL ADV THER ME
   European Medicines Agency, 2017, EMA2312252015
   European Medicines Agency, RES BILP
   European Medicines Agency, PAED REG
   European Medicines Agency, MARK AUTH PROC ADV T
   European Medicines Agency, ADV THER MED PROD OV
   European Medicines Agency, EMA1400332021
   ExCellThera Inc, US STUD ECT 001 CB P
   ExCellThera Inc, US PHAS I STUD ECT 0
   Fane Anne, 2022, Methods Cell Biol, V167, P149, DOI 10.1016/bs.mcb.2021.11.001
   Fesnak A., 2017, EUR ONCOL HAEMATOL, V13, P28, DOI [10.17925/EOH.2017.13.01.28, DOI 10.17925/EOH.2017.13.01.28]
   Foust KD, 2010, NAT BIOTECHNOL, V28, P271, DOI 10.1038/nbt.1610
   Fu HY, 2016, MOL THER-METH CLIN D, V3, DOI 10.1038/mtm.2016.36
   Fujinaga H, 2009, AM J PHYSIOL-LUNG C, V297, pL1160, DOI 10.1152/ajplung.00234.2009
   Fumagalli F, 2022, LANCET, V399, P372, DOI 10.1016/S0140-6736(21)02017-1
   Garcia O, 2012, BRIT MED BULL, V101, P147, DOI 10.1093/bmb/ldr051
   Garrison LP, 2019, J MANAG CARE SPEC PH, V25, P793, DOI 10.18553/jmcp.2019.18378
   Gatline A, INVESTORS BUSINESS D
   Gentner B, 2021, NEW ENGL J MED, V385, P1929, DOI 10.1056/NEJMoa2106596
   Giannuzzi V, 2017, ORPHANET J RARE DIS, V12, DOI 10.1186/s13023-017-0617-1
   Giubilato E, 2020, MATERIALS, V13, DOI 10.3390/ma13204532
   Globerson-Levin A, 2021, EUR J IMMUNOL, V51, P2151, DOI 10.1002/eji.202049064
   Goldman SA, 2008, HUM MOL GENET, V17, pR76, DOI 10.1093/hmg/ddn052
   Goncalves E, 2020, EUR J HEALTH ECON, V21, P311, DOI 10.1007/s10198-019-01147-x
   Goodridge JP, 2019, BLOOD, V134, DOI 10.1182/blood-2019-129319
   Gotherstrom C, KAROLINSKA I BOOST B
   Goyama S, 2015, BLOOD, V125, P2630, DOI 10.1182/blood-2014-11-570218
   Gozzo L, 2021, FRONT PHARMACOL, V12, DOI 10.3389/fphar.2021.755052
   Gray SJ, 2016, MOL THER, V24, P1017, DOI 10.1038/mt.2016.20
   Gray-Edwards HL, 2018, HUM GENE THER, V29, P312, DOI 10.1089/hum.2017.163
   Greber UF, 2021, CURR OPIN VIROL, V48, P49, DOI 10.1016/j.coviro.2021.03.006
   Gruhn B, 2021, J PEDIAT HEMATOL ONC, V43, pE419, DOI 10.1097/MPH.0000000000001758
   Halioua-Haubold CL, 2017, YALE J BIOL MED, V90, P683
   Han L, 2021, CANCER BIOL MED, V18, P1066, DOI 10.20892/j.issn.2095-3941.2021.0040
   Hansen M, 2021, TRANSPL CELL THER, V27, DOI 10.1016/j.jtct.2021.04.018
   Hansmann Georg, 2012, Pulm Circ, V2, P170, DOI 10.4103/2045-8932.97603
   Harman RM, 2021, FRONT CELL DEV BIOL, V9, DOI 10.3389/fcell.2021.654885
   Harrell CR, 2021, INT J MOL SCI, V22, DOI 10.3390/ijms222212429
   Haspel RL, 2008, CURR STEM CELL RES T, V3, P229, DOI 10.2174/157488808786734033
   Hastings ML, 2020, HEARING RES, V394, DOI 10.1016/j.heares.2020.107931
   Hayashi M, 2014, ANN PLAS SURG, V73, P25, DOI 10.1097/SAP.0000000000000200
   Hayashi S, 2003, EXP HEMATOL, V31, P176, DOI 10.1016/S0301-472X(02)01024-X
   He XJ, 2021, J MOL MED, V99, P593, DOI 10.1007/s00109-020-02034-2
   Heidemann SM, 2017, PEDIATR CLIN N AM, V64, P1017, DOI 10.1016/j.pcl.2017.06.004
   Hirsch T, 2017, NATURE, V551, P327, DOI 10.1038/nature24487
   Hoburg A, 2019, ORTHOP J SPORTS MED, V7, DOI 10.1177/2325967119841077
   Holstein M, 2018, MOL THER, V26, P1137, DOI 10.1016/j.ymthe.2018.01.012
   Holthaus SMK, 2020, HUM GENE THER, V31, P709, DOI 10.1089/hum.2020.038
   Hou HX, 2020, STEM CELL REV REP, V16, P1292, DOI 10.1007/s12015-020-10053-2
   Huang YL, 2021, STEM CELL RES THER, V12, DOI 10.1186/s13287-021-02289-7
   Huo YL, 2010, ANN NY ACAD SCI, V1202, P45, DOI 10.1111/j.1749-6632.2010.05547.x
   Huo YL, 2009, BLOOD, V113, P4763, DOI 10.1182/blood-2008-12-197012
   Huo YL, 2009, J BIOL CHEM, V284, P4889, DOI 10.1074/jbc.M805681200
   Iglesias-Lopez C, 2021, CYTOTHERAPY, V23, P261, DOI 10.1016/j.jcyt.2020.11.008
   Inacio P, AMICUS DISCONTINUES
   Introna M, 2014, BIOL BLOOD MARROW TR, V20, P375, DOI 10.1016/j.bbmt.2013.11.033
   Irvin-Choy NS, 2020, J MATER CHEM B, V8, P6548, DOI 10.1039/d0tb00612b
   Jacobs L, 2020, SCI REP-UK, V10, DOI 10.1038/s41598-020-75206-2
   Jacobsohn DA, 2007, ORPHANET J RARE DIS, V2, DOI 10.1186/1750-1172-2-35
   Jaeggi ET, 2011, CIRCULATION, V124, P1747, DOI 10.1161/CIRCULATIONAHA.111.026120
   Janssen Patricia A, 2007, Open Med, V1, pe74
   Jiang W, 2020, CELL PROLIFERAT, V53, DOI 10.1111/cpr.12712
   Johnson R, 2021, ACTA BIOMATER, V125, P172, DOI 10.1016/j.actbio.2021.02.028
   Jossen V, 2020, BIOENGINEERING-BASEL, V7, DOI 10.3390/bioengineering7030077
   Jouvet P, 2015, PEDIATR CRIT CARE ME, V16, P428, DOI 10.1097/PCC.0000000000000350
   Joyeux L, 2014, HUM GENE THER METHOD, V25, P197, DOI 10.1089/hgtb.2013.143
   Kaitu'u-Lino TJ, 2013, ENDOCRINOLOGY, V154, P911, DOI 10.1210/en.2012-1832
   Karakukcu M, 2015, TRANSFUS APHER SCI, V53, P17, DOI 10.1016/j.transci.2015.05.010
   Karpova Darja, 2019, F1000Res, V8, DOI 10.12688/f1000research.21129.1
   Kerstan A, 2021, CYTOTHERAPY, V23, P165, DOI 10.1016/j.jcyt.2020.08.012
   Khemani RG, 2019, LANCET RESP MED, V7, P115, DOI 10.1016/S2213-2600(18)30344-8
   Kim JY, 2021, INT J STEM CELLS, V14, P112, DOI 10.15283/ijsc20117
   King A, 2016, SCI ADV, V2, DOI 10.1126/sciadv.1600349
   Kohn D.B., 2021, BLOOD, V138, P2932, DOI [10.1182/blood-2021-151898, DOI 10.1182/BLOOD-2021-151898]
   Kohn DB, 2020, BLOOD, V136, DOI 10.1182/blood-2020-142484
   Kon E, 2000, J BIOMED MATER RES, V49, P328
   Koniali L, 2021, CELLS-BASEL, V10, DOI 10.3390/cells10061492
   Korth-Bradley JM, 2018, J CLIN PHARMACOL, V58, pS48, DOI 10.1002/jcph.1081
   Kreger EM, 2016, PRENATAL DIAG, V36, P1242, DOI 10.1002/pd.4966
   Kuca-Warnawin E, 2019, CELLS-BASEL, V8, DOI 10.3390/cells8121659
   Kuci Z, 2016, HAEMATOLOGICA, V101, P985, DOI 10.3324/haematol.2015.140368
   Kumar P, 2018, CELL TRANSPLANT, V27, P130, DOI 10.1177/0963689717728937
   Kurtzberg J, 2014, BIOL BLOOD MARROW TR, V20, P229, DOI 10.1016/j.bbmt.2013.11.001
   Lattanzi A, 2019, MOL THER, V27, P137, DOI 10.1016/j.ymthe.2018.10.008
   LAZARUS HM, 1995, BONE MARROW TRANSPL, V16, P557
   LeBlanc K, 2008, LANCET, V371, P1579, DOI 10.1016/S0140-6736(08)60690-X
   Lechanteur C, 2021, CELLS-BASEL, V10, DOI 10.3390/cells10061320
   Lee DW, 2015, LANCET, V385, P517, DOI 10.1016/S0140-6736(14)61403-3
   Lee Farmer D, DAVIS CELLULAR THERA
   Lee Hong Kyung, 2014, Immune Netw, V14, P81, DOI 10.4110/in.2014.14.2.81
   Lee SH, 2013, BONE MARROW TRANSPL, V48, P1040, DOI 10.1038/bmt.2013.7
   Li C, 2021, BLOOD ADV, V5, P1122, DOI 10.1182/bloodadvances.2020003702
   Li C, 2018, MOL THER-METH CLIN D, V9, P142, DOI 10.1016/j.omtm.2018.02.004
   Li L, 2020, ACS BIOMATER SCI ENG, V6, P5866, DOI 10.1021/acsbiomaterials.0c00826
   Li QJ, 2021, MOL THER-NUCL ACIDS, V26, P222, DOI 10.1016/j.omtn.2021.07.009
   Li YR, 2021, CELLS-BASEL, V10, DOI 10.3390/cells10123497
   Lichtenstein DA, 2021, BLOOD, V138, P2469, DOI 10.1182/blood.2021011898
   Lipsitz YY, 2017, CYTOTHERAPY, V19, P1383, DOI 10.1016/j.jcyt.2017.06.009
   Lipton JM, 2003, PEDIATR TRANSPLANT, V7, P65, DOI 10.1034/j.1399-3046.7.s3.10.x
   Liu MT, 2021, ANN TRANSL MED, V9, DOI 10.21037/atm-21-2885
   Liu Q, 2022, PEERJ, V10, DOI 10.7717/peerj.12872
   Liu Rui, 2022, Hum Gene Ther, V33, P318, DOI 10.1089/hum.2021.249
   Lopez-Paniagua M, 2021, PHARMACEUTICS, V13, DOI 10.3390/pharmaceutics13030347
   Loukogeorgakis SP, 2019, STEM CELLS, V37, P1176, DOI 10.1002/stem.3039
   Lu H, 2021, FRONT ONCOL, V11, DOI 10.3389/fonc.2021.720501
   Lu SS, 2021, EXP THER MED, V22, DOI 10.3892/etm.2021.10406
   Lucchini G, 2010, BIOL BLOOD MARROW TR, V16, P1293, DOI 10.1016/j.bbmt.2010.03.017
   Luo CX, 2021, STEM CELL RES THER, V12, DOI 10.1186/s13287-021-02379-6
   Luzzi JR, 2021, TRANSFUS APHER SCI, V60, DOI 10.1016/j.transci.2020.103005
   Mac Sweeney R, 2012, THORAX, V67, P475, DOI 10.1136/thoraxjnl-2011-201309
   Mackenzie T, UTERO HEMATOPOIETIC
   MacKenzie TC, 2020, BLOOD, V136, DOI 10.1182/blood-2020-142698
   MacMillan ML, 2009, BONE MARROW TRANSPL, V43, P447, DOI 10.1038/bmt.2008.348
   Maitra B, 2004, BONE MARROW TRANSPL, V33, P597, DOI 10.1038/sj.bmt.1704400
   Makkouk A, 2021, J IMMUNOTHER CANCER, V9, DOI 10.1136/jitc-2021-003441
   Mamcarz E, 2019, NEW ENGL J MED, V380, P1525, DOI 10.1056/NEJMoa1815408
   Mangeot PE, 2021, JOVE-J VIS EXP, DOI 10.3791/62245
   Mangeot PE, 2019, NAT COMMUN, V10, DOI 10.1038/s41467-018-07845-z
   Manual R., 2007, BREEDING STRATEGIES, V83, P29
   Marktel S, 2019, NAT MED, V25, P234, DOI 10.1038/s41591-018-0301-6
   Marofi F, 2021, STEM CELL RES THER, V12, DOI 10.1186/s13287-021-02462-y
   Massaro G, 2021, BIOMOLECULES, V11, DOI 10.3390/biom11040611
   Massaro G, 2018, NAT MED, V24, P1317, DOI 10.1038/s41591-018-0106-7
   Mastrolia I, 2019, STEM CELL TRANSL MED, V8, P1135, DOI 10.1002/sctm.19-0044
   Mattar CNZ, 2017, MOL THER, V25, P1843, DOI 10.1016/j.ymthe.2017.04.003
   Matteini F, 2021, FRONT IMMUNOL, V12, DOI 10.3389/fimmu.2021.738204
   Matthay MA, 2019, LANCET RESP MED, V7, P154, DOI 10.1016/S2213-2600(18)30418-1
   Mavilio F, 2006, NAT MED, V12, P1397, DOI 10.1038/nm1504
   McIntyre LA, 2016, PLOS ONE, V11, DOI 10.1371/journal.pone.0147170
   Mebarki M, 2021, STEM CELL RES THER, V12, DOI 10.1186/s13287-021-02222-y
   Medipost Co Ltd, LONG TERM SAF EFF FO
   Medipost Co Ltd, FOLL SAF EFF EV SUBJ
   Meza NW, 2009, MOL THER, V17, P2000, DOI 10.1038/mt.2009.200
   Mitchell MJ, 2021, NAT REV DRUG DISCOV, V20, P101, DOI 10.1038/s41573-020-0090-8
   Mobius MA, 2016, PAEDIATR RESPIR REV, V20, P33, DOI 10.1016/j.prrv.2016.06.001
   Mohanty R, 2019, ONCOL REP, V42, P2183, DOI 10.3892/or.2019.7335
   Mortellaro A, 2006, BLOOD, V108, P2979, DOI 10.1182/blood-2006-05-023507
   Muoth C, 2016, NANOMEDICINE-UK, V11, P941, DOI 10.2217/nnm-2015-0012
   Murai N, 2017, PLOS ONE, V12, DOI 10.1371/journal.pone.0186637
   Namba F, 2019, PEDIATR INT, V61, P945, DOI 10.1111/ped.14001
   National Institutes of Health Clinical Center (CC) and National Institute of Allergy and Infectious Diseases (NIAID), LENT GEN TRANSF TREA
   Nehlin JO, 2019, BONE, V123, P265, DOI 10.1016/j.bone.2019.03.041
   Nichols H., CTX001TM
   Nijagal A, 2011, JOVE-J VIS EXP, DOI 10.3791/2303
   Nowrouzi A, 2013, MOL THER, V21, P324, DOI 10.1038/mt.2012.224
   Ohara Y, 2016, TRANSFUS APHER SCI, V55, P338, DOI 10.1016/j.transci.2016.09.014
   Otsuru S, 2018, CYTOTHERAPY, V20, P62, DOI 10.1016/j.jcyt.2017.09.012
   Palanki R, 2021, ADV DRUG DELIVER REV, V169, P51, DOI 10.1016/j.addr.2020.11.002
   Papanikolaou Eleni, 2021, Front Genome Ed, V3, P618346, DOI 10.3389/fgeed.2021.618346
   Papasavva P, 2019, MOL DIAGN THER, V23, P201, DOI 10.1007/s40291-019-00392-3
   Park PJ, 2009, HUM GENE THER, V20, P201, DOI 10.1089/hum.2007.120
   Patsali P, 2019, HAEMATOLOGICA, V104, pE497, DOI 10.3324/haematol.2018.215178
   Pearson ADJ, 2020, EUR J CANCER, V127, P52, DOI 10.1016/j.ejca.2019.12.029
   Peng YQ, 2017, OPHTHALMIC RES, V58, P217, DOI 10.1159/000479157
   Pierce GF, 2021, HAEMOPHILIA, V27, P103, DOI 10.1111/hae.14023
   Plieth J, 100000 PROBLEM GENE
   Powell SB, 2019, J PEDIATR-US, V210, P209, DOI 10.1016/j.jpeds.2019.02.029
   Prasad VK, 2011, BIOL BLOOD MARROW TR, V17, P534, DOI 10.1016/j.bbmt.2010.04.014
   Premer C, 2015, EBIOMEDICINE, V2, P467, DOI 10.1016/j.ebiom.2015.03.020
   Pritchard N, 2021, HUM REPROD UPDATE, V27, P280, DOI 10.1093/humupd/dmaa049
   Quinn C, 2019, VALUE HEALTH, V22, P621, DOI 10.1016/j.jval.2019.03.014
   Rackaityte E, 2020, FRONT IMMUNOL, V11, DOI 10.3389/fimmu.2020.00588
   Radtke S, 2020, BIOCHEM PHARMACOL, V174, DOI 10.1016/j.bcp.2019.113692
   Rai R, 2019, POLYMERS-BASEL, V11, DOI 10.3390/polym11040745
   Ramachandra DL, 2014, FRONT PHARMACOL, V5, DOI 10.3389/fphar.2014.00270
   Ramamoorth M, 2015, J CLIN DIAGN RES, V9, pGE1, DOI 10.7860/JCDR/2015/10443.5394
   Ribeil JA, 2017, NEW ENGL J MED, V376, P848, DOI 10.1056/NEJMoa1609677
   Ricciardi AS, 2018, NAT COMMUN, V9, DOI 10.1038/s41467-018-04894-2
   Richter M, 2017, HEMATOL ONCOL CLIN N, V31, P771, DOI 10.1016/j.hoc.2017.06.001
   Riley RS, 2021, SCI ADV, V7, DOI 10.1126/sciadv.aba1028
   Robbins GM, 2021, STEM CELL RES THER, V12, DOI 10.1186/s13287-021-02406-6
   Rocket Pharmaceuticals Inc, LENT MED GEN THER PE
   Rocket Pharmaceuticals Inc, CLIN TRIAL EV SAF EF
   Rocket Pharmaceuticals Inc, GEN THER FANC AN COM
   Rojas M, 2005, AM J RESP CELL MOL, V33, P145, DOI 10.1165/rcmb.2004-0330OC
   Ronco V, 2021, J PHARM POLICY PRACT, V14, DOI 10.1186/s40545-021-00311-0
   Rossidis AC, 2018, NAT MED, V24, P1513, DOI 10.1038/s41591-018-0184-6
   Russkamp NF, 2021, EXP HEMATOL, V95, P31, DOI 10.1016/j.exphem.2021.01.003
   Sabatino DE, 2007, MOL THER, V15, P1677, DOI 10.1038/sj.mt.6300219
   Sagar R., 2020, PRENAT DIAGN, V40, P46
   Sato K, 2016, CELL STEM CELL, V19, P127, DOI 10.1016/j.stem.2016.06.003
   Scaramuzza S, 2013, MOL THER, V21, P175, DOI 10.1038/mt.2012.23
   Schaefer Stephanie, 2022, Transplant Cell Ther, V28, DOI 10.1016/j.jtct.2021.11.010
   Schmidt C, 2012, NAT BIOTECHNOL, V30, P479, DOI 10.1038/nbt0612-479
   Schneider H, 2018, NEW ENGL J MED, V378, P1604, DOI 10.1056/NEJMoa1714322
   Schrepfer S, 2007, TRANSPL P, V39, P573, DOI 10.1016/j.transproceed.2006.12.019
   Seo Y, 2019, INT J MOL SCI, V20, DOI 10.3390/ijms20153827
   Seoane-Vazquez E, 2019, EMBO MOL MED, V11, DOI 10.15252/emmm.201809992
   Shah N, 2020, LEUKEMIA, V34, P985, DOI 10.1038/s41375-020-0734-z
   Shah NN, 2020, NAT MED, V26, P1569, DOI 10.1038/s41591-020-1081-3
   Shangaris P, 2019, SCI REP-UK, V9, DOI 10.1038/s41598-019-48078-4
   Shangaris P, 2018, STEM CELLS DEV, V27, P515, DOI 10.1089/scd.2017.0116
   Sharma A, 2021, ADV DRUG DELIVER REV, V177, DOI 10.1016/j.addr.2021.113950
   Shaw SWS, 2015, STEM CELLS, V33, P122, DOI 10.1002/stem.1839
   Sherkow JS, 2019, CRISPR J, V2, P299, DOI 10.1089/crispr.2019.0029
   Shukla V, 2019, HUM GENE THER CL DEV, V30, P102, DOI 10.1089/humc.2018.201
   Simaria AS, 2014, BIOTECHNOL BIOENG, V111, P69, DOI 10.1002/bit.25008
   Singh VP, 2020, DEV CELL, V54, P333, DOI 10.1016/j.devcel.2020.05.025
   Siprashvili Z, 2016, JAMA-J AM MED ASSOC, V316, P1808, DOI 10.1001/jama.2016.15588
   Sondhi D, 2008, EXP NEUROL, V213, P18, DOI 10.1016/j.expneurol.2008.04.022
   Song CJ, 2020, HUM GENE THER, V31, P743, DOI 10.1089/hum.2019.337
   St. Jude Children's Research Hospital, GEN TRANSF X LINK SE
   Staud F, 2018, INT J BIOCHEM CELL B, V105, P35, DOI 10.1016/j.biocel.2018.09.016
   Stephanou C, 2017, CYTOTHERAPY, V19, P311, DOI 10.1016/j.jcyt.2016.11.007
   Story BD, 2020, FRONT VET SCI, V7, DOI 10.3389/fvets.2020.00080
   Styczynski J, 2012, BLOOD, V119, P2935, DOI 10.1182/blood-2011-04-349688
   Szabolcs P, 2010, BIOL BLOOD MARROW TR, V16, pS298, DOI 10.1016/j.bbmt.2009.12.426
   Tajer P, 2019, CELLS-BASEL, V8, DOI 10.3390/cells8020169
   Takaya K, 2021, PRS-GLOB OPEN, V9, DOI 10.1097/GOX.0000000000003380
   Tang YY, 2022, J EXP CLIN CANC RES, V41, DOI 10.1186/s13046-021-02214-z
   TEDDY-European Network of Excellence for Paediatric Clinical Research, EUR PAED MED DAT EPM
   ten Ham RMT, 2018, MOL THER-METH CLIN D, V11, P121, DOI 10.1016/j.omtm.2018.10.003
   Tetro N, 2018, PHARM RES-DORDR, V35, DOI 10.1007/s11095-017-2286-0
   Themis M, 2005, MOL THER, V12, P763, DOI 10.1016/j.ymthe.2005.07.358
   Thompson AA, 2018, NEW ENGL J MED, V378, P1479, DOI 10.1056/NEJMoa1705342
   Thompson BT, 2017, NEW ENGL J MED, V377, P562, DOI [10.1056/NEJMra1608077, 10.1056/NEJMc1711824]
   Tonn T, 2001, J HEMATOTH STEM CELL, V10, P535, DOI 10.1089/15258160152509145
   Trobridge GD, 2010, GENE THER, V17, P939, DOI 10.1038/gt.2010.47
   Tropea KA, 2012, AM J PHYSIOL-LUNG C, V302, pL829, DOI 10.1152/ajplung.00347.2011
   TSUKAMOTO M, 1995, NAT GENET, V9, P243, DOI 10.1038/ng0395-243
   Tucci F, 2021, MOL THER, V29, P489, DOI 10.1016/j.ymthe.2020.11.020
   Uchida N, 1998, P NATL ACAD SCI USA, V95, P11939, DOI 10.1073/pnas.95.20.11939
   Ullah I, 2015, BIOSCIENCE REP, V35, DOI 10.1042/BSR20150025
   van Gaalen SM, 2004, TISSUE ENG, V10, P231, DOI 10.1089/107632704322791871
   Vicinanza C, 2022, WORLD J STEM CELLS, V14, P54, DOI 10.4252/wjsc.v14.i1.54
   Voynow JA, 2017, PAEDIATR RESPIR REV, V24, P17, DOI 10.1016/j.prrv.2017.06.006
   Walia JS, 2015, MOL THER, V23, P414, DOI 10.1038/mt.2014.240
   Walpole SC, 2012, BMC PUBLIC HEALTH, V12, DOI 10.1186/1471-2458-12-439
   Wang YF, 2022, MOL THER-ONCOLYTICS, V24, P385, DOI 10.1016/j.omto.2021.12.019
   Weiss DJ, 2019, LANCET RESP MED, V7, P105, DOI 10.1016/S2213-2600(18)30477-6
   Weiss R, 2021, CELLS-BASEL, V10, DOI 10.3390/cells10112824
   Whomsley R, 2021, BRIT J CLIN PHARMACO, V87, P2450, DOI 10.1111/bcp.14781
   Wilson JG, 2015, LANCET RESP MED, V3, P24, DOI [10.1016/S2213-2600(14)70291-7, 10.1016/s2213-2600(14)70291-7]
   Xie GZ, 2020, EBIOMEDICINE, V59, DOI 10.1016/j.ebiom.2020.102975
   Xue YB, 2021, FRONT ONCOL, V10, DOI 10.3389/fonc.2020.607362
   Young HWJ, 2004, J IMMUNOL, V173, P1380, DOI 10.4049/jimmunol.173.2.1380
   Zhang HS, 2012, PEDIATR TRANSPLANT, V16, P589, DOI 10.1111/j.1399-3046.2012.01709.x
   Zhang H, 2022, LEUKEMIA LYMPHOMA, DOI 10.1080/10428194.2022.2030476
   Zu H, 2021, AAPS J, V23, DOI 10.1208/s12248-021-00608-7
NR 330
TC 0
Z9 0
U1 1
U2 1
PU MDPI
PI BASEL
PA ST ALBAN-ANLAGE 66, CH-4052 BASEL, SWITZERLAND
EI 1999-4923
J9 PHARMACEUTICS
JI Pharmaceutics
PD APR
PY 2022
VL 14
IS 4
AR 793
DI 10.3390/pharmaceutics14040793
PG 39
WC Pharmacology & Pharmacy
WE Science Citation Index Expanded (SCI-EXPANDED)
SC Pharmacology & Pharmacy
GA 0U1XW
UT WOS:000787450900001
PM 35456627
OA Green Published, gold
DA 2022-05-19
ER

PT J
AU Sanz-Ortega, L
   Rojas, JM
   Barber, DF
AF Sanz-Ortega, Laura
   Rojas, Jose Manuel
   Barber, Domingo F.
TI Improving Tumor Retention of Effector Cells in Adoptive Cell Transfer
   Therapies by Magnetic Targeting
SO PHARMACEUTICS
LA English
DT Review
DE magnetic targeting; cancer immunotherapy; adoptive cell transfer
   therapy; chimeric antigen receptor (CAR) T-cells
ID IRON-OXIDE NANOPARTICLES; NATURAL-KILLER-CELLS; CD8(+) T-CELLS; IN-VIVO
   TRACKING; HUMAN NK CELLS; INFILTRATING LYMPHOCYTES; IMMUNE CELLS;
   LYMPH-NODE; DENDRITIC CELLS; INTRACELLULAR TRAFFICKING
AB Adoptive cell transfer therapy is a promising anti-tumor immunotherapy in which effector immune cells are transferred to patients to treat tumors. However, one of its main limitations is the inefficient trafficking of inoculated effector cells to the tumor site and the small percentage of effector cells that remain activated when reaching the tumor. Multiple strategies have been attempted to improve the entry of effector cells into the tumor environment, often based on tumor types. It would be, however, interesting to develop a more general approach, to improve and facilitate the migration of specific activated effector lymphoid cells to any tumor type. We and others have recently demonstrated the potential for adoptive cell transfer therapy of the combined use of magnetic nanoparticle-loaded lymphoid effector cells together with the application of an external magnetic field to promote the accumulation and retention of lymphoid cells in specific body locations. The aim of this review is to summarize and highlight the recent findings in the field of magnetic accumulation and retention of effector cells in tumors after adoptive transfer, and to discuss the possibility of using this approach for tumor targeting with chimeric antigen receptor (CAR) T-cells.
C1 [Sanz-Ortega, Laura] Karolinska Inst, Dept Med, Ctr Hematol & Regenerat Med HERM, S-14183 Stockholm, Sweden.
   [Rojas, Jose Manuel] Inst Nacl Invest & Tecnol Agr & Alimentaria, INIA, Anim Hlth Res Ctr CISA, Madrid 28130, Spain.
   [Barber, Domingo F.] CSIC, Ctr Nacl Biotecnol CNB, Dept Immunol & Oncol, Madrid 28049, Spain.
   [Barber, Domingo F.] CSIC, Ctr Nacl Biotecnol CNB, NanoBiomed Initiat, Madrid 28049, Spain.
RP Barber, DF (通讯作者)，CSIC, Ctr Nacl Biotecnol CNB, Dept Immunol & Oncol, Madrid 28049, Spain.; Barber, DF (通讯作者)，CSIC, Ctr Nacl Biotecnol CNB, NanoBiomed Initiat, Madrid 28049, Spain.
EM laura.sanz@ki.se; rojas.jose@inia.es; dfbarber@cnb.csic.es
RI Barber, Domingo F./G-1257-2010; Rojas, Jose Manuel/J-7406-2012
OI Barber, Domingo F./0000-0001-8824-5405; Rojas, Jose
   Manuel/0000-0002-4055-3967
FU Spanish Ministry of Economy, Industry and Competitiveness
   [SAF-2014-54057-R, SAF-2017-82223-R, FPU13/05037]; European Commission
   [INFRAIA-731014]
FX This research was supported in part by Grants from the Spanish Ministry
   of Economy, Industry and Competitiveness (SAF-2014-54057-R and
   SAF-2017-82223-R to Domingo F. Barber). Laura Sanz-Ortega received a
   predoctoral FPU Grant (FPU13/05037) from the Spanish Ministry of
   Economy, Industry and Competitiveness. Jose Manuel Rojas is supported by
   the European Commission-funded VetBioNet INFRAIA-731014 project.
CR Alatrash G, 2013, EXPERT OPIN DRUG SAF, V12, P631, DOI 10.1517/14740338.2013.795944
   Alkins R, 2013, CANCER RES, V73, P1892, DOI 10.1158/0008-5472.CAN-12-2609
   Alter G, 2004, J IMMUNOL METHODS, V294, P15, DOI 10.1016/j.jim.2004.08.008
   Anderson SA, 2004, ANN NEUROL, V55, P654, DOI 10.1002/ana.20066
   Arruebo M, 2007, NANO TODAY, V2, P22, DOI 10.1016/S1748-0132(07)70084-1
   Asperti-Boursin F, 2007, J EXP MED, V204, P1167, DOI 10.1084/jem.20062079
   Audemard-Verger A, 2017, J IMMUNOL, V199, P1998, DOI 10.4049/jimmunol.1700430
   Baeyens A, 2015, TRENDS IMMUNOL, V36, P778, DOI 10.1016/j.it.2015.10.005
   Baixauli F, 2011, EMBO J, V30, P1238, DOI 10.1038/emboj.2011.25
   Bankovich AJ, 2010, J BIOL CHEM, V285, P22328, DOI 10.1074/jbc.M110.123299
   Bedrosian I, 2003, J CLIN ONCOL, V21, P3826, DOI 10.1200/JCO.2003.04.042
   Bellone M, 2013, FRONT ONCOL, V3, DOI 10.3389/fonc.2013.00231
   Benechet AP, 2016, P NATL ACAD SCI USA, V113, P2182, DOI 10.1073/pnas.1516485113
   Berger C, 2006, MOL IMAGING, V5, P93, DOI 10.2310/7290.2006.00010
   Bernhard H, 2008, CANCER IMMUNOL IMMUN, V57, P271, DOI 10.1007/s00262-007-0355-7
   Biehl P, 2018, POLYMERS-BASEL, V10, DOI 10.3390/polym10010091
   Blattman JN, 2004, SCIENCE, V305, P200, DOI 10.1126/science.1100369
   Brinkmann V, 2002, CURR OPIN IMMUNOL, V14, P569, DOI 10.1016/S0952-7915(02)00374-6
   Brinkmann V, 2010, NAT REV DRUG DISCOV, V9, P883, DOI 10.1038/nrd3248
   Buck M.D., 2015, J CELL BIOL, V210, P2104, DOI [10.1083/jcb.2104OIA169, DOI 10.1083/JCB.2104OIA169]
   Buckanovich RJ, 2008, NAT MED, V14, P28, DOI 10.1038/nm1699
   Albuquerque WWC, 2016, PROG BIOPHYS MOL BIO, V121, P16, DOI 10.1016/j.pbiomolbio.2016.03.003
   Cao Y, 2010, INT J BIOL MACROMOL, V46, P245, DOI 10.1016/j.ijbiomac.2009.11.008
   Caspi RR, 2008, NAT REV IMMUNOL, V8, P970, DOI 10.1038/nri2438
   Celli S, 2007, IMMUNITY, V27, P625, DOI 10.1016/j.immuni.2007.08.018
   Cernuda-Morollon E, 2010, PLOS ONE, V5, DOI 10.1371/journal.pone.0012393
   Chao T, 2017, FRONT IMMUNOL, V8, DOI 10.3389/fimmu.2017.00473
   Chen CL, 2017, MOL IMAGING BIOL, V19, P233, DOI 10.1007/s11307-016-1001-6
   Chertok B, 2007, J CONTROL RELEASE, V122, P315, DOI 10.1016/j.jconrel.2007.05.030
   Chinnasamy D, 2012, CLIN CANCER RES, V18, P1672, DOI 10.1158/1078-0432.CCR-11-3050
   Cho NH, 2011, NAT NANOTECHNOL, V6, P675, DOI [10.1038/nnano.2011.149, 10.1038/NNANO.2011.149]
   Clemente-Casares X, 2014, IMMUNOL LETT, V158, P167, DOI 10.1016/j.imlet.2013.12.018
   Cooper MA, 2001, TRENDS IMMUNOL, V22, P633, DOI 10.1016/S1471-4906(01)02060-9
   Cyster JG, 2012, ANNU REV IMMUNOL, V30, P69, DOI 10.1146/annurev-immunol-020711-075011
   Daldrup-Link HE, 2005, EUR RADIOL, V15, P4, DOI 10.1007/s00330-004-2526-7
   de Chickera SN, 2011, CONTRAST MEDIA MOL I, V6, P314, DOI 10.1002/cmmi.433
   DELPOZO MA, 1995, J CELL BIOL, V131, P495, DOI 10.1083/jcb.131.2.495
   Di Stasi A, 2009, BLOOD, V113, P6392, DOI 10.1182/blood-2009-03-209650
   Diana V, 2013, PLOS ONE, V8, DOI 10.1371/journal.pone.0078435
   Dini L, 2005, MICRON, V36, P195, DOI 10.1016/j.micron.2004.12.009
   Dixit N, 2012, J IMMUNOL, V189, P5954, DOI 10.4049/jimmunol.1201638
   Dixit N, 2012, FRONT IMMUNOL, V3, DOI 10.3389/fimmu.2012.00188
   Dodd CH, 2001, J IMMUNOL METHODS, V256, P89, DOI 10.1016/S0022-1759(01)00433-1
   Draube A, 2011, PLOS ONE, V6, DOI 10.1371/journal.pone.0018801
   Dudley ME, 2003, NAT REV CANCER, V3, P666, DOI 10.1038/nrc1167
   Dudley ME, 2002, J IMMUNOTHER, V25, P243, DOI 10.1097/00002371-200205000-00007
   Dustin ML, 2008, IMMUNOL REV, V221, P77, DOI 10.1111/j.1600-065X.2008.00589.x
   Dustin ML, 2016, NATURE, V531, P583, DOI 10.1038/nature17310
   Dustin ML, 1997, P NATL ACAD SCI USA, V94, P3909, DOI 10.1073/pnas.94.8.3909
   Easo SL, 2016, BIOINTERPHASES, V11, DOI 10.1116/1.4962268
   Elias Andrew, 2009, Hematology Am Soc Hematol Educ Program, P720, DOI 10.1182/asheducation-2009.1.720
   Emerich DF, 2003, EXPERT OPIN BIOL TH, V3, P655, DOI 10.1517/14712598.3.4.655
   Fauriat C, 2010, BLOOD, V115, P2167, DOI 10.1182/blood-2009-08-238469
   Fehniger TA, 1999, J IMMUNOL, V162, P4511
   FREEMAN MW, 1960, J APPL PHYS, V31, pS404, DOI 10.1063/1.1984765
   Fu XP, 2013, INT J CANCER, V133, P2483, DOI 10.1002/ijc.28269
   Gaharwar US, 2017, J APPL TOXICOL, V37, P1232, DOI 10.1002/jat.3485
   Galli F, 2014, Q J NUCL MED MOL IM, V58, P276
   Galon J, 2006, SCIENCE, V313, P1960, DOI 10.1126/science.1129139
   Ganss R, 2002, CANCER RES, V62, P1462
   Garden OA, 2006, J IMMUNOL METHODS, V314, P123, DOI 10.1016/j.jim.2006.06.010
   Gardiner CM, 2017, FRONT IMMUNOL, V8, DOI 10.3389/fimmu.2017.00367
   Garris CS, 2014, IMMUNOLOGY, V142, P347, DOI 10.1111/imm.12272
   Gattinoni L, 2005, J CLIN INVEST, V115, P1616, DOI 10.1172/JCI24480
   Geng S, 2017, FRONT IMMUNOL, V8, DOI 10.3389/fimmu.2017.00663
   Goodman AM, 2017, MOL CANCER THER, V16, P2598, DOI 10.1158/1535-7163.MCT-17-0386
   Goya GF, 2008, CELL BIOL INT, V32, P1001, DOI 10.1016/j.cellbi.2008.04.001
   Gul S, 2019, FRONT MATER, V6, DOI 10.3389/fmats.2019.00179
   Gutierrez L, 2006, J INORG BIOCHEM, V100, P1790, DOI 10.1016/j.jinorgbio.2006.06.010
   Haig DM, 1999, IMMUNOLOGY, V96, P155, DOI 10.1046/j.1365-2567.1999.00681.x
   Harlin H, 2009, CANCER RES, V69, P3077, DOI 10.1158/0008-5472.CAN-08-2281
   He CB, 2010, BIOMATERIALS, V31, P3657, DOI 10.1016/j.biomaterials.2010.01.065
   Hickey JW, 2018, BIOMATERIALS, V187, P105, DOI 10.1016/j.biomaterials.2018.09.029
   Hong M, 2011, CANCER RES, V71, P6997, DOI 10.1158/0008-5472.CAN-11-1466
   Huang BN, 2015, SCI TRANSL MED, V7, DOI 10.1126/scitranslmed.aaa5447
   Huang G, 2013, THERANOSTICS, V3, P116, DOI 10.7150/thno.5411
   Iida H, 2008, BIOTECHNOL BIOENG, V101, P1123, DOI 10.1002/bit.21992
   Imanishi T, 2020, TRENDS IMMUNOL, V41, P200, DOI 10.1016/j.it.2020.01.003
   Jain RK, 2005, SCIENCE, V307, P58, DOI 10.1126/science.1104819
   Jang ES, 2012, BIOMATERIALS, V33, P5584, DOI 10.1016/j.biomaterials.2012.04.041
   Janic B, 2009, PLOS ONE, V4, DOI 10.1371/journal.pone.0005873
   Jin HL, 2016, THERANOSTICS, V6, P2000, DOI 10.7150/thno.15102
   Jin RR, 2019, BIOMATERIALS, V203, P23, DOI 10.1016/j.biomaterials.2019.02.026
   Johansson A, 2012, P NATL ACAD SCI USA, V109, P7841, DOI 10.1073/pnas.1118296109
   John LB, 2013, ONCOIMMUNOLOGY, V2, DOI 10.4161/onci.26286
   Joseph N, 2014, BBA-BIOMEMBRANES, V1838, P557, DOI 10.1016/j.bbamem.2013.07.009
   Kahlon KS, 2004, CANCER RES, V64, P9160, DOI 10.1158/0008-5472.CAN-04-0454
   Kakimi K, 2017, BREAST CANCER-TOKYO, V24, P16, DOI 10.1007/s12282-016-0688-1
   Kalos M, 2012, CANCER IMMUNOL IMMUN, V61, P127, DOI 10.1007/s00262-011-1173-5
   Kershaw MH, 2002, HUM GENE THER, V13, P1971, DOI 10.1089/10430340260355374
   Khaleghian A, 2010, PAK J PHARM SCI, V23, P273
   Kim ST, 2013, AM J CLIN ONCOL-CANC, V36, P224, DOI 10.1097/COC.0b013e3182467d90
   Kircher MF, 2003, CANCER RES, V63, P6838
   Klebanoff CA, 2005, P NATL ACAD SCI USA, V102, P9571, DOI 10.1073/pnas.0503726102
   Kmiecik J, 2013, J NEUROIMMUNOL, V264, P71, DOI 10.1016/j.jneuroim.2013.08.013
   Kobukai S, 2010, MAGN RESON MED, V63, P1383, DOI 10.1002/mrm.22313
   Kolosnjaj-Tabi J, 2013, J NANOBIOTECHNOL, V11, DOI 10.1186/1477-3155-11-S1-S7
   Kralj S, 2012, J NANOPART RES, V14, DOI 10.1007/s11051-012-1151-7
   Lankoff A, 2013, NANOTOXICOLOGY, V7, P235, DOI 10.3109/17435390.2011.649796
   Liao NS, 2016, SCI REP-UK, V6, DOI 10.1038/srep18746
   Lipowska-Bhalla G, 2012, CANCER IMMUNOL IMMUN, V61, P953, DOI 10.1007/s00262-012-1254-0
   Liu H, 2018, NANOSCALE RES LETT, V13, DOI 10.1186/s11671-018-2802-0
   Long EO, 2013, ANNU REV IMMUNOL, V31, P227, DOI 10.1146/annurev-immunol-020711-075005
   Lunov O, 2011, ACS NANO, V5, P1657, DOI 10.1021/nn2000756
   MacDonald C, 2010, NANOMEDICINE-UK, V5, P65, DOI [10.2217/nnm.09.97, 10.2217/NNM.09.97]
   Mackensen A, 2006, J CLIN ONCOL, V24, P5060, DOI 10.1200/JCO.2006.07.1100
   Mallett CL, 2012, CYTOTHERAPY, V14, P743, DOI 10.3109/14653249.2012.667874
   Mandl JN, 2012, P NATL ACAD SCI USA, V109, P18036, DOI 10.1073/pnas.1211717109
   Masopust D, 2013, NAT REV IMMUNOL, V13, P309, DOI 10.1038/nri3442
   Matsumura S, 2008, J IMMUNOL, V181, P3099, DOI 10.4049/jimmunol.181.5.3099
   Maude SL, 2014, HEMATOL-AM SOC HEMAT, P559, DOI 10.1182/asheducation-2014.1.559
   McCarthy DP, 2014, WIRES NANOMED NANOBI, V6, P298, DOI 10.1002/wnan.1263
   Meier R, 2011, MAGN RESON MED, V65, P756, DOI 10.1002/mrm.22652
   Mejias R, 2011, BIOMATERIALS, V32, P2938, DOI 10.1016/j.biomaterials.2011.01.008
   Mellman I, 2011, NATURE, V480, P480, DOI 10.1038/nature10673
   Menager J, 2015, PLOS ONE, V10, DOI 10.1371/journal.pone.0130249
   Meng Y, 2017, BMC CELL BIOL, V18, DOI 10.1186/s12860-017-0140-1
   Morgan RA, 2006, SCIENCE, V314, P126, DOI 10.1126/science.1129003
   Motz GT, 2013, IMMUNITY, V39, P61, DOI 10.1016/j.immuni.2013.07.005
   Muhlberger M, 2020, CELLS-BASEL, V9, DOI 10.3390/cells9020342
   Muhlberger M, 2019, INT J NANOMED, V14, P8421, DOI 10.2147/IJN.S218488
   Mueller SN, 2007, SCIENCE, V317, P670, DOI 10.1126/science.1144830
   Mulens-Arias V, 2015, J CONTROL RELEASE, V216, P78, DOI 10.1016/j.jconrel.2015.08.009
   Mulligan AM, 2013, CLIN CANCER RES, V19, P336, DOI 10.1158/1078-0432.CCR-11-3314
   Munhoz Rodrigo Ramella, 2016, F1000Res, V5, P2545
   Musha H, 2005, INT J CANCER, V116, P949, DOI 10.1002/ijc.21135
   Nie WD, 2019, ACS NANO, V13, P1469, DOI 10.1021/acsnano.8b07141
   Nolz JC, 2011, IMMUNOTHERAPY-UK, V3, P1223, DOI [10.2217/IMT.11.100, 10.2217/imt.11.100]
   OKON E, 1994, LAB INVEST, V71, P895
   Orr G, 2009, TOXICOL APPL PHARM, V236, P210, DOI 10.1016/j.taap.2009.01.022
   Ottersbach A, 2018, BIOMATERIALS, V155, P176, DOI 10.1016/j.biomaterials.2017.11.012
   Ozga AJ, 2016, J EXP MED, V213, P2811, DOI 10.1084/jem.20160206
   Pai A, 2020, ACS APPL BIO MATER, V3, P4139, DOI 10.1021/acsabm.0c00226
   Palecek SP, 1997, NATURE, V385, P537, DOI 10.1038/385537a0
   Palmer DC, 2004, J IMMUNOL, V173, P7209, DOI 10.4049/jimmunol.173.12.7209
   Panariti A, 2012, NANOTECHNOL SCI APPL, V5, P87, DOI 10.2147/NSA.S25515
   Patil RM, 2018, BIOCHEM BIOPHYS REP, V13, P63, DOI 10.1016/j.bbrep.2017.12.002
   Patil S, 2007, BIOMATERIALS, V28, P4600, DOI 10.1016/j.biomaterials.2007.07.029
   Pellico J, 2017, LANGMUIR, V33, P10239, DOI 10.1021/acs.langmuir.7b01759
   Piersma SJ, 2007, CANCER RES, V67, P354, DOI 10.1158/0008-5472.CAN-06-3388
   Pisanic TR, 2007, BIOMATERIALS, V28, P2572, DOI 10.1016/j.biomaterials.2007.01.043
   POCKAJ BA, 1994, CANCER, V73, P1731, DOI 10.1002/1097-0142(19940315)73:6<1731::AID-CNCR2820730630>3.0.CO;2-H
   Polyak B, 2008, P NATL ACAD SCI USA, V105, P698, DOI 10.1073/pnas.0708338105
   Ramos CA, 2011, EXPERT OPIN BIOL TH, V11, P855, DOI 10.1517/14712598.2011.573476
   Restifo NP, 2012, NAT REV IMMUNOL, V12, P269, DOI 10.1038/nri3191
   Robbins PF, 2004, J IMMUNOL, V173, P7125, DOI 10.4049/jimmunol.173.12.7125
   Roda JM, 2006, CANCER RES, V66, P517, DOI 10.1158/0008-5472.CAN-05-2429
   Rojas JM, 2017, ACTA BIOMATER, V58, P181, DOI 10.1016/j.actbio.2017.05.047
   Rosen AD, 2003, CELL BIOCHEM BIOPHYS, V39, P163, DOI 10.1385/CBB:39:2:163
   ROSENBERG SA, 1987, NEW ENGL J MED, V316, P889, DOI 10.1056/NEJM198704093161501
   ROSENBERG SA, 1985, SURGERY, V98, P437
   Rosenberg SA, 2008, NAT REV CANCER, V8, P299, DOI 10.1038/nrc2355
   Rosenberg SA, 2011, CLIN CANCER RES, V17, P4550, DOI 10.1158/1078-0432.CCR-11-0116
   Rotariu O, 2005, J MAGN MAGN MATER, V293, P639, DOI 10.1016/j.jmmm.2005.01.081
   Sabado RL, 2010, IMMUNOTHERAPY-UK, V2, P37, DOI 10.2217/IMT.09.43
   Safi R, 2012, PROG SOLID STATE CH, V40, P6, DOI 10.1016/j.progsolidstchem.2012.03.001
   Samy ET, 2005, J EXP MED, V202, P771, DOI 10.1084/jem.20041033
   Sanz-Ortega L, 2019, FRONT IMMUNOL, V10, DOI 10.3389/fimmu.2019.02073
   Sanz-Ortega L, 2019, J NANOBIOTECHNOL, V17, DOI 10.1186/s12951-019-0520-0
   Sanz-Ortega L, 2019, J NANOBIOTECHNOL, V17, DOI 10.1186/s12951-019-0440-z
   Schell AM, 2010, J VIROL, V84, P3586, DOI 10.1128/JVI.01975-09
   Schwab SR, 2005, SCIENCE, V309, P1735, DOI 10.1126/science.1113640
   Seliger B, 2008, J IMMUNOTOXICOL, V5, P361, DOI 10.1080/15476910802482870
   Sena LA, 2013, IMMUNITY, V38, P225, DOI 10.1016/j.immuni.2012.10.020
   Shah A, 2018, NANOMED-NANOTECHNOL, V14, P977, DOI 10.1016/j.nano.2018.01.014
   Shenoy D, 2005, PHARM RES-DORDR, V22, P2107, DOI 10.1007/s11095-005-8343-0
   Shiow LR, 2006, NATURE, V440, P540, DOI 10.1038/nature04606
   Shrikant P, 1999, J IMMUNOL, V162, P2858
   Shrimali RK, 2010, CANCER RES, V70, P6171, DOI 10.1158/0008-5472.CAN-10-0153
   Singh N, 2010, NANO REV EXP, V1, DOI 10.3402/nano.v1i0.5358
   Smirnov P, 2006, MAGN RESON MED, V56, P498, DOI 10.1002/mrm.20996
   Smirnov P, 2009, METHODS MOL BIOL, V512, P333, DOI 10.1007/978-1-60327-530-9_19
   Soenen SJH, 2010, SMALL, V6, P832, DOI 10.1002/smll.200902084
   Steinman L, 2014, ANNU REV IMMUNOL, V32, P257, DOI 10.1146/annurev-immunol-032713-120227
   Stephan MT, 2012, BIOMATERIALS, V33, P5776, DOI 10.1016/j.biomaterials.2012.04.029
   Stephan MT, 2010, NAT MED, V16, P1035, DOI 10.1038/nm.2198
   Strehl C, 2016, TOXICOL LETT, V245, P52, DOI 10.1016/j.toxlet.2016.01.003
   Su H, 2013, INT J NANOMED, V8, P3737, DOI 10.2147/IJN.S52135
   Suck G, 2006, SEMIN CANCER BIOL, V16, P412, DOI 10.1016/j.semcancer.2006.07.006
   Tartaj P, 2003, CHEMPHYSCHEM, V4, P1371, DOI 10.1002/cphc.200300866
   Tay CY, 2014, NANO LETT, V14, P83, DOI 10.1021/nl4032549
   Tran KQ, 2008, J IMMUNOTHER, V31, P742, DOI 10.1097/CJI.0b013e31818403d5
   Tukmachev D, 2015, NANOSCALE, V7, P3954, DOI 10.1039/c4nr05791k
   Unterweger H, 2018, INT J NANOMED, V13, P1899, DOI 10.2147/IJN.S156528
   Valitutti S, 2010, FEBS LETT, V584, P4851, DOI 10.1016/j.febslet.2010.10.010
   Verma A, 2010, SMALL, V6, P12, DOI 10.1002/smll.200901158
   Voinov MA, 2011, J AM CHEM SOC, V133, P35, DOI 10.1021/ja104683w
   Vonderheide RH, 2014, IMMUNOL REV, V257, P7, DOI 10.1111/imr.12143
   Waiczies S, 2017, ONCOIMMUNOLOGY, V6, DOI 10.1080/2162402X.2017.1345403
   WARREN HS, 1995, J IMMUNOL, V154, P5144
   Wei SH, 2007, J IMMUNOL, V179, P1586, DOI 10.4049/jimmunol.179.3.1586
   Wendel M, 2008, CANCER RES, V68, P8437, DOI 10.1158/0008-5472.CAN-08-1440
   Wu Y, 2017, FRONT IMMUNOL, V8, DOI 10.3389/fimmu.2017.00930
   Xu YL, 2016, J APPL TOXICOL, V36, P543, DOI 10.1002/jat.3282
   Xu Y, 2015, BIOMATERIALS, V58, P63, DOI 10.1016/j.biomaterials.2015.04.016
   Yan L, 2015, NANOTECHNOLOGY, V26, DOI 10.1088/0957-4484/26/50/505103
   Yarchoan M, 2017, NEW ENGL J MED, V377, P2500, DOI 10.1056/NEJMc1713444
   Yee C, 2005, J TRANSL MED, V3
   Yee C, 2002, P NATL ACAD SCI USA, V99, P16168, DOI 10.1073/pnas.242600099
   Yue ZG, 2011, BIOMACROMOLECULES, V12, P2440, DOI 10.1021/bm101482r
   Zablotskii V, 2016, SCI REP-UK, V6, DOI 10.1038/srep37407
   Zhang C, 2017, FRONT IMMUNOL, V8, DOI 10.3389/fimmu.2017.00533
   Zhao F, 2011, SMALL, V7, P1322, DOI 10.1002/smll.201100001
   Zhou JH, 2005, J IMMUNOTHER, V28, P53, DOI 10.1097/00002371-200501000-00007
   Zhu N, 2018, NANOMATERIALS-BASEL, V8, DOI 10.3390/nano8100810
   Zupke O, 2010, BIOMATERIALS, V31, P7086, DOI 10.1016/j.biomaterials.2010.05.073
   Zupke O, 2015, NANOMEDICINE-UK, V10, P1063, DOI [10.2217/NNM.14.160, 10.2217/nnm.14.160]
NR 207
TC 7
Z9 7
U1 1
U2 10
PU MDPI
PI BASEL
PA ST ALBAN-ANLAGE 66, CH-4052 BASEL, SWITZERLAND
EI 1999-4923
J9 PHARMACEUTICS
JI Pharmaceutics
PD SEP
PY 2020
VL 12
IS 9
AR 812
DI 10.3390/pharmaceutics12090812
PG 28
WC Pharmacology & Pharmacy
WE Science Citation Index Expanded (SCI-EXPANDED)
SC Pharmacology & Pharmacy
GA OD5ZR
UT WOS:000579932300001
PM 32867162
OA Green Published, Green Submitted, gold
DA 2022-05-19
ER

PT J
AU Klener, P
   Otahal, P
   Lateckova, L
   Klener, P
AF Klener, Pavel, Jr.
   Otahal, Pavel
   Lateckova, Lucie
   Klener, Pavel
TI Immunotherapy Approaches in Cancer Treatment
SO CURRENT PHARMACEUTICAL BIOTECHNOLOGY
LA English
DT Article
DE Cancer immunotherapy; cytokines; monoclonal antibodies; cancer vaccines;
   chimeric antigen receptor (CAR); adoptive T cell therapy
ID ENGINEERED T-CELLS; COLONY-STIMULATING FACTOR; NK CELLS;
   MONOCLONAL-ANTIBODIES; ANTITUMOR IMMUNITY; ALPHA-INTERFERON; THERAPY;
   ANTIGEN; MECHANISMS; RECEPTORS
AB Tumor immune surveillance paradigm presumes that most pre-malignant cells or early malignant lesions can be eliminated (or at least controlled) by cells of the immune system. A critical feature that distinguishes advanced tumors from early neoplastic lesions is their capability to evade immune control. As a consequence, vast majority of clinically evident (advanced) tumors are poorly immunogenic. The principle goal of immunotherapy is thus a resurrection of the patient's inefficient or suppressed immune system so that it would once again become capable of launching sustained cytolytic attacks against tumor cells, which would ideally result in total and permanent eradication of cancer. Such activation of patient's anticancer immunity, however, can be achieved by strikingly different ways. This current review discusses diverse innovative immunotherapy approaches, which in the last 20 years achieved miraculous successes in the ever-lasting battle against cancer, including cytokine-based immunotherapy approaches, therapeutic monoclonal antibodies and their derivatives, cancer vaccines, and cell-based immunotherapy approaches.
C1 [Klener, Pavel, Jr.; Otahal, Pavel; Klener, Pavel] Charles Univ Prague, Gen Hosp Prague, Dept Hematol, CR-11636 Prague 1, Czech Republic.
   [Klener, Pavel, Jr.; Lateckova, Lucie] Charles Univ Prague, Fac Med 1, Inst Pathophysiol, CR-11636 Prague 1, Czech Republic.
   [Otahal, Pavel] Acad Sci Czech Republ, Prague, Czech Republic.
   [Klener, Pavel] Inst Hematol & Blood Transfus Prague, Prague, Czech Republic.
RP Klener, P (通讯作者)，Charles Univ Prague, Gen Hosp Prague, Dept Hematol, CR-11636 Prague 1, Czech Republic.
EM pavel.klener2@vfn.cz
RI Klener, Pavel/F-7185-2017; Klener, Pavel/AAA-2789-2021; Klener,
   Pavel/V-1149-2017
OI Klener, Pavel/0000-0001-7786-9378; Klener, Pavel/0000-0003-3721-3926;
   Otahal, Pavel/0000-0002-5513-4159
FU IGA-MZ [NT/13072-4, NT/14030-3]; UNCE [204021]; PRVOUK [P24/LF1/3];
   GA-UK [1270214];  [IGA-MZ: NT13201-4/2012];  [PRVOUK-27/LF1/1]
FX Financial Support: Pavel Klener jr.: IGA-MZ: NT13201-4/2012, IGA-MZ
   NT/13072-4, UNCE 204021, PRVOUK P24/LF1/3, PRVOUK-27/LF1/1, Pavel
   Otahal: IGA-MZ NT/14030-3, and Lucie Lateckova: GA-UK 1270214. Authors
   disclose no conflicts of interest.
CR Anestakis D, 2015, INT J MOL SCI, V16, P1691, DOI 10.3390/ijms16011691
   Arico E, 2012, J INTERF CYTOK RES, V32, P235, DOI 10.1089/jir.2011.0077
   Bachanova Veronika, 2014, Critical Reviews in Oncogenesis, V19, P133
   Baeuerle PA, 2009, CANCER RES, V69, P4941, DOI 10.1158/0008-5472.CAN-09-0547
   Bauzon M, 2014, FRONT IMMUNOL, V5, P1, DOI 10.3389/fimmu.2014.00074
   Bekisz J, 2010, PHARMACEUTICALS, V3, P994, DOI 10.3390/ph3040994
   Butt AQ, 2014, ONCOGENE, V33, P4623, DOI 10.1038/onc.2013.432
   Cavallo F, 2011, CANCER IMMUNOL IMMUN, V60, P319, DOI 10.1007/s00262-010-0968-0
   Chmielewski M, 2014, IMMUNOL REV, V257, P83, DOI 10.1111/imr.12125
   Chouaib S, 2014, FRONT IMMUNOL, V5, DOI 10.3389/fimmu.2014.00095
   Conniot J, 2014, FRONT CHEM, V2, DOI 10.3389/fchem.2014.00105
   Czajkowsky DM, 2012, EMBO MOL MED, V4, P1015, DOI 10.1002/emmm.201201379
   de Bruyn M, 2013, CANCER LETT, V332, P175, DOI 10.1016/j.canlet.2010.11.006
   DuPage M, 2012, NATURE, V482, P405, DOI 10.1038/nature10803
   Eguizabal C, 2015, FRONT IMMUNOL, V5, DOI 10.3389/fimmu.2014.00439
   El-Charabaty E, 2012, EXPERT REV CLIN IMMU, V8, P527, DOI 10.1586/ECI.12.42
   Epstein WV, 1997, NEW ENGL J MED, V337, P1559
   Firer MA, 2012, J HEMATOL ONCOL, V5, DOI 10.1186/1756-8722-5-70
   Fournier P, 2013, BIODRUGS, V27, P35, DOI 10.1007/s40259-012-0008-z
   Goede V, 2014, NEW ENGL J MED, V370, P1101, DOI 10.1056/NEJMoa1313984
   Graff JN, 2015, CORE EVID, V10, P1, DOI 10.2147/CE.S54712
   Grisham RN, 2011, IMMUNOTHERAPY-UK, V3, P153, DOI 10.2217/IMT.10.100
   Grupp SA, 2013, NEW ENGL J MED, V368, P1509, DOI 10.1056/NEJMoa1215134
   Hanahan D, 2000, CELL, V100, P57, DOI 10.1016/S0092-8674(00)81683-9
   Hanahan D, 2011, CELL, V144, P646, DOI 10.1016/j.cell.2011.02.013
   Herter S, 2014, J IMMUNOL, V192, P2252, DOI 10.4049/jimmunol.1301249
   Hodi FS, 2010, NEW ENGL J MED, V363, P711, DOI 10.1056/NEJMoa1003466
   Huehls AM, 2014, IMMUNOL CELL BIOL
   Inoue H, 2014, CELL DEATH DIFFER, V21, P39, DOI 10.1038/cdd.2013.84
   Kalos M, 2013, IMMUNITY, V39, P49, DOI 10.1016/j.immuni.2013.07.002
   Kaminetzky D, 2008, BIOL-TARGETS THER, V2, P717
   Kaufman HL, 2014, J IMMUNOTHER CANCER, V2, DOI 10.1186/2051-1426-2-11
   Kirkwood JM, 1996, J CLIN ONCOL, V14, P7, DOI 10.1200/JCO.1996.14.1.7
   Kontermann RE, 2012, ARCH BIOCHEM BIOPHYS, V526, P194, DOI 10.1016/j.abb.2012.03.001
   KRADIN RL, 1989, LANCET, V1, P577
   KROWN SE, 1983, NEW ENGL J MED, V308, P1071, DOI 10.1056/NEJM198305053081806
   Kuppers R, 2012, HEMATOL-AM SOC HEMAT, P328, DOI 10.1182/asheducation-2012.1.328
   Kunert A, 2013, FRONT IMMUNOL, V4, DOI 10.3389/fimmu.2013.00363
   Lamers CHJ, 2013, MOL THER, V21, P904, DOI 10.1038/mt.2013.17
   Laoui D, 2014, FRONT IMMUNOL, V5, DOI 10.3389/fimmu.2014.00489
   Latha TS, 2014, FRONT IMMUNOL, V5, DOI 10.3389/fimmu.2014.00571
   Lee Sylvia, 2011, Cancers (Basel), V3, P3856, DOI 10.3390/cancers3043856
   Lichty BD, 2014, NAT REV CANCER, V14, P559, DOI 10.1038/nrc3770
   Lim SH, 2010, HAEMATOL-HEMATOL J, V95, P135, DOI 10.3324/haematol.2008.001628
   Maher John, 2012, ISRN Oncol, V2012, P278093, DOI 10.5402/2012/278093
   Maher J, 2013, CANCER RES, V73, P5613, DOI 10.1158/0008-5472.CAN-13-1852
   Mannik M, 1997, NEW ENGL J MED, V337, P1560
   Hernandez AM, 2015, EXPERT REV VACCINES, V14, P9, DOI 10.1586/14760584.2015.984691
   Matsushita H, 2012, NATURE, V482, P400, DOI 10.1038/nature10755
   Maude S.L., CANC J, V20, P119
   Maude SL, 2014, NEW ENGL J MED, V371, P1507, DOI 10.1056/NEJMoa1407222
   Maus MV, 2014, BLOOD, V123, P2625, DOI 10.1182/blood-2013-11-492231
   Micheau O, 2013, BRIT J PHARMACOL, V169, P1723, DOI 10.1111/bph.12238
   Monaco C, 2015, INT IMMUNOL, V27, P55, DOI 10.1093/intimm/dxu102
   Moretta L, 2014, FRONT IMMUNOL, V5, P1, DOI 10.3389/fimmu.2014.00087
   Morgan RA, 2010, MOL THER, V18, P843, DOI 10.1038/mt.2010.24
   O'Brien MA, 2014, BBA-REV CANCER, V1846, P510, DOI 10.1016/j.bbcan.2014.09.005
   Oren R, 2014, J IMMUNOL, V193, P5733, DOI 10.4049/jimmunol.1301769
   Ott PA, 2013, CLIN CANCER RES, V19, P5300, DOI 10.1158/1078-0432.CCR-13-0143
   Palucka K, 2013, IMMUNITY, V39, P38, DOI 10.1016/j.immuni.2013.07.004
   Panowksi S., MABS, V6, P34
   QUESADA JR, 1984, NEW ENGL J MED, V310, P15, DOI 10.1056/NEJM198401053100104
   Ragonnaud Emeline, 2013, Ther Adv Vaccines, V1, P33, DOI 10.1177/2051013613480446
   Reichert JM, 2015, MABS-AUSTIN, V7, P1, DOI 10.4161/19420862.2015.988944
   Robbins P.F., 2014, CLIN CANC RES
   Robbins PF, 2013, NAT MED, V19, P747, DOI 10.1038/nm.3161
   Rosenberg SA, 2014, J IMMUNOL, V192, P5451, DOI 10.4049/jimmunol.1490019
   Sahdev P, 2014, PHARM RES-DORDR, V31, P2563, DOI 10.1007/s11095-014-1419-y
   Schreiber RD, 2011, SCIENCE, V331, P1565, DOI 10.1126/science.1203486
   Seimetz D, 2011, J CANCER, V2, P309, DOI 10.7150/jca.2.309
   Shi H, 2013, CANCER LETT, V328, P191, DOI 10.1016/j.canlet.2012.09.015
   Shoushtari AN, 2015, J CLIN ONCOL, V33
   Singh R, 2009, EXP MOL PATHOL, V86, P215, DOI 10.1016/j.yexmp.2008.12.004
   Stauss HJ, 2013, GENE THER, V20, P1029, DOI 10.1038/gt.2013.34
   TALPAZ M, 1987, BLOOD, V69, P1280
   Vesely MD, 2013, ANN NY ACAD SCI, V1284, P1, DOI 10.1111/nyas.12105
   Wajant H, 2013, CANCER LETT, V332, P163, DOI 10.1016/j.canlet.2010.12.019
   Wu YL, 2014, INT J BIOL SCI, V10, P119, DOI 10.7150/ijbs.7823
   Yang AS, 2015, SEMIN HEMATOL, V52, P12, DOI 10.1053/j.seminhematol.2014.10.007
   Yoshie O, 2015, INT IMMUNOL, V27, P11, DOI 10.1093/intimm/dxu079
   Zhang X, 2013, CURR CANCER DRUG TAR, V13, P92, DOI 10.2174/156800913804486665
   Zhao L, 2014, VACCINE, V32, P327, DOI 10.1016/j.vaccine.2013.11.069
   Zhou LF, 2014, CANCER LETT, V352, P145, DOI 10.1016/j.canlet.2014.06.020
NR 83
TC 25
Z9 25
U1 0
U2 25
PU BENTHAM SCIENCE PUBL LTD
PI SHARJAH
PA EXECUTIVE STE Y-2, PO BOX 7917, SAIF ZONE, 1200 BR SHARJAH, U ARAB
   EMIRATES
SN 1389-2010
EI 1873-4316
J9 CURR PHARM BIOTECHNO
JI Curr. Pharm. Biotechnol.
PY 2015
VL 16
IS 9
BP 771
EP 781
DI 10.2174/1389201016666150619114554
PG 11
WC Biochemistry & Molecular Biology; Pharmacology & Pharmacy
WE Science Citation Index Expanded (SCI-EXPANDED)
SC Biochemistry & Molecular Biology; Pharmacology & Pharmacy
GA CM9GI
UT WOS:000358015000004
PM 26087990
DA 2022-05-19
ER

PT J
AU Loo, J
   Sicher, I
   Goff, A
   Kim, O
   Clary, N
   Alexeev, A
   Sulchek, T
   Zamarayeva, A
   Han, SW
   Calero-Garcia, M
AF Loo, Jocelyn
   Sicher, Ian
   Goff, Ailin
   Kim, Ockchul
   Clary, Nicole
   Alexeev, Alexander
   Sulchek, Todd
   Zamarayeva, Alla
   Han, Sewoon
   Calero-Garcia, Miguel
TI Microfluidic transfection of mRNA into human primary lymphocytes and
   hematopoietic stem and progenitor cells using ultra-fast physical
   deformations
SO SCIENTIFIC REPORTS
LA English
DT Article
ID CHIMERIC ANTIGEN RECEPTOR; DELIVERY; GENERATION
AB Messenger RNA (mRNA) delivery provides gene therapy with the potential to achieve transient therapeutic efficacy without risk of insertional mutagenesis. Amongst other applications, mRNA can be employed as a platform to deliver gene editing molecules, to achieve protein expression as an alternative to enzyme replacement therapies, and to express chimeric antigen receptors (CARs) on immune cells for the treatment of cancer. We designed a novel microfluidic device that allows for efficient mRNA delivery via volume exchange for convective transfection (VECT). In the device, cells flow through a ridged channel that enforces a series of ultra-fast and large intensity deformations able to transiently open pores and induce convective transport of mRNA into the cell. Here, we describe efficient delivery of mRNA into T cells, natural killer (NK) cells and hematopoietic stem and progenitor cells (HSPCs), three human primary cell types widely used for ex vivo gene therapy applications. Results demonstrate that the device can operate at a wide range of cell and payload concentrations and that ultra-fast compressions do not have a negative impact on T cell function, making this a novel and competitive platform for the development of ex vivo mRNA-based gene therapies and other cell products engineered with mRNA.
C1 [Loo, Jocelyn; Sicher, Ian; Goff, Ailin; Kim, Ockchul; Clary, Nicole; Alexeev, Alexander; Sulchek, Todd; Zamarayeva, Alla; Han, Sewoon; Calero-Garcia, Miguel] CellFE Inc, Suite 110,980 Atlantic Ave, Alameda, CA 94501 USA.
RP Calero-Garcia, M (通讯作者)，CellFE Inc, Suite 110,980 Atlantic Ave, Alameda, CA 94501 USA.
EM miguel@cellfebiotech.com
RI Alexeev, Alexander/B-1322-2011
OI Alexeev, Alexander/0000-0002-8285-0003
FU National Institute for Innovation in Manufacturing Biopharmaceuticals
   (NIIMBL); U.S. Department of Commerce, National Institute of Standards
   and Technology [70NANB17H002]; Small Business Innovation Research grant
   from the the National Heart, Lung, and Blood Institute [1 R43
   HL149598-01]
FX This work was performed under a Project Award Agreement from the
   National Institute for Innovation in Manufacturing Biopharmaceuticals
   (NIIMBL) and financial assistance award 70NANB17H002 from the U.S.
   Department of Commerce, National Institute of Standards and Technology.
   This work was supported by a Small Business Innovation Research grant
   from the the National Heart, Lung, and Blood Institute (Title: Efficient
   and scalable microfluidic gene delivery to hematopoietic stem cells to
   treat blood diseases; 1 R43 HL149598-01). We gratefully acknowledge
   Tiffany Dunn for manufacturing devices in-house.
CR Amabile A, 2016, CELL, V167, P219, DOI 10.1016/j.cell.2016.09.006
   Ball P, 2021, NATURE, V589, P16, DOI 10.1038/d41586-020-03626-1
   Beatty GL, 2014, CANCER IMMUNOL RES, V2, P112, DOI 10.1158/2326-6066.CIR-13-0170
   Campillo-Davo D, 2018, FRONT IMMUNOL, V9, DOI 10.3389/fimmu.2018.02503
   Conway A, 2019, MOL THER, V27, P866, DOI 10.1016/j.ymthe.2019.03.003
   Deng Q, 2020, NAT MED, V26, DOI 10.1038/s41591-020-1061-7
   Deng YX, 2018, NANO LETT, V18, P2705, DOI 10.1021/acs.nanolett.8b00704
   Deweerdt S, 2019, NATURE, V574, pS2, DOI 10.1038/d41586-019-03068-4
   Ding XY, 2017, NAT BIOMED ENG, V1, DOI 10.1038/s41551-017-0039
   Foster JB, 2019, HUM GENE THER, V30, P168, DOI 10.1089/hum.2018.145
   Gan LM, 2019, NAT COMMUN, V10, DOI 10.1038/s41467-019-08852-4
   Gomez-Aguado I, 2020, NANOMATERIALS-BASEL, V10, DOI 10.3390/nano10020364
   Hammerbacher, 2019, BIORXIV, DOI [10.1101/466243, DOI 10.1101/466243]
   Harries L, 2019, NATURE, V574, pS15, DOI 10.1038/d41586-019-03074-6
   Jackson LA, 2020, NEW ENGL J MED, V383, P1920, DOI 10.1056/NEJMoa2022483
   Jarrell JA, 2019, SCI REP-UK, V9, DOI 10.1038/s41598-019-40147-y
   Kenderian SS, 2015, LEUKEMIA, V29, P1637, DOI 10.1038/leu.2015.52
   Klingemann H, 2014, ONCOIMMUNOLOGY, V3, DOI 10.4161/onci.28147
   Kowalski PS, 2019, MOL THER, V27, P710, DOI 10.1016/j.ymthe.2019.02.012
   Kumar A., 2018, HDB SINGLE CELL TECH, P1, DOI [10.1007/978-981-10-4857-9_3-1, DOI 10.1007/978-981-10-4857-9_3-1]
   Lissandrello CA, 2020, SCI REP-UK, V10, DOI 10.1038/s41598-020-73755-0
   Liu A, 2020, SMALL, V16, DOI 10.1002/smll.201903857
   Liu A, 2018, MATER TODAY, V21, P703, DOI 10.1016/j.mattod.2018.03.002
   Liu MA, 2019, VACCINES-BASEL, V7, DOI 10.3390/vaccines7020037
   Liu QJ, 2020, PROTEIN CELL, V11, P549, DOI 10.1007/s13238-020-00707-9
   Lupo KB, 2019, CANCERS, V11, DOI 10.3390/cancers11060769
   Lyu P, 2019, NUCLEIC ACIDS RES, V47, DOI 10.1093/nar/gkz605
   Ma QZ, 2010, J BIOMED BIOTECHNOL, DOI 10.1155/2010/386545
   Maggio I, 2015, TRENDS BIOTECHNOL, V33, P280, DOI 10.1016/j.tibtech.2015.02.011
   Matosevic S, 2018, J IMMUNOL RES, V2018, DOI 10.1155/2018/4054815
   Maude SL, 2018, NEW ENGL J MED, V378, P439, DOI 10.1056/NEJMoa1709866
   McIvor RS, 2011, MOL THER, V19, P822, DOI 10.1038/mt.2011.67
   Moffett HF, 2017, NAT COMMUN, V8, DOI 10.1038/s41467-017-00505-8
   Neelapu SS, 2017, NEW ENGL J MED, V377, P2531, DOI 10.1056/NEJMoa1707447
   Nejadnik H, 2020, THERANOSTICS, V10, P6024, DOI 10.7150/thno.39554
   Orafa, 2014, APPL NANOTECHNOLOGY, DOI [DOI 10.5772/58376, 10.5772/58376]
   Pennock ND, 2013, ADV PHYSIOL EDUC, V37, P273, DOI 10.1152/advan.00066.2013
   Polack FP, 2020, NEW ENGL J MED, V383, P2603, DOI 10.1056/NEJMoa2034577
   Riedl SAB, 2018, PROCESSES, V6, DOI 10.3390/pr6100188
   Schmiderer L, 2020, P NATL ACAD SCI USA, V117, P21267, DOI 10.1073/pnas.2001367117
   Schutsky K, 2015, ONCOTARGET, V6, P28911, DOI 10.18632/oncotarget.5029
   Sharei A, 2013, P NATL ACAD SCI USA, V110, P2082, DOI 10.1073/pnas.1218705110
   Stadtmauer EA, 2020, SCIENCE, V367, P1001, DOI 10.1126/science.aba7365
   Tang XJ, 2019, FRONT ONCOL, V9, DOI 10.3389/fonc.2019.01208
   Wang XY, 2016, MOL THER-ONCOLYTICS, V3, DOI 10.1038/mto.2016.15
   Xiao L, 2019, MOL THER, V27, P1114, DOI 10.1016/j.ymthe.2019.03.011
   Xie GZ, 2020, EBIOMEDICINE, V59, DOI 10.1016/j.ebiom.2020.102975
   Zhang HX, 2019, MOL THER, V27, P735, DOI 10.1016/j.ymthe.2019.01.014
NR 48
TC 3
Z9 3
U1 6
U2 6
PU NATURE PORTFOLIO
PI BERLIN
PA HEIDELBERGER PLATZ 3, BERLIN, 14197, GERMANY
SN 2045-2322
J9 SCI REP-UK
JI Sci Rep
PD NOV 1
PY 2021
VL 11
IS 1
AR 21407
DI 10.1038/s41598-021-00893-4
PG 11
WC Multidisciplinary Sciences
WE Science Citation Index Expanded (SCI-EXPANDED)
SC Science & Technology - Other Topics
GA WQ3NW
UT WOS:000713727200065
PM 34725429
OA Green Published, gold
DA 2022-05-19
ER

PT J
AU Savitsky, K
   Yu, X
AF Savitsky, K.
   Yu, X.
TI Combined strategies for tumor immunotherapy with nanoparticles
SO CLINICAL & TRANSLATIONAL ONCOLOGY
LA English
DT Review
DE Cancer immunotherapy; Tumor-associated macrophages; Dendritic cell;
   Natural killer cell; Immune checkpoint inhibitors; Neoplasms;
   Nanoparticles; Immunotherapy; Combination therapy
ID ACTIVATION; MACROPHAGES; COMBINATION; AUTOPHAGY
AB A brief review of tumor immunotherapies shows significant advancements in academic research and preclinical studies. Analysis of different immune cell pathways, including macrophage activation, natural killer cells, and dendritic cell presentation show promising clinical results when targeted with different nanoparticle polymer and gold materials. Following a brief discussion on immuno-oncology successes, detailed results are discussed in macrophage activation, dendritic cell presentation, and lysis of tumor cells with natural killer cells. Common targets include tumor-associated macrophages and induction of the proinflammatory phenotype, dual targeting of cell and humoral immunity with dendritic cells, and creating chimeric antigen receptors on natural killer cells. An analysis of the results shows a variety of nanoparticle synthesis methods are required depending on drug type and tissue type affected by tumors. Future research is discussed in conjunction with a brief analysis of completed clinical trial data on cancer therapies using nanoparticles to date. Although paclitaxel-loaded albumin nanoparticles are most frequently studied, academic research shows there may be additional mechanisms of action to elicit anti-tumor activity.
C1 [Savitsky, K.; Yu, X.] Stevens Inst Technol, Dept Biomed Engn, Hoboken, NJ 07030 USA.
RP Savitsky, K; Yu, X (通讯作者)，Stevens Inst Technol, Dept Biomed Engn, Hoboken, NJ 07030 USA.
EM ksavitsky4@gmail.com; xyu@stevens.edu
CR Bulbake U, 2017, PHARMACEUTICS, V9, DOI 10.3390/pharmaceutics9020012
   Chen PW, 2014, AUTOPHAGY, V10, P192, DOI 10.4161/auto.26927
   Chen YC, 2015, HEPATOLOGY, V61, P1591, DOI 10.1002/hep.27665
   Cousin S, 2018, PHARMACOL THERAPEUT, V181, P91, DOI 10.1016/j.pharmthera.2017.07.005
   Foley K, 2016, CANCER LETT, V381, P244, DOI 10.1016/j.canlet.2015.12.020
   Hao RT, 2012, EJSO-EUR J SURG ONC, V38, P718, DOI 10.1016/j.ejso.2012.02.001
   Jiao PF, 2016, J MATER CHEM B, V4, P513, DOI 10.1039/c5tb02243f
   Jin HL, 2018, ACS NANO, V12, P3295, DOI 10.1021/acsnano.7b08148
   Kapadia CH, 2015, J CONTROL RELEASE, V219, P167, DOI 10.1016/j.jconrel.2015.09.062
   Klingemann H, 2016, FRONT IMMUNOL, V7, DOI 10.3389/fimmu.2016.00091
   Kwong B, 2011, BIOMATERIALS, V32, P5134, DOI 10.1016/j.biomaterials.2011.03.067
   Li CX, 2018, ACS APPL MATER INTER, V10, P2874, DOI 10.1021/acsami.7b14004
   Lin JC, 2013, INT IMMUNOPHARMACOL, V15, P333, DOI 10.1016/j.intimp.2013.01.006
   Mocan T, 2015, J CANCER, V6, P583, DOI 10.7150/jca.11567
   Northfelt DW, 2011, J CLIN ONCOL, V29, DOI 10.1200/jco.2011.29.15_suppl.1126
   Oiseth StanleyJ., 2017, J CANC METASTAS TREA, V3, P250, DOI [10.20517/2394-4722.2017.41, DOI 10.20517/2394-4722.2017.41]
   Pillai G., 2014, SOJ PHARM PHARM SCI, V1, P13, DOI DOI 10.15226/2374-6866/L/2/00109
   Pitchaimani A, 2018, BIOMATERIALS, V160, P124, DOI 10.1016/j.biomaterials.2018.01.018
   Roy V, 2009, ANN ONCOL, V20, P449, DOI 10.1093/annonc/mdn661
   Sagiv-Barfi I, 2018, SCI TRANSL MED, V10, DOI 10.1126/scitranslmed.aan4488
   Sehgal K, 2014, J IMMUNOL, V193, P2297, DOI 10.4049/jimmunol.1400489
   Siegler EL, 2017, MOL THER, V25, P2607, DOI 10.1016/j.ymthe.2017.08.010
   Van Woensel M, 2017, SCI REP-UK, V7, DOI 10.1038/s41598-017-01279-1
   Wang-Gillam A, 2016, LANCET, V387, P545, DOI 10.1016/S0140-6736(15)00986-1
   Wilson DR, 2018, NANOMED-NANOTECHNOL, V14, P237, DOI 10.1016/j.nano.2017.10.013
   Wong CH, 2019, BIOSTATISTICS, V20, P273, DOI 10.1093/biostatistics/kxx069
   Yardley D, 2010, BREAST CANCER RES TR, V123, P471, DOI 10.1007/s10549-010-1047-0
   Zhan XD, 2014, BIOMATERIALS, V35, P10046, DOI 10.1016/j.biomaterials.2014.09.007
   Zhang YW, 2018, MICROMACHINES-BASEL, V9, DOI 10.3390/mi9010006
NR 29
TC 7
Z9 8
U1 3
U2 47
PU SPRINGER INTERNATIONAL PUBLISHING AG
PI CHAM
PA GEWERBESTRASSE 11, CHAM, CH-6330, SWITZERLAND
SN 1699-048X
EI 1699-3055
J9 CLIN TRANSL ONCOL
JI Clin. Transl. Oncol.
PD NOV
PY 2019
VL 21
IS 11
BP 1441
EP 1449
DI 10.1007/s12094-019-02081-3
PG 9
WC Oncology
WE Science Citation Index Expanded (SCI-EXPANDED)
SC Oncology
GA JJ2NQ
UT WOS:000493999400001
PM 31055713
DA 2022-05-19
ER

PT J
AU Seidel, D
   Shibina, A
   Siebert, N
   Wels, WS
   Reynolds, CP
   Huebener, N
   Lode, HN
AF Seidel, Diana
   Shibina, Anastasia
   Siebert, Nikolai
   Wels, Winfried S.
   Reynolds, C. Patrick
   Huebener, Nicole
   Lode, Holger N.
TI Disialoganglioside-specific human natural killer cells are effective
   against drug-resistant neuroblastoma
SO CANCER IMMUNOLOGY IMMUNOTHERAPY
LA English
DT Article
DE Neuroblastoma GD2; Chimeric antigen receptor; Natural killer cell;
   Single-chain antibody
ID NK CELLS; LINE NK-92; EX-VIVO; CELLULAR IMMUNOTHERAPY; CANCER; ANTIGEN;
   RECEPTORS; ANTIBODY; THERAPY; BIOLOGY
AB The disialoganglioside GD2 is a well-established target antigen for passive immunotherapy in neuroblastoma (NB). Despite the recent success of passive immunotherapy with the anti-GD2 antibody ch14.18 and cytokines, treatment of high-risk NB remains challenging. We expanded the approach of GD2-specific, antibody-based immunotherapy to an application of a GD2-specific natural killer (NK) cell line, NK-92-scFv(ch14.18)-zeta. NK-92-scFv(ch14.18)-zeta is genetically engineered to express a GD2-specific chimeric antigen receptor generated from ch14.18. Here, we show that chimeric receptor expression enables NK-92-scFv(ch14.18)-zeta to effectively lyse GD2(+) NB cells also including partially or multidrug-resistant lines. Our data suggest that recognition of GD2 by the chimeric receptor is the primary mechanism involved in NK-92-scFv(ch14.18)-zeta-mediated lysis and is independent of activating NK cell receptor/ligand interactions. Furthermore, we demonstrate that NK-92-scFv(ch14.18)-zeta is able to mediate a significant anti-tumor response in vivo in a drug-resistant GD2(+) NB xenograft mouse model. NK-92-scFv(ch14.18)-zeta is an NB-specific NK cell line that has potential for future clinical development due to its high stability and activity toward GD2(+) NB cell lines.
C1 [Seidel, Diana; Siebert, Nikolai; Huebener, Nicole; Lode, Holger N.] Univ Med Greifswald, Dept Pediat Hematol & Oncol, D-17475 Greifswald, Germany.
   [Seidel, Diana; Shibina, Anastasia; Reynolds, C. Patrick; Huebener, Nicole] Texas Tech Univ, Hlth Sci Ctr, Lubbock, TX 79430 USA.
   [Shibina, Anastasia] Rhon Clin Frankfurt Oder, Internal Med, Frankfurt, Germany.
   [Wels, Winfried S.] Inst Tumor Biol & Expt Therapy, Frankfurt, Germany.
   [Huebener, Nicole] Max Delbruck Ctr Mol Med, D-13125 Berlin, Germany.
RP Lode, HN (通讯作者)，Univ Med Greifswald, Dept Pediat Hematol & Oncol, Ferdinand Sauerbruch Str, D-17475 Greifswald, Germany.
EM lode@uni-greifswald.de
RI Huebener, Nicole/P-1001-2018
OI Hubener, Nicole/0000-0002-3563-827X; Wels, Winfried/0000-0001-9858-3643;
   Lode, Holger/0000-0002-1201-208X; Reynolds, C.
   Patrick/0000-0002-2827-8536
FU German Cancer Foundation (Deutsche Krebshilfe); South Plains Foundation;
   University Medicine of Greifswald; Hector Stiftung;
   Kind-Philipp-Stiftung fur Leukamieforschung; Apeiron Biologics; National
   Cancer Institute [CA82830]; NATIONAL CANCER INSTITUTE [R01CA082830]
   Funding Source: NIH RePORTER
FX We thank Dr. Barry J. Maurer for providing the PPPP; Tito Woodburn,
   Heather Kimmons, Heather Davidson, Malkanthi Mudannayake and Christin
   Eger for excellent technical assistance; Merck Serono and Merck KGaA for
   providing scFv(ch14.18) constructs; and the SIOPEN group for providing
   ch14.18/CHO. This work was financially supported by the German Cancer
   Foundation (Deutsche Krebshilfe, Holger N. Lode) and the South Plains
   Foundation (Nicole Huebener). Further support was provided by the
   University Medicine of Greifswald (Holger N. Lode), the Hector Stiftung
   (Nicole Huebener, Nikolai Siebert, Holger N. Lode), the
   Kind-Philipp-Stiftung fur Leukamieforschung (Diana Seidel), Apeiron
   Biologics (Holger N. Lode) and National Cancer Institute grant CA82830
   (C. Patrick Reynolds).
CR Altvater B, 2009, CLIN CANCER RES, V15, P4857, DOI 10.1158/1078-0432.CCR-08-2810
   Arai S, 2008, CYTOTHERAPY, V10, P625, DOI 10.1080/14653240802301872
   Benjamin JE, 2010, CURR OPIN ONCOL, V22, P130, DOI 10.1097/CCO.0b013e328335a559
   Biron CA, 1999, ANNU REV IMMUNOL, V17, P189, DOI 10.1146/annurev.immunol.17.1.189
   Campbell KS, 2013, J ALLERGY CLIN IMMUN, V132, P536, DOI 10.1016/j.jaci.2013.07.006
   Cullen SP, 2008, CELL DEATH DIFFER, V15, P251, DOI 10.1038/sj.cdd.4402244
   Esser R, 2012, J CELL MOL MED, V16, P569, DOI 10.1111/j.1582-4934.2011.01343.x
   Farag SS, 2002, BLOOD, V100, P1935, DOI 10.1182/blood-2002-02-0350
   Fujisaki H, 2009, CANCER RES, V69, P4010, DOI 10.1158/0008-5472.CAN-08-3712
   GONG JH, 1994, LEUKEMIA, V8, P652
   Groh V, 2002, NATURE, V419, P734, DOI 10.1038/nature01112
   Imai C, 2005, BLOOD, V106, P376, DOI 10.1182/blood-2004-12-4797
   Keshelava N, 2001, CANCER RES, V61, P6185
   Keshelava N, 1998, CANCER RES, V58, P5396
   Keshelava N, 2007, JNCI-J NATL CANCER I, V99, P1107, DOI 10.1093/jnci/djm044
   Kim S, 2000, P NATL ACAD SCI USA, V97, P2731, DOI 10.1073/pnas.050588297
   Klingemann H G, 1996, Biol Blood Marrow Transplant, V2, P68
   Kloess S, 2010, EUR J IMMUNOL, V40, P3255, DOI 10.1002/eji.201040568
   Lee JC, 2004, J IMMUNOL, V172, P7335, DOI 10.4049/jimmunol.172.12.7335
   Liu Y, 2013, CLIN CANCER RES, V19, P2132, DOI 10.1158/1078-0432.CCR-12-1243
   Lode HN, 2013, CANCER IMMUNOL IMMUN, V62, P999, DOI 10.1007/s00262-013-1413-y
   Maris JM, 2007, LANCET, V369, P2106, DOI 10.1016/S0140-6736(07)60983-0
   Muller T, 2008, CANCER IMMUNOL IMMUN, V57, P411, DOI 10.1007/s00262-007-0383-3
   MUJOO K, 1987, CANCER RES, V47, P1098
   Papamichail M, 2004, CANCER IMMUNOL IMMUN, V53, P176, DOI 10.1007/s00262-003-0478-4
   Porter DL, 2011, NEW ENGL J MED, V365, P725, DOI 10.1056/NEJMoa1103849
   Raffaghello L, 2005, CANCER LETT, V228, P155, DOI 10.1016/j.canlet.2004.11.064
   Ruggeri L, 2002, SCIENCE, V295, P2097, DOI 10.1126/science.1068440
   Ruggeri L, 2005, CURR OPIN IMMUNOL, V17, P211, DOI 10.1016/j.coi.2005.01.007
   Schmitz I, 2000, INT J BIOCHEM CELL B, V32, P1123, DOI 10.1016/S1357-2725(00)00048-0
   Suck G, 2006, SEMIN CANCER BIOL, V16, P412, DOI 10.1016/j.semcancer.2006.07.006
   Sutlu T, 2009, J INTERN MED, V266, P154, DOI 10.1111/j.1365-2796.2009.02121.x
   Tam YK, 2003, CYTOTHERAPY, V5, P259, DOI 10.1080/14653240310001523
   Tonn T, 2001, J HEMATOTH STEM CELL, V10, P535, DOI 10.1089/15258160152509145
   Tonn T, 2013, CYTOTHERAPY, V15, P1563, DOI 10.1016/j.jcyt.2013.06.017
   TRINCHIERI G, 1989, ADV IMMUNOL, V47, P187, DOI 10.1016/S0065-2776(08)60664-1
   Uherek C, 2002, BLOOD, V100, P1265, DOI 10.1182/blood.V100.4.1265.h81602001265_1265_1273
   Uherek C, 2001, J HEMATOTH STEM CELL, V10, P523, DOI 10.1089/15258160152509136
   van Noesel MM, 2004, GENE, V325, P1, DOI 10.1016/j.gene.2003.09.042
   Velardi A, 2009, CURR OPIN IMMUNOL, V21, P525, DOI 10.1016/j.coi.2009.07.015
   Voskens CJ, 2010, J EXP CLIN CANC RES, V29, DOI 10.1186/1756-9966-29-134
   Westermann F, 2002, CANCER LETT, V184, P127, DOI 10.1016/S0304-3835(02)00199-4
   Yan Y, 1998, CLIN CANCER RES, V4, P2859
   Yang RK, 2010, DRUG FUTURE, V35, P665, DOI 10.1358/dof.2010.035.08.1513490
   Yu AL, 2010, NEW ENGL J MED, V363, P1324, DOI 10.1056/NEJMoa0911123
NR 45
TC 25
Z9 29
U1 1
U2 7
PU SPRINGER
PI NEW YORK
PA 233 SPRING ST, NEW YORK, NY 10013 USA
SN 0340-7004
EI 1432-0851
J9 CANCER IMMUNOL IMMUN
JI Cancer Immunol. Immunother.
PD MAY
PY 2015
VL 64
IS 5
BP 621
EP 634
DI 10.1007/s00262-015-1669-5
PG 14
WC Oncology; Immunology
WE Science Citation Index Expanded (SCI-EXPANDED)
SC Oncology; Immunology
GA CG4CX
UT WOS:000353231000009
PM 25711293
DA 2022-05-19
ER

PT J
AU Willcox, CR
   Mohammed, F
   Willcox, BE
AF Willcox, Carrie R.
   Mohammed, Fiyaz
   Willcox, Benjamin E.
TI The distinct MHC-unrestricted immunobiology of innate-like and
   adaptive-like human gamma delta T cell subsets-Nature's CAR-T cells
SO IMMUNOLOGICAL REVIEWS
LA English
DT Review
DE adaptive-like; butyrophilin; innate-like; ligand; T cell receptor (TCR);
   tissue-associated; gamma delta T cells
ID BUTYROPHILIN 3A1; ANTIGEN RECOGNITION; PHOSPHORYLATED ANTIGENS;
   V-GAMMA-9V-DELTA-2 TCR; RECEPTOR RECOGNITION; STRESS-SURVEILLANCE;
   B-CELLS; LYMPHOCYTES; SPECIFICITY; GENE
AB Distinct innate-like and adaptive-like immunobiological paradigms are emerging for human gamma delta T cells, supported by a combination of immunophenotypic, T cell receptor (TCR) repertoire, functional, and transcriptomic data. Evidence of the gamma delta TCR/ligand recognition modalities that respective human subsets utilize is accumulating. Although many questions remain unanswered, one superantigen-like modality features interactions of germline-encoded regions of particular TCR V gamma regions with specific BTN/BTNL family members and apparently aligns with an innate-like biology, albeit with some scope for clonal amplification. A second involves CDR3-mediated gamma delta TCR interaction with diverse ligands and aligns with an adaptive-like biology. Importantly, these unconventional modalities provide gamma delta T cells with unique recognition capabilities relative to alpha beta T cells, B cells, and NK cells, allowing immunosurveillance for signatures of "altered self" on target cells, via a membrane-linked gamma delta TCR recognizing intact non-MHC proteins on the opposing cell surface. In doing so, they permit cellular responses in diverse situations including where MHC expression is compromised, or where conventional adaptive and/or NK cell-mediated immunity is suppressed. gamma delta T cells may therefore utilize their TCR like a cell-surface Fab repertoire, somewhat analogous to engineered chimeric antigen receptor T cells, but additionally integrating TCR signaling with parallel signals from other surface immunoreceptors, making them multimolecular sensors of cellular stress.
C1 [Willcox, Carrie R.; Mohammed, Fiyaz; Willcox, Benjamin E.] Univ Birmingham, Inst Immunol & Immunotherapy, Birmingham B15 2TT, W Midlands, England.
   [Willcox, Carrie R.; Mohammed, Fiyaz; Willcox, Benjamin E.] Univ Birmingham, Canc Immunol & Immunotherapy Ctr, Birmingham, W Midlands, England.
RP Willcox, CR; Willcox, BE (通讯作者)，Univ Birmingham, Inst Immunol & Immunotherapy, Birmingham B15 2TT, W Midlands, England.
EM c.r.willcox@bham.ac.uk; b.willcox@bham.ac.uk
FU Wellcome Trust [099266/Z/12/Z, 099266/Z/12/A.]
FX Wellcome Trust Award Number: 099266/Z/12/Z and 099266/Z/12/A.
CR Adams EJ, 2005, SCIENCE, V308, P227, DOI 10.1126/science.1106885
   Agrati C, 2002, ARCH IMMUNOL THER EX, V50, P307
   Agrati C, 2001, MOL MED, V7, P11, DOI 10.1007/BF03401834
   ASARNOW DM, 1988, CELL, V55, P837, DOI 10.1016/0092-8674(88)90139-0
   Barbee SD, 2011, P NATL ACAD SCI USA, V108, P3330, DOI 10.1073/pnas.1010890108
   Barros RD, 2016, CELL, V167, P203, DOI 10.1016/j.cell.2016.08.030
   Benveniste PM, 2018, SCI IMMUNOL, V3, DOI 10.1126/sciimmunol.aav4036
   BOISMENU R, 1994, SCIENCE, V266, P1253, DOI 10.1126/science.7973709
   BONNEVILLE M, 1989, P NATL ACAD SCI USA, V86, P5928, DOI 10.1073/pnas.86.15.5928
   Bonneville M, 2015, CELL IMMUNOL, V296, P3, DOI 10.1016/j.cellimm.2014.11.001
   Boyden LM, 2008, NAT GENET, V40, P656, DOI 10.1038/ng.108
   Bruder J, 2012, J BIOL CHEM, V287, P20986, DOI 10.1074/jbc.M112.356709
   Carding SR, 2002, NAT REV IMMUNOL, V2, P336, DOI 10.1038/nri797
   CHIEN YH, 1987, NATURE, V327, P677, DOI 10.1038/327677a0
   Chodaczek G, 2012, NAT IMMUNOL, V13, P272, DOI 10.1038/ni.2240
   Choudhuri K, 2005, NATURE, V436, P578, DOI 10.1038/nature03843
   Coffelt SB, 2015, NATURE, V522, P345, DOI 10.1038/nature14282
   CORREA I, 1992, P NATL ACAD SCI USA, V89, P653, DOI 10.1073/pnas.89.2.653
   Crowley MP, 2000, SCIENCE, V287, P314, DOI 10.1126/science.287.5451.314
   Davey MS, 2018, FRONT IMMUNOL, V9, DOI 10.3389/fimmu.2018.02106
   Davey MS, 2018, NAT COMMUN, V9, DOI 10.1038/s41467-018-04076-0
   Davey MS, 2018, TRENDS IMMUNOL, V39, P446, DOI 10.1016/j.it.2018.03.003
   Davey MS, 2018, J MED CHEM, V61, P2111, DOI 10.1021/acs.jmedchem.7b01824
   Davey MS, 2017, NAT COMMUN, V8, DOI 10.1038/ncomms14760
   Davis SJ, 2006, NAT IMMUNOL, V7, P803, DOI 10.1038/ni1369
   Dechanet J, 1999, J CLIN INVEST, V103, P1437, DOI 10.1172/JCI5409
   DEUSCH K, 1991, EUR J IMMUNOL, V21, P1053, DOI 10.1002/eji.1830210429
   Ebert LM, 2006, J IMMUNOL, V176, P4331, DOI 10.4049/jimmunol.176.7.4331
   Farnault L, 2013, BONE MARROW TRANSPL, V48, P1478, DOI 10.1038/bmt.2013.75
   Fergusson JR, 2014, CELL REP, V9, P1075, DOI 10.1016/j.celrep.2014.09.045
   Fujishima N, 2007, CLIN EXP IMMUNOL, V149, P70, DOI 10.1111/j.1365-2249.2007.03388.x
   Garner LC, 2018, FRONT IMMUNOL, V9, DOI 10.3389/fimmu.2018.01478
   Girardi M, 2002, J EXP MED, V195, P855, DOI 10.1084/jem.20012000
   Girardi M, 2001, SCIENCE, V294, P605, DOI 10.1126/science.1063916
   Gu SY, 2017, P NATL ACAD SCI USA, V114, pE7311, DOI 10.1073/pnas.1707547114
   Gutierrez-Arcelus M, 2019, NAT COMMUN, V10, DOI 10.1038/s41467-019-08604-4
   HAAS W, 1993, ANNU REV IMMUNOL, V11, P637, DOI 10.1146/annurev.iy.11.040193.003225
   Halary F, 2005, J EXP MED, V201, P1567, DOI 10.1084/jem.20041851
   Hampl J, 1999, J IMMUNOL, V163, P288
   Harly C, 2012, BLOOD, V120, P2269, DOI 10.1182/blood-2012-05-430470
   HAYAKAWA K, 1987, P NATL ACAD SCI USA, V84, P1379, DOI 10.1073/pnas.84.5.1379
   Hayday AC, 2019, J IMMUNOL, V203, P311, DOI 10.4049/jimmunol.1800934
   Hayday AC, 2009, IMMUNITY, V31, P184, DOI 10.1016/j.immuni.2009.08.006
   Hirai T, 2019, IMMUNITY, V50, P1249, DOI 10.1016/j.immuni.2019.03.002
   HOHLFELD R, 1991, NEW ENGL J MED, V324, P877, DOI 10.1056/NEJM199103283241303
   HOULDEN BA, 1989, COLD SH Q B, V54, P45
   Hsiao CHC, 2014, CHEM BIOL, V21, P945, DOI 10.1016/j.chembiol.2014.06.006
   Hunter S, 2018, J HEPATOL, V69, P654, DOI 10.1016/j.jhep.2018.05.007
   Hviid L, 2019, FRONT IMMUNOL, V10, DOI 10.3389/fimmu.2019.00259
   Jameson J, 2002, SCIENCE, V296, P747, DOI 10.1126/science.1069639
   JANEWAY CA, 1988, IMMUNOL TODAY, V9, P73, DOI 10.1016/0167-5699(88)91267-4
   June CH, 2018, SCIENCE, V359, P1361, DOI 10.1126/science.aar6711
   Kaminski H, 2020, J INFECT DIS
   Karunakaran MM, 2020, IMMUNITY, V52, P487, DOI 10.1016/j.immuni.2020.02.014
   Karunakaran MM, 2014, FRONT IMMUNOL, V5, DOI 10.3389/fimmu.2014.00648
   Khairallah C, 2017, FRONT IMMUNOL, V8, DOI 10.3389/fimmu.2017.00105
   Khairallah C, 2015, PLOS PATHOG, V11, DOI 10.1371/journal.ppat.1004702
   Komori HK, 2012, J IMMUNOL, V188, P2972, DOI 10.4049/jimmunol.1100887
   Lafarge X, 2001, J INFECT DIS, V184, P533, DOI 10.1086/322843
   Laing AG, 2020, NAT MED, V26, P1623, DOI 10.1038/s41591-020-1038-6
   Lal N, 2017, J PATHOL CLIN RES, V3, P155, DOI 10.1002/cjp2.70
   Lanier LL, 2005, ANNU REV IMMUNOL, V23, P225, DOI 10.1146/annurev.immunol.23.021704.115526
   Le Nours J, 2019, SCIENCE, V366, P1522, DOI 10.1126/science.aav3900
   Lebrero-Fernandez C, 2016, IMMUN INFLAMM DIS, V4, P191, DOI 10.1002/iid3.105
   Lewis JM, 2006, NAT IMMUNOL, V7, P843, DOI 10.1038/ni1363
   LJUNGGREN HG, 1990, IMMUNOL TODAY, V11, P237, DOI 10.1016/0167-5699(90)90097-S
   Luoma AM, 2013, IMMUNITY, V39, P1032, DOI 10.1016/j.immuni.2013.11.001
   Mangan BA, 2013, J IMMUNOL, V191, P30, DOI 10.4049/jimmunol.1300121
   Marlin R, 2017, P NATL ACAD SCI USA, V114, P3163, DOI 10.1073/pnas.1621052114
   MATIS LA, 1989, SCIENCE, V245, P746, DOI 10.1126/science.2528206
   MATIS LA, 1987, NATURE, V330, P262, DOI 10.1038/330262a0
   Mayassi T, 2019, CELL, V176, P967, DOI 10.1016/j.cell.2018.12.039
   McCarthy NE, 2013, J IMMUNOL, V191, P2752, DOI 10.4049/jimmunol.1202959
   Melandri D, 2018, NAT IMMUNOL, V19, P1352, DOI 10.1038/s41590-018-0253-5
   Mikulak J, 2019, JCI INSIGHT, V4, DOI 10.1172/jci.insight.125884
   Morgan N, 2020, SUBST ABUSE REHABIL, V11, P1, DOI 10.2147/SAR.S228224
   Morita CT, 2007, IMMUNOL REV, V215, P59, DOI 10.1111/j.1600-065X.2006.00479.x
   Natarajan K, 2002, ANNU REV IMMUNOL, V20, P853, DOI 10.1146/annurev.immunol.20.100301.064812
   Nielsen MM, 2017, NAT REV IMMUNOL, V17, P733, DOI 10.1038/nri.2017.101
   Oppenheim DE, 2005, NAT IMMUNOL, V6, P928, DOI 10.1038/ni1239
   Papadopoulou M, 2020, P NATL ACAD SCI USA, V117, P18638, DOI 10.1073/pnas.1922595117
   PARKER CM, 1990, J EXP MED, V171, P1597, DOI 10.1084/jem.171.5.1597
   Patel M, 2018, FRONT IMMUNOL, V9, DOI 10.3389/fimmu.2018.02214
   Pitard V, 2008, BLOOD, V112, P1317, DOI 10.1182/blood-2008-01-136713
   PLUSCHKE G, 1992, J EXP MED, V176, P1785, DOI 10.1084/jem.176.6.1785
   Ravens S, 2020, P NATL ACAD SCI USA, V117, P18649, DOI 10.1073/pnas.1922588117
   Ravens S, 2017, NAT IMMUNOL, V18, P393, DOI 10.1038/ni.3686
   Reijneveld JF, 2020, P NATL ACAD SCI USA, V117, P22944, DOI 10.1073/pnas.2010545117
   RELLAHAN BL, 1991, J EXP MED, V173, P503, DOI 10.1084/jem.173.2.503
   Rhodes DA, 2018, FRONT IMMUNOL, V9, DOI 10.3389/fimmu.2018.00662
   Rhodes DA, 2015, J IMMUNOL, V194, P2390, DOI 10.4049/jimmunol.1401064
   Riano F, 2014, EUR J IMMUNOL, V44, P2571, DOI 10.1002/eji.201444712
   Rigau M, 2020, SCIENCE, V367, P642, DOI 10.1126/science.aay5516
   ROCK EP, 1994, J EXP MED, V179, P323, DOI 10.1084/jem.179.1.323
   Rossjohn J, 2015, ANNU REV IMMUNOL, V33, P169, DOI 10.1146/annurev-immunol-032414-112334
   Roy S, 2016, J IMMUNOL, V196, P1933, DOI 10.4049/jimmunol.1502202
   Rutishauser T, 2020, J IMMUNOL, V204, P180, DOI 10.4049/jimmunol.1900669
   Ryan PL, 2016, P NATL ACAD SCI USA, V113, P14378, DOI 10.1073/pnas.1611098113
   SAITO H, 1984, NATURE, V312, P36, DOI 10.1038/312036a0
   Salim M, 2017, ACS CHEM BIOL, V12, P2631, DOI 10.1021/acschembio.7b00694
   Sandstrom A, 2014, IMMUNITY, V40, P490, DOI 10.1016/j.immuni.2014.03.003
   SCHILD H, 1994, CELL, V76, P29, DOI 10.1016/0092-8674(94)90170-8
   SCIAMMAS R, 1994, J IMMUNOL, V152, P5392
   Sebestyen Z, 2016, CELL REP, V15, P1973, DOI 10.1016/j.celrep.2016.04.081
   Sell S, 2015, PLOS PATHOG, V11, DOI 10.1371/journal.ppat.1004481
   Sharp LL, 2005, NAT IMMUNOL, V6, P73, DOI 10.1038/ni1152
   Shin S, 2005, SCIENCE, V308, P252, DOI 10.1126/science.1106480
   Shires J, 2001, IMMUNITY, V15, P419, DOI 10.1016/S1074-7613(01)00192-3
   Silva-Santos B, 2012, EUR J IMMUNOL, V42, P3101, DOI 10.1002/eji.201270101
   Strid J, 2008, NAT IMMUNOL, V9, P146, DOI 10.1038/ni1556
   Tieppo P, 2020, J EXP MED, V217, DOI 10.1084/jem.20190580
   Toulon A, 2009, J EXP MED, V206, P743, DOI 10.1084/jem.20081787
   Turchinovich G, 2011, IMMUNITY, V35, P59, DOI 10.1016/j.immuni.2011.04.018
   Uldrich AP, 2013, NAT IMMUNOL, V14, P1137, DOI 10.1038/ni.2713
   Vantourout P, 2018, P NATL ACAD SCI USA, V115, P1039, DOI 10.1073/pnas.1701237115
   Vantourout P, 2013, NAT REV IMMUNOL, V13, P88, DOI 10.1038/nri3384
   Vavassori S, 2013, NAT IMMUNOL, V14, P908, DOI 10.1038/ni.2665
   Vermijlen D, 2018, SEMIN CELL DEV BIOL, V84, P75, DOI 10.1016/j.semcdb.2017.10.009
   Vermijlen D, 2010, J EXP MED, V207, P807, DOI 10.1084/jem.20090348
   Vyborova A, 2020, J CLIN INVEST, V130, P4637, DOI 10.1172/JCI132489
   Wang H, 2015, J IMMUNOL, V195, P4583, DOI 10.4049/jimmunol.1500314
   Wang H, 2010, J IMMUNOL, V184, P6209, DOI 10.4049/jimmunol.1000231
   Wesch D, 1998, INT IMMUNOL, V10, P1067, DOI 10.1093/intimm/10.8.1067
   Wiertz E, 1997, IMMUNOL LETT, V57, P213, DOI 10.1016/S0165-2478(97)00073-4
   Willcox BE, 2020, TRENDS BIOCHEM SCI, V45, P551, DOI 10.1016/j.tibs.2020.03.012
   Willcox BE, 2019, NAT IMMUNOL, V20, P121, DOI 10.1038/s41590-018-0304-y
   Willcox CR, 2019, IMMUNITY, V51, P813, DOI 10.1016/j.immuni.2019.09.006
   Willcox CR, 2018, FRONT IMMUNOL, V9, DOI 10.3389/fimmu.2018.01501
   Willcox CR, 2012, NAT IMMUNOL, V13, P872, DOI 10.1038/ni.2394
   Wu Y, 2019, SCI TRANSL MED, V11, DOI 10.1126/scitranslmed.aax9364
   Zeng X, 2014, ELIFE, V3, DOI 10.7554/eLife.03609
   Zeng X, 2012, IMMUNITY, V37, P524, DOI 10.1016/j.immuni.2012.06.011
   ZINKERNA.RM, 1974, NATURE, V248, P701, DOI 10.1038/248701a0
   ZINKERNA.RM, 1973, J EXP MED, V138, P1266, DOI 10.1084/jem.138.5.1266
NR 134
TC 6
Z9 6
U1 3
U2 7
PU WILEY
PI HOBOKEN
PA 111 RIVER ST, HOBOKEN 07030-5774, NJ USA
SN 0105-2896
EI 1600-065X
J9 IMMUNOL REV
JI Immunol. Rev.
PD NOV
PY 2020
VL 298
IS 1
SI SI
BP 25
EP 46
DI 10.1111/imr.12928
EA OCT 2020
PG 22
WC Immunology
WE Science Citation Index Expanded (SCI-EXPANDED)
SC Immunology
GA PB8QN
UT WOS:000581448800001
PM 33084045
OA Green Published, hybrid
DA 2022-05-19
ER

PT J
AU Wu, YL
   Li, J
   Kaboli, PJ
   Shen, J
   Wu, X
   Zhao, YS
   Ji, HJ
   Du, FK
   Zhou, YJ
   Wang, YZ
   Zhang, HY
   Yin, JH
   Wen, QL
   Cho, CH
   Li, MX
   Xiao, ZG
AF Wu, Yuanlin
   Li, Jing
   Kaboli, Parham Jabbarzadeh
   Shen, Jing
   Wu, Xu
   Zhao, Yueshui
   Ji, Huijiao
   Du, Fukuan
   Zhou, Yejiang
   Wang, Yongzhou
   Zhang, Hanyu
   Yin, Jianhua
   Wen, Qinglian
   Cho, Chi Hin
   Li, Mingxing
   Xiao, Zhangang
TI Natural killer cells as a double-edged sword in cancer immunotherapy: A
   comprehensive review from cytokine therapy to adoptive cell
   immunotherapy
SO PHARMACOLOGICAL RESEARCH
LA English
DT Review
DE Natural killer cells; Cancer immunotherapy; Chimeric antigen receptor;
   Antibody dependent cell-mediated cytotoxicity
ID POTENT ANTITUMOR-ACTIVITY; NK CELLS; HEAT-SHOCK-PROTEIN-70 HSP70;
   GRANZYME-B; T-CELLS; PHASE-I; LUNG-CANCER; IMMUNE ESCAPE; TUMOR-CELLS;
   CYTOLYTIC ACTIVITY
AB Natural killer (NK) cells are immune cells which are able to kill tumor and virus-infected cells and play an important role in both innate immunity and acquired immunity. Tumor immunotherapy is an emerging model of tumor treatment in the clinic. It is a re-emerging type of anticancer immunotherapy with the purpose of killing tumor cells by modulating the body's immune function and enhancing the antitumor immunity in tumor microenvironment. At present, many immune cells including lymphokine-activated killer cells, NK cells, cytokine-induced killer cells, and dendritic cells are involved in tumor immunotherapy studies. NK cells, which lyse tumor cells without prior stimulation, has become a research hotspot in cancer immunotherapy for clinical application. In this article, we discussed the surface receptors of NK cells and the anticancer function of NK cells. We also reviewed the biological characteristics and the current research status of NK cells, their clinical application in cancer immunotherapy and its future perspectives.
C1 [Wu, Yuanlin; Kaboli, Parham Jabbarzadeh; Shen, Jing; Wu, Xu; Zhao, Yueshui; Ji, Huijiao; Du, Fukuan; Zhang, Hanyu; Yin, Jianhua; Cho, Chi Hin; Li, Mingxing; Xiao, Zhangang] Southwest Med Univ, Sch Pharm, Dept Pharmacol, Lab Mol Pharmacol, Luzhou 646000, Sichuan, Peoples R China.
   [Wu, Yuanlin; Kaboli, Parham Jabbarzadeh; Shen, Jing; Wu, Xu; Zhao, Yueshui; Ji, Huijiao; Du, Fukuan; Cho, Chi Hin; Li, Mingxing; Xiao, Zhangang] South Sichuan Inst Translat Med, Luzhou 646000, Sichuan, Peoples R China.
   [Li, Jing] Southwest Med Univ, Dept Oncol & Hematol, Hosp TCM, Luzhou 646000, Sichuan, Peoples R China.
   [Zhou, Yejiang] Southwest Med Univ, Dept Gastrointestinal Surg, Luzhou 646000, Sichuan, Peoples R China.
   [Wang, Yongzhou] Southwest Med Univ, Dept Obstet & Gynecol, Hosp TCM, Luzhou 646000, Sichuan, Peoples R China.
   [Wen, Qinglian] Southwest Med Univ, Dept Oncol, Luzhou 646000, Sichuan, Peoples R China.
   [Cho, Chi Hin] Chinese Univ Hong Kong, Fac Med, Sch Biomed Sci, Shatin, Hong Kong, Peoples R China.
RP Li, MX; Xiao, ZG (通讯作者)，Southwest Med Univ, Sch Pharm, Dept Pharmacol, Lab Mol Pharmacol, Luzhou 646000, Sichuan, Peoples R China.
EM star.lee@hotmail.com; xzg555898@hotmail.com
RI Kaboli, Parham Jabbarzadeh/H-9623-2019
OI Kaboli, Parham Jabbarzadeh/0000-0002-4157-7901; XIAO,
   Zhangang/0000-0003-3249-1118; WU, XU/0000-0003-4555-0076; LI,
   Mingxing/0000-0001-5729-3850
FU National Natural Science Foundation of China [81803237, 81672444,
   81770562]; Science and Technology Planning Project of Luzhou, Sichuan
   Province, China [2016LZXNYD-Z04, 2017LZXNYD-J02]
FX This work was supported by the National Natural Science Foundation of
   China (NOs.: 81803237, 81672444, 81770562) and grants from the Science
   and Technology Planning Project of Luzhou, Sichuan Province, China (NO.
   2016LZXNYD-Z04, NO. 2017LZXNYD-J02).
CR Afonina IS, 2010, IMMUNOL REV, V235, P105, DOI 10.1111/j.0105-2896.2010.00908.x
   Alnaggar M, 2018, CELL PHYSIOL BIOCHEM, V48, P1882, DOI 10.1159/000492509
   Ames E, 2009, CLIN EXP IMMUNOL, V155, P504, DOI 10.1111/j.1365-2249.2008.03818.x
   Amin PJ, 2015, LIFE SCI, V126, P19, DOI 10.1016/j.lfs.2015.01.026
   ANEGON I, 1988, J EXP MED, V167, P452, DOI 10.1084/jem.167.2.452
   Ansari D, 2017, SCAND J GASTROENTERO, V52, P1165, DOI 10.1080/00365521.2017.1346705
   Armeanu S, 2008, CLIN CANCER RES, V14, P3520, DOI 10.1158/1078-0432.CCR-07-4744
   Asano R, 2012, FEBS J, V279, P223, DOI 10.1111/j.1742-4658.2011.08417.x
   Ayuso JM, 2019, ONCOIMMUNOLOGY, V8, DOI 10.1080/2162402X.2018.1553477
   Azam T, 2003, J IMMUNOL, V171, P6574, DOI 10.4049/jimmunol.171.12.6574
   Barrow AD, 2017, SEMIN IMMUNOL, V31, P30, DOI 10.1016/j.smim.2017.09.001
   Barry M, 2000, MOL CELL BIOL, V20, P3781, DOI 10.1128/MCB.20.11.3781-3794.2000
   Barry WE, 2019, CLIN CANCER RES, V25, P325, DOI 10.1158/1078-0432.CCR-18-1317
   Bashirova AA, 2006, ANNU REV GENOM HUM G, V7, P277, DOI 10.1146/annurev.genom.7.080505.115726
   Becknell B, 2005, ADV IMMUNOL, V86, P209, DOI 10.1016/S0065-2776(04)86006-1
   Belizario JE, 2018, INNATE IMMUN-LONDON, V24, P452, DOI 10.1177/1753425918800200
   Benson DM, 2010, BLOOD, V116, P2286, DOI 10.1182/blood-2010-02-271874
   Bi JC, 2017, FRONT IMMUNOL, V8, DOI 10.3389/fimmu.2017.00760
   Bjorkstrom NK, 2016, NAT REV IMMUNOL, V16, P310, DOI 10.1038/nri.2016.34
   Boyiadzis M, 2017, CYTOTHERAPY, V19, P1225, DOI 10.1016/j.jcyt.2017.07.008
   Brandt CS, 2009, J EXP MED, V206, P1495, DOI 10.1084/jem.20090681
   Braud VM, 1998, NATURE, V391, P795, DOI 10.1038/35869
   Brown DM, 2009, CELL IMMUNOL, V257, P69, DOI 10.1016/j.cellimm.2009.03.002
   Bruenke J, 2004, BRIT J HAEMATOL, V125, P167, DOI 10.1111/j.1365-2141.2004.04893.x
   Bruno A, 2014, JNCI-J NATL CANCER I, V106, DOI 10.1093/jnci/dju200
   Bucur O, 2006, FRONT BIOSCI-LANDMRK, V11, P1549, DOI 10.2741/1903
   Canter RJ, 2018, J IMMUNOTHER CANCER, V6, DOI 10.1186/s40425-018-0392-0
   Canter RJ, 2017, J IMMUNOTHER CANCER, V5, DOI 10.1186/s40425-017-0305-7
   Carlsten M, 2016, CLIN CANCER RES, V22, P5211, DOI 10.1158/1078-0432.CCR-16-1108
   Chambers AM, 2019, FRONT MOL BIOSCI, V6, DOI 10.3389/fmolb.2019.00060
   Chang WC, 2016, INT J GYNECOL CANCER, V26, P156, DOI 10.1097/IGC.0000000000000578
   Chang Y, 2019, CANCER MED-US, V8, P3892, DOI 10.1002/cam4.2174
   Chin YE, 1997, MOL CELL BIOL, V17, P5328, DOI 10.1128/MCB.17.9.5328
   Choi JW, 2019, BMC CANCER, V19, DOI 10.1186/s12885-019-6034-1
   Choi Yeon Ho, 2019, J Immunother Cancer, V7, P211, DOI 10.1186/s40425-019-0688-8
   Ciurea SO, 2018, BLOOD, V132, P2782, DOI 10.1182/blood-2018-11-884247
   Clark PE, 2010, J UROLOGY, V184, P1166, DOI 10.1016/j.juro.2010.04.064
   Clayton A, 2008, J IMMUNOL, V180, P7249, DOI 10.4049/jimmunol.180.11.7249
   CLEMENT MV, 1990, RES IMMUNOL, V141, P477, DOI 10.1016/0923-2494(90)90017-S
   Collison LW, 2007, NATURE, V450, P566, DOI 10.1038/nature06306
   Concha-Benavente F, 2018, CANCER IMMUNOL RES, V6, P1548, DOI 10.1158/2326-6066.CIR-18-0062
   Courau T, 2019, J IMMUNOTHER CANCER, V7, DOI 10.1186/s40425-019-0553-9
   Cui CB, 2019, J EXP CLIN CANC RES, V38, DOI 10.1186/s13046-019-1233-9
   Daher M, 2018, CURR OPIN IMMUNOL, V51, P146, DOI 10.1016/j.coi.2018.03.013
   Dahlberg CIM, 2015, FRONT IMMUNOL, V6, DOI 10.3389/fimmu.2015.00605
   Davis ID, 2009, CLIN CANCER RES, V15, P2123, DOI 10.1158/1078-0432.CCR-08-2663
   Deshmukh US, 2013, SCI TRANSL MED, V5, DOI 10.1126/scitranslmed.3006850
   Dolstra H, 2017, CLIN CANCER RES, V23, P4107, DOI 10.1158/1078-0432.CCR-16-2981
   Elsner L, 2007, J IMMUNOL, V179, P5523, DOI 10.4049/jimmunol.179.8.5523
   Fan ZS, 2003, CELL, V112, P659, DOI 10.1016/S0092-8674(03)00150-8
   Feng YJ, 2019, MED MICROBIOL IMMUN, V208, P543, DOI 10.1007/s00430-019-00617-6
   Ferlazzo G, 2002, J EXP MED, V195, P343, DOI 10.1084/jem.20011149
   Fujisawa T, 2012, INT J CANCER, V131, P344, DOI 10.1002/ijc.26366
   Gaggero S, 2018, ONCOIMMUNOLOGY, V7, DOI 10.1080/2162402X.2018.1470730
   Gastpar R, 2005, CANCER RES, V65, P5238, DOI 10.1158/0008-5472.CAN-04-3804
   Gaur U, 2003, BIOCHEM PHARMACOL, V66, P1403, DOI 10.1016/S0006-2952(03)00490-8
   Germain C, 2005, CLIN CANCER RES, V11, P7516, DOI 10.1158/1078-0432.CCR-05-0872
   Gessani S, 2014, TOXINS, V6, P1696, DOI 10.3390/toxins6061696
   Goping IS, 2003, IMMUNITY, V18, P355, DOI 10.1016/S1074-7613(03)00032-3
   Greppi M, 2019, INT J MOL SCI, V20, DOI 10.3390/ijms20040890
   Gross C, 2003, J BIOL CHEM, V278, P41173, DOI 10.1074/jbc.M302644200
   Grzywacz B, 2007, LEUKEMIA, V21, P356, DOI 10.1038/sj.leu.2404499
   Han JF, 2015, SCI REP-UK, V5, DOI 10.1038/srep11483
   He YY, 2018, DRUG DES DEV THER, V12, P981, DOI 10.2147/DDDT.S163304
   He YK, 2017, CELL MOL IMMUNOL, V14, P321, DOI 10.1038/cmi.2016.26
   Hodge G, 2014, CLIN EXP IMMUNOL, V178, P79, DOI 10.1111/cei.12392
   Hoechst B, 2009, HEPATOLOGY, V50, P799, DOI 10.1002/hep.23054
   Holdenrieder S, 2007, ANTICANCER RES, V27, P2041
   Hoogstad-van Evert J, 2019, MEDICINE, V98, DOI 10.1097/MD.0000000000014290
   Horton NC, 2015, FRONT IMMUNOL, V6, DOI 10.3389/fimmu.2015.00031
   Hu W, 2012, ASIAN J ANDROL, V14, P695, DOI 10.1038/aja.2012.59
   Iriyama N, 2018, LEUKEMIA RES, V68, P1, DOI 10.1016/j.leukres.2018.02.014
   Ishikawa T, 2018, INT J CANCER, V142, P2599, DOI 10.1002/ijc.31285
   Jacobs R, 2001, EUR J IMMUNOL, V31, P3121, DOI 10.1002/1521-4141(2001010)31:10<3121::AID-IMMU3121>3.0.CO;2-4
   Jarahian M, 2009, J VIROL, V83, P8108, DOI 10.1128/JVI.00211-09
   Jiang XJ, 2004, ANNU REV BIOCHEM, V73, P87, DOI 10.1146/annurev.biochem.73.011303.073706
   Jing WQ, 2015, J IMMUNOTHER CANCER, V3, DOI 10.1186/s40425-014-0043-z
   Kamei R, 2018, ONCOL LETT, V15, P747, DOI 10.3892/ol.2017.7354
   Karre K, 1991, Semin Cancer Biol, V2, P295
   Kasuya K, 2010, INT J MOL MED, V25, P209, DOI 10.3892/ijmm_00000332
   Katano I, 2017, SCI REP-UK, V7, DOI 10.1038/s41598-017-17442-7
   Kaur K, 2018, ONCOIMMUNOLOGY, V7, DOI 10.1080/2162402X.2018.1426518
   Kearney CJ, 2017, CELL DEATH DIFFER, V24, P1705, DOI 10.1038/cdd.2017.94
   Kellner C, 2011, CANCER LETT, V303, P128, DOI 10.1016/j.canlet.2011.01.020
   KIESSLING R, 1975, EUR J IMMUNOL, V5, P112, DOI 10.1002/eji.1830050208
   Kleinjung T, 2003, INT J RADIAT ONCOL, V57, P820, DOI 10.1016/S0360-3016(03)00629-1
   Klingemann H, 2014, ONCOIMMUNOLOGY, V3, DOI 10.4161/onci.28147
   Kohrt HE, 2014, BLOOD, V123, P1957, DOI 10.1182/blood-2014-01-547869
   Kokowski K, 2019, STRAHLENTHER ONKOL, V195, P352, DOI 10.1007/s00066-019-01434-9
   Kottaridis PD, 2015, PLOS ONE, V10, DOI 10.1371/journal.pone.0123416
   Krause SW, 2004, CLIN CANCER RES, V10, P3699, DOI 10.1158/1078-0432.CCR-03-0683
   Krijgsman D, 2019, CANCER IMMUNOL IMMUN, V68, P1011, DOI 10.1007/s00262-019-02343-7
   Krneta T, 2016, CELL MOL IMMUNOL, V13, P628, DOI 10.1038/cmi.2015.42
   Krzywinska E, 2017, NAT COMMUN, V8, DOI 10.1038/s41467-017-01599-w
   Kubista B, 2003, INT J BIOCHEM CELL B, V35, P1056, DOI 10.1016/S1357-2725(02)00383-7
   Kundu K, 2019, CANCER IMMUNOL RES, V7, P1120, DOI 10.1158/2326-6066.CIR-19-0023
   Kweonl S, 2019, FRONT IMMUNOL, V10, DOI 10.3389/fimmu.2019.00879
   Lanier LL, 1997, IMMUNITY, V6, P371, DOI 10.1016/S1074-7613(00)80280-0
   Lanier LL, 1998, NATURE, V391, P703, DOI 10.1038/35642
   Laurent S, 2013, J TRANSL MED, V11, DOI 10.1186/1479-5876-11-108
   Le Drean E, 1998, EUR J IMMUNOL, V28, P264, DOI 10.1002/(SICI)1521-4141(199801)28:01<264::AID-IMMU264>3.0.CO;2-O
   Le Luduec JB, 2019, FRONT IMMUNOL, V10, DOI 10.3389/fimmu.2019.00734
   Lee DA, 2016, METHODS MOL BIOL, V1441, P347, DOI 10.1007/978-1-4939-3684-7_29
   Lee J, 2017, ONCOTARGET, V8, P70431, DOI 10.18632/oncotarget.19712
   Li FL, 2013, GASTROENTEROLOGY, V144, P392, DOI 10.1053/j.gastro.2012.10.039
   Liang SZ, 2017, MOL IMMUNOL, V92, P45, DOI 10.1016/j.molimm.2017.10.003
   Liang SZ, 2017, ONCOTARGETS THER, V10, P4273, DOI 10.2147/OTT.S139986
   Lieberman J, 2003, CURR OPIN IMMUNOL, V15, P553, DOI 10.1016/S0952-7915(03)00108-0
   Lieberman J, 2010, IMMUNOL REV, V235, P93, DOI 10.1111/j.0105-2896.2010.00902.x
   Lin M, 2017, J CANCER RES CLIN, V143, P2607, DOI 10.1007/s00432-017-2513-4
   Lin M, 2017, IMMUNOL RES, V65, P880, DOI 10.1007/s12026-017-8927-x
   Lin M, 2017, IMMUNOL LETT, V186, P20, DOI 10.1016/j.imlet.2017.03.018
   Lin M, 2017, IMMUNOL LETT, V184, P98, DOI 10.1016/j.imlet.2017.03.004
   Liu DF, 2018, PROTEIN CELL, V9, P902, DOI 10.1007/s13238-017-0427-1
   Lu LS, 2018, BIOCHEM BIOPH RES CO, V504, P525, DOI 10.1016/j.bbrc.2018.08.181
   Lu SH, 2018, ORAL ONCOL, V78, P186, DOI 10.1016/j.oraloncology.2018.01.019
   Maerten P, 2005, J AUTOIMMUN, V25, P112, DOI 10.1016/j.jaut.2005.04.001
   Maghazachi AA, 2005, PHARMACOL REV, V57, P339, DOI 10.1124/pr.57.3.5
   Mahrus S, 2004, J BIOL CHEM, V279, P54275, DOI 10.1074/jbc.M411482200
   Mallmann-Gottschalk N, 2019, INT J MOL SCI, V20, DOI 10.3390/ijms20194693
   Mamessier E, 2011, J CLIN INVEST, V121, P3609, DOI 10.1172/JCI45816
   Mandelboim O, 1999, P NATL ACAD SCI USA, V96, P5640, DOI 10.1073/pnas.96.10.5640
   Mani A, 2009, BREAST CANCER RES TR, V117, P83, DOI 10.1007/s10549-008-0251-7
   Marcenaro E, 2017, FRONT IMMUNOL, V8, DOI 10.3389/fimmu.2017.01363
   Markowitz J, 2014, J IMMUNOTHER, V37, P55, DOI 10.1097/CJI.0000000000000009
   Martin-Antonio B, 2019, J IMMUNOTHER CANCER, V7, DOI 10.1186/s40425-019-0739-1
   Martinez-Lorenzo MJ, 1998, EUR J IMMUNOL, V28, P2714, DOI 10.1002/(SICI)1521-4141(199809)28:09<2714::AID-IMMU2714>3.0.CO;2-9
   Martini M, 2010, VACCINE, V28, P3548, DOI 10.1016/j.vaccine.2010.03.007
   Matic IZ, 2018, FRONT IMMUNOL, V8, DOI 10.3389/fimmu.2017.01886
   Matta J, 2013, BLOOD, V122, P394, DOI 10.1182/blood-2013-01-481705
   McDermott DF, 2005, J CLIN ONCOL, V23, P133, DOI 10.1200/JCO.2005.03.206
   Melero I, 2013, CLIN CANCER RES, V19, P1044, DOI 10.1158/1078-0432.CCR-12-2065
   Mgrditchian T, 2017, P NATL ACAD SCI USA, V114, pE9271, DOI 10.1073/pnas.1703921114
   Moretta L, 2004, EMBO J, V23, P255, DOI 10.1038/sj.emboj.7600019
   Mortara L, 2018, FRONT IMMUNOL, V9, DOI 10.3389/fimmu.2018.02905
   Moser C, 2002, CELL STRESS CHAPERON, V7, P365, DOI 10.1379/1466-1268(2002)007<0365:IOTGIM>2.0.CO;2
   Muller N, 2015, J IMMUNOTHER, V38, P197, DOI 10.1097/CJI.0000000000000082
   Mukherjee Neelam, 2018, Oncotarget, V9, P36492, DOI 10.18632/oncotarget.26362
   Multhoff G, 2001, CELL STRESS CHAPERON, V6, P337, DOI 10.1379/1466-1268(2001)006<0337:AMHPSN>2.0.CO;2
   Multhoff G, 2015, CANCER LETT, V368, P179, DOI 10.1016/j.canlet.2015.02.013
   Muraro E, 2015, J TRANSL MED, V13, DOI 10.1186/s12967-015-0567-0
   Ndhlovu LC, 2012, BLOOD, V119, P3734, DOI 10.1182/blood-2011-11-392951
   Ngiow SF, 2011, CANCER RES, V71, P6567, DOI 10.1158/0008-5472.CAN-11-1487
   Obiedat A, 2019, FASEB J, V33, P3481, DOI 10.1096/fj.201801350RR
   Ostapchuk YO, 2015, CELL IMMUNOL, V298, P37, DOI 10.1016/j.cellimm.2015.09.002
   Ou ZL, 2019, RNA BIOL, V16, P1592, DOI 10.1080/15476286.2019.1649585
   Pan CW, 2018, CANCER CELL INT, V18, DOI 10.1186/s12935-018-0542-y
   Parihar R, 2019, CANCER IMMUNOL RES, V7, P363, DOI 10.1158/2326-6066.CIR-18-0572
   Patel VG, 2019, IMMUNOTHERAPY-UK, V11, P903, DOI 10.2217/imt-2019-0019
   Julia EP, 2018, FRONT IMMUNOL, V9, DOI 10.3389/fimmu.2018.02140
   Pazina T, 2017, ONCOIMMUNOLOGY, V6, DOI 10.1080/2162402X.2017.1339853
   Pedroza-Pacheco I, 2013, CELL MOL IMMUNOL, V10, P222, DOI 10.1038/cmi.2013.2
   Pesce S, 2019, FRONT IMMUNOL, V10, DOI 10.3389/fimmu.2019.01242
   PISANI RJ, 1989, AM J CLIN PATHOL, V92, P435, DOI 10.1093/ajcp/92.4.435
   Platonova S, 2011, CANCER RES, V71, P5412, DOI 10.1158/0008-5472.CAN-10-4179
   Powell AB, 2019, J TRANSL MED, V17, DOI 10.1186/s12967-019-2055-4
   Prager I, 2019, J LEUKOCYTE BIOL, V105, P1319, DOI 10.1002/JLB.MR0718-269R
   Przybysz J, 2016, RES VET SCI, V105, P31, DOI 10.1016/j.rvsc.2016.01.010
   Putz EM, 2017, J CLIN INVEST, V127, P2777, DOI 10.1172/JCI92958
   Qu JL, 2018, J IMMUNOL RES, V2018, DOI 10.1155/2018/7519856
   Rasmussen MA, 2010, BRIT J CLIN PHARMACO, V69, P379, DOI 10.1111/j.1365-2125.2009.03600.x
   Raulet DH, 2006, NAT REV IMMUNOL, V6, P520, DOI 10.1038/nri1863
   Read S, 2000, J EXP MED, V192, P295, DOI 10.1084/jem.192.2.295
   Ren Jie, 2014, Zhonghua Yi Xue Za Zhi, V94, P201
   Reusch U, 2014, MABS-AUSTIN, V6, P727, DOI 10.4161/mabs.28591
   Rezvani K, 2017, MOL THER, V25, P1769, DOI 10.1016/j.ymthe.2017.06.012
   Roberto A, 2018, HAEMATOLOGICA, V103, P1390, DOI 10.3324/haematol.2017.186619
   Rolle A, 2014, J CLIN INVEST, V124, P5305, DOI 10.1172/JCI77440
   Romagne F, 2009, BLOOD, V114, P2667, DOI 10.1182/blood-2009-02-206532
   Romee R, 2013, BLOOD, V121, P3599, DOI 10.1182/blood-2012-04-425397
   Rosental B, 2011, J IMMUNOL, V187, P5693, DOI 10.4049/jimmunol.1102267
   Rothammer A, 2019, RADIAT ONCOL, V14, DOI 10.1186/s13014-019-1286-0
   Rothe A, 2014, INT J CANCER, V134, P2829, DOI 10.1002/ijc.28609
   Sakamoto N, 2015, J TRANSL MED, V13, DOI 10.1186/s12967-015-0632-8
   Sakellariou C, 2020, BJU INT, V125, P89, DOI 10.1111/bju.14893
   Sanseviero E, 2019, CANCER IMMUNOL RES, V7, P1371, DOI 10.1158/2326-6066.CIR-18-0386
   Sarhan D, 2018, CANCER IMMUNOL RES, V6, P766, DOI 10.1158/2326-6066.CIR-17-0498
   Sarkar S, 2019, SENSOR ACTUAT B-CHEM, V282, P580, DOI 10.1016/j.snb.2018.11.068
   Schenk A, 2019, INT J SPORTS MED, V40, P62, DOI 10.1055/a-0741-7001
   Schilling D, 2015, CELL STRESS CHAPERON, V20, P139, DOI 10.1007/s12192-014-0532-5
   Schonfeld K, 2015, MOL THER, V23, P330, DOI [10.1038/mt.2014.21, 10.1038/mt.2014.219]
   Schroder K, 2004, J LEUKOCYTE BIOL, V75, P163, DOI 10.1189/jlb.0603252
   Senju H, 2018, INT J BIOL SCI, V14, P331, DOI 10.7150/ijbs.22809
   Shah N, 2017, BRIT J HAEMATOL, V177, P457, DOI 10.1111/bjh.14570
   Shahied LS, 2004, J BIOL CHEM, V279, P53907, DOI 10.1074/jbc.M407888200
   Shi L, 2016, CANCER LETT, V373, P45, DOI 10.1016/j.canlet.2016.01.017
   Singer H, 2010, J IMMUNOTHER, V33, P599, DOI 10.1097/CJI.0b013e3181dda225
   Smyth MJ, 1996, J IMMUNOL, V156, P4174
   SMYTH MJ, 1990, J IMMUNOL, V145, P1159
   Solomou EE, 2006, BLOOD, V107, P3983, DOI 10.1182/blood-2005-10-4201
   Somanchi SS, 2016, METHODS MOL BIOL, V1441, P175, DOI 10.1007/978-1-4939-3684-7_15
   Song YH, 2016, MOL CANCER THER, V15, P2413, DOI 10.1158/1535-7163.MCT-16-0111
   Spear Paul, 2013, Cancer Immun, V13, P8
   Stamova S, 2011, LEUKEMIA, V25, P1053, DOI 10.1038/leu.2011.42
   Stangl S, 2011, P NATL ACAD SCI USA, V108, P733, DOI 10.1073/pnas.1016065108
   Stojanovic A, 2014, J IMMUNOL, V192, P4184, DOI 10.4049/jimmunol.1302091
   Subklewe M, 2019, TRANSFUS MED HEMOTH, V46, P15, DOI 10.1159/000496870
   Sun HY, 2014, CYTOKINE, V65, P33, DOI 10.1016/j.cyto.2013.09.016
   Sun JC, 2009, NATURE, V457, P557, DOI 10.1038/nature07665
   Sun ZC, 2019, NAT COMMUN, V10, DOI 10.1038/s41467-019-11782-w
   TARGAN SR, 1981, J IMMUNOL, V127, P1424
   Thibodeau J, 2012, ONCOIMMUNOLOGY, V1, P908, DOI 10.4161/onci.21205
   Tittarelli A, 2015, J BIOL CHEM, V290, P23670, DOI 10.1074/jbc.M115.651547
   Tonn T, 2013, CYTOTHERAPY, V15, P1563, DOI 10.1016/j.jcyt.2013.06.017
   Tono Yasutaka, 2018, Oncotarget, V9, P14909, DOI 10.18632/oncotarget.24504
   Tordai A, 2019, PLOS ONE, V14, DOI 10.1371/journal.pone.0218945
   Trapani JA, 2002, NAT REV IMMUNOL, V2, P735, DOI 10.1038/nri911
   Tugues S, 2015, CELL DEATH DIFFER, V22, P237, DOI 10.1038/cdd.2014.134
   Vallera DA, 2016, CLIN CANCER RES, V22, P3440, DOI 10.1158/1078-0432.CCR-15-2710
   Vanherberghen B, 2013, BLOOD, V121, P1326, DOI 10.1182/blood-2012-06-439851
   von Strandmann EP, 2006, BLOOD, V107, P1955, DOI 10.1182/blood-2005-05-2177
   Voskoboinik I, 2006, NAT REV IMMUNOL, V6, P940, DOI 10.1038/nri1983
   Voskoboinik I, 2015, NAT REV IMMUNOL, V15, P388, DOI 10.1038/nri3839
   Wagner JA, 2017, J CLIN INVEST, V127, P4042, DOI 10.1172/JCI90387
   Waldmann T, 2002, ARTHRITIS RES THER, V4, pS161, DOI 10.1186/ar584
   Waldmann TA, 2018, CSH PERSPECT BIOL, V10, DOI 10.1101/cshperspect.a028472
   WANG FH, 2015, CHINA J PHARM EC, V10, P45
   Wang T, 2016, CANCER LETT, V372, P166, DOI 10.1016/j.canlet.2016.01.001
   Wang Z., 2017, CANCER IMMUNOL IMMUN, V66, P527
   Wensveen FM, 2018, FRONT IMMUNOL, V9, DOI 10.3389/fimmu.2018.00441
   Wiernik A, 2013, CLIN CANCER RES, V19, P3844, DOI 10.1158/1078-0432.CCR-13-0505
   Wu XS, 2012, NEOPLASIA, V14, P1178, DOI 10.1593/neo.121236
   Xie SL, 2019, ONCOTARGETS THER, V12, P5077, DOI 10.2147/OTT.S201924
   Xu S, 2015, SCI REP-UK, V5, DOI 10.1038/srep14478
   Yang KL, 2013, PLOS ONE, V8, DOI 10.1371/journal.pone.0061797
   Yang SF, 2016, INT J DEV NEUROSCI, V53, P1, DOI 10.1016/j.ijdevneu.2016.05.009
   Yang WC, 2017, FRONT IMMUNOL, V8, DOI 10.3389/fimmu.2017.01508
   Yang Y, 2016, CANCER IMMUNOL RES, V4, P215, DOI 10.1158/2326-6066.CIR-15-0118
   Yang YJ, 2013, ANTICANCER RES, V33, P2115
   Yang YM, 2019, CARDIOVASC INTER RAD, V42, P48, DOI 10.1007/s00270-018-2069-y
   Ye CX, 2018, SIGNAL TRANSDUCT TAR, V3, DOI 10.1038/s41392-017-0002-5
   Yeap WH, 2017, SCI REP-UK, V7, DOI 10.1038/srep46202
   Yeap WH, 2016, SCI REP-UK, V6, DOI 10.1038/srep34310
   Ysebaert L, 2010, LEUKEMIA, V24, P1310, DOI 10.1038/leu.2010.89
   Zamarin D, 2014, SCI TRANSL MED, V6, DOI 10.1126/scitranslmed.3008095
   Zhang D, 2001, P NATL ACAD SCI USA, V98, P5746, DOI 10.1073/pnas.101329598
   Zhang P, 2013, J IMMUNOL, V191, P5291, DOI 10.4049/jimmunol.1301181
   Zhang Q, 2018, NAT IMMUNOL, V19, P723, DOI 10.1038/s41590-018-0132-0
   Zhao MX, 2019, ACTA PHARM SIN B, V9, P304, DOI 10.1016/j.apsb.2018.08.009
   Zhao XY, 2015, EUR J IMMUNOL, V45, P2396, DOI 10.1002/eji.201445057
NR 240
TC 16
Z9 18
U1 2
U2 16
PU ACADEMIC PRESS LTD- ELSEVIER SCIENCE LTD
PI LONDON
PA 24-28 OVAL RD, LONDON NW1 7DX, ENGLAND
SN 1043-6618
J9 PHARMACOL RES
JI Pharmacol. Res.
PD MAY
PY 2020
VL 155
AR 104691
DI 10.1016/j.phrs.2020.104691
PG 18
WC Pharmacology & Pharmacy
WE Science Citation Index Expanded (SCI-EXPANDED)
SC Pharmacology & Pharmacy
GA LF8YV
UT WOS:000527701100027
PM 32070721
DA 2022-05-19
ER

PT J
AU Gahrton, G
   Iacobelli, S
   Garderet, L
   Yakoub-Agha, I
   Schonland, S
AF Gahrton, Gosta
   Iacobelli, Simona
   Garderet, Laurent
   Yakoub-Agha, Ibrahim
   Schoenland, Stefan
TI Allogeneic Transplantation in Multiple Myeloma-Does It Still Have a
   Place?
SO JOURNAL OF CLINICAL MEDICINE
LA English
DT Review
DE allogeneic transplantation; multiple myeloma
ID STEM-CELL TRANSPLANTATION; BONE-MARROW-TRANSPLANTATION; TERM-FOLLOW-UP;
   DONOR LYMPHOCYTE INFUSIONS; VERSUS-HOST-DISEASE; TANDEM AUTOLOGOUS
   TRANSPLANTATION; HIGH-RISK; PROGNOSTIC-FACTORS; EUROPEAN GROUP;
   LENALIDOMIDE MAINTENANCE
AB Novel drugs have improved survival for patients with multiple myeloma in recent years. However, the disease is still fatal. Allogeneic stem cell transplantation (Allo) has proven to cure some patients with the disease, but its role is controversial due to relatively high transplant-related toxicity and mortality (nonrelapse mortality, NRM). Using nonmyeloablative reduced-intensity conditioning (RIC), both toxicity and NRM can be reduced, and RICAllo is, therefore, an option for subgroups of patients. Upfront tandem autologous/RICAllo (Auto/RICAllo) was shown to be superior to single Auto or tandem Auto/Auto in both progression-free (PFS) and overall survival (OS) in two prospective studies with long-term follow-up, while three similarly designed studies did not detect a difference. A recent update of pooled patient data from four of these studies showed significantly superior PFS and OS with Auto/RICAllo. Importantly, none of these studies showed inferior results with Auto/RICAllo in patients less than 70 years of age. Auto/RICAllo appears to overcome some poor risk cytogenetic markers. Encouraging results have also been seen in treatment of relapsed patients. Combining Allo with new proteasome inhibitors and immunomodulatory drugs may further improve results. Other encouraging new cell therapies such as with CAR T-cells, NK- and CAR NK-cells may well have a place in combination with RICAllo. Such studies are warranted.
C1 [Gahrton, Gosta] Karolinska Inst, Dept Med, SE-14186 Stockholm, Sweden.
   [Iacobelli, Simona] Univ Roma Tor Vergata, Dept Biol, I-00133 Rome, Italy.
   [Garderet, Laurent] Hosp Hosp Pitie Salpetriere, Dept Hematol & Cellular Therapy, F-75013 Paris, France.
   [Yakoub-Agha, Ibrahim] Univ Lille, Infinite, INSERM U1286, CHU Lille, F-59000 Lille, France.
   [Schoenland, Stefan] Heidelberg Univ, Dept Internal Med 5, D-69120 Heidelberg, Germany.
RP Gahrton, G (通讯作者)，Karolinska Inst, Dept Med, SE-14186 Stockholm, Sweden.
EM gosta.gahrton@ki.se; simona.iacobelli@ebmt.org;
   laurent.garderet@aphp.fr; ibrahim.yakoubagha@chru-lille.fr;
   Stefan.Schoenland@med.uni-heidelberg.de
RI Schönland, Stefan/AAV-5607-2020
OI Schönland, Stefan/0000-0002-4853-5579
CR Aschan J, 1996, LANCET, V348, P346, DOI 10.1016/S0140-6736(05)64525-4
   Attal M, 2017, NEW ENGL J MED, V376, P1311, DOI 10.1056/NEJMoa1611750
   Auner HW, 2013, BONE MARROW TRANSPL, V48, P1395, DOI 10.1038/bmt.2013.73
   Avet-Loiseau H, 2007, BLOOD, V109, P3489, DOI 10.1182/blood-2006-08-040410
   Avet-Loiseau H, 2012, J CLIN ONCOL, V30, P1949, DOI 10.1200/JCO.2011.36.5726
   Ayuk F, 2004, LEUKEMIA, V18, P659, DOI 10.1038/sj.leu.2403252
   Ayuk F, 2008, HAEMATOL-HEMATOL J, V93, P1343, DOI 10.3324/haematol.12665
   Becker PS, 2013, BIOL BLOOD MARROW TR, V19, pS154, DOI 10.1016/j.bbmt.2012.11.111
   Bensinger W, 2012, BLOOD, V120/21
   Bjorkstrand B, 1996, BLOOD, V88, P4711, DOI 10.1182/blood.V88.12.4711.bloodjournal88124711
   Bjorkstrand B, 2011, J CLIN ONCOL, V29, P3016, DOI 10.1200/JCO.2010.32.7312
   Blade Joan, 1998, British Journal of Haematology, V102, P1115, DOI 10.1046/j.1365-2141.1998.00930.x
   Bruno B, 2007, NEW ENGL J MED, V356, P1110, DOI 10.1056/NEJMoa065464
   Bryant AR, 2020, BIOL BLOOD MARROW TR, V26, P58, DOI 10.1016/j.bbmt.2019.08.023
   Castagna L, 2017, BIOL BLOOD MARROW TR, V23, P1549, DOI 10.1016/j.bbmt.2017.05.006
   Chhabra S, 2020, BIOL BLOOD MARROW TR, V26, P1288, DOI 10.1016/j.bbmt.2020.02.020
   Coman T, 2013, HAEMATOLOGICA, V98, P776, DOI 10.3324/haematol.2012.069328
   Corradini P, 2003, BLOOD, V102, P1927, DOI 10.1182/blood-2003-01-0189
   Corradini P, 1999, J CLIN ONCOL, V17, P208, DOI 10.1200/JCO.1999.17.1.208
   COSTA LJ, 2019, BLOOD S, V134, DOI DOI 10.1182/BLOOD-2019-121367
   Costa LJ, 2020, BONE MARROW TRANSPL, V55, P1810, DOI 10.1038/s41409-020-0887-4
   Crawley C, 2005, BLOOD, V105, P4532, DOI 10.1182/blood-2004-06-2387
   Crawley C, 2007, BLOOD, V109, P3588, DOI 10.1182/blood-2006-07-036848
   de Donk NWCJV, 2006, BONE MARROW TRANSPL, V37, P1135, DOI 10.1038/sj.bmt.1705393
   de Lavallade H, 2008, BONE MARROW TRANSPL, V41, P953, DOI 10.1038/bmt.2008.22
   Drake MB, 2010, HAEMATOL-HEMATOL J, V95, P804, DOI 10.3324/haematol.2009.013334
   Efebera YA, 2010, BIOL BLOOD MARROW TR, V16, P1122, DOI 10.1016/j.bbmt.2010.02.015
   Einsele H, 2003, BRIT J HAEMATOL, V121, P411, DOI 10.1046/j.1365-2141.2003.04299.x
   El-Cheikh J, 2008, HAEMATOLOGICA, V93, P455, DOI 10.3324/haematol.12184
   de Larrea CF, 2013, LEUKEMIA, V27, P780, DOI 10.1038/leu.2012.336
   Franssen LE, 2016, EUR J HAEMATOL, V97, P479, DOI 10.1111/ejh.12758
   GAHRTON G, 1991, NEW ENGL J MED, V325, P1267, DOI 10.1056/NEJM199110313251802
   Gahrton G, 2001, BRIT J HAEMATOL, V113, P209, DOI 10.1046/j.1365-2141.2001.02726.x
   Gahrton G, 2005, BONE MARROW TRANSPL, V35, P609, DOI 10.1038/sj.bmt.1704861
   Gahrton G, 1999, BONE MARROW TRANSPL, V24, P741, DOI 10.1038/sj.bmt.1701975
   GAHRTON G, 1995, J CLIN ONCOL, V13, P1312, DOI 10.1200/JCO.1995.13.6.1312
   GAHRTON G, 1987, BLOOD, V69, P1262
   GAHRTON G, 1986, ACTA MED SCAND, V219, P523
   Gahrton G, 2007, HAEMATOLOGICA, V92, P1513, DOI 10.3324/haematol.11353
   Gahrton G, 2007, BEST PRACT RES CL HA, V20, P219, DOI 10.1016/j.beha.2006.09.007
   Gahrton G, 2014, EXPERT REV HEMATOL, V7, P79, DOI 10.1586/17474086.2014.857270
   Gahrton G, 2013, BLOOD, V121, P5055, DOI 10.1182/blood-2012-11-469452
   Gahrton G, 2011, RECENT RESULTS CANC, V183, P273, DOI 10.1007/978-3-540-85772-3_12
   Garban F, 2006, BLOOD, V107, P3474, DOI 10.1182/blood-2005-09-3869
   Giaccone L, 2018, BIOL BLOOD MARROW TR, V24, P189, DOI 10.1016/j.bbmt.2017.09.017
   Giaccone L, 2011, BLOOD, V117, P6721, DOI 10.1182/blood-2011-03-339945
   Giralt S, 2020, BIOL BLOOD MARROW TR, V26, P798, DOI 10.1016/j.bbmt.2019.11.018
   Giralt S, 2015, BIOL BLOOD MARROW TR, V21, P2039, DOI 10.1016/j.bbmt.2015.09.016
   Gran C, 2020, BRIT J HAEMATOL, V189, pE213, DOI 10.1111/bjh.16642
   Greil C, 2019, HAEMATOLOGICA, V104, P370, DOI 10.3324/haematol.2018.200881
   Groger M, 2018, BIOL BLOOD MARROW TR, V24, P1399, DOI 10.1016/j.bbmt.2018.04.018
   Hayden PJ, 2020, EUR J HAEMATOL, V104, P181, DOI 10.1111/ejh.13352
   Highby D., 1982, ASCO P AM SOC CLIN O, V1982, pC747
   Hogan WJ, 2002, EXPERT OPIN BIOL TH, V2, P703, DOI 10.1517/14712598.2.7.703
   Htut M, 2018, BIOL BLOOD MARROW TR, V24, P478, DOI 10.1016/j.bbmt.2017.10.024
   Iacobelli S, 2015, BONE MARROW TRANSPL, V50, P505, DOI 10.1038/bmt.2014.310
   Ikeda T, 2019, HEMATOL ONCOL, V37, P586, DOI 10.1002/hon.2688
   Karlin L, 2011, BONE MARROW TRANSPL, V46, P250, DOI 10.1038/bmt.2010.90
   Kawamura K, 2018, BIOL BLOOD MARROW TR, V24, P1392, DOI 10.1016/j.bbmt.2018.03.012
   Kerbage F, 2020, CL LYMPH MYELOM LEUK, V20, P209, DOI 10.1016/j.clml.2019.11.019
   Kneppers E, 2011, BLOOD, V118, P2413, DOI 10.1182/blood-2011-04-348292
   Knop S, 2019, LEUKEMIA, V33, P2710, DOI 10.1038/s41375-019-0537-2
   Krishnan A, 2011, LANCET ONCOL, V12, P1195, DOI 10.1016/S1470-2045(11)70243-1
   Kroger N, 2011, LEUKEMIA, V25, P1657, DOI 10.1038/leu.2011.138
   Kroger N, 2013, BIOL BLOOD MARROW TR, V19, P398, DOI 10.1016/j.bbmt.2012.10.008
   Kroger N, 2010, BRIT J HAEMATOL, V148, P323, DOI 10.1111/j.1365-2141.2009.07984.x
   Lawless S, 2018, BLOOD, V132, DOI 10.1182/blood-2018-99-113824
   LeBlanc R, 2019, CL LYMPH MYELOM LEUK, V19, pE41, DOI 10.1016/j.clml.2019.09.063
   Lee CK, 2003, EXP HEMATOL, V31, P73, DOI 10.1016/S0301-472X(02)01010-X
   Lokhorst H, 2010, J CLIN ONCOL, V28, P4521, DOI 10.1200/JCO.2010.29.7929
   Lokhorst HM, 2015, HAEMATOLOGICA, V100, pE508, DOI 10.3324/haematol.2015.128728
   Lokhorst HM, 2012, BLOOD, V119, P6219, DOI 10.1182/blood-2011-11-393801
   Lokhorst HM, 2004, BLOOD, V103, P4362, DOI 10.1182/blood-2003-11-3862
   Mahindra A, 2012, LEUKEMIA, V26, P1091, DOI 10.1038/leu.2011.312
   Majolino I, 2007, LEUKEMIA LYMPHOMA, V48, P759, DOI 10.1080/10428190601186150
   Maloney DG, 2003, BLOOD, V102, P3447, DOI 10.1182/blood-2002-09-2955
   Maloney DG, 2001, BLOOD, V98, p434A
   Mohty M, 2004, BONE MARROW TRANSPL, V34, P77, DOI 10.1038/sj.bmt.1704531
   Mohyuddin GR, 2018, LEUKEMIA LYMPHOMA, V59, P515, DOI 10.1080/10428194.2017.1344906
   Montefusco V, 2013, BIOL BLOOD MARROW TR, V19, P424, DOI 10.1016/j.bbmt.2012.10.032
   Moreau P, 2008, BLOOD, V112, P3914, DOI 10.1182/blood-2008-07-168823
   Moreau P, 2019, LANCET, V394, P29, DOI 10.1016/S0140-6736(19)31240-1
   Nahi H, 2011, J INTERN MED, V269, P137, DOI 10.1111/j.1365-2796.2010.02324.x
   NAHI H, 2016, J CLIN ONCOL S, V34, DOI DOI 10.15744/2394-6520.3.201
   Ozer H., 1984, AACR ABSTRACTS, V1984, P161
   Patriarca F, 2018, BIOL BLOOD MARROW TR, V24, P406, DOI 10.1016/j.bbmt.2017.10.014
   Rasche L, 2016, BIOL BLOOD MARROW TR, V22, P1988, DOI 10.1016/j.bbmt.2016.08.024
   Rosinol L, 2008, BLOOD, V112, P3591, DOI 10.1182/blood-2008-02-141598
   Rotta M, 2009, BLOOD, V113, P3383, DOI 10.1182/blood-2008-07-170746
   Sahebi F, 2019, BIOL BLOOD MARROW TR, V25, P335, DOI 10.1016/j.bbmt.2018.09.018
   Salama M, 2000, BONE MARROW TRANSPL, V26, P1179, DOI 10.1038/sj.bmt.1702685
   Schmidt-Hieber M, 2007, BONE MARROW TRANSPL, V39, P389, DOI 10.1038/sj.bmt.1705605
   Schneidawind C, 2017, CLIN TRANSPLANT, V31, DOI 10.1111/ctr.12994
   Segura M.R., 2020, P 25 EHA C FRANKF GE
   Shimazaki C, 2005, INT J HEMATOL, V81, P342, DOI 10.1532/IJH97.04174
   Shimoni A, 2010, CANCER-AM CANCER SOC, V116, P3621, DOI 10.1002/cncr.25228
   Sobh M, 2016, LEUKEMIA, V30, P2047, DOI 10.1038/leu.2016.101
   Sobh M, 2017, HAEMATOLOGICA, V102, pE271, DOI 10.3324/haematol.2017.165399
   Storb R, 1999, TRANSPLANT P, V31, P677, DOI 10.1016/S0041-1345(98)01603-0
   Storb R., 2004, P MULT MYEL TOR IT 1, P148
   Sun K, 2004, P NATL ACAD SCI USA, V101, P8120, DOI 10.1073/pnas.0401563101
   Sutlu T, 2009, BRIT J HAEMATOL, V144, P266, DOI 10.1111/j.1365-2141.2008.07454.x
   Thomas E.D., 1991, LES PRIX NOBEL NOBEL, P219
   THOMAS ED, 1975, NEW ENGL J MED, V292, P832, DOI 10.1056/NEJM197504172921605
   THOMAS ED, 1975, NEW ENGL J MED, V292, P895, DOI 10.1056/NEJM197504242921706
   Tricot G, 1996, BLOOD, V87, P1196, DOI 10.1182/blood.V87.3.1196.bloodjournal8731196
   TURA S, 1986, BONE MARROW TRANSPL, V1, P17
   Verdonck LF, 1996, LANCET, V347, P800, DOI 10.1016/S0140-6736(96)90871-5
   Vesole DH, 2009, BIOL BLOOD MARROW TR, V15, P83, DOI 10.1016/j.bbmt.2008.10.030
   Wolschke C, 2013, EXP HEMATOL, V41, P134, DOI 10.1016/j.exphem.2012.10.004
NR 110
TC 8
Z9 9
U1 0
U2 1
PU MDPI
PI BASEL
PA ST ALBAN-ANLAGE 66, CH-4052 BASEL, SWITZERLAND
EI 2077-0383
J9 J CLIN MED
JI J. Clin. Med.
PD JUL
PY 2020
VL 9
IS 7
AR 2180
DI 10.3390/jcm9072180
PG 22
WC Medicine, General & Internal
WE Science Citation Index Expanded (SCI-EXPANDED)
SC General & Internal Medicine
GA MT3DX
UT WOS:000554849600001
PM 32664274
OA Green Published
DA 2022-05-19
ER

PT J
AU Cao, JX
   Gao, WJ
   You, J
   Wu, LH
   Wang, ZX
AF Cao, Jun-Xia
   Gao, Wei-Jian
   You, Jia
   Wu, Li-Hua
   Wang, Zheng-Xu
TI Assessment of the efficacy of passive cellular immunotherapy for glioma
   patients
SO REVIEWS IN THE NEUROSCIENCES
LA English
DT Article
DE autologous tumor-specific T lymphocytes; cytotoxic T lymphocytes;
   glioma; lymphokine-activated killer cells; meta-analysis; passive
   cellular immunotherapy
ID ACTIVATED KILLER-CELLS; CHIMERIC ANTIGEN RECEPTOR; RECURRENT
   GLIOBLASTOMA-MULTIFORME; ADOPTIVE IMMUNOTHERAPY; T-CELLS; MALIGNANT
   GLIOMA; RECOMBINANT INTERLEUKIN-2; LAK CELLS; THERAPY; LYMPHOCYTES
AB To evaluate the therapeutic efficacy of passive cellular immunotherapy for glioma, a total of 979 patients were assigned to the meta-analysis. PubMed and the Cochrane Central Register of Controlled Trials were searched initially from February 2018 and updated in April 2019. The overall survival (OS) rates and Karnofsky performance status (KPS) values of patients who underwent passive cellular immunotherapy were compared to those of patients who did not undergo immunotherapy. The proportion of survival rates was also evaluated in one group of clinical trials. Pooled analysis was performed with random-or fixed-effects models. Clinical trials of lymphokine-activated killer cells, cytotoxic T lymphocytes, autologous tumor-specific T lymphocytes, chimeric antigen receptor T cells, cytokine-induced killer cells, cytomegalovirus-specific T cells, and natural killer cell therapies were selected. Results showed that treatment of glioma with passive cellular immunotherapy was associated with a significantly improved 0.5-year OS (p = 0.003) as well as improved 1-, 1.5-, and 3-year OS (p = 0.05). A meta-analysis of 206 patients in one group of clinical trials with 12-month follow-up showed that the overall pooled survival rate was 37.9% (p = 0.003). Analysis of KPS values demonstrated favorable results for the immunotherapy arm (p < 0.001). Thus, the present meta-analysis showed that passive cellular immunotherapy prolongs survival and improves quality of life for glioma patients, suggesting that it has some clinical benefits.
C1 [Cao, Jun-Xia; Gao, Wei-Jian; You, Jia; Wu, Li-Hua; Wang, Zheng-Xu] Peoples Liberat Army Gen Hosp, Biotherapy Ctr, Med Ctr 7, 5 Nan Men Cang Rd, Beijing 100700, Peoples R China.
RP Wang, ZX (通讯作者)，Peoples Liberat Army Gen Hosp, Biotherapy Ctr, Med Ctr 7, 5 Nan Men Cang Rd, Beijing 100700, Peoples R China.
EM zhxuwang@qq.com
CR Ahmed N, 2017, JAMA ONCOL, V3, P1094, DOI 10.1001/jamaoncol.2017.0184
   AMMIRATI M, 1987, NEUROSURGERY, V21, P607, DOI 10.1227/00006123-198711000-00001
   Artene SA, 2018, SCI REP-UK, V8, DOI 10.1038/s41598-018-30296-x
   Avril T, 2011, IMMUNOTHERAPY-UK, V3, P42, DOI [10.2217/IMT.11.39, 10.2217/imt.11.39]
   BARBA D, 1989, J NEUROSURG, V70, P175, DOI 10.3171/jns.1989.70.2.0175
   BLANCHER A, 1993, EUR CYTOKINE NETW, V4, P331
   BOIARDI A, 1994, CANCER IMMUNOL IMMUN, V39, P193, DOI 10.1007/s002620050113
   Brody J, 2011, J CLIN ONCOL, V29, P1864, DOI 10.1200/JCO.2010.33.4623
   Brown CE, 2016, NEW ENGL J MED, V375, P2561, DOI 10.1056/NEJMoa1610497
   Brown CE, 2015, CLIN CANCER RES, V21, P4062, DOI 10.1158/1078-0432.CCR-15-0428
   Cao JX, 2014, PLOS ONE, V9, DOI 10.1371/journal.pone.0107173
   Choi BD, 2014, J CLIN NEUROSCI, V21, P189, DOI 10.1016/j.jocn.2013.03.012
   Chow KKH, 2013, MOL THER, V21, P629, DOI 10.1038/mt.2012.210
   Crough T, 2012, IMMUNOL CELL BIOL, V90, P872, DOI 10.1038/icb.2012.19
   Dillman RO, 2004, J IMMUNOTHER, V27, P398, DOI 10.1097/00002371-200409000-00009
   Dillman RO, 2009, J IMMUNOTHER, V32, P914, DOI 10.1097/CJI.0b013e3181b2910f
   Dixit S, 2014, FUTURE ONCOL, V10, P911, DOI 10.2217/fon.14.20
   Chung DN, 2014, J NANOMATER, V2014, DOI 10.1155/2014/571920
   Ghazi A, 2012, J IMMUNOTHER, V35, P159, DOI 10.1097/CJI.0b013e318247642f
   Hanaei S, 2018, REV NEUROSCIENCE, V29, P443, DOI 10.1515/revneuro-2017-0057
   HAYES RL, 1995, CANCER-AM CANCER SOC, V76, P840, DOI 10.1002/1097-0142(19950901)76:5<840::AID-CNCR2820760519>3.0.CO;2-R
   Hayes RL, 2001, CRIT REV ONCOL HEMAT, V39, P31, DOI 10.1016/S1040-8428(01)00122-6
   Hegde M, 2013, MOL THER, V21, P2087, DOI 10.1038/mt.2013.185
   Hervey-Jumper SL, 2014, NEUROSURGERY, V75, P491, DOI 10.1227/NEU.0000000000000486
   Holladay FP, 1996, J NEURO-ONCOL, V27, P179
   HOLLADAY FP, 1992, J NEUROSURG, V77, P757, DOI 10.3171/jns.1992.77.5.0757
   INGRAM M, 1987, J BIOL RESP MODIF, V6, P489
   Ishikawa E, 2004, ANTICANCER RES, V24, P1861
   Ishikawa E, 2012, ADV EXP MED BIOL, V746, P109, DOI 10.1007/978-1-4614-3146-6_9
   JACOBS SK, 1986, CANCER RES, V46, P2101
   JEFFES EWB, 1993, J NEURO-ONCOL, V15, P141, DOI 10.1007/BF01053935
   KITAHARA T, 1987, J NEURO-ONCOL, V4, P329
   Kong DS, 2017, ONCOTARGET, V8, P7003, DOI 10.18632/oncotarget.12273
   Kruse CA, 1997, CANCER IMMUNOL IMMUN, V45, P77, DOI 10.1007/s002620050405
   Lamb LS, 2013, PLOS ONE, V8, DOI 10.1371/journal.pone.0051805
   LILLEHEI KO, 1991, NEUROSURGERY, V28, P16, DOI 10.1227/00006123-199101000-00003
   Marchi N, 2010, BMC NEUROSCI, V11, DOI 10.1186/1471-2202-11-34
   MERCHANT RE, 1988, CANCER, V62, P665, DOI 10.1002/1097-0142(19880815)62:4<665::AID-CNCR2820620403>3.0.CO;2-O
   Nagasawa DT, 2012, NEUROSURG CLIN N AM, V23, P481, DOI 10.1016/j.nec.2012.04.008
   Niu H, 2004, CHIN GER J CLIN ONCO, V3, P147
   O'Rourke DM, 2017, SCI TRANSL MED, V9, DOI 10.1126/scitranslmed.aaa0984
   Ogbomo H, 2011, TRENDS MOL MED, V17, P433, DOI 10.1016/j.molmed.2011.03.004
   OKAMOTO Y, 1988, ACTA NEUROCHIR, V94, P47, DOI 10.1007/BF01406615
   Plautz GE, 1998, J NEUROSURG, V89, P42, DOI 10.3171/jns.1998.89.1.0042
   Plautz GE, 2000, CLIN CANCER RES, V6, P2209
   Quattrocchi KB, 1999, J NEURO-ONCOL, V45, P141, DOI 10.1023/A:1006293606710
   Rodriguez A, 2017, TRANSL RES, V187, P93, DOI 10.1016/j.trsl.2017.07.003
   Ruzevick J, 2012, NEUROSURG CLIN N AM, V23, P459, DOI 10.1016/j.nec.2012.04.003
   Ryu JI, 2017, IMMUNOTHERAPY-UK, V9, P411, DOI 10.2217/imt-2017-0003
   Sankhla SK, 1996, J NEURO-ONCOL, V27, P133
   Schuessler A, 2014, CANCER RES, V74, P3466, DOI 10.1158/0008-5472.CAN-14-0296
   Sloan A E, 2000, Neurosurg Focus, V9, pe9
   Smith MM, 1996, AM J NEURORADIOL, V17, P1065
   Tsuboi K, 2003, CLIN CANCER RES, V9, P3294
   Tsurushima H, 1999, JPN J CANCER RES, V90, P536, DOI 10.1111/j.1349-7006.1999.tb00781.x
   VAQUERO J, 1991, ACTA NEUROCHIR, V109, P42, DOI 10.1007/BF01405696
   Vatu B.I., 2018, J IMMUNOASS IMMUNOCH, V40, P70
   Wang X, 2014, CANCER INVEST, V32, P451, DOI 10.3109/07357907.2014.958234
   Weller M, 2017, LANCET ONCOL, V18, P1373, DOI 10.1016/S1470-2045(17)30517-X
   Wood GW, 2000, J NEURO-ONCOL, V48, P113, DOI 10.1023/A:1006456421177
   YOSHIDA S, 1988, CANCER RES, V48, P5011
NR 61
TC 1
Z9 1
U1 1
U2 1
PU WALTER DE GRUYTER GMBH
PI BERLIN
PA GENTHINER STRASSE 13, D-10785 BERLIN, GERMANY
SN 0334-1763
EI 1607-8470
J9 REV NEUROSCIENCE
JI Rev. Neurosci.
PD JUN
PY 2020
VL 31
IS 4
BP 427
EP 440
DI 10.1515/revneuro-2019-0102
PG 14
WC Neurosciences
WE Science Citation Index Expanded (SCI-EXPANDED)
SC Neurosciences & Neurology
GA LV0CH
UT WOS:000538111900005
PM 31926107
DA 2022-05-19
ER

PT J
AU Morvan, MG
   Lanier, LL
AF Morvan, Maelig G.
   Lanier, Lewis L.
TI NK cells and cancer: you can teach innate cells new tricks
SO NATURE REVIEWS CANCER
LA English
DT Review
ID NATURAL-KILLER-CELL; CHIMERIC ANTIGEN RECEPTOR; KIR ANTIBODY IPH2101;
   TUMOR-CELLS; IN-VIVO; T-CELL; NKG2D RECEPTOR; HLA-E; CYTOTOXICITY
   RECEPTORS; INHIBITORY MOLECULES
AB Natural killer (NK) cells are the prototype innate lymphoid cells endowed with potent cytolytic function that provide host defence against microbial infection and tumours. Here, we review evidence for the role of NK cells in immune surveillance against cancer and highlight new therapeutic approaches for targeting NK cells in the treatment of cancer.
C1 [Morvan, Maelig G.; Lanier, Lewis L.] Univ Calif San Francisco, Dept Microbiol & Immunol, San Francisco, CA 94143 USA.
RP Lanier, LL (通讯作者)，Univ Calif San Francisco, Dept Microbiol & Immunol, San Francisco, CA 94143 USA.
EM lewis.lanier@ucsf.edu
RI Morvan, Maelig/ABE-6566-2020; Lanier, Lewis L/E-2139-2014
OI Morvan, Maelig/0000-0001-5978-6894; Lanier, Lewis L/0000-0003-1308-3952
FU US National Institutes of Health [AI066897, AI068129]; Department of
   Defense Congressionally Directed Breast Cancer Research Program award
   [W81XWH-13-1-0041]; NATIONAL INSTITUTE OF ALLERGY AND INFECTIOUS
   DISEASES [R37AI066897, R01AI068129] Funding Source: NIH RePORTER
FX L.L.L. is an American Cancer Society professor and is funded by US
   National Institutes of Health grants AI066897 and AI068129. M.G.M. is a
   postdoctoral fellow and is funded by the Department of Defense
   Congressionally Directed Breast Cancer Research Program award
   W81XWH-13-1-0041.
CR Ahmed M, 2014, FEBS LETT, V588, P288, DOI 10.1016/j.febslet.2013.11.030
   Albertsson PA, 2003, TRENDS IMMUNOL, V24, P603, DOI 10.1016/j.it.2003.09.007
   Alsamah W, 2014, INT J PHARM CLIN RES, V6, P97
   Altvater B, 2009, CLIN CANCER RES, V15, P4857, DOI 10.1158/1078-0432.CCR-08-2810
   Alvarez IB, 2010, J INFECT DIS, V202, P524, DOI 10.1086/654932
   Alvarez-Breckenridge CA, 2012, NAT MED, V18, P1827, DOI 10.1038/nm.3013
   Ardolino M, 2015, ONCOTARGET, V6, P19346, DOI 10.18632/oncotarget.5095
   Ardolino M, 2014, J CLIN INVEST, V124, P4781, DOI 10.1172/JCI74337
   Artis D, 2015, NATURE, V517, P293, DOI 10.1038/nature14189
   Asano R, 2012, FEBS J, V279, P223, DOI 10.1111/j.1742-4658.2011.08417.x
   Ascierto PA, 2010, SEMIN ONCOL, V37, P508, DOI 10.1053/j.seminoncol.2010.09.008
   Baessler T, 2010, BLOOD, V115, P3058, DOI 10.1182/blood-2009-06-227934
   Barber A, 2009, J IMMUNOL, V183, P6939, DOI 10.4049/jimmunol.0902000
   Bartkowiak T, 2015, FRONT ONCOL, V5, DOI 10.3389/fonc.2015.00117
   Battella S., 2015, J LEUKOC BIOL
   Bauer S, 1999, SCIENCE, V285, P727, DOI 10.1126/science.285.5428.727
   Benson DM, 2015, CLIN CANCER RES, V21, P4055, DOI 10.1158/1078-0432.CCR-15-0304
   Benson DM, 2012, BLOOD, V120, P4324, DOI 10.1182/blood-2012-06-438028
   Benson DM, 2010, BLOOD, V116, P2286, DOI 10.1182/blood-2010-02-271874
   Bezman NA, 2012, NAT IMMUNOL, V13, P1000, DOI 10.1038/ni.2395
   Bhat R, 2011, INT J CANCER, V128, P908, DOI 10.1002/ijc.25415
   BIX M, 1991, NATURE, V349, P329, DOI 10.1038/349329a0
   Boissel L, 2013, ONCOIMMUNOLOGY, V2, DOI 10.4161/onci.26527
   Boissel L, 2009, LEUKEMIA RES, V33, P1255, DOI 10.1016/j.leukres.2008.11.024
   Boyerinas B, 2015, CANCER IMMUNOL RES, V3, P1148, DOI 10.1158/2326-6066.CIR-15-0059
   Brandt CS, 2009, J EXP MED, V206, P1495, DOI 10.1084/jem.20090681
   Braud VM, 1998, NATURE, V391, P795, DOI 10.1038/35869
   Bruenke J, 2004, BRIT J HAEMATOL, V125, P167, DOI 10.1111/j.1365-2141.2004.04893.x
   Bruhns P, 2012, BLOOD, V119, P5640, DOI 10.1182/blood-2012-01-380121
   Byrd A, 2007, PLOS ONE, V2, DOI 10.1371/journal.pone.0001339
   Cagnano E, 2008, J INVEST DERMATOL, V128, P972, DOI 10.1038/sj.jid.5701111
   Campbell KS, 2011, IMMUNOLOGY, V132, P315, DOI 10.1111/j.1365-2567.2010.03398.x
   Cantoni C, 1999, J EXP MED, V189, P787, DOI 10.1084/jem.189.5.787
   Cassidy SA, 2014, FRONT IMMUNOL, V5, DOI 10.3389/fimmu.2014.00133
   Cerwenka A, 2001, P NATL ACAD SCI USA, V98, P11521, DOI 10.1073/pnas.201238598
   Chambers BJ, 1996, IMMUNITY, V5, P311, DOI 10.1016/S1074-7613(00)80257-5
   Champsaur M, 2010, IMMUNOL REV, V235, P267, DOI 10.1111/j.0105-2896.2010.00893.x
   Chan CJ, 2014, NAT IMMUNOL, V15, P431, DOI 10.1038/ni.2850
   Chu J, 2014, LEUKEMIA, V28, P917, DOI 10.1038/leu.2013.279
   Contardi E, 2005, INT J CANCER, V117, P538, DOI 10.1002/ijc.21155
   Cooper MA, 2001, BLOOD, V97, P3146, DOI 10.1182/blood.V97.10.3146
   Cooper MA, 2009, P NATL ACAD SCI USA, V106, P1915, DOI 10.1073/pnas.0813192106
   Crane CA, 2014, P NATL ACAD SCI USA, V111, P12823, DOI 10.1073/pnas.1413933111
   Cretney E, 2002, J IMMUNOL, V168, P1356, DOI 10.4049/jimmunol.168.3.1356
   Deng WW, 2015, SCIENCE, V348, P136, DOI 10.1126/science.1258867
   Diefenbach A, 2001, NATURE, V413, P165, DOI 10.1038/35093109
   Eguizabal C, 2015, FRONT IMMUNOL, V5, DOI 10.3389/fimmu.2014.00439
   Elboim M, 2010, J IMMUNOL, V184, P5637, DOI 10.4049/jimmunol.0901644
   Esser R, 2012, J CELL MOL MED, V16, P569, DOI 10.1111/j.1582-4934.2011.01343.x
   Fernandez-Messina L, 2010, J BIOL CHEM, V285, P8543, DOI 10.1074/jbc.M109.045906
   Floros T, 2015, SEMIN ONCOL, V42, P539, DOI 10.1053/j.seminoncol.2015.05.015
   Germain C, 2005, CLIN CANCER RES, V11, P7516, DOI 10.1158/1078-0432.CCR-05-0872
   Gilfillan S, 2008, J EXP MED, V205, P2965, DOI 10.1084/jem.20081752
   Gineau L, 2012, J CLIN INVEST, V122, P821, DOI 10.1172/JCI61014
   Glasner A, 2012, J IMMUNOL, V188, P2509, DOI 10.4049/jimmunol.1102461
   Glienke W, 2015, FRONT PHARMACOL, V6, DOI 10.3389/fphar.2015.00021
   GORELIK E, 1982, INT J CANCER, V30, P107, DOI 10.1002/ijc.2910300118
   Groh V, 2002, NATURE, V419, P734, DOI 10.1038/nature01112
   Guerra N, 2008, IMMUNITY, V28, P571, DOI 10.1016/j.immuni.2008.02.016
   Guo Y, 2015, J IMMUNOL, V195, P2353, DOI 10.4049/jimmunol.1500300
   Halfteck GG, 2009, J IMMUNOL, V182, P2221, DOI 10.4049/jimmunol.0801878
   Han JF, 2015, SCI REP-UK, V5, DOI 10.1038/srep11483
   Hartmann F, 2001, CLIN CANCER RES, V7, P1873
   Hayakawa Y, 2002, J IMMUNOL, V169, P5377, DOI 10.4049/jimmunol.169.10.5377
   Hermanson DL, 2015, FRONT IMMUNOL, V6, DOI 10.3389/fimmu.2015.00195
   Hermanson DL, 2013, BLOOD, V122, DOI 10.1182/blood.V122.21.896.896
   HERSEY P, 1979, BRIT J CANCER, V40, P113, DOI 10.1038/bjc.1979.147
   Holdenrieder S, 2006, INT J CANCER, V118, P684, DOI 10.1002/ijc.21382
   Hollyoake M, 2005, MOL BIOL EVOL, V22, P1661, DOI 10.1093/molbev/msi162
   Holt D, 2011, CANCER IMMUNOL IMMUN, V60, P1577, DOI 10.1007/s00262-011-1064-9
   Hoskin DW, 2008, INT J ONCOL, V32, P527
   Hudspeth K, 2013, FRONT IMMUNOL, V4, DOI 10.3389/fimmu.2013.00069
   Iguchi-Manaka A, 2008, J EXP MED, V205, P2959, DOI 10.1084/jem.20081611
   Imai C, 2005, BLOOD, V106, P376, DOI 10.1182/blood-2004-12-4797
   Imai K, 2000, LANCET, V356, P1795, DOI 10.1016/S0140-6736(00)03231-1
   Ishikawa E, 2004, ANTICANCER RES, V24, P1861
   Jarahian M, 2009, J VIROL, V83, P8108, DOI 10.1128/JVI.00211-09
   Jiang H, 2014, MOL ONCOL, V8, P297, DOI 10.1016/j.molonc.2013.12.001
   Jing WQ, 2015, J IMMUNOTHER CANCER, V3, DOI 10.1186/s40425-014-0043-z
   Johnston RJ, 2014, CANCER CELL, V26, P923, DOI 10.1016/j.ccell.2014.10.018
   Kaiser BK, 2007, NATURE, V447, P482, DOI 10.1038/nature05768
   Kasuya K, 2010, INT J MOL MED, V25, P209, DOI 10.3892/ijmm_00000332
   Kellner C, 2011, CANCER LETT, V303, P128, DOI 10.1016/j.canlet.2011.01.020
   Klingemann H, 2014, ONCOIMMUNOLOGY, V3, DOI 10.4161/onci.28147
   Knorr DA, 2010, TRANSL RES, V156, P147, DOI 10.1016/j.trsl.2010.07.008
   Kohrt HE, 2014, BLOOD, V123, P678, DOI 10.1182/blood-2013-08-519199
   Kohrt HE, 2012, J CLIN INVEST, V122, P1066, DOI 10.1172/JCI61226
   Kohrt HE, 2011, BLOOD, V117, P2423, DOI 10.1182/blood-2010-08-301945
   Kopp HG, 2009, CANCER RES, V69, P7775, DOI 10.1158/0008-5472.CAN-09-2123
   Kruse PH, 2014, IMMUNOL CELL BIOL, V92, P221, DOI 10.1038/icb.2013.98
   Krzewski K, 2012, FRONT IMMUNOL, V3, DOI 10.3389/fimmu.2012.00335
   Kudo K, 2014, CANCER RES, V74, P93, DOI 10.1158/0008-5472.CAN-13-1365
   Lakshmikanth T, 2009, J CLIN INVEST, V119, P1251, DOI 10.1172/JCI36022
   Lang S, 1998, EUR J IMMUNOL, V28, P780, DOI 10.1002/(SICI)1521-4141(199803)28:03<780::AID-IMMU780>3.0.CO;2-8
   Lanier LL, 2008, NAT IMMUNOL, V9, P495, DOI 10.1038/ni1581
   Lanier LL, 2015, CANCER IMMUNOL RES, V3, P575, DOI 10.1158/2326-6066.CIR-15-0098
   Laurent S, 2013, J TRANSL MED, V11, DOI 10.1186/1479-5876-11-108
   Lazetic S, 1996, J IMMUNOL, V157, P4741
   Lee N, 1998, P NATL ACAD SCI USA, V95, P5199, DOI 10.1073/pnas.95.9.5199
   Lehner M, 2012, PLOS ONE, V7, DOI 10.1371/journal.pone.0031210
   Li L, 2010, CANCER GENE THER, V17, P147, DOI 10.1038/cgt.2009.61
   Li YL, 2011, J EXP MED, V208, P703, DOI 10.1084/jem.20102548
   Liu H, 2015, ONCOL REP, V33, P95, DOI 10.3892/or.2014.3548
   Lopez-Verges S, 2011, P NATL ACAD SCI USA, V108, P14725, DOI 10.1073/pnas.1110900108
   Maghazachi AA, 2010, CURR TOP MICROBIOL, V341, P37, DOI 10.1007/82_2010_20
   Martinet L, 2015, NAT REV IMMUNOL, V15, P243, DOI 10.1038/nri3799
   Matta J, 2013, BLOOD, V122, P394, DOI 10.1182/blood-2013-01-481705
   Melero I, 2013, CLIN CANCER RES, V19, P1044, DOI 10.1158/1078-0432.CCR-12-2065
   Miller JS, 2005, BLOOD, V105, P3051, DOI 10.1182/blood-2004-07-2974
   Mocellin S, 2005, J LEUKOCYTE BIOL, V78, P1043, DOI 10.1189/jlb.0705358
   Moretta A, 2001, ANNU REV IMMUNOL, V19, P197, DOI 10.1146/annurev.immunol.19.1.197
   Muller N, 2015, J IMMUNOTHER, V38, P197, DOI 10.1097/CJI.0000000000000082
   Muller T, 2007, CANCER IMMUNOL IMMUN, V56, P410
   NAKAJIMA T, 1986, IMMUNOL LETT, V13, P7, DOI 10.1016/0165-2478(86)90117-3
   Nausch N, 2008, ONCOGENE, V27, P5944, DOI 10.1038/onc.2008.272
   Ndhlovu LC, 2012, BLOOD, V119, P3734, DOI 10.1182/blood-2011-11-392951
   Ngiow SF, 2011, CANCER RES, V71, P6567, DOI 10.1158/0008-5472.CAN-11-1487
   Ni J, 2013, ONCOIMMUNOLOGY, V2, DOI 10.4161/onci.23811
   Ni J, 2012, J EXP MED, V209, P2351, DOI 10.1084/jem.20120944
   Norris S, 2012, VIRAL IMMUNOL, V25, P329, DOI 10.1089/vim.2011.0096
   O'Sullivan T, 2012, J EXP MED, V209, P1869, DOI 10.1084/jem.20112738
   Oppenheim DE, 2005, NAT IMMUNOL, V6, P928, DOI 10.1038/ni1239
   Orange JS, 2013, J ALLERGY CLIN IMMUN, V132, P515, DOI 10.1016/j.jaci.2013.07.020
   Park JY, 2011, MOL CELLS, V32, P265, DOI 10.1007/s10059-011-1057-8
   Pende D, 1999, J EXP MED, V190, P1505, DOI 10.1084/jem.190.10.1505
   Pessino A, 1998, J EXP MED, V188, P953, DOI 10.1084/jem.188.5.953
   Pietra G, 2012, CANCER RES, V72, P1407, DOI 10.1158/0008-5472.CAN-11-2544
   Placke T, 2012, ONCOIMMUNOLOGY, V1, DOI 10.4161/onci.19367
   Placke T, 2012, J IMMUNOL, V189, P154, DOI 10.4049/jimmunol.1103194
   Placke T, 2011, J INNATE IMMUN, V3, P374, DOI 10.1159/000323936
   PROSS HF, 1993, NAT IMMUN, V12, P279
   Raulet DH, 2013, ANNU REV IMMUNOL, V31, P413, DOI 10.1146/annurev-immunol-032712-095951
   Reusch U, 2014, MABS-AUSTIN, V6, P727, DOI 10.4161/mabs.28591
   Richards JO, 2006, BLOOD, V108, P246, DOI 10.1182/blood-2005-11-4535
   Robinette ML, 2015, NAT IMMUNOL, V16, P306, DOI 10.1038/ni.3094
   RODER JC, 1980, NATURE, V284, P553, DOI 10.1038/284553a0
   Romagne F, 2009, BLOOD, V114, P2667, DOI 10.1182/blood-2009-02-206532
   ROSENBERG SA, 1985, NEW ENGL J MED, V313, P1485, DOI 10.1056/NEJM198512053132327
   Rothe A, 2014, INT J CANCER, V134, P2829, DOI 10.1002/ijc.28609
   Roy S, 2008, J IMMUNOL, V180, P1729, DOI 10.4049/jimmunol.180.3.1729
   Ruggeri L, 2002, SCIENCE, V295, P2097, DOI 10.1126/science.1068440
   Sahm C, 2012, CANCER IMMUNOL IMMUN, V61, P1451, DOI 10.1007/s00262-012-1212-x
   Salih HR, 2008, FRONT BIOSCI, V13, P3448
   Salih HR, 2006, HUM IMMUNOL, V67, P188, DOI 10.1016/j.humimm.2006.02.008
   Salih HR, 2002, J IMMUNOL, V169, P4098, DOI 10.4049/jimmunol.169.8.4098
   SCHANTZ SP, 1986, JNCI-J NATL CANCER I, V77, P869
   Schenkel AR, 2013, FRONT IMMUNOL, V4, DOI 10.3389/fimmu.2013.00090
   Schonfeld K, 2015, MOL THER, V23, P330, DOI [10.1038/mt.2014.21, 10.1038/mt.2014.219]
   Schreiber RD, 2011, SCIENCE, V331, P1565, DOI 10.1126/science.1203486
   Sentman CL, 2014, CANCER J, V20, P156, DOI 10.1097/PPO.0000000000000029
   Seymour L, 2015, ANN ONCOL         S2, V26, pii3, DOI DOI 10.1093/ANNONC/MDV081.2
   Shah NN, 2015, BLOOD, V125, P784, DOI 10.1182/blood-2014-07-592881
   Shahied LS, 2004, J BIOL CHEM, V279, P53907, DOI 10.1074/jbc.M407888200
   Shimasaki N, 2012, CYTOTHERAPY, V14, P830, DOI 10.3109/14653249.2012.671519
   Singer H, 2010, J IMMUNOTHER, V33, P599, DOI 10.1097/CJI.0b013e3181dda225
   Smyth MJ, 2005, MOL IMMUNOL, V42, P501, DOI 10.1016/j.molimm.2004.07.034
   Smyth MJ, 2002, NAT REV CANCER, V2, P850, DOI 10.1038/nrc928
   Smyth MJ, 2005, J EXP MED, V202, P583, DOI 10.1084/jem.20050994
   Spear Paul, 2013, Cancer Immun, V13, P8
   Spinner MA, 2014, BLOOD, V123, P809, DOI 10.1182/blood-2013-07-515528
   Stamova S, 2011, LEUKEMIA, V25, P1053, DOI 10.1038/leu.2011.42
   Stojanovic A, 2014, J IMMUNOL, V192, P4184, DOI 10.4049/jimmunol.1302091
   STRAYER DR, 1986, BREAST CANCER RES TR, V7, P187, DOI 10.1007/BF01806249
   SULLIVAN JL, 1980, SCIENCE, V210, P543, DOI 10.1126/science.6158759
   Sun HY, 2014, CYTOKINE, V65, P33, DOI 10.1016/j.cyto.2013.09.016
   Tal Y, 2014, ONCOTARGET, V5, P10949, DOI 10.18632/oncotarget.1919
   TALMADGE JE, 1980, J NATL CANCER I, V65, P929
   Topfer K, 2015, J IMMUNOL, V194, P3201, DOI 10.4049/jimmunol.1400330
   Tripathy SK, 2006, J VIROL, V80, P545, DOI 10.1128/JVI.80.1.545-550.2006
   Uherek C, 2002, BLOOD, V100, P1265, DOI 10.1182/blood.V100.4.1265.h81602001265_1265_1273
   Vahlne G, 2010, EUR J IMMUNOL, V40, P813, DOI 10.1002/eji.200939755
   Vallera DA, 2013, CANCER BIOTHER RADIO, V28, P274, DOI 10.1089/cbr.2012.1329
   Vance RE, 1998, J EXP MED, V188, P1841, DOI 10.1084/jem.188.10.1841
   Vanseggelen H, 2015, MOL THER
   Vey N, 2012, BLOOD, V120, P4317, DOI 10.1182/blood-2012-06-437558
   Vivier E, 2011, SCIENCE, V331, DOI 10.1126/science.1198687
   von Strandmann EP, 2006, BLOOD, V107, P1955, DOI 10.1182/blood-2005-05-2177
   Voskoboinik I, 2015, NAT REV IMMUNOL, V15, P388, DOI 10.1038/nri3839
   Wada H, 2004, EUR J IMMUNOL, V34, P81, DOI 10.1002/eji.200324432
   Wallin RPA, 2003, EUR J IMMUNOL, V33, P2727, DOI 10.1002/eji.200324070
   Walzer T, 2007, P NATL ACAD SCI USA, V104, P3384, DOI 10.1073/pnas.0609692104
   Wiernik A, 2013, CLIN CANCER RES, V19, P3844, DOI 10.1158/1078-0432.CCR-13-0505
   Wilson EB, 2011, PLOS ONE, V6, DOI 10.1371/journal.pone.0022842
   Woo SR, 2012, CANCER RES, V72, P917, DOI 10.1158/0008-5472.CAN-11-1620
   Wu JD, 2004, J CLIN INVEST, V114, P560, DOI 10.1172/JCI200422206
   Zamarin D, 2014, SCI TRANSL MED, V6, DOI 10.1126/scitranslmed.3008095
   Zhang G, 2013, IMMUNOL CELL BIOL, V91, P615, DOI 10.1038/icb.2013.45
   Zhang T, 2012, J IMMUNOL, V189, P2290, DOI 10.4049/jimmunol.1103495
   Zhang T, 2011, CANCER RES, V71, P2066, DOI 10.1158/0008-5472.CAN-10-3200
NR 189
TC 581
Z9 599
U1 21
U2 214
PU NATURE PUBLISHING GROUP
PI LONDON
PA MACMILLAN BUILDING, 4 CRINAN ST, LONDON N1 9XW, ENGLAND
SN 1474-175X
EI 1474-1768
J9 NAT REV CANCER
JI Nat. Rev. Cancer
PD JAN
PY 2016
VL 16
IS 1
BP 7
EP 19
DI 10.1038/nrc.2015.5
PG 13
WC Oncology
WE Science Citation Index Expanded (SCI-EXPANDED)
SC Oncology
GA DG9TJ
UT WOS:000372426400001
PM 26694935
OA Green Published
HC Y
HP N
DA 2022-05-19
ER

PT J
AU Salemme, V
   Centonze, G
   Cavallo, F
   Defilippi, P
   Conti, L
AF Salemme, Vincenzo
   Centonze, Giorgia
   Cavallo, Federica
   Defilippi, Paola
   Conti, Laura
TI The Crosstalk Between Tumor Cells and the Immune Microenvironment in
   Breast Cancer: Implications for Immunotherapy
SO FRONTIERS IN ONCOLOGY
LA English
DT Review
DE breast cancer; cancer immunotherapy; tumor microenvironment (TME);
   immune checkpoint inhibitors (ICI); immunosuppression
ID REGULATORY T-CELLS; NATURAL-KILLER-CELLS; SUPPRESSOR-CELLS; DENDRITIC
   CELLS; MACROPHAGES; EXPRESSION; ACTIVATION; RESISTANCE; RECEPTOR;
   EXOSOMES
AB Breast cancer progression is a complex process controlled by genetic and epigenetic factors that coordinate the crosstalk between tumor cells and the components of tumor microenvironment (TME). Among those, the immune cells play a dual role during cancer onset and progression, as they can protect from tumor progression by killing immunogenic neoplastic cells, but in the meanwhile can also shape tumor immunogenicity, contributing to tumor escape. The complex interplay between cancer and the immune TME influences the outcome of immunotherapy and of many other anti-cancer therapies. Herein, we present an updated view of the pro- and anti-tumor activities of the main immune cell populations present in breast TME, such as T and NK cells, myeloid cells, innate lymphoid cells, mast cells and eosinophils, and of the underlying cytokine-, cell-cell contact- and microvesicle-based mechanisms. Moreover, current and novel therapeutic options that can revert the immunosuppressive activity of breast TME will be discussed. To this end, clinical trials assessing the efficacy of CAR-T and CAR-NK cells, cancer vaccination, immunogenic cell death-inducing chemotherapy, DNA methyl transferase and histone deacetylase inhibitors, cytokines or their inhibitors and other immunotherapies in breast cancer patients will be reviewed. The knowledge of the complex interplay that elapses between tumor and immune cells, and of the experimental therapies targeting it, would help to develop new combination treatments able to overcome tumor immune evasion mechanisms and optimize clinical benefit of current immunotherapies.
C1 [Salemme, Vincenzo; Centonze, Giorgia; Cavallo, Federica; Defilippi, Paola; Conti, Laura] Univ Torino, Dept Mol Biotechnol & Hlth Sci, Turin, Italy.
RP Defilippi, P; Conti, L (通讯作者)，Univ Torino, Dept Mol Biotechnol & Hlth Sci, Turin, Italy.
EM paola.defilippi@unito.it; laura.conti@unito.it
OI Defilippi, Paola/0000-0001-6427-4906; Centonze,
   Giorgia/0000-0003-3923-8350; Salemme, Vincenzo/0000-0001-9431-9693
FU MUR (Ministero Universita Ricerca, PRIN 2015); AIRC (Associazione
   Italiana Ricerca Cancro) [IG 20107, IG 21468]; Compagnia San Paolo,
   Torino, Progetto DEFLECT; Fondazione CRT [2020.1798]; University of
   Torino (ex 60%) (Torino, Italy)
FX This work was supported by MUR (Ministero Universita Ricerca, PRIN 2015
   to PD), AIRC (Associazione Italiana Ricerca Cancro) to PD (IG 20107) and
   to FC (IG 21468), Compagnia San Paolo, Torino, Progetto DEFLECT to PD
   and to FC, Fondazione CRT 2020.1798 to PD, and from the University of
   Torino (ex 60%) (Torino, Italy).
CR Alcaraz-Sanabria A, 2020, FRONT ONCOL, V9, DOI 10.3389/fonc.2019.01486
   Anderson AC, 2016, IMMUNITY, V44, P989, DOI 10.1016/j.immuni.2016.05.001
   Anfray C, 2020, CELLS-BASEL, V9, DOI 10.3390/cells9010046
   Aponte-Lopez A, 2018, J IMMUNOL RES, V2018, DOI 10.1155/2018/2584243
   Arab S, 2019, IMMUNE NETW, V19, DOI 10.4110/in.2019.19.e23
   Arnould L, 2006, BRIT J CANCER, V94, P259, DOI 10.1038/sj.bjc.6602930
   Azamjah Nasrindokht, 2019, Asian Pac J Cancer Prev, V20, P2015, DOI 10.31557/APJCP.2019.20.7.2015
   Badr NM, 2020, PATHOBIOLOGY, V87, P61, DOI 10.1159/000504055
   Bae J, 2018, LEUKEMIA, V32, P1932, DOI 10.1038/s41375-018-0062-8
   Bailur JK, 2016, J TRANSL MED, V14, DOI 10.1186/s12967-016-0905-x
   Bando JK, 2016, NAT IMMUNOL, V17, P783, DOI 10.1038/ni.3484
   Barriga V, 2019, CANCERS, V11, DOI 10.3390/cancers11081205
   Bassani B, 2019, CANCERS, V11, DOI 10.3390/cancers11040461
   Bates GJ, 2006, J CLIN ONCOL, V24, P5373, DOI 10.1200/JCO.2006.05.9584
   Bergenfelz C, 2020, CANCER IMMUNOL IMMUN, V69, P435, DOI 10.1007/s00262-019-02472-z
   Bertheloot D, 2017, CELL MOL IMMUNOL, V14, P43, DOI 10.1038/cmi.2016.34
   Bolli E, 2018, ONCOIMMUNOLOGY, V7, DOI 10.1080/2162402X.2017.1408746
   Bonifant CL, 2016, MOL THER-ONCOLYTICS, V3, DOI 10.1038/mto.2016.11
   Bos PD, 2013, J EXP MED, V210, P2435, DOI 10.1084/jem.20130762
   Bruchard M, 2019, FRONT IMMUNOL, V10, DOI 10.3389/fimmu.2019.00656
   Bruno A, 2019, FRONT IMMUNOL, V10, DOI 10.3389/fimmu.2019.00771
   Bruno A, 2018, FASEB J, V32, P5365, DOI 10.1096/fj.201701103R
   Bruno A, 2013, NEOPLASIA, V15, P133, DOI 10.1593/neo.121758
   Burugu S, 2017, ANN ONCOL, V28, P2977, DOI 10.1093/annonc/mdx557
   Burugu S, 2018, ONCOIMMUNOLOGY, V7, DOI 10.1080/2162402X.2018.1502128
   Cao YQ, 2020, SIGNAL TRANSDUCT TAR, V5, DOI 10.1038/s41392-020-00348-8
   Capelo R, 2016, BIOCHEM PHARMACOL, V103, P74, DOI 10.1016/j.bcp.2016.01.007
   Carretero R, 2015, NAT IMMUNOL, V16, P609, DOI 10.1038/ni.3159
   Cassetta L, 2019, CANCER CELL, V35, P588, DOI 10.1016/j.ccell.2019.02.009
   Chanmee T, 2014, CANCERS, V6, P1670, DOI 10.3390/cancers6031670
   Chen XL, 2016, ONCOTARGET, V7, P27764, DOI 10.18632/oncotarget.8526
   Chen YB, 2019, J BIOMED SCI, V26, DOI 10.1186/s12929-019-0568-z
   Chiossone L, 2009, BLOOD, V113, P5488, DOI 10.1182/blood-2008-10-187179
   Choi J, 2018, HISTOL HISTOPATHOL, V33, P133, DOI 10.14670/HH-11-916
   Chow A, 2014, SCI REP-UK, V4, DOI 10.1038/srep05750
   Condamine T, 2015, ANNU REV MED, V66, P97, DOI 10.1146/annurev-med-051013-052304
   Conlon KC, 2019, J INTERF CYTOK RES, V39, P6, DOI 10.1089/jir.2018.0019
   Conti L, 2020, CANCER IMMUNOL RES, V8, P1039, DOI 10.1158/2326-6066.CIR-20-0082
   Conti L, 2014, BIOMED RES INT, V2014, DOI 10.1155/2014/534969
   Conti L, 2013, FASEB J, V27, P4731, DOI 10.1096/fj.13-230201
   Czernek L, 2017, ARCH IMMUNOL THER EX, V65, P311, DOI 10.1007/s00005-016-0453-3
   Dabiri S, 2004, MODERN PATHOL, V17, P690, DOI 10.1038/modpathol.3800094
   Dadi S, 2016, CELL, V164, P365, DOI 10.1016/j.cell.2016.01.002
   Dahlin JS, 2015, MOL IMMUNOL, V63, P9, DOI 10.1016/j.molimm.2014.01.018
   DeNardo DG, 2011, CANCER DISCOV, V1, P54, DOI 10.1158/2159-8274.CD-10-0028
   Denkert C, 2018, LANCET ONCOL, V19, P40, DOI 10.1016/S1470-2045(17)30904-X
   Detoraki A, 2009, J ALLERGY CLIN IMMUN, V123, P1142, DOI 10.1016/j.jaci.2009.01.044
   Di Lorenzo A, 2020, INT J MOL SCI, V21, DOI 10.3390/ijms21249418
   Dorsam B, 2018, PHILOS T R SOC B, V372, DOI 10.1098/rstb.2016.0481
   Dominguez C, 2017, JCI INSIGHT, V2, DOI 10.1172/jci.insight.94296
   Donofrio G, 2018, ONCOIMMUNOLOGY, V7, DOI 10.1080/2162402X.2018.1494108
   Dunn GP, 2004, ANNU REV IMMUNOL, V22, P329, DOI 10.1146/annurev.immunol.22.012703.104803
   Ebbo M, 2017, NAT REV IMMUNOL, V17, P665, DOI 10.1038/nri.2017.86
   Eberl G, 2015, SCIENCE, V348, DOI 10.1126/science.aaa6566
   Eberl G, 2015, NAT IMMUNOL, V16, P1, DOI 10.1038/ni.3059
   Emens LA, 2019, JAMA ONCOL, V5, P74, DOI 10.1001/jamaoncol.2018.4224
   Finetti F, 2020, BIOLOGY-BASEL, V9, DOI 10.3390/biology9120434
   Force J, 2018, CLIN BREAST CANCER, V18, P410, DOI 10.1016/j.clbc.2018.02.010
   Foubert P, 2017, CANCER IMMUNOL RES, V5, P957, DOI 10.1158/2326-6066.CIR-17-0143
   Friedlaender A, 2019, ESMO OPEN, V4, DOI 10.1136/esmoopen-2019-000497
   Frieri M, 2015, ANN ALLERG ASTHMA IM, V115, P172, DOI 10.1016/j.anai.2015.06.025
   Fu BQ, 2011, IMMUNOLOGY, V133, P350, DOI 10.1111/j.1365-2567.2011.03446.x
   Fuentes-Antras J, 2020, FRONT ONCOL, V10, DOI 10.3389/fonc.2020.605633
   Galluzzi L, 2017, NAT REV IMMUNOL, V17, P97, DOI 10.1038/nri.2016.107
   Galon J, 2019, NAT REV DRUG DISCOV, V18, P197, DOI 10.1038/s41573-018-0007-y
   Gao WF, 2019, J IMMUNOTHER CANCER, V7, DOI 10.1186/s40425-019-0676-z
   Garassino MC, 2018, CANCER RES, V78, P5729, DOI 10.1158/0008-5472.CAN-18-2245
   Garcia-Aranda M, 2019, CANCERS, V11, DOI 10.3390/cancers11121822
   Gasteiger G, 2013, J EXP MED, V210, P1167, DOI 10.1084/jem.20122462
   Gatalica Z, 2014, CANCER EPIDEM BIOMAR, V23, P2965, DOI 10.1158/1055-9965.EPI-14-0654
   Gatti-Mays ME, 2019, NPJ BREAST CANCER, V5, DOI 10.1038/s41523-019-0133-7
   Geller MA, 2011, CYTOTHERAPY, V13, P98, DOI 10.3109/14653249.2010.515582
   Goldstein LJ, 2020, BREAST CANCER RES, V22, DOI 10.1186/s13058-019-1243-8
   Gorzalczany Y, 2019, INT J MOL SCI, V20, DOI 10.3390/ijms20102603
   Granata F, 2010, J IMMUNOL, V184, P5232, DOI 10.4049/jimmunol.0902501
   Half E, 2002, CANCER RES, V62, P1676
   Hamy AS, 2017, ANN ONCOL, V28, P2233, DOI 10.1093/annonc/mdx309
   Han L, 2019, MOL CANCER, V18, DOI 10.1186/s12943-019-0980-8
   Hanahan D, 2011, CELL, V144, P646, DOI 10.1016/j.cell.2011.02.013
   Harbaum L, 2015, MODERN PATHOL, V28, P403, DOI 10.1038/modpathol.2014.104
   Harris RE, 2005, ONCOL REP, V13, P559
   Heo TH, 2016, ONCOTARGET, V7, P15460, DOI 10.18632/oncotarget.7102
   Holsbo E, 2020, FRONT ONCOL, V10, DOI 10.3389/fonc.2020.575461
   Hu M, 2005, NAT GENET, V37, P899, DOI 10.1038/ng1596
   Hu WL, 2019, FRONT IMMUNOL, V10, DOI 10.3389/fimmu.2019.01205
   Hu ZW, 2020, SCI REP-UK, V10, DOI 10.1038/s41598-020-59736-3
   Huang L, 2016, TRENDS PARASITOL, V32, P798, DOI 10.1016/j.pt.2016.05.004
   Imam S, 2014, ENDOCR-RELAT CANCER, V21, P505, DOI 10.1530/ERC-13-0436
   Irshad S, 2017, CANCER RES, V77, P1083, DOI 10.1158/0008-5472.CAN-16-0598
   Ito T, 2012, J IMMUNOL, V188, P5428, DOI 10.4049/jimmunol.1103366
   Iwamoto M, 2003, INT J CANCER, V104, P92, DOI 10.1002/ijc.10915
   Jayasingam SD, 2020, FRONT ONCOL, V9, DOI 10.3389/fonc.2019.01512
   Johnston LK, 2017, FRONT MED-LAUSANNE, V4, DOI 10.3389/fmed.2017.00051
   Jovanovic IP, 2014, INT J CANCER, V134, P1669, DOI 10.1002/ijc.28481
   Kaewkangsadan V, 2017, J IMMUNOL RES, V2017, DOI 10.1155/2017/1049023
   Karagiannis GS, 2017, SCI TRANSL MED, V9, DOI 10.1126/scitranslmed.aan0026
   Kawaguchi K, 2019, SCI REP-UK, V9, DOI 10.1038/s41598-019-39476-9
   Khaja ASS, 2017, ONCOTARGET, V8, P33159, DOI 10.18632/oncotarget.16565
   Khan M, 2020, FRONT IMMUNOL, V11, DOI 10.3389/fimmu.2020.00167
   Kielbassa K, 2019, FRONT IMMUNOL, V10, DOI 10.3389/fimmu.2019.02215
   Kim HM, 2017, BMC CANCER, V17, DOI 10.1186/s12885-017-3670-1
   Kon E, 2019, DRUG RESIST UPDATE, V45, P13, DOI 10.1016/j.drup.2019.07.004
   Kowal J, 2019, IMMUNOTHERAPY-UK, V11, P677, DOI 10.2217/imt-2018-0156
   Kumar S, 2018, J CLIN INVEST, V128, P5095, DOI 10.1172/JCI99673
   Kumar V, 2016, TRENDS IMMUNOL, V37, P208, DOI 10.1016/j.it.2016.01.004
   Kuol N, 2018, IMMUNOTHERAPY-UK, V10, P149, DOI 10.2217/imt-2017-0120
   Lan GC, 2018, ONCOL LETT, V15, P5093, DOI 10.3892/ol.2018.7991
   Lapeyre-Prost A, 2017, INT REV CEL MOL BIO, V330, P295, DOI 10.1016/bs.ircmb.2016.09.007
   Larionova I, 2019, ONCOIMMUNOLOGY, V8, DOI 10.1080/2162402X.2019.1596004
   Law AMK, 2020, CELLS-BASEL, V9, DOI 10.3390/cells9030561
   Lee H, 2018, IN VIVO, V32, P1561, DOI 10.21873/invivo.11415
   Lee SC, 2020, CLIN CANCER RES, V26, P4494, DOI 10.1158/1078-0432.CCR-20-0768
   Levi I, 2015, ONCOTARGET, V6, P1, DOI 10.18632/oncotarget.3453
   Li W, 2018, CELL METAB, V28, P87, DOI 10.1016/j.cmet.2018.04.022
   Liu L, 2020, MOL MED REP, V21, P2019, DOI 10.3892/mmr.2020.11017
   Liu Q, 2020, EBIOMEDICINE, V51, DOI 10.1016/j.ebiom.2019.102612
   Liu XJ, 2015, NAT MED, V21, P1209, DOI 10.1038/nm.3931
   Lodyga M, 2020, SEMIN CELL DEV BIOL, V101, P123, DOI 10.1016/j.semcdb.2019.12.010
   Loi S, 2013, P NATL ACAD SCI USA, V110, P11091, DOI 10.1073/pnas.1222251110
   Lorenzo-Sanz L, 2019, CANCER MICROENVIRON, V12, P119, DOI 10.1007/s12307-019-00232-2
   Lu CW, 2016, ONCOIMMUNOLOGY, V5, DOI 10.1080/2162402X.2016.1247135
   Luque-Cabal M, 2016, CLIN MED INSIGHTS-ON, V10, P21, DOI 10.4137/CMO.S34537
   Maeng Hoyoung M, 2019, F1000Res, V8, DOI 10.12688/f1000research.18693.1
   Martinez LM, 2019, FRONT IMMUNOL, V10, DOI 10.3389/fimmu.2019.01942
   Melaiu O, 2020, FRONT IMMUNOL, V10, DOI 10.3389/fimmu.2019.03038
   Millrud CR, 2017, ONCOTARGET, V8, P3649, DOI 10.18632/oncotarget.12278
   Mittal D, 2014, CURR OPIN IMMUNOL, V27, P16, DOI 10.1016/j.coi.2014.01.004
   Mjosberg J, 2016, J ALLERGY CLIN IMMUN, V138, P1265, DOI 10.1016/j.jaci.2016.09.009
   Molon B, 2011, J EXP MED, V208, P1949, DOI 10.1084/jem.20101956
   Morgan RA, 2010, MOL THER, V18, P843, DOI 10.1038/mt.2010.24
   Mowat AM, 2017, NAT MED, V23, P1258, DOI 10.1038/nm.4430
   Nanda R, 2016, J CLIN ONCOL, V34, P2460, DOI 10.1200/JCO.2015.64.8931
   Ni C, 2020, SIGNAL TRANSDUCT TAR, V5, DOI 10.1038/s41392-020-0129-7
   Nowicki TS, 2018, CANCER J, V24, P47, DOI 10.1097/PPO.0000000000000303
   Ohl K, 2018, FRONT IMMUNOL, V9, DOI 10.3389/fimmu.2018.02499
   Oliver AJ, 2019, CLIN TRANSL IMMUNOL, V8, DOI 10.1002/cti2.1094
   Onesti CE, 2020, ONCOIMMUNOLOGY, V9, DOI 10.1080/2162402X.2020.1761176
   Ostrand-Rosenberg S, 2009, J IMMUNOL, V182, P4499, DOI 10.4049/jimmunol.0802740
   Othman N, 2019, FRONT IMMUNOL, V10, DOI 10.3389/fimmu.2019.02103
   OWNBY HE, 1983, CANCER, V52, P126, DOI 10.1002/1097-0142(19830701)52:1<126::AID-CNCR2820520123>3.0.CO;2-Y
   Paluskievicz CM, 2019, FRONT IMMUNOL, V10, DOI 10.3389/fimmu.2019.02453
   Pan PY, 2010, CANCER RES, V70, P99, DOI 10.1158/0008-5472.CAN-09-1882
   Panda SK, 2019, FRONT IMMUNOL, V10, DOI 10.3389/fimmu.2019.00861
   Panni RZ, 2013, IMMUNOTHERAPY-UK, V5, P1075, DOI 10.2217/imt.13.102
   Peek SH, 2019, J BREAST CANCER, V22, P29, DOI 10.4048/jbc.2019.22.e15
   Peng DJ, 2016, CANCER RES, V76, P3156, DOI 10.1158/0008-5472.CAN-15-2528
   Peng GL, 2019, AM J TRANSL RES, V11, P5039
   Petty AJ, 2017, IMMUNOTHERAPY-UK, V9, P289, DOI 10.2217/imt-2016-0135
   Pilipow K, 2021, SEMIN CANCER BIOL, V72, P90, DOI 10.1016/j.semcancer.2020.05.019
   Planes-Laine G, 2019, CANCERS, V11, DOI 10.3390/cancers11071033
   Pruneri G, 2018, BREAST, V37, P207, DOI 10.1016/j.breast.2017.03.010
   Quaglino E, 2020, INT J BIOCHEM CELL B, V129, DOI 10.1016/j.biocel.2020.105861
   Quaglino E, 2020, SEMIN IMMUNOL, V47, DOI 10.1016/j.smim.2020.101386
   Rajput AB, 2008, BREAST CANCER RES TR, V107, P249, DOI 10.1007/s10549-007-9546-3
   Ridder K, 2015, ONCOIMMUNOLOGY, V4, DOI 10.1080/2162402X.2015.1008371
   Robinson SP, 1999, EUR J IMMUNOL, V29, P2769, DOI 10.1002/(SICI)1521-4141(199909)29:09<2769::AID-IMMU2769>3.0.CO;2-2
   Roca MS, 2019, J CLIN MED, V8, DOI 10.3390/jcm8070912
   Rong L, 2016, ONCOL LETT, V11, P500, DOI 10.3892/ol.2015.3841
   Ruiu R, 2019, PROG MOL BIOL TRANSL, V164, P119, DOI 10.1016/bs.pmbts.2019.03.008
   Ruiu R, 2019, CANCER IMMUNOL IMMUN, V68, P131, DOI 10.1007/s00262-018-2185-1
   Ruivo CF, 2017, CANCER RES, V77, P6480, DOI 10.1158/0008-5472.CAN-17-0994
   Sakaguchi S, 2003, J CLIN INVEST, V112, P1310, DOI 10.1172/JCI200320274
   Salimi M, 2018, BMC CANCER, V18, DOI 10.1186/s12885-018-4262-4
   Samarasinghe AE, 2017, J IMMUNOL, V198, P3214, DOI 10.4049/jimmunol.1600787
   Samoszuk M, 2003, INT J CANCER, V106, P647, DOI 10.1002/ijc.11282
   Schmid P, 2018, NEW ENGL J MED, V379, P2108, DOI 10.1056/NEJMoa1809615
   Schmid P, 2020, LANCET ONCOL, V21, P44, DOI 10.1016/S1470-2045(19)30689-8
   Schratl P, 2007, J IMMUNOL, V179, P4792, DOI 10.4049/jimmunol.179.7.4792
   Segovia-Mendoza M, 2019, FRONT IMMUNOL, V10, DOI 10.3389/fimmu.2019.00348
   Simon SCS, 2019, CANCER IMMUNOL IMMUN, V68, P823, DOI 10.1007/s00262-018-2255-4
   Spitzer MH, 2017, CELL, V168, P487, DOI 10.1016/j.cell.2016.12.022
   Stamm H, 2019, ONCOIMMUNOLOGY, V8, DOI 10.1080/2162402X.2019.1674605
   Suriyamurthy S, 2019, CANCERS, V11, DOI 10.3390/cancers11050726
   Tallerico R, 2017, ONCOIMMUNOLOGY, V6, DOI 10.1080/2162402X.2017.1284718
   Taylor NA, 2017, J CLIN INVEST, V127, P3478, DOI 10.1172/JCI90499
   Thomas A, 2018, ONCOIMMUNOLOGY, V7, DOI 10.1080/2162402X.2018.1490854
   Thomas DA, 2005, CANCER CELL, V8, P369, DOI 10.1016/j.ccr.2005.10.012
   Tonn T, 2013, CYTOTHERAPY, V15, P1563, DOI 10.1016/j.jcyt.2013.06.017
   Treilleux I, 2004, CLIN CANCER RES, V10, P7466, DOI 10.1158/1078-0432.CCR-04-0684
   Varricchi G, 2018, ONCOIMMUNOLOGY, V7, DOI 10.1080/2162402X.2017.1393134
   Varricchi G, 2017, FRONT IMMUNOL, V8, DOI 10.3389/fimmu.2017.00424
   Varricchi G, 2016, CURR OPIN ALLERGY CL, V16, P186, DOI 10.1097/ACI.0000000000000251
   Vicari AP, 2009, CANCER IMMUNOL IMMUN, V58, P615, DOI 10.1007/s00262-008-0586-2
   Vivier E, 2018, CELL, V174, P1054, DOI 10.1016/j.cell.2018.07.017
   Vonderheide RH, 2015, NAT MED, V21, P1122, DOI 10.1038/nm.3965
   Wang M, 2019, MOL THER-NUCL ACIDS, V16, P791, DOI 10.1016/j.omtn.2019.04.027
   Wang Shizhen Emily, 2011, J Signal Transduct, V2011, P804236, DOI 10.1155/2011/804236
   Wang YG, 2019, FRONT IMMUNOL, V10, DOI 10.3389/fimmu.2019.00172
   Wculek SK, 2020, NAT REV IMMUNOL, V20, P7, DOI 10.1038/s41577-019-0210-z
   Welte T, 2016, NAT CELL BIOL, V18, P632, DOI 10.1038/ncb3355
   Wieckowski EU, 2009, J IMMUNOL, V183, P3720, DOI 10.4049/jimmunol.0900970
   Witt K, 2018, CANCER IMMUNOL RES, V6, P1417, DOI 10.1158/2326-6066.CIR-17-0572
   Woschnagg C, 2009, J IMMUNOL, V183, P3949, DOI 10.4049/jimmunol.0900509
   Xie FT, 2019, MOL CANCER, V18, DOI 10.1186/s12943-019-1074-3
   Xie F, 2015, CANCER LETT, V364, P106, DOI 10.1016/j.canlet.2015.04.029
   Xing F, 2018, CANCER RES, V78, P4316, DOI 10.1158/0008-5472.CAN-18-1102
   Xu M, 2015, J IMMUNOL, V194, P4997, DOI 10.4049/jimmunol.1402603
   Yan M, 2011, BREAST CANCER RES, V13, DOI 10.1186/bcr2869
   Yan W, 2018, NAT CELL BIOL, V20, P597, DOI 10.1038/s41556-018-0083-6
   Yang L, 2008, CANCER CELL, V13, P23, DOI 10.1016/j.ccr.2007.12.004
   Yousefi S, 2008, NAT MED, V14, P949, DOI 10.1038/nm.1855
   Yu HM, 2015, CANCER IMMUNOL IMMUN, V64, P853, DOI 10.1007/s00262-015-1696-2
   Yuan JP, 2019, ONCOL LETT, V18, P3249, DOI 10.3892/ol.2019.10618
   Zaiss DMW, 2015, IMMUNITY, V42, P216, DOI 10.1016/j.immuni.2015.01.020
   Zhang HJ, 2019, J CELL MOL MED, V23, P535, DOI 10.1111/jcmm.13956
   Zhao XX, 2017, ONCOTARGET, V8, P30576, DOI 10.18632/oncotarget.15736
   zum Buschenfelde CM, 2002, CANCER RES, V62, P2244
NR 207
TC 19
Z9 19
U1 10
U2 20
PU FRONTIERS MEDIA SA
PI LAUSANNE
PA AVENUE DU TRIBUNAL FEDERAL 34, LAUSANNE, CH-1015, SWITZERLAND
SN 2234-943X
J9 FRONT ONCOL
JI Front. Oncol.
PD MAR 11
PY 2021
VL 11
AR 610303
DI 10.3389/fonc.2021.610303
PG 20
WC Oncology
WE Science Citation Index Expanded (SCI-EXPANDED)
SC Oncology
GA RB9BZ
UT WOS:000632401200001
PM 33777750
OA Green Published, gold
DA 2022-05-19
ER

PT J
AU Liu, H
   Yang, B
   Sun, TT
   Lin, L
   Hu, Y
   Deng, MH
   Yang, JL
   Liu, TY
   Li, JY
   Sun, SJ
   Jiao, SC
AF Liu, Hui
   Yang, Bo
   Sun, Tingting
   Lin, Lin
   Hu, Yi
   Deng, Muhong
   Yang, Junlan
   Liu, Tianyi
   Li, Jinyu
   Sun, Shengjie
   Jiao, Shunchang
TI Specific growth inhibition of ErbB2-expressing human breast cancer cells
   by genetically modified NK-92 cells
SO ONCOLOGY REPORTS
LA English
DT Article
DE ErbB2; scFv antibody; natural killer-92 cells; chimeric antigen
   receptor; gene modification; human breast cancer
ID NATURAL-KILLER-CELLS; CHIMERIC ANTIGEN RECEPTOR; HUMAN T-CELLS; NK
   CELLS; IMMUNOTHERAPY; LYMPHOCYTES; EXPRESSION; MODEL; LINE; EFFICIENT
AB The natural killer cell line NK-92 shows great cytotoxicity against various types of cancer. Several types of solid tumor cells, however, can effectively resist NK-mediated lysis by interaction of major histocompatibility complex (MHC) molecules with NK cell inhibitory receptors. To generate a eukaryotic expression vector encoding chimeric antigen receptor scFv anti-erbB2-CD28- and to investigate the expression and action of this chimeric antigen receptor in cancer cells both in vitro and in vivo, NK-92 cells were genetically modified with an scFv anti-erbB2-CD28- chimeric receptor by optimized electroporation using the Amaxa Nucleofector system. The expression of the chimeric receptor was evaluated by RT-PCR and immunofluorescence. The ability of the genetically modified NK-92 cells to induce cell death in tumor targets was assessed in vitro and in vivo. The transduced NK-92-anti-erbB2 scFv-CD28- cells expressing high levels of the fusion protein on the cell surface were analyzed by fluorescence-activated cell-sorting (FACS) analysis. These cells specifically enhanced the cell death of the erbB2-expressing human breast cancer cell lines MDA-MB-453 and SKBr3. Furthermore, adoptive transfer of genetically modified NK-92 cells specifically reduced tumor size and lung metastasis of nude mice bearing established MDA-MB-453 cells, and significantly enhanced the survival period of these mice. The genetically modified NK-92 cells significantly enhanced the killing of erbB2-expressing cancer and may be a novel therapeutic strategy for erbB2-expressing cancer cells.
C1 [Liu, Hui; Yang, Bo; Lin, Lin; Hu, Yi; Deng, Muhong; Yang, Junlan; Li, Jinyu; Sun, Shengjie; Jiao, Shunchang] 301 Gen Hosp, Dept Internal Oncol, Beijing 100853, Peoples R China.
   [Sun, Tingting] 301 Gen Hosp, Dept Internal Neurol, Hainan Branch, Hainan, Peoples R China.
   [Liu, Tianyi] 301 Gen Hosp, Tumor Cent Lab, Beijing 100853, Peoples R China.
RP Jiao, SC (通讯作者)，301 Gen Hosp, Dept Internal Oncol, 28 Fu Xing Rd, Beijing 100853, Peoples R China.
EM medscilh@126.com
CR Boissel L, 2009, LEUKEMIA RES, V33, P1255, DOI 10.1016/j.leukres.2008.11.024
   Cohen JL, 1999, LEUKEMIA LYMPHOMA, V34, P473, DOI 10.3109/10428199909058474
   Darcy PK, 1998, EUR J IMMUNOL, V28, P1663, DOI 10.1002/(SICI)1521-4141(199805)28:05<1663::AID-IMMU1663>3.0.CO;2-L
   Gratwohl A, 2006, HAEMATOLOGICA, V91, P513
   Hallett WHD, 2006, SEMIN CANCER BIOL, V16, P367, DOI 10.1016/j.semcancer.2006.07.003
   Imai C, 2005, BLOOD, V106, P376, DOI 10.1182/blood-2004-12-4797
   Kruschinski A, 2008, P NATL ACAD SCI USA, V105, P17481, DOI 10.1073/pnas.0804788105
   Liang XL, 2010, J IMMUNOL, V184, P1617, DOI 10.4049/jimmunol.0902155
   Maki G, 2003, BONE MARROW TRANSPL, V31, P1119, DOI 10.1038/sj.bmt.1704117
   Malmberg KJ, 2008, CANCER IMMUNOL IMMUN, V57, P1541, DOI 10.1007/s00262-008-0492-7
   McKenna DH, 2007, TRANSFUSION, V47, P520, DOI 10.1111/j.1537-2995.2006.01145.x
   Moretta A, 2001, ANNU REV IMMUNOL, V19, P197, DOI 10.1146/annurev.immunol.19.1.197
   Muller T, 2008, CANCER IMMUNOL IMMUN, V57, P411, DOI 10.1007/s00262-007-0383-3
   Pegram HJ, 2008, J IMMUNOL, V181, P3449, DOI 10.4049/jimmunol.181.5.3449
   Piechocki MP, 2003, J IMMUNOL, V171, P5787, DOI 10.4049/jimmunol.171.11.5787
   PRESS MF, 1990, ONCOGENE, V5, P953
   Roberts MR, 1998, J IMMUNOL, V161, P375
   Ruggeri L, 2002, SCIENCE, V295, P2097, DOI 10.1126/science.1068440
   Russell JH, 2002, ANNU REV IMMUNOL, V20, P323, DOI 10.1146/annurev.immunol.20.100201.131730
   Schirrmann T, 2001, CANCER IMMUNOL IMMUN, V50, P549, DOI 10.1007/s00262-001-0236-4
   SMITH BR, 1985, EXP HEMATOL, V13, P189
   Suck G, 2005, EXP HEMATOL, V33, P1160, DOI 10.1016/j.exphem.2005.06.024
   Suck G, 2006, SEMIN CANCER BIOL, V16, P412, DOI 10.1016/j.semcancer.2006.07.006
   Tam YK, 1999, J HEMATOTHER, V8, P281, DOI 10.1089/106161299320316
   Tammana S, 2010, HUM GENE THER, V21, P75, DOI 10.1089/hum.2009.122
   Thomis DC, 2001, BLOOD, V97, P1249, DOI 10.1182/blood.V97.5.1249
   Tonn T, 2001, J HEMATOTH STEM CELL, V10, P535, DOI 10.1089/15258160152509145
   TRAN AC, 1995, J IMMUNOL, V155, P1000
   Tran J, 2007, MOL THER, V15, P1331, DOI 10.1038/sj.mt.6300184
   TRINCHIERI G, 1989, ADV IMMUNOL, V47, P187, DOI 10.1016/S0065-2776(08)60664-1
   Uemura A, 2010, CANCER IMMUNOL IMMUN, V59, P453, DOI 10.1007/s00262-009-0764-x
   Uherek C, 2002, BLOOD, V100, P1265, DOI 10.1182/blood.V100.4.1265.h81602001265_1265_1273
   Yokoyama WM, 2004, ANNU REV IMMUNOL, V22, P405, DOI 10.1146/annurev.immunol.22.012703.104711
   Zhang T, 2006, CANCER RES, V66, P5927, DOI 10.1158/0008-5472.CAN-06-0130
   Zhao YB, 2009, J IMMUNOL, V183, P5563, DOI 10.4049/jimmunol.0900447
   Zhong XS, 2010, MOL THER, V18, P413, DOI 10.1038/mt.2009.210
NR 36
TC 44
Z9 49
U1 0
U2 14
PU SPANDIDOS PUBL LTD
PI ATHENS
PA POB 18179, ATHENS, 116 10, GREECE
SN 1021-335X
EI 1791-2431
J9 ONCOL REP
JI Oncol. Rep.
PD JAN
PY 2015
VL 33
IS 1
BP 95
EP 102
DI 10.3892/or.2014.3548
PG 8
WC Oncology
WE Science Citation Index Expanded (SCI-EXPANDED)
SC Oncology
GA AX0IN
UT WOS:000346636200012
PM 25333815
OA Bronze
DA 2022-05-19
ER

PT J
AU Kararoudi, MN
   Tullius, BP
   Chakraravarti, N
   Pomeroy, EJ
   Moriarity, BS
   Beland, K
   Colamartino, ABL
   Haddad, E
   Chu, YY
   Cairo, MS
   Lee, DA
AF Kararoudi, Meisam Naeimi
   Tullius, Brian P.
   Chakraravarti, Nitin
   Pomeroy, Emily J.
   Moriarity, Branden S.
   Beland, Kathie
   Colamartino, Aurelien B. L.
   Haddad, Elie
   Chu, Yaya
   Cairo, Mitchell S.
   Lee, Dean A.
TI Genetic and epigenetic modification of human primary NK cells for
   enhanced antitumor activity
SO SEMINARS IN HEMATOLOGY
LA English
DT Article
DE Natural killer cells; Genetic modification; Viral vectors; Transposons;
   CRISPR; Cancer immunotherapy
ID NATURAL-KILLER-CELLS; PIGGYBAC TRANSPOSON SYSTEM; CHIMERIC ANTIGEN
   RECEPTORS; RNA-BASED THERAPEUTICS; MESSENGER-RNA; SLEEPING-BEAUTY;
   T-CELLS; THERAPY; CYTOTOXICITY; RETROVIRUS
AB Cancer immunotherapy using genetically modified immune cells such as those expressing chimeric antigen receptors has shown dramatic outcomes in patients with refractory and relapsed malignancies. Natural killer (NK) cells as a member of the innate immune system, possessing both anticancer (cytotoxic) and proinflammatory (cytokine) responses to cancers and rare off-target toxicities have great potential for a wide range of cancer therapeutic settings. Therefore, improving NK cell antitumor activity through genetic modification is of high interest in the field of cancer immunotherapy. However, gene manipulation in primary NK cells has been challenging because of broad resistance to many genetic modification methods that work well in T cells. Here we review recent successful approaches for genetic and epigenetic modification of NK cells including epigenetic remodeling, transposons, mRNA-mediated gene delivery, lentiviruses, and CRISPR gene targeting. (C) 2020 Elsevier Inc. All rights reserved.
C1 [Kararoudi, Meisam Naeimi; Tullius, Brian P.; Lee, Dean A.] Nationwide Childrens Hosp, Ctr Childhood Canc & Blood Disorders, Abigail Wexner Res Inst, Columbus, OH USA.
   [Chakraravarti, Nitin] Thomas Jefferson Univ, Dept Med Oncol, Philadelphia, PA 19107 USA.
   [Pomeroy, Emily J.; Moriarity, Branden S.] Univ Minnesota, Ctr Genome Engn, Minneapolis, MN USA.
   [Beland, Kathie; Colamartino, Aurelien B. L.; Haddad, Elie] CHU St Justine Res Ctr, Montreal, PQ, Canada.
   [Chu, Yaya; Cairo, Mitchell S.] New York Med Coll, Dept Pediat, Valhalla, NY 10595 USA.
RP Lee, DA (通讯作者)，700 Childrens Dr,WA-4023, Columbus, OH 43205 USA.
EM dean.lee@nationwidechildrens.org
RI Chakravarti, Nitin/F-7964-2011; Naeimi, Meisam/ABA-1979-2021
OI Chakravarti, Nitin/0000-0002-6619-953X; Haddad,
   Elie/0000-0003-2446-6879; Beland, Kathie/0000-0001-5503-365X
FU NCI NIH HHS [R21 CA216652] Funding Source: Medline; NIAID NIH HHS [T32
   AI007313] Funding Source: Medline
CR Aiuti A, 2002, SCIENCE, V296, P2410, DOI 10.1126/science.1070104
   Aiuti A, 2013, SCIENCE, V341, P865, DOI 10.1126/science.1233151
   Altmann T, 2018, CYTOTHERAPY, V20, pS107, DOI 10.1016/j.jcyt.2018.02.315
   [Anonymous], 2016, REC MICR VECT US GEN
   [Anonymous], 2002, HUM GENE THER, V13, P3, DOI [DOI 10.1097/00041433-200202000-00002, 10.1097/00041433-200202000-00002]
   Au-Yeung N, 2018, CYTOKINE GROWTH F R, V44, P11, DOI 10.1016/j.cytogfr.2018.10.003
   Barrett DM, 2011, HUM GENE THER, V22, P1575, DOI 10.1089/hum.2011.070
   Bedel R, 2011, CANCER RES, V71, P1615, DOI 10.1158/0008-5472.CAN-09-4540
   Biffi A, 2013, SCIENCE, V341, P864, DOI 10.1126/science.1233158
   Binyamin L, 2008, J IMMUNOL, V180, P6392, DOI 10.4049/jimmunol.180.9.6392
   Bishop DC, 2018, MOL THER, V26, P1883, DOI 10.1016/j.ymthe.2018.05.007
   Boissel L, 2012, LEUKEMIA LYMPHOMA, V53, P958, DOI 10.3109/10428194.2011.634048
   Braunschweig A, 2011, AM J REPROD IMMUNOL, V66, P329, DOI 10.1111/j.1600-0897.2011.00989.x
   Cacalano NA, 2016, FRONT IMMUNOL, V7, P1, DOI 10.3389/fimmu.2016.00128
   Carlsten M, 2016, FRONT IMMUNOL, V7, DOI 10.3389/fimmu.2016.00105
   Cavazzana-Calvo M, 2000, SCIENCE, V288, P669, DOI 10.1126/science.288.5466.669
   Cavazzana-Calvo M, 2010, NATURE, V467, P318, DOI 10.1038/nature09328
   Chang YH, 2013, CANCER RES, V73, P1777, DOI 10.1158/0008-5472.CAN-12-3558
   Cheng C, 2019, J MED GENET, V56, P10, DOI 10.1136/jmedgenet-2018-105405
   Chester C, 2015, FRONT IMMUNOL, V6, DOI 10.3389/fimmu.2015.00601
   Chicaybam L, 2019, HUM GENE THER, V30, P511, DOI 10.1089/hum.2018.218
   Chittock EC, 2017, BIOCHEM SOC T, V45, P193, DOI 10.1042/BST20160173
   Chu YY, 2017, ONCOIMMUNOLOGY, V6, DOI 10.1080/2162402X.2017.1341031
   Chu YY, 2016, METHODS MOL BIOL, V1441, P215, DOI 10.1007/978-1-4939-3684-7_18
   Chu YY, 2015, CANCER IMMUNOL RES, V3, P333, DOI 10.1158/2326-6066.CIR-14-0114
   Clauss J, 2018, HUM GENE THER, V29, P569, DOI 10.1089/hum.2017.136
   Colamartino ABL, 2019, FRONT IMMUNOL, V10, DOI 10.3389/fimmu.2019.02873
   Conte M, 2018, INT J BIOCHEM CELL B, V98, P65, DOI 10.1016/j.biocel.2018.03.004
   Crossland DL, 2018, ONCOGENE, V37, P3686, DOI 10.1038/s41388-018-0187-2
   Darquet AM, 1997, GENE THER, V4, P1341, DOI 10.1038/sj.gt.3300540
   Del Guidice T, 2018, PLOS ONE, V13, DOI 10.1371/journal.pone.0195558
   Denman CJ, 2012, PLOS ONE, V7, DOI 10.1371/journal.pone.0030264
   Foltz JA, 2018, CANCERS, V10, DOI 10.3390/cancers10110423
   Freund-Brown J, 2018, CRIT REV IMMUNOL, V38, P105, DOI 10.1615/CritRevImmunol.2018025248
   Fujisaki H, 2009, CANCER RES, V69, P4010, DOI 10.1158/0008-5472.CAN-08-3712
   Gaj T, 2017, NUCLEIC ACIDS RES, V45, DOI 10.1093/nar/gkx154
   Gatla HR, 2019, INT J MOL SCI, V20, DOI 10.3390/ijms20051110
   Girard-Gagnepain A, 2014, BLOOD, V124, P1221, DOI 10.1182/blood-2014-02-558163
   Gogol-Doring A, 2016, MOL THER, V24, P592, DOI 10.1038/mt.2016.11
   Gundry MC, 2016, CELL REP, V17, P1453, DOI 10.1016/j.celrep.2016.09.092
   Guven H, 2005, EXP HEMATOL, V33, P1320, DOI 10.1016/j.exphem.2005.07.006
   Hacein-Bey-Abina S, 2003, SCIENCE, V302, P415, DOI 10.1126/science.1088547
   Hacein-Bey-Abina S, 2003, NEW ENGL J MED, V348, P255, DOI 10.1056/NEJM200301163480314
   Hacein-Bey-Abina S, 2008, J CLIN INVEST, V118, P3132, DOI 10.1172/JCI35700
   He JC, 2018, CELL IMMUNOL, V329, P31, DOI 10.1016/j.cellimm.2018.04.007
   Hu WL, 2019, FRONT IMMUNOL, V10, DOI 10.3389/fimmu.2019.01205
   Hu ZH, 2017, BIOSCIENCE REP, V37, DOI 10.1042/BSR20160183
   Hudecek M, 2016, RECENT RESULTS CANC, V209, P37, DOI 10.1007/978-3-319-42934-2_3
   Hurton LV, 2016, P NATL ACAD SCI USA, V113, pE7788, DOI 10.1073/pnas.1610544113
   Imai C, 2005, BLOOD, V106, P376, DOI 10.1182/blood-2004-12-4797
   Imamura M, 2014, BLOOD, V124, P1081, DOI 10.1182/blood-2014-02-556837
   Ingegnere T, 2019, FRONT IMMUNOL, V10, DOI 10.3389/fimmu.2019.00957
   Ivics Z, 1997, CELL, V91, P501, DOI 10.1016/S0092-8674(00)80436-5
   Jin Z, 2011, GENE THER, V18, P849, DOI 10.1038/gt.2011.40
   Kararoudi MN, 2020, BLOOD, V136, P2416, DOI 10.1182/blood.2020006200
   Kararoudi MN, 2018, BLOOD, V132, DOI 10.1182/blood-2018-99-116621
   Kararoudi MN, 2018, JOVE-J VIS EXP, DOI 10.3791/58237
   Kararoudi MN, 2019, BIORXIV, DOI [10.1101/743377, DOI 10.1101/743377]
   Kebriaei P, 2016, J CLIN INVEST, V126, P3363, DOI 10.1172/JCI86721
   KOO HM, 1994, VIROLOGY, V205, P345, DOI 10.1006/viro.1994.1651
   Lanier LL, 2008, NAT REV IMMUNOL, V8, P259, DOI 10.1038/nri2276
   Li L, 2010, CANCER GENE THER, V17, P147, DOI 10.1038/cgt.2009.61
   Li Y, 2017, ONCOTARGET, V8, P41854, DOI 10.18632/oncotarget.16688
   Lin C, 2019, SCI CHINA LIFE SCI, V62, P633, DOI 10.1007/s11427-018-9451-0
   Liu E, 2018, LEUKEMIA, V32, P520, DOI 10.1038/leu.2017.226
   Liu EL, 2020, NEW ENGL J MED, V382, P545, DOI 10.1056/NEJMoa1910607
   Liu J, 2019, FRONT IMMUNOL, V10, DOI 10.3389/fimmu.2019.00456
   Lundstrom K, 2018, FUTUR SCI OA, V4, DOI 10.4155/fsoa-2017-0151
   Marin M, 2003, J VIROL, V77, P2936, DOI 10.1128/JVI.77.5.2936-2945.2003
   Matosevic S, 2018, J IMMUNOL RES, V2018, DOI 10.1155/2018/4054815
   Milone MC, 2018, LEUKEMIA, V32, P1529, DOI 10.1038/s41375-018-0106-0
   Nakazawa Y, 2009, J IMMUNOTHER, V32, P826, DOI 10.1097/CJI.0b013e3181ad762b
   Nandakumar V, 2013, P NATL ACAD SCI USA, V110, pE3927, DOI 10.1073/pnas.1308888110
   Nayyar G, 2019, BIOL BLOOD MARROW TR, V25
   Nayyar G, 2019, FRONT ONCOL, V9, DOI 10.3389/fonc.2019.00051
   Ni J, 2016, ONCOIMMUNOLOGY, V5, DOI 10.1080/2162402X.2016.1219009
   Ni J, 2016, MOBILE DNA-UK, V7, DOI 10.1186/s13100-016-0062-z
   Oberschmidt O, 2019, HUM GENE THER METHOD, V30, P102, DOI 10.1089/hgtb.2019.039
   Oei VYS, 2018, CANCER IMMUNOL RES, V6, P467, DOI 10.1158/2326-6066.CIR-17-0207
   Panda S, 2015, IMMUNITY, V43, P647, DOI 10.1016/j.immuni.2015.09.010
   Pardi Norbert, 2013, Methods Mol Biol, V969, P29, DOI 10.1007/978-1-62703-260-5_2
   Park H, 2017, BIOL BLOOD MARROW TR, V23, pS104
   Parker R, 2004, NAT STRUCT MOL BIOL, V11, P121, DOI 10.1038/nsmb724
   Pegram HJ, 2011, IMMUNOL CELL BIOL, V89, P216, DOI 10.1038/icb.2010.78
   Pomeroy EJ, 2018, GENETICALLY ENG PRIM, DOI [10.1101/430553, DOI 10.1101/430553]
   Ran FA, 2013, NAT PROTOC, V8, P2281, DOI 10.1038/nprot.2013.143
   Rasko JEJ, 1999, P NATL ACAD SCI USA, V96, P2129, DOI 10.1073/pnas.96.5.2129
   Rautela J, 2018, BIORXIV
   Rotiroti MC, 2020, MOL THER, V28, P1974, DOI 10.1016/j.ymthe.2020.05.021
   Sahin U, 2014, NAT REV DRUG DISCOV, V13, P759, DOI 10.1038/nrd4278
   Sandrin V, 2002, BLOOD, V100, P823, DOI 10.1182/blood-2001-11-0042
   Sarkar S, 2018, BLOOD, V132, DOI 10.1182/blood-2018-99-118926
   Schmid-Burgk JL, 2016, NAT COMMUN, V7, DOI 10.1038/ncomms12338
   Seillet C, 2019, METHODS MOL BIOL, V1954, P231, DOI 10.1007/978-1-4939-9145-7_14
   Seki A, 2018, J EXP MED, V215, P985, DOI 10.1084/jem.20171626
   Sergeeva OV, 2016, BIOCHEMISTRY-MOSCOW+, V81, P709, DOI 10.1134/S0006297916070075
   Shimasaki N, 2012, CYTOTHERAPY, V14, P830, DOI 10.3109/14653249.2012.671519
   Singh H, 2008, CANCER RES, V68, P2961, DOI 10.1158/0008-5472.CAN-07-5600
   Somanchi SS, 2016, METHODS MOL BIOL, V1441, P175, DOI 10.1007/978-1-4939-3684-7_15
   Srour SA, 2020, BLOOD, V135, P862, DOI 10.1182/blood.2019002920
   Staal FJT, 2008, LEUKEMIA, V22, P1849, DOI 10.1038/leu.2008.219
   Staal FJT, 2019, FRONT PEDIATR, V7, DOI 10.3389/fped.2019.00443
   Sutlu T, 2012, HUM GENE THER, V23, P1090, DOI 10.1089/hum.2012.080
   Thomas CE, 2003, NAT REV GENET, V4, P346, DOI 10.1038/nrg1066
   Tsukahara T, 2015, GENE THER, V22, P209, DOI 10.1038/gt.2014.104
   Ura K, 1996, METHOD ENZYMOL, V274, P257
   Valencia AM, 2019, NAT CELL BIOL, V21, P152, DOI 10.1038/s41556-018-0258-1
   Vivier E, 2011, SCIENCE, V331, DOI 10.1126/science.1198687
   Wang J, 2018, J IMMUNOTHER CANCER, V6, DOI 10.1186/s40425-018-0441-8
   Wang X, 2013, CLIN EXP IMMUNOL, V172, P104, DOI 10.1111/cei.12034
   Warren L, 2010, CELL STEM CELL, V7, P618, DOI 10.1016/j.stem.2010.08.012
   Weake VM, 2014, FUNDAMENTALS CHROMAT, P257
   Wilson MH, 2007, MOL THER, V15, P139, DOI 10.1038/sj.mt.6300028
   Xiao L, 2019, MOL THER, V27, P1114, DOI 10.1016/j.ymthe.2019.03.011
   Yin J, 2015, P NATL ACAD SCI USA, V112, P15988, DOI 10.1073/pnas.1521740112
   Zhao YB, 2010, CANCER RES, V70, P9053, DOI 10.1158/0008-5472.CAN-10-2880
   Zhu SG, 2015, PHARM RES-DORDR, V32, P779, DOI 10.1007/s11095-013-1231-0
   Zhu SG, 2014, BLOOD, V124, P403, DOI 10.1182/blood-2013-05-499707
   Zylicz JJ, 2019, CELL, V176, P182, DOI 10.1016/j.cell.2018.11.041
NR 119
TC 6
Z9 6
U1 1
U2 4
PU W B SAUNDERS CO-ELSEVIER INC
PI PHILADELPHIA
PA 1600 JOHN F KENNEDY BOULEVARD, STE 1800, PHILADELPHIA, PA 19103-2899 USA
SN 0037-1963
EI 1532-8686
J9 SEMIN HEMATOL
JI Semin. Hematol.
PD OCT
PY 2020
VL 57
IS 4
SI SI
BP 201
EP 212
DI 10.1053/j.seminhematol.2020.11.006
PG 12
WC Hematology
WE Science Citation Index Expanded (SCI-EXPANDED)
SC Hematology
GA PC0BZ
UT WOS:000596676700006
PM 33256913
OA Green Accepted
DA 2022-05-19
ER

PT J
AU Barth, MJ
   Chu, Y
   Hanley, PJ
   Cairo, MS
AF Barth, Matthew J.
   Chu, Yaya
   Hanley, Patrick J.
   Cairo, Mitchell S.
TI Immunotherapeutic approaches for the treatment of childhood, adolescent
   and young adult non-Hodgkin lymphoma
SO BRITISH JOURNAL OF HAEMATOLOGY
LA English
DT Article; Proceedings Paper
CT 5th International Symposium on Childhood, Adolescent and Young Adult
   Non-Hodgkin Lymphoma (NHL)
CY OCT 21-24, 2015
CL Varese, ITALY
DE Immunotherapy; monoclonal antibody; chimeric antigen receptor; latent
   membrane protein; cytotoxic T-lymphocyte
ID EPSTEIN-BARR-VIRUS; CYTOTOXIC T-LYMPHOCYTES; B-CELL LYMPHOMA;
   NATURAL-KILLER-CELLS; ACUTE LYMPHOBLASTIC-LEUKEMIA; ANTI-CD20
   MONOCLONAL-ANTIBODY; ANTIGEN-PRESENTING CELLS; ORGAN TRANSPLANT
   RECIPIENTS; CHEMOTHERAPY PLUS RITUXIMAB; RANDOMIZED CONTROLLED-TRIAL
AB With the introduction of the anti-CD20 monoclonal antibody rituximab, B-cell non-Hodgkin lymphoma was the first malignancy successfully treated with an immunotherapeutic agent. Since then, numerous advances have expanded the repertoire of immunotherapeutic agents available for the treatment of a variety of malignancies, including many lymphoma subtypes. These include the introduction of monoclonal antibodies targeting a variety of cell surface proteins, including the successful targeting of immunoregulatory checkpoint receptors present on T-cells or tumour cells. Additionally, cellular immunotherapeutic approaches utilize T- or Natural Killer-cells generated with chimeric antigen receptors against cell surface proteins or Epstein-Barr virus-associated latent membrane proteins. The following review describes the current state of immunotherapy for non-Hodgkin lymphoma including a summary of currently available data and promising agents currently in clinical development with future promise in the treatment of childhood, adolescent and young adult non-Hodgkin lymphoma.
C1 [Barth, Matthew J.] SUNY Buffalo, Roswell Pk Canc Inst, Dept Pediat, Buffalo, NY USA.
   [Barth, Matthew J.] SUNY Buffalo, Div Pediat Hematol Oncol, Buffalo, NY USA.
   [Chu, Yaya; Cairo, Mitchell S.] New York Med Coll, Dept Pediat, Valhalla, NY 10595 USA.
   [Hanley, Patrick J.] George Washington Univ, Sheikhz Zayed Inst Pediat Surg Innovat, Div Blood & Marrow Transplantat, Program Cell Enhancement & Technol Immunotherapy, Washington, DC USA.
   [Hanley, Patrick J.] George Washington Univ, Childrens Natl Hlth Syst, Ctr Canc & Immunol Res, Washington, DC USA.
   [Cairo, Mitchell S.] New York Med Coll, Dept Med, Valhalla, NY 10595 USA.
   [Cairo, Mitchell S.] New York Med Coll, Dept Microbiol & Immunol, Valhalla, NY 10595 USA.
   [Cairo, Mitchell S.] New York Med Coll, Dept Cell Biol & Anat, Valhalla, NY 10595 USA.
RP Barth, MJ (通讯作者)，SUNY Buffalo, Women & Childrens Hosp Buffalo, Roswell Pk Canc Inst, Pediat, Buffalo, NY USA.
EM matthew.barth@roswellpark.org
RI Barth, Matthew/I-4117-2019
OI Barth, Matthew/0000-0001-5263-9509; Hanley, Patrick/0000-0002-0102-7892
CR Alduaij W, 2011, BLOOD, V117, P4519, DOI 10.1182/blood-2010-07-296913
   Altvater B, 2009, CLIN CANCER RES, V15, P4857, DOI 10.1158/1078-0432.CCR-08-2810
   Andorsky DJ, 2011, CLIN CANCER RES, V17, P4232, DOI 10.1158/1078-0432.CCR-10-2660
   [Anonymous], 2014, BLOOD
   Ansell SM, 2015, NEW ENGL J MED, V372, P311, DOI 10.1056/NEJMoa1411087
   Ansell SM, 2009, CLIN CANCER RES, V15, P6446, DOI 10.1158/1078-0432.CCR-09-1339
   Armand P, 2013, J CLIN ONCOL, V31, P4199, DOI 10.1200/JCO.2012.48.3685
   Awasthi A, 2015, BRIT J HAEMATOL, V171, P763, DOI 10.1111/bjh.13764
   Ayello J, 2006, BIOL BLOOD MARROW TR, V12, P608, DOI 10.1016/j.bbmt.2006.01.009
   Ayello J, 2009, EXP HEMATOL, V37, P1216, DOI 10.1016/j.exphem.2009.07.009
   Bargou R, 2008, SCIENCE, V321, P974, DOI 10.1126/science.1158545
   Barkay I, 2013, BLOOD, V122, DOI 10.1182/blood.V122.21.5317.5317
   Barker JN, 2010, BLOOD, V116, P5045, DOI 10.1182/blood-2010-04-281873
   Barth MJ, 2013, BRIT J HAEMATOL, V162, P678, DOI 10.1111/bjh.12434
   Barth MJ, 2012, BRIT J HAEMATOL, V156, P490, DOI 10.1111/j.1365-2141.2011.08966.x
   Bashey A, 2009, BLOOD, V113, P1581, DOI 10.1182/blood-2008-07-168468
   Bauer S, 1999, SCIENCE, V285, P727, DOI 10.1126/science.285.5428.727
   Beum PV, 2008, J IMMUNOL, V181, P822, DOI 10.4049/jimmunol.181.1.822
   Bihl FK, 2005, J TRANSL MED, V3
   Blanc V, 2011, CLIN CANCER RES, V17, P6448, DOI 10.1158/1078-0432.CCR-11-0485
   Boissel L, 2013, ONCOIMMUNOLOGY, V2, DOI 10.4161/onci.26527
   Bollard CM, 2008, BEST PRACT RES CL HA, V21, P405, DOI 10.1016/j.beha.2008.06.002
   Bollard CM, 2007, BLOOD, V110, P2838, DOI 10.1182/blood-2007-05-091280
   Bollard CM, 2014, J CLIN ONCOL, V32, P798, DOI 10.1200/JCO.2013.51.5304
   Bollard CM, 2011, CYTOTHERAPY, V13, P518, DOI 10.3109/14653249.2011.561983
   Bollard CM, 2004, J EXP MED, V200, P1623, DOI 10.1084/jem.20040890
   Bollard CM, 2004, J IMMUNOTHER, V27, P317, DOI 10.1097/00002371-200407000-00008
   Campuzano-Zuluaga G, 2013, LEUKEMIA LYMPHOMA, V54, P2405, DOI 10.3109/10428194.2013.778407
   Chouaib S, 2014, FRONT IMMUNOL, V5, DOI 10.3389/fimmu.2014.00095
   Chu YY, 2015, CANCER IMMUNOL RES, V3, P333, DOI 10.1158/2326-6066.CIR-14-0114
   Coiffier B, 2002, NEW ENGL J MED, V346, P235, DOI 10.1056/NEJMoa011795
   Coleman M, 2003, CLIN CANCER RES, V9, p3991S
   Comoli P, 2002, BLOOD, V99, P2592, DOI 10.1182/blood.V99.7.2592
   Cooney-Qualter E, 2007, CLIN CANCER RES, V13, p5652S, DOI 10.1158/1078-0432.CCR-07-1060
   Cooper LJN, 2009, CLIN CANCER RES, V15, P4790, DOI 10.1158/1078-0432.CCR-09-0966
   Crotzer VL, 2000, J IMMUNOL, V164, P6120, DOI 10.4049/jimmunol.164.12.6120
   Czuczman MS, 1999, J CLIN ONCOL, V17, P268, DOI 10.1200/JCO.1999.17.1.268
   Davis TA, 2000, J CLIN ONCOL, V18, P3135, DOI 10.1200/JCO.2000.18.17.3135
   Denman CJ, 2012, PLOS ONE, V7, DOI 10.1371/journal.pone.0030264
   Di Stasi A, 2011, NEW ENGL J MED, V365, P1673, DOI 10.1056/NEJMoa1106152
   Doubrovina E, 2012, BLOOD, V119, P2644, DOI 10.1182/blood-2011-08-371971
   Duraiswamy J, 2003, J VIROL, V77, P7401, DOI 10.1128/JVI.77.13.7401-7410.2003
   Edwards RH, 2004, J VIROL, V78, P868, DOI 10.1128/JVI.78.2.868-881.2004
   Fanale MA, 2014, J CLIN ONCOL, V32, P3137, DOI 10.1200/JCO.2013.54.2456
   Fathi A. T., 2014, BLOOD, V124, P963, DOI DOI 10.1182/BLOOD.V124.21.963.963
   Fujisaki H, 2009, BRIT J HAEMATOL, V145, P606, DOI 10.1111/j.1365-2141.2009.07667.x
   Gattinoni L, 2005, J EXP MED, V202, P907, DOI 10.1084/jem.20050732
   Gisselbrecht C, 2010, J CLIN ONCOL, V28, P4184, DOI 10.1200/JCO.2010.28.1618
   Goede V, 2014, NEW ENGL J MED, V370, P1101, DOI 10.1056/NEJMoa1313984
   Goldman S, 2013, LEUKEMIA, V27, P1174, DOI 10.1038/leu.2012.255
   Goldman S, 2014, BRIT J HAEMATOL, V167, P394, DOI 10.1111/bjh.13040
   Gore L, 2014, BLOOD, V124, P3703
   Gottschalk S, 2001, BLOOD, V97, P835, DOI 10.1182/blood.V97.4.835
   Grant BW, 2013, CANCER-AM CANCER SOC, V119, P3797, DOI 10.1002/cncr.28299
   Griffin TC, 2009, PEDIATR BLOOD CANCER, V52, P177, DOI 10.1002/pbc.21753
   Gronen F, 2006, J NEUROIMMUNOL, V180, P185, DOI 10.1016/j.jneuroim.2006.08.008
   Grupp SA, 2013, NEW ENGL J MED, V368, P1509, DOI 10.1056/NEJMoa1215134
   Hanley PJ, 2015, SCI TRANSL MED, V7, DOI 10.1126/scitranslmed.aaa2546
   Hanley PJ, 2011, CYTOTHERAPY, V13, P976, DOI 10.3109/14653249.2011.575356
   Hanley PJ, 2009, BLOOD, V114, P1958, DOI 10.1182/blood-2009-03-213256
   Haque T, 2007, BLOOD, V110, P1123, DOI 10.1182/blood-2006-12-063008
   HESLOP HE, 1994, HUM GENE THER, V5, P381, DOI 10.1089/hum.1994.5.3-381
   HESLOP HE, 1994, NEW ENGL J MED, V331, P679
   Heslop HE, 2010, BLOOD, V115, P925, DOI 10.1182/blood-2009-08-239186
   Heslop HE, 2009, BLOOD, V114, P4002, DOI 10.1182/blood-2009-07-143545
   Hudecek M, 2009, EXPERT REV HEMATOL, V2, P517, DOI [10.1586/ehm.09.47, 10.1586/EHM.09.47]
   Imai C, 2005, BLOOD, V106, P376, DOI 10.1182/blood-2004-12-4797
   Imai C, 2004, LEUKEMIA, V18, P676, DOI 10.1038/sj.leu.2403302
   Jacobsen ED, 2015, BLOOD, V125, P1394, DOI 10.1182/blood-2014-09-598763
   Jacobson C, 2014, BLOOD, V124, P2913, DOI 10.1182/blood-2014-06-538504
   Jain N, 2015, BLOOD, V126, P463, DOI 10.1182/blood-2015-04-585067
   Jensen MC, 2010, BIOL BLOOD MARROW TR, V16, P1245, DOI 10.1016/j.bbmt.2010.03.014
   Kern F, 2000, EUR J IMMUNOL, V30, P1676, DOI 10.1002/1521-4141(200006)30:6<1676::AID-IMMU1676>3.0.CO;2-V
   Khanna R, 1999, P NATL ACAD SCI USA, V96, P10391, DOI 10.1073/pnas.96.18.10391
   Khanna R, 1998, EUR J IMMUNOL, V28, P451, DOI 10.1002/(SICI)1521-4141(199802)28:02<451::AID-IMMU451>3.3.CO;2-L
   Khanna R, 2000, ANNU REV MICROBIOL, V54, P19, DOI 10.1146/annurev.micro.54.1.19
   Kobayashi H, 2008, CANCER RES, V68, P901, DOI 10.1158/0008-5472.CAN-07-3212
   Kochenderfer JN, 2015, J CLIN ONCOL, V33, P540, DOI 10.1200/JCO.2014.56.2025
   Kochenderfer JN, 2013, BLOOD, V122, DOI 10.1182/blood.V122.21.168.168
   Kochenderfer JN, 2013, BLOOD, V122, P4129, DOI 10.1182/blood-2013-08-519413
   Kochenderfer JN, 2010, BLOOD, V116, P4099, DOI 10.1182/blood-2010-04-281931
   Kohn DB, 2011, MOL THER, V19, P432, DOI 10.1038/mt.2011.1
   Lee HZ, 2014, CLIN CANCER RES, V20, P3902, DOI 10.1158/1078-0432.CCR-14-0516
   Lee SP, 2000, J IMMUNOL, V165, P573, DOI 10.4049/jimmunol.165.1.573
   Leen A, 2001, J VIROL, V75, P8649, DOI 10.1128/JVI.75.18.8649-8659.2001
   Leen AM, 2006, NAT MED, V12, P1160, DOI 10.1038/nm1475
   Leen AM, 2013, BLOOD, V121, P5113, DOI 10.1182/blood-2013-02-486324
   Leen AM, 2009, BLOOD, V114, P4283, DOI 10.1182/blood-2009-07-232454
   Lemery SJ, 2010, CLIN CANCER RES, V16, P4331, DOI 10.1158/1078-0432.CCR-10-0570
   Leonard JP, 2003, J CLIN ONCOL, V21, P3051, DOI 10.1200/JCO.2003.01.082
   Leonard JP, 2004, CLIN CANCER RES, V10, P5327, DOI 10.1158/1078-0432.CCR-04-0294
   Lesokhin AM, 2014, BLOOD, V124, P291, DOI DOI 10.1182/BLOOD.V124.21.291.291
   Lutzky VP, 2014, CLIN VACCINE IMMUNOL, V21, P256, DOI 10.1128/CVI.00121-13
   Lutzky VP, 2009, IMMUNOL CELL BIOL, V87, P481, DOI 10.1038/icb.2009.25
   Maloney DG, 1997, BLOOD, V90, P2188
   Maude SL, 2014, NEW ENGL J MED, V371, P1507, DOI 10.1056/NEJMoa1407222
   Maus MV, 2014, BLOOD, V123, P2625, DOI 10.1182/blood-2013-11-492231
   Meij P, 2002, INT J CANCER, V99, P93, DOI 10.1002/ijc.10309
   Meinhardt A, 2010, J CLIN ONCOL, V28, P3115, DOI 10.1200/JCO.2009.26.6791
   Micallef INM, 2011, BLOOD, V118, P4053, DOI 10.1182/blood-2011-02-336990
   Miller R, 2015, CYTOTHERAPY, V17, pS18, DOI 10.1016/j.jcyt.2015.03.362
   Mossner E, 2010, BLOOD, V115, P4393, DOI 10.1182/blood-2009-06-225979
   Morris E, 2006, BLOOD REV, V20, P61, DOI 10.1016/j.blre.2005.05.001
   Morschhauser F, 2010, J CLIN ONCOL, V28, P3709, DOI 10.1200/JCO.2009.27.7863
   Morschhauser FA, 2013, J CLIN ONCOL, V31, P2912, DOI 10.1200/JCO.2012.46.9585
   Moskowitz C. H., 2014, BLOOD, V124, P1741
   Moskowitz CH, 2014, BLOOD, V124, DOI 10.1182/blood.V124.21.290.290
   MURPHY SB, 1994, ANN ONCOL, V5, pS31, DOI 10.1093/annonc/5.suppl_1.S31
   MURRAY RJ, 1992, J EXP MED, V176, P157, DOI 10.1084/jem.176.1.157
   Nagorsen D, 2009, LEUKEMIA LYMPHOMA, V50, P886, DOI 10.1080/10428190902943077
   Ngo MC, 2014, J IMMUNOTHER, V37, P193, DOI 10.1097/CJI.0000000000000014
   Page DB, 2014, ANNU REV MED, V65, P185, DOI 10.1146/annurev-med-092012-112807
   Palanca-Wessels MCA, 2015, LANCET ONCOL, V16, P704, DOI 10.1016/S1470-2045(15)70128-2
   PAPADOPOULOS EB, 1994, NEW ENGL J MED, V330, P1185, DOI 10.1056/NEJM199404283301703
   Pawluczkowycz AW, 2009, J IMMUNOL, V183, P749, DOI 10.4049/jimmunol.0900632
   Pegram HJ, 2012, BLOOD, V119, P4133, DOI 10.1182/blood-2011-12-400044
   Perkins Sherrie L, 2003, Clin Adv Hematol Oncol, V1, P314
   Pfreundschuh M, 2006, LANCET ONCOL, V7, P379, DOI 10.1016/S1470-2045(06)70664-7
   Pical-Izard C, 2015, BIOL BLOOD MARROW TR, V21, P429, DOI 10.1016/j.bbmt.2014.11.681
   Porter DL, 2010, BIOL BLOOD MARROW TR, V16, P1467, DOI 10.1016/j.bbmt.2010.08.001
   Press OW, 2006, J CLIN ONCOL, V24, P4143, DOI 10.1200/JCO.2006.05.8198
   Press OW, 2000, BLOOD, V96, P2934
   Pro B, 2012, J CLIN ONCOL, V30, P2190, DOI 10.1200/JCO.2011.38.0402
   Przepiorka D, 2015, CLIN CANCER RES, V21, P4035, DOI 10.1158/1078-0432.CCR-15-0612
   PURNER MB, 1994, CLIN DIAGN LAB IMMUN, V1, P696, DOI 10.1128/CDLI.1.6.696-700.1994
   Qasim W, 2011, BRIT J HAEMATOL, V154, P150, DOI 10.1111/j.1365-2141.2011.08579.x
   Raetz EA, 2008, J CLIN ONCOL, V26, P3756, DOI 10.1200/JCO.2007.15.3528
   Raetz EA, 2015, PEDIATR BLOOD CANCER, V62, P1171, DOI 10.1002/pbc.25454
   Ribrag V, 2014, CLIN CANCER RES, V20, P213, DOI 10.1158/1078-0432.CCR-13-0580
   RICKINSON AB, 1984, CELL IMMUNOL, V87, P646, DOI 10.1016/0008-8749(84)90032-7
   Rickinson AB, 1997, ANNU REV IMMUNOL, V15, P405, DOI 10.1146/annurev.immunol.15.1.405
   Riddell SR, 2004, J EXP MED, V200, P1533, DOI 10.1084/jem.20042004
   Riddell SR, 2013, BIOL BLOOD MARROW TR, V19, pS2, DOI 10.1016/j.bbmt.2012.10.021
   Robinson KL, 2002, EXP HEMATOL, V30, P245, DOI 10.1016/S0301-472X(01)00781-0
   Roddie C, 2011, EXPERT OPIN BIOL TH, V11, P473, DOI 10.1517/14712598.2011.554811
   Rooney CM, 1998, ANN ONCOL, V9, P129, DOI 10.1023/A:1008496509406
   ROONEY CM, 1995, LANCET, V345, P9, DOI 10.1016/S0140-6736(95)91150-2
   Roskrow MA, 1998, BLOOD, V91, P2925, DOI 10.1182/blood.V91.8.2925.2925_2925_2934
   Rytting M, 2014, PEDIATR BLOOD CANCER, V61, P369, DOI 10.1002/pbc.24721
   Saglio F, 2014, CYTOTHERAPY, V16, P149, DOI 10.1016/j.jcyt.2013.11.010
   Savoldo B, 2006, BLOOD, V108, P2942, DOI 10.1182/blood-2006-05-021782
   Savoldo B, 2011, J CLIN INVEST, V121, P1822, DOI 10.1172/JCI46110
   Schlegel P, 2014, HAEMATOLOGICA, V99, P1212, DOI 10.3324/haematol.2013.100073
   Sehn LH, 2015, J CLIN ONCOL, V33, P3467, DOI 10.1200/JCO.2014.59.2139
   Shereck E, 2007, PEDIATR BLOOD CANCER, V49, P615, DOI 10.1002/pbc.21158
   Sing AP, 1997, BLOOD, V89, P1978, DOI 10.1182/blood.V89.6.1978
   Singh H, 2008, CANCER RES, V68, P2961, DOI 10.1158/0008-5472.CAN-07-5600
   Smith C, 2015, IMMUNOTHERAPY-UK, V7, P563, DOI [10.2217/IMT.15.7, 10.2217/imt.15.7]
   STEIN H, 1985, BLOOD, V66, P848
   Straathof KC, 2005, J IMMUNOL, V175, P4137, DOI 10.4049/jimmunol.175.6.4137
   Tam YK, 2003, CYTOTHERAPY, V5, P259, DOI 10.1080/14653240310001523
   Teachey DT, 2013, BLOOD, V121, P5154, DOI 10.1182/blood-2013-02-485623
   Teeling JL, 2004, BLOOD, V104, P1793, DOI 10.1182/blood-2004-01-0039
   Till BG, 2008, BLOOD, V112, P2261, DOI 10.1182/blood-2007-12-128843
   Tonn T, 2013, CYTOTHERAPY, V15, P1563, DOI 10.1016/j.jcyt.2013.06.017
   Tsang Ming L, 2011, Herpesviridae, V2, P4, DOI 10.1186/2042-4280-2-4
   Uhlin M, 2010, CANCER IMMUNOL IMMUN, V59, P473, DOI 10.1007/s00262-009-0789-1
   van den Brink MRM, 2010, BIOL BLOOD MARROW TR, V16, pS138, DOI 10.1016/j.bbmt.2009.10.023
   van Imhoff GW, 2014, BLOOD, V124, DOI 10.1182/blood.V124.21.630.630
   Viardot A., 2014, ASH ANN M, V124, P4460
   Vivier E, 2011, SCIENCE, V331, DOI 10.1126/science.1198687
   Wagner-Johnston ND, 2015, LEUKEMIA LYMPHOMA, V56, P2863, DOI 10.3109/10428194.2015.1017821
   Westin JR, 2014, LANCET ONCOL, V15, P69, DOI 10.1016/S1470-2045(13)70551-5
   Witzig TE, 2002, J CLIN ONCOL, V20, P2453, DOI 10.1200/JCO.2002.11.076
   Woll PS, 2009, BLOOD, V113, P6094, DOI 10.1182/blood-2008-06-165225
   Younes A, 2013, LANCET ONCOL, V14, P1348, DOI 10.1016/S1470-2045(13)70501-1
   Younes A, 2012, J CLIN ONCOL, V30, P2183, DOI 10.1200/JCO.2011.38.0410
NR 167
TC 10
Z9 10
U1 0
U2 7
PU WILEY
PI HOBOKEN
PA 111 RIVER ST, HOBOKEN 07030-5774, NJ USA
SN 0007-1048
EI 1365-2141
J9 BRIT J HAEMATOL
JI Br. J. Haematol.
PD MAY
PY 2016
VL 173
IS 4
SI SI
BP 597
EP 616
DI 10.1111/bjh.14078
PG 20
WC Hematology
WE Science Citation Index Expanded (SCI-EXPANDED); Conference Proceedings Citation Index - Science (CPCI-S)
SC Hematology
GA DN7JY
UT WOS:000377252800010
PM 27062282
OA Bronze
DA 2022-05-19
ER

PT J
AU Lachota, M
   Vincenti, M
   Winiarska, M
   Boye, K
   Zagozdzon, R
   Malmberg, KJ
AF Lachota, Mieszko
   Vincenti, Marianna
   Winiarska, Magdalena
   Boye, Kjetil
   Zagozdzon, Radoslaw
   Malmberg, Karl-Johan
TI Prospects for NK Cell Therapy of Sarcoma
SO CANCERS
LA English
DT Review
DE Natural Killer (NK) cells; immunotherapy; sarcoma; cancer; chimeric
   antigen receptor (CAR); adoptive cell therapy; tumor microenvironment
   (TME); cell-mediated cytotoxicity; solid tumors
ID NATURAL-KILLER-CELLS; HUMAN OSTEOSARCOMA CELLS; SOFT-TISSUE SARCOMA;
   TUMOR-INFILTRATING LYMPHOCYTES; HISTONE DEACETYLASE INHIBITOR;
   APOPTOSIS-INDUCING LIGAND; T-CELLS; MONOCLONAL-ANTIBODY;
   KAPOSIS-SARCOMA; EWING SARCOMA
AB Simple Summary
   Sarcomas are a group of aggressive tumors originating from mesenchymal tissues. Patients with advanced disease have poor prognosis due to the ineffectiveness of current treatment protocols. A subset of lymphocytes called natural killer (NK) cells is capable of effective surveillance and clearance of sarcomas, constituting a promising tool for immunotherapeutic treatment. However, sarcomas can cause impairment in NK cell function, associated with enhanced tumor growth and dissemination. In this review, we discuss the molecular mechanisms of sarcoma-mediated suppression of NK cells and their implications for the design of novel NK cell-based immunotherapies against sarcoma.
   Natural killer (NK) cells are innate lymphoid cells with potent antitumor activity. One of the most NK cell cytotoxicity-sensitive tumor types is sarcoma, an aggressive mesenchyme-derived neoplasm. While a combination of radical surgery and radio- and chemotherapy can successfully control local disease, patients with advanced sarcomas remain refractory to current treatment regimens, calling for novel therapeutic strategies. There is accumulating evidence for NK cell-mediated immunosurveillance of sarcoma cells during all stages of the disease, highlighting the potential of using NK cells as a therapeutic tool. However, sarcomas display multiple immunoevasion mechanisms that can suppress NK cell function leading to an uncontrolled tumor outgrowth. Here, we review the current evidence for NK cells' role in immune surveillance of sarcoma during disease initiation, promotion, progression, and metastasis, as well as the molecular mechanisms behind sarcoma-mediated NK cell suppression. Further, we apply this basic understanding of NK-sarcoma crosstalk in order to identify and summarize the most promising candidates for NK cell-based sarcoma immunotherapy.
C1 [Lachota, Mieszko] Med Univ Warsaw, Doctoral Sch, Dept Clin Immunol, PL-02006 Warsaw, Poland.
   [Vincenti, Marianna; Malmberg, Karl-Johan] Oslo Univ Hosp, Inst Canc Res, Dept Canc Immunol, N-0310 Oslo, Norway.
   [Winiarska, Magdalena] Med Univ Warsaw, Dept Immunol, PL-02097 Warsaw, Poland.
   [Boye, Kjetil] Oslo Univ Hosp, Dept Oncol, N-0310 Oslo, Norway.
   [Zagozdzon, Radoslaw] Med Univ Warsaw, Dept Clin Immunol, PL-02006 Warsaw, Poland.
   [Malmberg, Karl-Johan] Karolinska Univ Hosp, Ctr Infect Med, Karolinska Inst, Dept Med Huddinge, S-14186 Stockholm, Sweden.
RP Malmberg, KJ (通讯作者)，Oslo Univ Hosp, Inst Canc Res, Dept Canc Immunol, N-0310 Oslo, Norway.; Zagozdzon, R (通讯作者)，Med Univ Warsaw, Dept Clin Immunol, PL-02006 Warsaw, Poland.; Malmberg, KJ (通讯作者)，Karolinska Univ Hosp, Ctr Infect Med, Karolinska Inst, Dept Med Huddinge, S-14186 Stockholm, Sweden.
EM mieszko.lachota@wum.edu.pl; marianna.vincenti@rr-research.no;
   mwiniarska@wum.edu.pl; kjetil.boye@rr-research.no;
   radoslaw.zagozdzon@wum.edu.pl; k.j.malmberg@medisin.uio.no
RI Zagozdzon, Radoslaw/AAC-4298-2019; Boye, Kjetil/AAM-8753-2021
OI Zagozdzon, Radoslaw/0000-0002-7957-2372; Boye,
   Kjetil/0000-0002-5552-6283; Lachota, Mieszko/0000-0003-2808-8916
FU Polish Ministry of Science and Higher Education [DI2018 020548];
   National Science Centre, Poland [2016/23/B/NZ6/02535]; European Research
   Council [805038/STIMUNO/ERC-2018-STG]; Swedish Research Council; Swedish
   Children's Cancer Society; Swedish Cancer Society; Karolinska
   Institutet; Norwegian Cancer Society; Norwegian Research Council;
   South-Eastern Norway Regional Health Authority; Knut and Alice
   Wallenberg Foundation; KG Jebsen Center for Cancer Immunotherapy
FX This research was funded by the Polish Ministry of Science and Higher
   Education (grant number DI2018 020548, M.L.), the National Science
   Centre, Poland (2016/23/B/NZ6/02535, R.Z.), the European Research
   Council (grant number 805038/STIMUNO/ERC-2018-STG), the Swedish Research
   Council, the Swedish Children's Cancer Society, the Swedish Cancer
   Society, the Karolinska Institutet, the Norwegian Cancer Society, the
   Norwegian Research Council, the South-Eastern Norway Regional Health
   Authority, the Knut and Alice Wallenberg Foundation, and the KG Jebsen
   Center for Cancer Immunotherapy.
CR ALGARRA I, 1994, CLIN EXP METASTAS, V12, P31, DOI 10.1007/BF01784331
   ALVARADO CS, 1989, CANCER, V63, P83, DOI 10.1002/1097-0142(19890101)63:1<83::AID-CNCR2820630114>3.0.CO;2-A
   Amankwah Ernest K, 2013, Clin Epidemiol, V5, P147, DOI 10.2147/CLEP.S28390
   Ames E, 2015, ONCOIMMUNOLOGY, V4, DOI 10.1080/2162402X.2015.1036212
   Anfossi N, 2006, IMMUNITY, V25, P331, DOI 10.1016/j.immuni.2006.06.013
   Aquino-Lopez A, 2017, FRONT IMMUNOL, V8, DOI 10.3389/fimmu.2017.00391
   Balachandran VP, 2011, NAT MED, V17, P1094, DOI 10.1038/nm.2438
   BALCH CM, 1990, ARCH SURG-CHICAGO, V125, P200
   Balsamo M, 2013, EUR J IMMUNOL, V43, P2756, DOI 10.1002/eji.201343448
   Bauer S, 1999, SCIENCE, V285, P727, DOI 10.1126/science.285.5428.727
   BEGOVIC M, 1991, CANCER RES, V51, P5153
   Beldi-Ferchiou A, 2016, ONCOTARGET, V7, P72961, DOI 10.18632/oncotarget.12150
   Bellucci R, 2015, ONCOIMMUNOLOGY, V4, DOI 10.1080/2162402X.2015.1008824
   Ben-Baruch A, 2020, CANCER IMMUNOL IMMUN, V69, P263, DOI 10.1007/s00262-019-02435-4
   Bielack SS, 2015, J CLIN ONCOL, V33, P2279, DOI 10.1200/JCO.2014.60.0734
   Billingsley KG, 1999, ANN SURG, V229, P602, DOI 10.1097/00000658-199905000-00002
   Boerman GH, 2015, CANCER IMMUNOL IMMUN, V64, P573, DOI 10.1007/s00262-015-1657-9
   Bottino C, 2000, HUM IMMUNOL, V61, P1, DOI 10.1016/S0198-8859(99)00162-7
   Bottino C, 2003, J EXP MED, V198, P557, DOI 10.1084/jem.20030788
   Buddingh EP, 2012, CANCER IMMUNOL IMMUN, V61, P941, DOI 10.1007/s00262-012-1232-6
   Buddingh EP, 2011, CANCER IMMUNOL IMMUN, V60, P575, DOI 10.1007/s00262-010-0965-3
   Bucklein V, 2016, ONCOIMMUNOLOGY, V5, DOI 10.1080/2162402X.2016.1178421
   Bui JD, 2006, J IMMUNOL, V176, P905, DOI 10.4049/jimmunol.176.2.905
   Burgess M, 2015, CURR TREAT OPTION ON, V16, DOI 10.1007/s11864-015-0345-5
   Burningham Z, 2012, CLIN SARCOMA RES, V2, DOI 10.1186/2045-3329-2-14
   Canter RJ, 2017, J IMMUNOTHER CANCER, V5, DOI 10.1186/s40425-017-0305-7
   Chang YH, 2013, CANCER RES, V73, P1777, DOI 10.1158/0008-5472.CAN-12-3558
   Chapoval AI, 1998, J IMMUNOL, V161, P6977
   CHARAMELLA LJ, 1985, J IMMUNOPHARMACOL, V7, P53, DOI 10.3109/08923978509026469
   Cheda A, 2004, RADIAT RES, V161, P335, DOI 10.1667/RR3123
   Cho D, 2010, CLIN CANCER RES, V16, P3901, DOI 10.1158/1078-0432.CCR-10-0735
   Chow MT, 2012, CANCER RES, V72, P5721, DOI 10.1158/0008-5472.CAN-12-0509
   CHU Y, 2019, BIOL BLOOD MARROW TR, V25, pS336, DOI DOI 10.1016/J.BBMT.2018.12.543
   Cichocki F, 2020, SCI TRANSL MED, V12, DOI 10.1126/scitranslmed.aaz5618
   COOK JL, 1993, ONCOGENE, V8, P625
   Crowe NY, 2002, J EXP MED, V196, P119, DOI 10.1084/jem.20020092
   D'Angelo SP, 2015, HUM PATHOL, V46, P357, DOI 10.1016/j.humpath.2014.11.001
   Delahaye NF, 2011, NAT MED, V17, P700, DOI 10.1038/nm.2366
   Delgado D, 2010, PEDIATR BLOOD CANCER, V55, P1300, DOI 10.1002/pbc.22665
   Della Chiesa M, 2006, BLOOD, V108, P4118, DOI 10.1182/blood-2006-06-006700
   Denman CJ, 2012, PLOS ONE, V7, DOI 10.1371/journal.pone.0030264
   Desantes K, 2017, J CLIN ONCOL, V35, DOI 10.1200/JCO.2017.35.15_suppl.TPS2596
   Digesu CS, 2016, SURG ONCOL CLIN N AM, V25, P721, DOI 10.1016/j.soc.2016.05.005
   Dobrenkov K, 2016, PEDIATR BLOOD CANCER, V63, P1780, DOI 10.1002/pbc.26097
   Domagala J, 2020, CANCERS, V12, DOI 10.3390/cancers12123542
   Dupuy S, 2012, PLOS PATHOG, V8, DOI 10.1371/journal.ppat.1002486
   Dutcher JP, 2014, J IMMUNOTHER CANCER, V2, DOI 10.1186/s40425-014-0026-0
   Dyson KA, 2019, J HEMATOL ONCOL, V12, DOI 10.1186/s13045-019-0756-z
   Elboim M, 2010, J IMMUNOL, V184, P5637, DOI 10.4049/jimmunol.0901644
   ESARTIA PT, 1993, INT J CANCER, V54, P907, DOI 10.1002/ijc.2910540606
   Evans R, 1997, CELL IMMUNOL, V179, P66, DOI 10.1006/cimm.1997.1132
   Fauriat C, 2010, BLOOD, V115, P2167, DOI 10.1182/blood-2009-08-238469
   Fernandez L, 2015, CANCER LETT, V368, P54, DOI 10.1016/j.canlet.2015.07.042
   Fernandez L, 2017, CLIN CANCER RES, V23, P5824, DOI 10.1158/1078-0432.CCR-17-0075
   Fischer K, 2017, FRONT IMMUNOL, V8, DOI 10.3389/fimmu.2017.00202
   FLANNERY GR, 1984, EUR J CANCER CLIN ON, V20, P791, DOI 10.1016/0277-5379(84)90218-9
   Florou Vaia, 2019, J Immunother Cancer, V7, P213, DOI 10.1186/s40425-019-0689-7
   Fujisaki H, 2009, CANCER RES, V69, P4010, DOI 10.1158/0008-5472.CAN-08-3712
   Gao YL, 2017, NAT IMMUNOL, V18, P1004, DOI 10.1038/ni.3800
   Gasser S, 2005, NATURE, V436, P1186, DOI 10.1038/nature03884
   GERSON JM, 1981, INT J CANCER, V27, P243, DOI 10.1002/ijc.2910270218
   Ghiringhelli F, 2005, J EXP MED, V202, P1075, DOI 10.1084/jem.20051511
   Goedert JJ, 2016, J INFECT DIS, V213, P432, DOI 10.1093/infdis/jiv413
   Goodier MR, 2007, J VIROL, V81, P430, DOI 10.1128/JVI.01567-06
   Goodridge JP, 2019, NAT COMMUN, V10, DOI 10.1038/s41467-019-08384-x
   Goodridge JP, 2015, IMMUNOL REV, V267, P197, DOI 10.1111/imr.12325
   GOPAS J, 1989, J IMMUNOGENET, V16, P305
   Gordon N, 2007, CLIN CANCER RES, V13, P4503, DOI 10.1158/1078-0432.CCR-07-0313
   Gregorio A, 2008, HISTOPATHOLOGY, V53, P73, DOI 10.1111/j.1365-2559.2008.03070.x
   Guan GF, 2015, CANCER LETT, V357, P254, DOI 10.1016/j.canlet.2014.11.034
   Guillerey C, 2016, NAT IMMUNOL, V17, P1025, DOI 10.1038/ni.3518
   Guma SR, 2014, PEDIATR BLOOD CANCER, V61, P618, DOI 10.1002/pbc.24801
   Ha HT, 2013, AM J CLIN ONCOL-CANC, V36, P77, DOI 10.1097/COC.0b013e31823a4970
   Hafner M, 1996, INT J CANCER, V66, P388
   Hamarsheh S, 2020, FRONT IMMUNOL, V11, DOI 10.3389/fimmu.2020.01444
   Han XW, 2019, ONCOL LETT, V17, P2592, DOI 10.3892/ol.2019.9905
   Hanamatsu Y, 2021, MOL CLIN ONCOL, V14, DOI 10.3892/mco.2020.2171
   Harris MA, 2020, J ADOLESC YOUNG ADUL, V9, P667, DOI 10.1089/jayao.2019.0172
   Hayakawa Y, 2011, CANCER SCI, V102, P1967, DOI 10.1111/j.1349-7006.2011.02042.x
   Holdenrieder S, 2006, INT J CANCER, V118, P684, DOI 10.1002/ijc.21382
   Holmes TD, 2011, J IMMUNOL, V186, P1538, DOI 10.4049/jimmunol.1000951
   Holt D, 2011, CANCER IMMUNOL IMMUN, V60, P1577, DOI 10.1007/s00262-011-1064-9
   Honorati MC, 2003, CLIN EXP IMMUNOL, V133, P344, DOI 10.1046/j.1365-2249.2003.02234.x
   Huang X, 2015, PLOS ONE, V10, DOI 10.1371/journal.pone.0133152
   Idso John M, 2020, Oncotarget, V11, P1799, DOI 10.18632/oncotarget.27546
   Imai C, 2005, BLOOD, V106, P376, DOI 10.1182/blood-2004-12-4797
   Imai K, 2000, LANCET, V356, P1795, DOI 10.1016/S0140-6736(00)03231-1
   Ishido S, 2000, IMMUNITY, V13, P365, DOI 10.1016/S1074-7613(00)00036-4
   Issels RD, 2006, INT J HYPERTHER, V22, P235, DOI 10.1080/02656730600707793
   Issels RD, 2018, JAMA ONCOL, V4, P483, DOI 10.1001/jamaoncol.2017.4996
   Jamitzky S, 2015, PEDIATR BLOOD CANCER, V62, P1979, DOI 10.1002/pbc.25619
   Jia SF, 2002, CANCER GENE THER, V9, P260, DOI 10.1038/sj.cgt.7700432
   Johann PD, 2010, BMC CANCER, V10, DOI 10.1186/1471-2407-10-501
   Kailayangiri S, 2017, ONCOIMMUNOLOGY, V6, DOI 10.1080/2162402X.2016.1250050
   Kamiya T, 2019, J CLIN INVEST, V129, P2094, DOI 10.1172/JCI123955
   Karnbach C, 2001, J IMMUNOL, V167, P2569, DOI 10.4049/jimmunol.167.5.2569
   Kelly CM, 2020, JAMA ONCOL, V6, P402, DOI 10.1001/jamaoncol.2019.6152
   Kiany S, 2017, ONCOIMMUNOLOGY, V6, DOI 10.1080/2162402X.2017.1333214
   KIESSLING R, 1975, EUR J IMMUNOL, V5, P117, DOI 10.1002/eji.1830050209
   Kim C, 2016, BMC CANCER, V16, DOI 10.1186/s12885-016-2451-6
   Kinoshita H, 2000, INT J CANCER, V88, P986, DOI 10.1002/1097-0215(20001215)88:6<986::AID-IJC23>3.0.CO;2-B
   Klose C, 2019, BMC CANCER, V19, DOI 10.1186/s12885-019-6387-5
   Koirala P, 2016, SCI REP-UK, V6, DOI 10.1038/srep30093
   Kopp LM, 2013, MOL IMMUNOL, V54, P296, DOI 10.1016/j.molimm.2012.12.012
   Koshkina NV, 2011, CANCER-AM CANCER SOC, V117, P3457, DOI 10.1002/cncr.25884
   Kubista B, 2002, ANTICANCER RES, V22, P789
   Kubota Y, 2001, INT J UROL, V8, P604, DOI 10.1046/j.1442-2042.2001.00392.x
   Lafleur EA, 2001, CANCER RES, V61, P4066
   Lang P, 2006, KLIN PADIATR, V218, P321, DOI 10.1055/s-2006-942256
   Lanier LL, 2008, NAT IMMUNOL, V9, P495, DOI 10.1038/ni1581
   Lanier LL, 2005, ANNU REV IMMUNOL, V23, P225, DOI 10.1146/annurev.immunol.23.021704.115526
   LANIER LL, 1986, J IMMUNOL, V136, P4480
   Lasek W, 2014, CANCER IMMUNOL IMMUN, V63, P419, DOI 10.1007/s00262-014-1523-1
   Lee DA, 2019, IMMUNOL REV, V290, P85, DOI 10.1111/imr.12793
   Lee JA, 2012, CANCER RES TREAT, V44, P202, DOI 10.4143/crt.2012.44.3.202
   Lee L, 2017, J PEDIAT HEMATOL ONC, V39, P179, DOI 10.1097/MPH.0000000000000717
   Lehner M, 2012, PLOS ONE, V7, DOI 10.1371/journal.pone.0031210
   Lewin J, 2018, CANCER IMMUNOL RES, V6, P1001, DOI 10.1158/2326-6066.CIR-18-0037
   Lewis DM, 2016, P NATL ACAD SCI USA, V113, P9292, DOI 10.1073/pnas.1605317113
   Li TJ, 2016, ONCOIMMUNOLOGY, V5, DOI 10.1080/2162402X.2015.1069936
   Liebau C, 2002, CYTOKINES CELL MOL T, V7, P135, DOI 10.1080/13684730310001977
   Liu LL, 2015, MOL ONCOL, V9, P1904, DOI 10.1016/j.molonc.2015.10.001
   Liu Y, 2017, ONCOGENE, V36, P6143, DOI 10.1038/onc.2017.209
   Liubomirski Y, 2019, FRONT IMMUNOL, V10, DOI 10.3389/fimmu.2019.00757
   Ljunggren HG, 2007, NAT REV IMMUNOL, V7, P329, DOI 10.1038/nri2073
   Loo D, 2012, CLIN CANCER RES, V18, P3834, DOI 10.1158/1078-0432.CCR-12-0715
   Lopez-Soto A, 2017, CANCER CELL, V32, P135, DOI 10.1016/j.ccell.2017.06.009
   Lu SM, 2008, NEOPLASMA, V55, P266
   LUKOMSKA B, 1983, CANCER-AM CANCER SOC, V51, P465, DOI 10.1002/1097-0142(19830201)51:3<465::AID-CNCR2820510318>3.0.CO;2-9
   Luksch R, 2003, TUMORI, V89, P263, DOI 10.1177/030089160308900306
   Malmberg KJ, 2017, SEMIN IMMUNOL, V31, P20, DOI 10.1016/j.smim.2017.08.002
   Malmberg KJ, 2017, IMMUNOGENETICS, V69, P547, DOI 10.1007/s00251-017-1011-9
   MANTOVANI A, 1978, J NATL CANCER I, V61, P1255, DOI 10.1093/jnci/61.5.1255
   Marhelava K, 2019, CANCERS, V11, DOI 10.3390/cancers11111756
   Mariani E, 1998, INT J ONCOL, V13, P349
   Mariani E, 1997, FEBS LETT, V406, P83, DOI 10.1016/S0014-5793(97)00247-0
   Mariani E, 2000, SCAND J IMMUNOL, V51, P618
   Markiewicz Katarzyna, 2012, Med Wieku Rozwoj, V16, P212
   Martinet L, 2015, NAT REV IMMUNOL, V15, P243, DOI 10.1038/nri3799
   MASUYAMA K, 1988, J CANCER RES CLIN, V114, P487, DOI 10.1007/BF00391497
   Matthews NC, 2011, EUR J IMMUNOL, V41, P1958, DOI 10.1002/eji.201040661
   McCarthy Edward F, 2006, Iowa Orthop J, V26, P154
   Meneghetti A, 1999, INT J ONCOL, V15, P909
   Micallef MJ, 1997, CANCER RES, V57, P4557
   Miller JS, 2005, BLOOD, V105, P3051, DOI 10.1182/blood-2004-07-2974
   Mills Lisa, 2005, Proceedings of the American Association for Cancer Research Annual Meeting, V46, P1413
   Mirandola P, 2006, INT J ONCOL, V28, P127
   Molgora M, 2017, NATURE, V551, P110, DOI 10.1038/nature24293
   Moore C, 2010, PEDIATR BLOOD CANCER, V55, P1096, DOI 10.1002/pbc.22673
   Mueller SK, 2013, ONCOL REP, V29, P2348, DOI 10.3892/or.2013.2350
   Multhoff G, 1997, INT J HYPERTHER, V13, P39, DOI 10.3109/02656739709056428
   Nanni P, 2010, EUR J CANCER, V46, P659, DOI 10.1016/j.ejca.2009.11.018
   Nathan FM, 2011, BMC CANCER, V11, DOI 10.1186/1471-2407-11-382
   Nausch N, 2008, ONCOGENE, V27, P5944, DOI 10.1038/onc.2008.272
   NODA M, 1988, J BIOL CHEM, V263, P13916
   NOLIBE D, 1986, J NATL CANCER I, V77, P99
   Nordsmark M, 2001, BRIT J CANCER, V84, P1070, DOI 10.1054/bjoc.2001.1728
   Numasaki M, 2007, J IMMUNOL, V178, P5086, DOI 10.4049/jimmunol.178.8.5086
   O'Sullivan T, 2014, CELL REP, V7, P989, DOI 10.1016/j.celrep.2014.03.073
   Ogbomo H, 2007, FEBS LETT, V581, P1317, DOI 10.1016/j.febslet.2007.02.045
   Olson JA, 2010, BLOOD, V115, P4293, DOI 10.1182/blood-2009-05-222190
   Oppenheim DE, 2005, NAT IMMUNOL, V6, P928, DOI 10.1038/ni1239
   Pahl JHW, 2013, CANCER IMMUNOL IMMUN, V62, P1235, DOI 10.1007/s00262-013-1406-x
   Pahl JHW, 2012, CLIN CANCER RES, V18, P432, DOI 10.1158/1078-0432.CCR-11-2277
   Pappo AS, 2011, J CLIN ONCOL, V29, P4541, DOI 10.1200/JCO.2010.34.0000
   Park H, 2017, BIOL BLOOD MARROW TR, V23, pS104
   Perez-Martinez A, 2015, CYTOTHERAPY, V17, P1594, DOI 10.1016/j.jcyt.2015.07.011
   Perez-Martinez A, 2012, EXP HEMATOL, V40, P882, DOI 10.1016/j.exphem.2012.07.004
   Perez-Martinez A, 2009, PEDIATR BLOOD CANCER, V53, P120, DOI 10.1002/pbc.21955
   Picarda E, 2016, CLIN CANCER RES, V22, P3425, DOI 10.1158/1078-0432.CCR-15-2428
   Poon VI, 2015, CLIN SARCOMA RES, V5, DOI 10.1186/s13569-014-0020-9
   Prager I, 2019, J EXP MED, V216, P2113, DOI 10.1084/jem.20181454
   Pu FF, 2019, ONCOL LETT, V18, P5294, DOI 10.3892/ol.2019.10855
   Rao-Bindal K, 2012, CELL DEATH DIS, V3, DOI 10.1038/cddis.2012.101
   Rao-Bindal K, 2013, CURR CANCER DRUG TAR, V13, P411, DOI 10.2174/1568009611313040005
   Ratan R, 2016, CANCER-AM CANCER SOC, V122, P2952, DOI 10.1002/cncr.30191
   REITER Z, 1992, J ACQ IMMUN DEF SYND, V5, P469
   Riella LV, 2012, AM J TRANSPLANT, V12, P2575, DOI 10.1111/j.1600-6143.2012.04224.x
   Routes JM, 2005, J EXP MED, V202, P1477, DOI 10.1084/jem.20050240
   Rusakiewicz S, 2013, CANCER RES, V73, P3499, DOI 10.1158/0008-5472.CAN-13-0371
   de Hooge ASK, 2007, CLIN CANCER RES, V13, P206, DOI 10.1158/1078-0432.CCR-06-1457
   Sabel MS, 2007, SURGERY, V142, P749, DOI 10.1016/j.surg.2007.05.008
   Saetersmoen ML, 2019, SEMIN IMMUNOPATHOL, V41, P59, DOI 10.1007/s00281-018-0721-x
   Sato N, 2012, ONCOL REP, V28, P1574, DOI 10.3892/or.2012.1984
   Sayitoglu EC, 2020, CANCER IMMUNOL RES, V8, P64
   Sayitoglu EC, 2020, FRONT IMMUNOL, V11, DOI 10.3389/fimmu.2020.00040
   Schlegel P, 2015, BONE MARROW TRANSPL, V50, pS72, DOI 10.1038/bmt.2015.100
   Sedelies KA, 2008, CELL DEATH DIFFER, V15, P708, DOI 10.1038/sj.cdd.4402300
   Shah NN, 2015, BLOOD, V125, P784, DOI 10.1182/blood-2014-07-592881
   Siernicka M, 2015, IMMUNOLOGY, V146, P173, DOI 10.1111/imm.12494
   Simonetta F, 2017, FRONT IMMUNOL, V8, DOI 10.3389/fimmu.2017.00465
   Sirianni MC, 2002, EUR J IMMUNOL, V32, P2711, DOI 10.1002/1521-4141(2002010)32:10<2711::AID-IMMU2711>3.0.CO;2-3
   Sivori S, 2000, EUR J IMMUNOL, V30, P787, DOI 10.1002/1521-4141(200003)30:3<787::AID-IMMU787>3.0.CO;2-I
   Skubitz KM, 2007, MAYO CLIN PROC, V82, P1409, DOI 10.4065/82.11.1409
   Smyth MJ, 2008, INT IMMUNOL, V20, P631, DOI 10.1093/intimm/dxn028
   Smyth MJ, 2000, J EXP MED, V191, P661, DOI 10.1084/jem.191.4.661
   Smyth MJ, 2005, MOL IMMUNOL, V42, P501, DOI 10.1016/j.molimm.2004.07.034
   Smyth MJ, 2002, NAT REV CANCER, V2, P850, DOI 10.1038/nrc928
   Smyth MJ, 1999, J IMMUNOL, V162, P6658
   Smyth MJ, 2005, J EXP MED, V202, P583, DOI 10.1084/jem.20050994
   Somanchi SS, 2015, PLOS ONE, V10, DOI 10.1371/journal.pone.0141074
   Sorbye SW, 2011, PLOS ONE, V6, DOI 10.1371/journal.pone.0014611
   Stahl D, 2019, ONCOIMMUNOLOGY, V8, DOI 10.1080/2162402X.2019.1674113
   Stebbing J, 2003, AIDS, V17, P1998, DOI [10.1097/00002030-200309050-00025, 10.1097/01.aids.0000088168.01779.01]
   Stiller CA, 2013, EUR J CANCER, V49, P684, DOI 10.1016/j.ejca.2012.09.011
   Street SEA, 2001, BLOOD, V97, P192, DOI 10.1182/blood.V97.1.192
   Suck G, 2016, CANCER IMMUNOL IMMUN, V65, P485, DOI 10.1007/s00262-015-1761-x
   Sun DH, 2011, CELL BIOL INT, V35, P569, DOI 10.1042/CBI20100431
   Takeda K, 2001, CELL IMMUNOL, V214, P194, DOI 10.1006/cimm.2001.1896
   Tarek N, 2014, ADV EXP MED BIOL, V804, P341, DOI 10.1007/978-3-319-04843-7_19
   Tawbi HA, 2017, LANCET ONCOL, V18, P1493, DOI 10.1016/S1470-2045(17)30624-1
   Thiel U, 2013, BRIT J CANCER, V109, P2523, DOI 10.1038/bjc.2013.630
   Thomas M, 2008, P NATL ACAD SCI USA, V105, P1656, DOI 10.1073/pnas.0707883105
   Thomas M, 2008, BIOCHEM SOC T, V36, P459, DOI 10.1042/BST0360459
   Tong AA, 2017, ONCOIMMUNOLOGY, V6, DOI 10.1080/2162402X.2017.1303586
   Tonn T, 2013, CYTOTHERAPY, V15, P1563, DOI 10.1016/j.jcyt.2013.06.017
   Tsukahara T, 2006, CANCER SCI, V97, P1374, DOI 10.1111/j.1349-7006.2006.00317.x
   Tullius BP, 2020, ADV EXP MED BIOL, V1257, P141, DOI 10.1007/978-3-030-43032-0_12
   Vahedi F, 2017, SCI REP-UK, V7, DOI 10.1038/s41598-017-12223-8
   Valkov A, 2011, PLOS ONE, V6, DOI 10.1371/journal.pone.0017507
   Vela M, 2019, FRONT IMMUNOL, V10, DOI 10.3389/fimmu.2019.01814
   Verhoef Cornelis, 2007, Curr Treat Options Oncol, V8, P417, DOI 10.1007/s11864-007-0044-y
   Verhoeven DHJ, 2008, MOL IMMUNOL, V45, P3917, DOI 10.1016/j.molimm.2008.06.016
   Vilches C, 2002, ANNU REV IMMUNOL, V20, P217, DOI 10.1146/annurev.immunol.20.092501.134942
   Vitale M, 2001, EUR J IMMUNOL, V31, P233, DOI 10.1002/1521-4141(200101)31:1<233::AID-IMMU233>3.0.CO;2-4
   Wagner J, 2017, FRONT IMMUNOL, V8, DOI 10.3389/fimmu.2017.00676
   Wang DD, 2012, INT J ONCOL, V40, P929, DOI 10.3892/ijo.2011.1295
   Wang L, 2013, PLOS ONE, V8, DOI 10.1371/journal.pone.0070689
   Welte S, 2006, NAT IMMUNOL, V7, P1334, DOI 10.1038/ni1402
   WELTFRIEND S, 1990, DERMATOLOGICA, V181, P207, DOI 10.1159/000247925
   Wilky BA, 2019, LANCET ONCOL, V20, P837, DOI 10.1016/S1470-2045(19)30153-6
   Worth LL, 2000, CLIN CANCER RES, V6, P3713
   Wu L, 2011, CANCER IMMUNOL IMMUN, V60, P61, DOI 10.1007/s00262-010-0919-9
   Xiao P, 2008, HISTOPATHOLOGY, V52, P640, DOI 10.1111/j.1365-2559.2008.02989.x
   Yalcin K, 2020, INT CANCER CONF J, V9, P137, DOI 10.1007/s13691-020-00406-6
   Yamada N, 2012, INT J ONCOL, V41, P2005, DOI 10.3892/ijo.2012.1630
   Yamanegi K, 2012, INT J ONCOL, V41, P83, DOI 10.3892/ijo.2012.1438
   Yamanegi K, 2010, ONCOL REP, V24, P1621, DOI 10.3892/or_00001026
   Yang XL, 2019, J CELL BIOCHEM, V120, P8792, DOI 10.1002/jcb.28167
   Yang YR, 2015, PEERJ, V3, DOI 10.7717/peerj.943
   ZAMAI L, 1995, CELL IMMUNOL, V164, P100, DOI 10.1006/cimm.1995.1147
   Zhang M, 2015, INT J CLIN EXP PATHO, V8, P14965
   Zhang ML, 2019, ONCOL REP, V42, P2049, DOI 10.3892/or.2019.7299
   Zheng YJ, 2019, J TRANSL MED, V17, DOI 10.1186/s12967-019-1917-0
   Zhou J, 2018, MEDICINE, V97, DOI 10.1097/MD.0000000000013051
   Zhu SG, 2015, PHARM RES-DORDR, V32, P779, DOI 10.1007/s11095-013-1231-0
   Zhu WH, 2018, PHARMAZIE, V73, P80, DOI 10.1691/ph.2018.7836
   Zhu YT, 2016, ONCOTARGET, V7, P47163, DOI 10.18632/oncotarget.9980
NR 248
TC 3
Z9 3
U1 3
U2 4
PU MDPI
PI BASEL
PA ST ALBAN-ANLAGE 66, CH-4052 BASEL, SWITZERLAND
EI 2072-6694
J9 CANCERS
JI Cancers
PD DEC
PY 2020
VL 12
IS 12
AR 3719
DI 10.3390/cancers12123719
PG 31
WC Oncology
WE Science Citation Index Expanded (SCI-EXPANDED)
SC Oncology
GA PJ4US
UT WOS:000601765400001
PM 33322371
OA gold, Green Published, Green Submitted
DA 2022-05-19
ER

PT J
AU Nakano-Yokomizo, T
   Tahara-Hanaoka, S
   Nakahashi-Oda, C
   Nabekura, T
   Tchao, NK
   Kadosaki, M
   Totsuka, N
   Kurita, N
   Nakamagoe, K
   Tamaoka, A
   Takai, T
   Yasui, T
   Kikutani, H
   Honda, S
   Shibuya, K
   Lanier, LL
   Shibuya, A
AF Nakano-Yokomizo, Takako
   Tahara-Hanaoka, Satoko
   Nakahashi-Oda, Chigusa
   Nabekura, Tsukasa
   Tchao, Nadia K.
   Kadosaki, Momoko
   Totsuka, Naoya
   Kurita, Naoki
   Nakamagoe, Kiyotaka
   Tamaoka, Akira
   Takai, Toshiyuki
   Yasui, Teruhito
   Kikutani, Hitoshi
   Honda, Shin-ichiro
   Shibuya, Kazuko
   Lanier, Lewis L.
   Shibuya, Akira
TI The immunoreceptor adapter protein DAP12 suppresses B lymphocyte-driven
   adaptive immune responses
SO JOURNAL OF EXPERIMENTAL MEDICINE
LA English
DT Article
ID IMMUNOGLOBULIN-LIKE RECEPTORS; CELL ANTIGEN RECEPTOR; KILLER-CELL;
   FCR-GAMMA; MACROPHAGE ACTIVATION; DAP12-DEFICIENT MICE; CUTTING EDGE;
   MAIR-II; ITAM; DIFFERENTIATION
AB DAP12, an immunoreceptor tyrosine-based activation motif-bearing adapter protein, is involved in innate immunity mediated by natural killer cells and myeloid cells. We show that DAP12-deficient mouse B cells and B cells from a patient with Nasu-Hakola disease, a recessive genetic disorder resulting from loss of DAP12, showed enhanced proliferation after stimulation with anti-IgM or CpG. Myeloid-associated immunoglobulin-like receptor (MAIR) II (Cd300d) is a DAP12-associated immune receptor. Like DAP12-deficient B cells, MAIR-II-deficient B cells were hyperresponsive. Expression of a chimeric receptor composed of the MAIR-II extracellular domain directly coupled to DAP12 into the DAP12-deficient or MAIR-II-deficient B cells suppressed B cell receptor (BCR)-mediated proliferation. The chimeric MAIR-II-DAP12 receptor recruited the SH2 domain-containing protein tyrosine phosphatase 1 (SHP-1) after BCR stimulation. DAP12-deficient mice showed elevated serum antibodies against self-antigens and enhanced humoral immune responses against T cell-dependent and T cell-independent antigens. Thus, DAP12-coupled MAIR-II negatively regulates B cell-mediated adaptive immune responses.
C1 [Nakano-Yokomizo, Takako; Tahara-Hanaoka, Satoko; Nakahashi-Oda, Chigusa; Nabekura, Tsukasa; Kadosaki, Momoko; Totsuka, Naoya; Kurita, Naoki; Honda, Shin-ichiro; Shibuya, Kazuko; Shibuya, Akira] Univ Tsukuba, Dept Immunol, Inst Basic Med Sci, Tsukuba, Ibaraki 3058575, Japan.
   [Nakamagoe, Kiyotaka; Tamaoka, Akira] Univ Tsukuba, Dept Neurol, Inst Clin Med, Grad Sch Comprehens Human Sci, Tsukuba, Ibaraki 3058575, Japan.
   [Tahara-Hanaoka, Satoko; Nakahashi-Oda, Chigusa; Nabekura, Tsukasa; Totsuka, Naoya; Honda, Shin-ichiro; Shibuya, Akira] Univ Tsukuba, Japan Sci & Technol Agcy, Tsukuba, Ibaraki 3058575, Japan.
   [Tchao, Nadia K.; Lanier, Lewis L.] Univ Calif San Francisco, Dept Microbiol & Immunol, San Francisco, CA 94143 USA.
   [Tchao, Nadia K.; Lanier, Lewis L.] Univ Calif San Francisco, Canc Res Inst, San Francisco, CA 94143 USA.
   [Takai, Toshiyuki] Tohoku Univ, Inst Dev Aging & Canc, Dept Expt Immunol, Aoba Ku, Sendai, Miyagi 9808575, Japan.
   [Takai, Toshiyuki] Tohoku Univ, Japan Sci & Technol Agcy, CREST, Aoba Ku, Sendai, Miyagi 9808575, Japan.
   [Yasui, Teruhito; Kikutani, Hitoshi] Osaka Univ, Microbial Dis Res Inst, Dept Mol Immunol, Suita, Osaka 5650871, Japan.
RP Shibuya, A (通讯作者)，Univ Tsukuba, Dept Immunol, Inst Basic Med Sci, Tsukuba, Ibaraki 3058575, Japan.
EM ashibuya@md.tsukuba.ac.jp
RI Lanier, Lewis L/E-2139-2014
OI Lanier, Lewis L/0000-0003-1308-3952; Shibuya,
   Kazuko/0000-0002-8203-2342; Nakamagoe, Kiyotaka/0000-0003-4025-5780
FU Ministry of Education, Science and Culture of Japan; National Institute
   of Biomedical Innovation; National Institutes of Health [AI066897];
   Grants-in-Aid for Scientific Research [21390481, 21249026] Funding
   Source: KAKEN; NATIONAL INSTITUTE OF ALLERGY AND INFECTIOUS DISEASES
   [R37AI066897] Funding Source: NIH RePORTER
FX This research was supported in part by grants to A. Shibuya provided by
   the Ministry of Education, Science and Culture of Japan and the Program
   for Promotion of Fundamental Studies in Health Science of the National
   Institute of Biomedical Innovation. LL Lanier is an American Cancer
   Society Professor and funded by National Institutes of Health grant
   AI066897.
CR Allman D, 2001, J IMMUNOL, V167, P6834, DOI 10.4049/jimmunol.167.12.6834
   Bakker ABH, 2000, IMMUNITY, V13, P345, DOI 10.1016/S1074-7613(00)00034-0
   Barrow AD, 2006, EUR J IMMUNOL, V36, P2276, DOI 10.1002/eji.200690029
   Blank U, 2009, IMMUNOL REV, V232, P59, DOI 10.1111/j.1600-065X.2009.00832.x
   Blasius AL, 2006, BLOOD, V107, P2474, DOI 10.1182/blood-2005-09-3746
   Cella M, 2003, J EXP MED, V198, P645, DOI 10.1084/jem.20022220
   Chu CL, 2008, EUR J IMMUNOL, V38, P166, DOI 10.1002/eji.200737600
   Chung DH, 2003, J IMMUNOL, V171, P6541, DOI 10.4049/jimmunol.171.12.6541
   Clark GJ, 2001, TISSUE ANTIGENS, V57, P415, DOI 10.1034/j.1399-0039.2001.057005415.x
   Fuchs A, 2005, BLOOD, V106, P2076, DOI 10.1182/blood-2004-12-4802
   Hamerman J. A., 2006, SCI STKE, V2006, pre1, DOI DOI 10.1126/STKE.3202006RE1
   Hamerman JA, 2005, NAT IMMUNOL, V6, P579, DOI 10.1038/ni1204
   Hamerman JA, 2006, J IMMUNOL, V177, P2051, DOI 10.4049/jimmunol.177.4.2051
   Hitomi K, 2010, NAT IMMUNOL, V11, P601, DOI 10.1038/ni.1886
   Honda S, 2009, P NATL ACAD SCI USA, V106, P11230, DOI 10.1073/pnas.0809917106
   Humphrey MB, 2005, IMMUNOL REV, V208, P50, DOI 10.1111/j.0105-2896.2005.00325.x
   Ivashkiv LB, 2009, NAT IMMUNOL, V10, P340, DOI 10.1038/ni.1706
   Kaifu T, 2003, J CLIN INVEST, V111, P323, DOI 10.1172/JCI200316923
   Kane LP, 1999, CURR BIOL, V9, P601, DOI 10.1016/S0960-9822(99)80265-6
   Kaneko M, 2010, NEUROPATHOLOGY, V30, P463, DOI 10.1111/j.1440-1789.2010.01127.x
   Kumagai H, 2003, BIOCHEM BIOPH RES CO, V307, P719, DOI 10.1016/S0006-291X(03)01245-2
   Lanier LL, 2009, IMMUNOL REV, V227, P150, DOI 10.1111/j.1600-065X.2008.00720.x
   Lanier LL, 2000, IMMUNOL TODAY, V21, P611, DOI 10.1016/S0167-5699(00)01745-X
   Lanier LL, 1998, NATURE, V391, P703, DOI 10.1038/35642
   Luo K, 2001, BIOCHEM BIOPH RES CO, V287, P35, DOI 10.1006/bbrc.2001.5539
   Nakahashi C, 2007, J IMMUNOL, V178, P765, DOI 10.4049/jimmunol.178.2.765
   Nakano T, 2008, MOL IMMUNOL, V45, P289, DOI 10.1016/j.molimm.2007.04.011
   Olcese L, 1997, J IMMUNOL, V158, P5083
   Paloneva J, 2003, J EXP MED, V198, P669, DOI 10.1084/jem.20030027
   Paloneva J, 2002, AM J HUM GENET, V71, P656, DOI 10.1086/342259
   Paloneva J, 2000, NAT GENET, V25, P357, DOI 10.1038/77153
   Pasquier B, 2005, IMMUNITY, V22, P31, DOI 10.1016/j.immuni.2004.11.017
   Peng QS, 2010, SCI SIGNAL, V3, DOI 10.1126/scisignal.2000500
   Shibuya K, 2003, J EXP MED, V198, P1829, DOI 10.1084/jem.20030958
   Srinivasan L, 2009, CELL, V139, P573, DOI 10.1016/j.cell.2009.08.041
   Suzuki H, 2003, NAT IMMUNOL, V4, P280, DOI 10.1038/ni890
   Tomasello E, 2000, IMMUNITY, V13, P355, DOI 10.1016/S1074-7613(00)00035-2
   Tomasello E, 2005, EUR J IMMUNOL, V35, P1670, DOI 10.1002/eji.200425932
   Tomasello E, 1998, J BIOL CHEM, V273, P34115, DOI 10.1074/jbc.273.51.34115
   Turnbull IR, 2007, NAT REV IMMUNOL, V7, P155, DOI 10.1038/nri2014
   Turnbull IR, 2006, J IMMUNOL, V177, P3520, DOI 10.4049/jimmunol.177.6.3520
   Underhill DM, 2007, TRENDS IMMUNOL, V28, P66, DOI 10.1016/j.it.2006.12.004
   VANROOIJEN N, 1989, J IMMUNOL METHODS, V124, P1, DOI 10.1016/0022-1759(89)90178-6
   Wakabayashi C, 2002, SCIENCE, V298, P2392, DOI 10.1126/science.1076963
   Yotsumoto K, 2003, J EXP MED, V198, P223, DOI 10.1084/jem.20021825
NR 45
TC 21
Z9 21
U1 0
U2 3
PU ROCKEFELLER UNIV PRESS
PI NEW YORK
PA 1114 FIRST AVE, 4TH FL, NEW YORK, NY 10021 USA
SN 0022-1007
J9 J EXP MED
JI J. Exp. Med.
PD AUG 1
PY 2011
VL 208
IS 8
BP 1661
EP 1671
DI 10.1084/jem.20101623
PG 11
WC Immunology; Medicine, Research & Experimental
WE Science Citation Index Expanded (SCI-EXPANDED)
SC Immunology; Research & Experimental Medicine
GA 801LX
UT WOS:000293441500010
PM 21727189
OA Green Published, Green Submitted, hybrid
DA 2022-05-19
ER

PT J
AU Shah, N
   Rezvani, K
   Hosing, C
   Kebriaei, P
   Wierda, W
   Cooper, L
   Shpalll, E
AF Shah, Nina
   Rezvani, Katy
   Hosing, Chitra
   Kebriaei, Partow
   Wierda, William
   Cooper, Laurence
   Shpalll, Elizabeth
TI Progress in Novel Cellular Therapy Options for Chronic Lymphocytic
   Leukemia: The MD Anderson Perspective
SO CLINICAL LYMPHOMA MYELOMA & LEUKEMIA
LA English
DT Article
DE Chimeric antigen receptors; Immunotherapy; NK cells; Stem cell
   transplant; T cells
ID CHIMERIC-ANTIGEN-RECEPTOR; CD19-TARGETED T-CELLS; NATURAL-KILLER-CELLS;
   TRANSPLANTATION; LENALIDOMIDE; MALIGNANCY; TUMOR; ROR1
AB Over the past several years there has been considerable progress in the number and breadth of therapeutic options for patients with chronic lymphocytic leukemia. In particular, cumulative experience with stem cell transplant and immunotherapy has made these modalities more available to a broader range of patients. Advances in genetic engineering and ex vivo expansion techniques have sculpted cellular therapy products to optimize the combination of specificity and toxicity. This brief review discusses recent cutting-edge experience with chimeric antigen receptor T cells as well as developing cellular therapy products at the authors' institution.
C1 [Shah, Nina; Rezvani, Katy; Hosing, Chitra; Kebriaei, Partow; Shpalll, Elizabeth] Univ Texas MD Anderson Canc Ctr, Dept Stem Cell Transplantat & Cellular Therapy, Houston, TX 77030 USA.
   [Wierda, William] Univ Texas MD Anderson Canc Ctr, Dept Leukemia, Houston, TX 77030 USA.
   [Cooper, Laurence] Univ Texas MD Anderson Canc Ctr, Dept Pediat, Houston, TX 77030 USA.
RP Shah, N (通讯作者)，Univ Texas MD Anderson Canc Ctr, 1515 Holcombe Blvd, Houston, TX 77030 USA.
EM nshah@mdanderson.org
OI Hosing, Chitra/0000-0003-0409-5556
FU CLL Global Research Foundation; NATIONAL CANCER INSTITUTE [P30CA016672]
   Funding Source: NIH RePORTER
FX Funding was provided by the CLL Global Research Foundation (Alliance
   Program). Dr Cooper founded and owns InCellerate Inc; InCellerate is not
   involved in the development of CAR T cells. He has patents with Sangamo
   BioSciences for artificial nucleases. He consults with Targazyme Inc
   (formerly America Stem Cell Inc), GE Healthcare, Ferring Pharmaceuticals
   Inc, and Bristol-Myers Squibb. All other authors state that they have no
   conflicts of interest.
CR Brentjens RJ, 2011, BLOOD, V118, P4817, DOI 10.1182/blood-2011-04-348540
   Cruz CRY, 2013, BLOOD, V122, P2965, DOI 10.1182/blood-2013-06-506741
   Gaidarova S, 2009, 51 AM SOC HEM ANN M
   Gorgun G, 2010, BLOOD, V116, P3227, DOI 10.1182/blood-2010-04-279893
   Hsu AK, 2011, BLOOD, V117, P1605, DOI 10.1182/blood-2010-04-278432
   Hsu KC, 2006, BIOL BLOOD MARROW TR, V12, P828, DOI 10.1016/j.bbmt.2006.04.008
   Hudecek M, 2010, BLOOD, V116, P4532, DOI 10.1182/blood-2010-05-283309
   Kalos M, 2013, 55 AM SOC HEM ANN M
   Kalos M, 2011, SCI TRANSL MED, V3, DOI 10.1126/scitranslmed.3002842
   Kebriaei P, 2012, HUM GENE THER, V23, P444, DOI 10.1089/hum.2011.167
   Kharfan-Dabaja MA, 2012, CANCER CONTROL, V19, P68, DOI 10.1177/107327481201900107
   Kochenderfer JN, 2013, BLOOD, V122, P4129, DOI 10.1182/blood-2013-08-519413
   Kochenderfer JN, 2012, BLOOD, V119, P2709, DOI 10.1182/blood-2011-10-384388
   Lioznov M, 2010, BONE MARROW TRANSPL, V45, P349, DOI 10.1038/bmt.2009.155
   Passweg JR, 2005, BONE MARROW TRANSPL, V35, P637, DOI 10.1038/sj.bmt.1704810
   Porter D, 2013, 55 AM SOC HEM ANN M
   Rabbani Hodjattallah, 2010, Iranian Biomedical Journal, V14, P77
   Ruggeri L, 2004, BLOOD CELL MOL DIS, V33, P216, DOI 10.1016/j.bcmd.2004.08.005
   Savani BN, 2006, BLOOD, V107, P1688, DOI 10.1182/blood-2005-05-1897
   Shah N, 2013, PLOS ONE, V8, DOI 10.1371/journal.pone.0076781
   Singh H, 2013, PLOS ONE, V8, DOI 10.1371/journal.pone.0064138
   Veuillen C, 2012, J CLIN IMMUNOL, V32, P632, DOI 10.1007/s10875-011-9624-5
   Zhu D, 2008, CANCER IMMUNOL IMMUN, V57, P1849, DOI 10.1007/s00262-008-0512-7
NR 23
TC 2
Z9 2
U1 0
U2 0
PU CIG MEDIA GROUP, LP
PI DALLAS
PA 3500 MAPLE AVENUE, STE 750, DALLAS, TX 75219-3931 USA
SN 2152-2650
EI 2152-2669
J9 CL LYMPH MYELOM LEUK
JI Clin. Lymphoma Myeloma Leuk.
PD SEP
PY 2014
VL 14
SU 3
BP S18
EP S22
DI 10.1016/j.clml.2014.06.013
PG 5
WC Oncology; Hematology
WE Science Citation Index Expanded (SCI-EXPANDED)
SC Oncology; Hematology
GA AX5EK
UT WOS:000346949500004
PM 25486950
OA Green Accepted
DA 2022-05-19
ER

PT J
AU Afolabi, LO
   Adeshakin, AO
   Sani, MM
   Bi, JC
   Wan, XC
AF Afolabi, Lukman O.
   Adeshakin, Adeleye O.
   Sani, Musbahu M.
   Bi, Jiacheng
   Wan, Xiaochun
TI Genetic reprogramming for NK cell cancer immunotherapy with CRISPR/Cas9
SO IMMUNOLOGY
LA English
DT Review
DE checkpoint; delivery; genetic manipulation; NK dysfunction; off-target
ID NATURAL-KILLER-CELLS; CHIMERIC ANTIGEN RECEPTOR; T-CELLS;
   ANTITUMOR-ACTIVITY; PROGNOSTIC-SIGNIFICANCE; CAS9 RIBONUCLEOPROTEIN;
   IN-VITRO; INFILTRATION; ACTIVATION; ENHANCE
AB Natural killer cells are potent cytotoxic lymphocytes specialized in recognizing and eliminating transformed cells, and in orchestrating adaptive anti-tumour immunity. However, NK cells are usually functionally exhausted in the tumour microenvironment. Strategies such as checkpoint blockades are under investigation to overcome NK cell exhaustion in order to boost anti-tumour immunity. The discovery and development of the CRISPR/Cas9 technology offer a flexible and efficient gene-editing capability in modulating various pathways that mediate NK cell exhaustion, and in arming NK cells with novel chimeric antigen receptors to specifically target tumour cells. Despite the high efficiency in its gene-editing capability, difficulty in the delivery of the CRISPR/Cas9 system remains a major bottleneck for its therapeutic applications, particularly for NK cells. The current review discusses feasible approaches to deliver the CRISPR/Cas9 systems, as well as potential strategies in gene-editing for NK cell immunotherapy for cancers.
C1 [Afolabi, Lukman O.; Adeshakin, Adeleye O.; Bi, Jiacheng; Wan, Xiaochun] Chinese Acad Sci, Shenzhen Lab Antibody Engn, Inst Biomed & Biotechnol, Shenzhen Inst Adv Technol, 1068 Xueyuan Ave, Shenzhen, Peoples R China.
   [Afolabi, Lukman O.; Adeshakin, Adeleye O.; Wan, Xiaochun] Univ Chinese Acad Sci, Beijing, Peoples R China.
   [Afolabi, Lukman O.; Sani, Musbahu M.] Fed Univ Dutse, Fac Sci, Dept Biochem, Dutse, Jigawa State, Nigeria.
RP Bi, JC; Wan, XC (通讯作者)，Chinese Acad Sci, Shenzhen Lab Antibody Engn, Inst Biomed & Biotechnol, Shenzhen Inst Adv Technol, 1068 Xueyuan Ave, Shenzhen, Peoples R China.
EM jc.bi@siat.ac.cn; xc.wan@siat.ac.cn
RI Adeshakin, Adeleye O/AAL-6063-2020; Afolabi, Lukman/ABG-9127-2021;
   Afolabi, Lukman Olalekan/AAM-5474-2020
OI Adeshakin, Adeleye O/0000-0002-2818-2059; Afolabi, Lukman
   Olalekan/0000-0001-7659-128X; Bi, Jiacheng/0000-0001-5646-0119
FU Natural Science Foundation of China [81501355]; Shenzhen Basic Science
   Research Project [JCYJ20170818164619194]; Shenzhen Technology Innovation
   Project [JCYJ20170413153158716]; Shenzhen Peacock Team Project
   [1110140040347265]; Shenzhen Special Funds of Industry in the Future
   (Development and Reform Commission in Shenzhen [2015] grant) [971];
   fourth talents project of Guangdong province (Guangdong Talents Office
   [2014] grant) [1]; special funds for Major Science and Technology of
   Guangdong province [2013A022100037]
FX This work was supported by the Natural Science Foundation of China
   (grant number 81501355 to J.B.), Shenzhen Basic Science Research Project
   (grant number JCYJ20170818164619194 to J.B.), the Shenzhen Technology
   Innovation Project (grant numbers JCYJ20170413153158716 to X.W.),
   Shenzhen Peacock Team Project (grant number 1110140040347265 to X.W.),
   Shenzhen Special Funds of Industry in the Future (Development and Reform
   Commission in Shenzhen [2015] grant number 971 to X.W.), the fourth
   talents project of Guangdong province (Guangdong Talents Office [2014]
   grant number 1 to X.W.), and special funds for Major Science and
   Technology of Guangdong province (grant number 2013A022100037 to X.W.).
CR Adachi K, 2018, NAT BIOTECHNOL, V36, P346, DOI 10.1038/nbt.4086
   Akcakaya P, 2018, NATURE, V561, P416, DOI 10.1038/s41586-018-0500-9
   Altvater B, 2009, CLIN CANCER RES, V15, P4857, DOI 10.1158/1078-0432.CCR-08-2810
   Andre P, 2018, CELL, V175, P1731, DOI 10.1016/j.cell.2018.10.014
   Barrangou R, 2007, SCIENCE, V315, P1709, DOI 10.1126/science.1138140
   Beavis PA, 2017, J CLIN INVEST, V127, P929, DOI 10.1172/JCI89455
   Bi JC, 2017, FRONT IMMUNOL, V8, DOI 10.3389/fimmu.2017.00760
   Blake SJ, 2016, CANCER DISCOV, V6, P446, DOI 10.1158/2159-8290.CD-15-0944
   Carlsten M, 2016, FRONT IMMUNOL, V7, DOI 10.3389/fimmu.2016.00105
   Caruana I, 2015, NAT MED, V21, P524, DOI 10.1038/nm.3833
   Chang YH, 2013, CANCER RES, V73, P1777, DOI 10.1158/0008-5472.CAN-12-3558
   Chester C, 2015, FRONT IMMUNOL, V6, DOI 10.3389/fimmu.2015.00601
   Chu J, 2014, LEUKEMIA, V28, P917, DOI 10.1038/leu.2013.279
   Chu YY, 2015, CANCER IMMUNOL RES, V3, P333, DOI 10.1158/2326-6066.CIR-14-0114
   Coca S, 1997, CANCER-AM CANCER SOC, V79, P2320, DOI 10.1002/(SICI)1097-0142(19970615)79:12<2320::AID-CNCR5>3.0.CO;2-P
   Cortez VS, 2017, NAT IMMUNOL, V18, P995, DOI 10.1038/ni.3809
   Doudna JA, 2014, SCIENCE, V346, P1077, DOI 10.1126/science.1258096
   Fang F, 2017, SEMIN IMMUNOL, V31, P37, DOI 10.1016/j.smim.2017.07.009
   Felices M, 2018, JCI INSIGHT, V3, DOI 10.1172/jci.insight.96219
   Gao YL, 2017, NAT IMMUNOL, V18, P1004, DOI 10.1038/ni.3800
   Gehrke JM, 2018, NAT BIOTECHNOL, V36, P977, DOI 10.1038/nbt.4199
   Glasner A, 2018, IMMUNITY, V48, P107, DOI 10.1016/j.immuni.2017.12.007
   Guo XL, 2018, FRONT PHARMACOL, V9, DOI 10.3389/fphar.2018.01118
   Han JF, 2015, SCI REP-UK, V5, DOI 10.1038/srep11483
   Hermanson DL, 2015, FRONT IMMUNOL, V6, DOI 10.3389/fimmu.2015.00195
   Hsu PD, 2014, CELL, V157, P1262, DOI 10.1016/j.cell.2014.05.010
   HU W, 2018, CANCER IMMUNOL IMMUN, V68, P365
   Imai C, 2005, BLOOD, V106, P376, DOI 10.1182/blood-2004-12-4797
   Ishigami S, 2000, CANCER LETT, V159, P103, DOI 10.1016/S0304-3835(00)00542-5
   Jin S, 2014, PLOS ONE, V9, DOI 10.1371/journal.pone.0109976
   Knott GJ, 2018, SCIENCE, V361, P866, DOI 10.1126/science.aat5011
   KREMER V, 2017, J IMMUNOTHER CANCER, V5, DOI DOI 10.1186/S40425-017-0275-9
   Kruschinski A, 2008, P NATL ACAD SCI USA, V105, P17481, DOI 10.1073/pnas.0804788105
   Lanier LL, 2005, ANNU REV IMMUNOL, V23, P225, DOI 10.1146/annurev.immunol.23.021704.115526
   Lee K, 2017, NAT BIOMED ENG, V1, P889, DOI 10.1038/s41551-017-0137-2
   Levin AM, 2012, NATURE, V484, P529, DOI 10.1038/nature10975
   Levy ER, 2016, METHODS MOL BIOL, V1441, P231, DOI 10.1007/978-1-4939-3684-7_19
   Li C, 2015, J GEN VIROL, V96, P2381, DOI 10.1099/vir.0.000139
   Liu E, 2018, LEUKEMIA, V32, P520, DOI 10.1038/leu.2017.226
   Mingozzi F, 2011, NAT REV GENET, V12, P341, DOI 10.1038/nrg2988
   Moretta L, 2006, IMMUNOL REV, V214, P219, DOI 10.1111/j.1600-065X.2006.00450.x
   Muller N, 2015, J IMMUNOTHER, V38, P197, DOI 10.1097/CJI.0000000000000082
   NAEIMI MK, 2018, JOVE-J VIS EXP, V136, P1
   Peng LS, 2017, CANCER IMMUNOL RES, V5, P248, DOI 10.1158/2326-6066.CIR-16-0152
   PENG YP, 2013, J TRANSL MED, V11, DOI DOI 10.1186/1479-5876-11-262
   PETRIS G, 2017, NAT COMMUN, V8, DOI DOI 10.1038/NCOMMS15334
   Platonova S, 2011, CANCER RES, V71, P5412, DOI 10.1158/0008-5472.CAN-10-4179
   Putz EM, 2017, J CLIN INVEST, V127, P2777, DOI 10.1172/JCI92958
   Raulet DH, 2013, ANNU REV IMMUNOL, V31, P413, DOI 10.1146/annurev-immunol-032712-095951
   RAUTELA J, 2018, EFFICIENT GENOME EDI, DOI DOI 10.1038/LEU.2013.279
   REZVANI K, 2015, FRONT IMMUNOL, V6, DOI DOI 10.3389/FIMMU.2015.00578
   Rouet R, 2018, J AM CHEM SOC, V140, P6596, DOI 10.1021/jacs.8b01551
   RUPP LJ, 2017, SCI REP-UK, V7, DOI DOI 10.1038/S41598-017-00462-8
   Sekiba K, 2017, BIOCHEM BIOPH RES CO, V486, P521, DOI 10.1016/j.bbrc.2017.03.076
   Senis E, 2014, BIOTECHNOL J, V9, P1402, DOI 10.1002/biot.201400046
   Shimasaki N, 2012, CYTOTHERAPY, V14, P830, DOI 10.3109/14653249.2012.671519
   Staahl BT, 2017, NAT BIOTECHNOL, V35, P431, DOI 10.1038/nbt.3806
   Sun C, 2017, ONCOIMMUNOLOGY, V6, DOI 10.1080/2162402X.2016.1264562
   Topfer K, 2015, J IMMUNOL, V194, P3201, DOI 10.4049/jimmunol.1400330
   Villegas FR, 2002, LUNG CANCER-J IASLC, V35, P23, DOI 10.1016/S0169-5002(01)00292-6
   Vivier E, 2008, NAT IMMUNOL, V9, P503, DOI 10.1038/ni1582
   Vivier E, 2012, NAT REV IMMUNOL, V12, P239, DOI 10.1038/nri3174
   Wang D, 2015, HUM GENE THER, V26, P432, DOI 10.1089/hum.2015.087
   Wang HX, 2018, P NATL ACAD SCI USA, V115, P4903, DOI 10.1073/pnas.1712963115
   Zhang Q, 2018, NAT IMMUNOL, V19, P723, DOI 10.1038/s41590-018-0132-0
   Zhang T, 2005, BLOOD, V106, P1544, DOI 10.1182/blood-2004-11-4365
   Zheng MJ, 2016, J IMMUNOL, V196, P4122, DOI 10.4049/jimmunol.1500846
NR 67
TC 24
Z9 25
U1 3
U2 29
PU WILEY
PI HOBOKEN
PA 111 RIVER ST, HOBOKEN 07030-5774, NJ USA
SN 0019-2805
EI 1365-2567
J9 IMMUNOLOGY
JI Immunology
PD OCT
PY 2019
VL 158
IS 2
BP 63
EP 69
DI 10.1111/imm.13094
EA AUG 2019
PG 7
WC Immunology
WE Science Citation Index Expanded (SCI-EXPANDED)
SC Immunology
GA IX8MZ
UT WOS:000481102300001
PM 31315144
OA Bronze, Green Published
DA 2022-05-19
ER

PT J
AU Chang, LQ
   Gallego-Perez, D
   Zhao, X
   Bertani, P
   Yang, ZG
   Chiang, CL
   Malkoc, V
   Shi, JF
   Sen, CK
   Odonnell, L
   Yu, JH
   Lu, W
   Lee, LJ
AF Chang, Lingqian
   Gallego-Perez, Daniel
   Zhao, Xi
   Bertani, Paul
   Yang, Zhaogang
   Chiang, Chi-Ling
   Malkoc, Veysi
   Shi, Junfeng
   Sen, Chandan K.
   Odonnell, Lynn
   Yu, Jianhua
   Lu, Wu
   Lee, L. James
TI Dielectrophoresis-assisted 3D nanoelectroporation for non-viral cell
   transfection in adoptive immunotherapy
SO LAB ON A CHIP
LA English
DT Article
ID CHIMERIC ANTIGEN RECEPTOR; NATURAL-KILLER-CELLS; SUSPENDED-DROP
   ELECTROPORATION; T-CELLS; GENE TRANSFECTION; FEMTOSECOND LASER;
   MESSENGER-RNA; LIVING CELLS; DELIVERY; MICROINJECTION
AB Current transfection technologies lead to significant inter-clonal variations. Previously we introduced a unique electrotransfection technology, Nanochannel-Electroporation (NEP), which can precisely and benignly transfect small cell populations (similar to 100-200 cells) with single-cell resolution. Here we report on the development of a novel 3D NEP system for large scale transfection. A properly-engineered array of nanochannels, capable of handling/transfecting similar to 60000 cells cm(-2), was fabricated using cleanroom technologies. Positive dielectrophoresis was used to selectively position cells on the nanochannels, thus allowing highly efficient transfection. Single-cell dosage control was demonstrated using both small and large molecules, and different cell types. The potential clinical relevance of this system was tested with difficult-to-transfect natural killer cell suspensions, and plasmids encoding for the chimeric antigen receptor (CAR), a model of high relevance for adoptive immunotherapy. Our results show significantly higher CAR transfection efficiencies for the DEP-NEP system (>70% vs. <30%), as well as enhanced cell viabilities.
C1 [Chang, Lingqian; Lee, L. James] Ohio State Univ, Dept Biomed Engn, Columbus, OH 43210 USA.
   [Chang, Lingqian; Gallego-Perez, Daniel; Yang, Zhaogang; Chiang, Chi-Ling; Malkoc, Veysi; Shi, Junfeng; Lee, L. James] Ohio State Univ, Nanoscale Sci & Engn Ctr Affordable Nanoengn Poly, Columbus, OH 43210 USA.
   [Zhao, Xi; Lee, L. James] Ohio State Univ, Dept Chem & Biomol Engn, Columbus, OH 43210 USA.
   [Bertani, Paul; Lu, Wu] Ohio State Univ, Dept Elect & Comp Engn, Columbus, OH 43210 USA.
   [Sen, Chandan K.] Ohio State Univ, Dept Surg, Columbus, OH 43210 USA.
   [Odonnell, Lynn; Yu, Jianhua] Ohio State Univ, Dept Internal Med, Columbus, OH 43209 USA.
RP Lu, W (通讯作者)，Ohio State Univ, Dept Elect & Comp Engn, Columbus, OH 43210 USA.
EM lu.173@osu.edu; lee.31@osu.edu
RI Shi, Junfeng/C-6939-2018; Gallego-Perez, Daniel/F-6605-2016; Chiang,
   Chi-Ling/AAI-1082-2020; Chang, Lingqian/Q-7126-2016; Chiang,
   Chi-Ling/O-3038-2016
OI Chang, Lingqian/0000-0001-6301-2605; Chiang,
   Chi-Ling/0000-0002-0275-9673; O'Donnell, Lynn/0000-0002-8123-1884;
   Chang, Lingqian/0000-0002-6329-9850; Gallego-Perez,
   Daniel/0000-0002-6263-3191
CR Ayuni E. L., 2010, PLOS ONE, P5
   Barbon CM, 2010, VACCINE, V28, P7852, DOI 10.1016/j.vaccine.2010.09.078
   Boukany PE, 2011, NAT NANOTECHNOL, V6, P747, DOI [10.1038/NNANO.2011.164, 10.1038/nnano.2011.164]
   Buning H, 2010, HUM GENE THER, V21, P1039, DOI 10.1089/hum.2010.131
   Chakravarty P, 2010, NAT NANOTECHNOL, V5, P607, DOI [10.1038/NNANO.2010.126, 10.1038/nnano.2010.126]
   Chang LQ, 2015, SMALL, V11, P1818, DOI 10.1002/smll.201402564
   CHANTRENNE H, 1977, NATURE, V269, P202, DOI 10.1038/269202a0
   Chu J, 2014, LEUKEMIA, V28, P917, DOI 10.1038/leu.2013.279
   Costa M, 2007, NAT PROTOC, V2, P792, DOI 10.1038/nprot.2007.105
   El-Ali J, 2006, NATURE, V442, P403, DOI 10.1038/nature05063
   Fei ZZ, 2010, ANAL CHEM, V82, P353, DOI 10.1021/ac902041h
   Gao KL, 2014, SMALL, V10, P1015, DOI 10.1002/smll.201300116
   Geng T, 2013, LAB CHIP, V13, P3803, DOI 10.1039/c3lc50566a
   Geng T, 2011, NAT PROTOC, V6, P1192, DOI 10.1038/nprot.2011.360
   Ghezzi D., 2012, NAT COMMUN, P3
   GONG JH, 1994, LEUKEMIA, V8, P652
   Grupp SA, 2013, NEW ENGL J MED, V368, P1509, DOI 10.1056/NEJMoa1215134
   Guignet EG, 2008, NAT METHODS, V5, P393, DOI [10.1038/nmeth.1201, 10.1038/NMETH.1201]
   Ho CT, 2006, LAB CHIP, V6, P724, DOI 10.1039/b602036d
   Ho SY, 1996, CRIT REV BIOTECHNOL, V16, P349, DOI 10.3109/07388559609147426
   Ivics Z, 2014, NAT PROTOC, V9, P794, DOI 10.1038/nprot.2014.009
   Kaji K, 2009, NATURE, V458, P771, DOI 10.1038/nature07864
   Kang W, 2014, LAB CHIP, V14, P4486, DOI 10.1039/c4lc00721b
   Khine M, 2005, LAB CHIP, V5, P38, DOI 10.1039/b408352k
   Krug C, 2014, EXP DERMATOL, V23, pE25
   Layden MJ, 2013, NAT PROTOC, V8, P924, DOI 10.1038/nprot.2013.009
   Mehier-Humbert S, 2005, ADV DRUG DELIVER REV, V57, P733, DOI 10.1016/j.addr.2004.12.007
   Porter DL, 2011, NEW ENGL J MED, V365, P725, DOI 10.1056/NEJMoa1103849
   PRAUSNITZ MR, 1993, P NATL ACAD SCI USA, V90, P10504, DOI 10.1073/pnas.90.22.10504
   Somanchi SS, 2009, BLOOD, V114, P973
   Tirlapur UK, 2002, NATURE, V418, P290, DOI 10.1038/418290a
   Urdaneta M, 2008, LAB CHIP, V8, P550, DOI 10.1039/b717862j
   Wu YC, 2015, NAT METHODS, V12, P439, DOI [10.1038/NMETH.3357, 10.1038/nmeth.3357]
   Xie C, 2012, NAT NANOTECHNOL, V7, P185, DOI [10.1038/NNANO.2012.8, 10.1038/nnano.2012.8]
   Xie X, 2013, ACS NANO, V7, P4351, DOI 10.1021/nn400874a
   Xu YC, 2014, LAB CHIP, V14, P686, DOI 10.1039/c3lc50907a
   Yeh C. C., 2011, NEW ENGL J MED, V365, P1937
   Yeh CC, 2011, NEW ENGL J MED, V365, P1937, DOI 10.1056/NEJMc1111004
   Zernicka-Goetz M, 2000, NATURE, V405, P733, DOI 10.1038/35015787
   Zhao YB, 2010, CANCER RES, V70, P9053, DOI 10.1158/0008-5472.CAN-10-2880
NR 40
TC 71
Z9 72
U1 2
U2 56
PU ROYAL SOC CHEMISTRY
PI CAMBRIDGE
PA THOMAS GRAHAM HOUSE, SCIENCE PARK, MILTON RD, CAMBRIDGE CB4 0WF, CAMBS,
   ENGLAND
SN 1473-0197
EI 1473-0189
J9 LAB CHIP
JI Lab Chip
PY 2015
VL 15
IS 15
BP 3147
EP 3153
DI 10.1039/c5lc00553a
PG 7
WC Biochemical Research Methods; Chemistry, Multidisciplinary; Chemistry,
   Analytical; Nanoscience & Nanotechnology; Instruments & Instrumentation
WE Science Citation Index Expanded (SCI-EXPANDED)
SC Biochemistry & Molecular Biology; Chemistry; Science & Technology -
   Other Topics; Instruments & Instrumentation
GA CM9IU
UT WOS:000358022900007
PM 26105628
DA 2022-05-19
ER

PT J
AU Roeven, MWH
   Hobo, W
   Schaap, N
   Dolstra, H
AF Roeven, Mieke W. H.
   Hobo, Willemijn
   Schaap, Nicolaas
   Dolstra, Harry
TI Immunotherapeutic approaches to treat multiple myeloma
SO HUMAN VACCINES & IMMUNOTHERAPEUTICS
LA English
DT Review
DE immunotherapy; Multiple Myeloma; immune escape; natural killer cells; T
   cells; monoclonal antibodies; chimeric antigen receptors; dendritic
   cells; immunomodulatory drugs; proteasome inhibitors
ID STEM-CELL TRANSPLANTATION; NATURAL-KILLER-CELL; MINOR HISTOCOMPATIBILITY
   ANTIGENS; HISTONE DEACETYLASE INHIBITORS; ACUTE LYMPHOBLASTIC-LEUKEMIA;
   KIR LIGAND INCOMPATIBILITY; APOPTOSIS-INDUCING LIGAND; PROGRESSION-FREE
   SURVIVAL; RELAPSE-FREE SURVIVAL; VERSUS-HOST-DISEASE
AB Cellular immunotherapy can be an effective adjuvant treatment for multiple myeloma (MM), as demonstrated by induction of durable remissions after allogeneic stem cell transplantation. However, anti-myeloma immunity is often hampered by suppressive mechanisms in the tumor micro-environment resulting in relapse or disease progression. To overcome this immunosuppression, new cellular immunotherapies have been developed, based on the important effector cells in anti-myeloma immunity, namely T cells and natural killer cells. These effectors can be modulated to improve their functionality, activated by dendritic cell vaccines, or combined with immune stimulating antibodies or immunomodulatory drugs to enhance their efficacy. In this review, we discuss promising pre-clinical and clinical data in the field of cellular immunotherapy in MM. In addition, we address the potential of combining these strategies with other therapies to maximize clinical effects without increasing toxicity. The reviewed therapies might pave the way to effective personalized treatments for MM patients.
C1 [Roeven, Mieke W. H.; Schaap, Nicolaas] Radboud Univ Nijmegen, Med Ctr, Dept Hematol, NL-6525 ED Nijmegen, Netherlands.
   [Hobo, Willemijn; Dolstra, Harry] Univ Med Ctr, Lab Hematol Radboud, Dept Lab Med, Nijmegen, Netherlands.
RP Dolstra, H (通讯作者)，Univ Med Ctr, Lab Hematol Radboud, Dept Lab Med, Nijmegen, Netherlands.
EM Harry.Dolstra@radboudumc.nl
RI Schaap, Nicolaas/L-4625-2015; Roeven, Mieke/C-8802-2016; Hobo,
   Willemijn/O-1667-2015; Dolstra, H./L-4276-2015
OI Schaap, Nicolaas/0000-0001-7696-4752; Hobo,
   Willemijn/0000-0002-8206-8185; Dolstra, H./0000-0002-3998-687X
CR Adams J, 2003, CANCER TREAT REV, V29, P3, DOI 10.1016/S0305-7372(03)00081-1
   Alyea E, 2003, BONE MARROW TRANSPL, V32, P1145, DOI 10.1038/sj.bmt.1704289
   Andhavarapu S, 2013, EXPERT REV HEMATOL, V6, P69, DOI [10.1586/EHM.12.62, 10.1586/ehm.12.62]
   Barber A, 2011, GENE THER, V18, P509, DOI 10.1038/gt.2010.174
   Baron F, 2009, BIOL BLOOD MARROW TR, V15, P580, DOI 10.1016/j.bbmt.2009.01.018
   Becknell B, 2005, ADV IMMUNOL, V86, P209, DOI 10.1016/S0065-2776(04)86006-1
   Bellucci R, 2005, BLOOD, V105, P3945, DOI 10.1182/blood-2004-11-4463
   Benson DM, 2012, BLOOD, V120, P4324, DOI 10.1182/blood-2012-06-438028
   Benson DM, 2011, BLOOD, V118, P6387, DOI 10.1182/blood-2011-06-360255
   Benson DM, 2010, BLOOD, V116, P2286, DOI 10.1182/blood-2010-02-271874
   Berger R, 2008, CLIN CANCER RES, V14, P3044, DOI 10.1158/1078-0432.CCR-07-4079
   Bonanno G, 2012, J TRANSL MED, V10, DOI 10.1186/1479-5876-10-247
   Brenner H, 2008, BLOOD, V111, P2521, DOI 10.1182/blood-2007-08-104984
   Brentjens RJ, 2011, BLOOD, V118, P4817, DOI 10.1182/blood-2011-04-348540
   Bruno B, 2007, NEW ENGL J MED, V356, P1110, DOI 10.1056/NEJMoa065464
   Carpenter RO, 2013, CLIN CANCER RES, V19, P2048, DOI 10.1158/1078-0432.CCR-12-2422
   Cavo M, 2011, BLOOD, V117, P6063, DOI 10.1182/blood-2011-02-297325
   Choi C, 2005, BLOOD, V105, P2132, DOI 10.1182/blood-2004-01-0366
   Chu J, 2013, LEUKEMIA OFFICIAL J
   Cooley S, 2009, BLOOD, V113, P726, DOI 10.1182/blood-2008-07-171926
   Corral LG, 1999, J IMMUNOL, V163, P380
   Crawley C, 2007, BLOOD, V109, P3588, DOI 10.1182/blood-2006-07-036848
   Croci DO, 2007, CANCER IMMUNOL IMMUN, V56, P1687, DOI 10.1007/s00262-007-0343-y
   Cruz-Munoz ME, 2009, NAT IMMUNOL, V10, P297, DOI 10.1038/ni.1693
   Curti A, 2011, BLOOD, V118, P3273, DOI 10.1182/blood-2011-01-329508
   DANDREA A, 1993, J EXP MED, V178, P1041, DOI 10.1084/jem.178.3.1041
   Davies FE, 2001, BLOOD, V98, P210, DOI 10.1182/blood.V98.1.210
   De Palma M, 2013, CANCER CELL, V23, P277, DOI 10.1016/j.ccr.2013.02.013
   de Vries IJM, 2003, CLIN CANCER RES, V9, P5091
   den Haan JMM, 1998, SCIENCE, V279, P1054, DOI 10.1126/science.279.5353.1054
   Dimopoulos MA, 2011, BLOOD, V118, P810, DOI 10.1182/blood.V118.21.811.811
   EINHORN S, 1982, INT J CANCER, V30, P167, DOI 10.1002/ijc.2910300207
   Farag SS, 2006, BIOL BLOOD MARROW TR, V12, P876, DOI 10.1016/j.bbmt.2006.05.007
   Feng XL, 2010, MOL IMMUNOL, V47, P2388, DOI 10.1016/j.molimm.2010.05.003
   Feyler S, 2009, BRIT J HAEMATOL, V144, P686, DOI 10.1111/j.1365-2141.2008.07530.x
   Fiegler N, 2013, BLOOD, V122, P684, DOI 10.1182/blood-2013-02-482513
   Gabrilovich DI, 2009, NAT REV IMMUNOL, V9, P162, DOI 10.1038/nri2506
   Gahrton G, 2013, BLOOD, V121, P5055, DOI 10.1182/blood-2012-11-469452
   Garban F, 2006, BLOOD, V107, P3474, DOI 10.1182/blood-2005-09-3869
   Gay F, 2011, BLOOD REV, V25, P65, DOI 10.1016/j.blre.2010.10.003
   Giannopoulos K, 2012, BRIT J CANCER, V106, P546, DOI 10.1038/bjc.2011.575
   Giebel S, 2003, BLOOD, V102, P814, DOI 10.1182/blood-2003-01-0091
   Glozak MA, 2007, ONCOGENE, V26, P5420, DOI 10.1038/sj.onc.1210610
   Godfrey J, 2012, LEUKEMIA LYMPHOMA, V53, P1666, DOI 10.3109/10428194.2012.676175
   Gorgun GT, 2013, BLOOD, V121, P2975, DOI 10.1182/blood-2012-08-448548
   Goodyear O, 2005, BLOOD, V106, P4217, DOI 10.1182/blood-2005-02-0563
   Goulmy E, 1996, NEW ENGL J MED, V334, P281, DOI 10.1056/NEJM199602013340501
   Grossman WJ, 2004, IMMUNITY, V21, P589, DOI 10.1016/j.immuni.2004.09.002
   Grube M, 2007, CLIN CANCER RES, V13, P1053, DOI 10.1158/1078-0432.CCR-06-1722
   Gupta D, 2001, LEUKEMIA, V15, P1950, DOI 10.1038/sj.leu.2402295
   Hayashi T, 2005, BRIT J HAEMATOL, V128, P192, DOI 10.1111/j.1365-2141.2004.05286.x
   Hideshima T, 2001, ONCOGENE, V20, P4519, DOI 10.1038/sj.onc.1204623
   Hobo W, 2013, CANCER IMMUNOL IMMUN, V62, P1381, DOI 10.1007/s00262-013-1438-2
   Hobo W, 2013, CANCER IMMUNOL IMMUN, V62, P285, DOI 10.1007/s00262-012-1334-1
   Hobo W, 2013, BIOL BLOOD MARROW TR, V19, P274, DOI 10.1016/j.bbmt.2012.09.008
   Hobo W, 2012, J IMMUNOL, V189, P39, DOI 10.4049/jimmunol.1102807
   Hobo W, 2010, BLOOD, V116, P4501, DOI 10.1182/blood-2010-04-278739
   Hsi ED, 2008, CLIN CANCER RES, V14, P2775, DOI 10.1158/1078-0432.CCR-07-4246
   Hsu KC, 2006, BIOL BLOOD MARROW TR, V12, P828, DOI 10.1016/j.bbmt.2006.04.008
   Jakubowiak AJ, 2012, J CLIN ONCOL, V30, P1960, DOI 10.1200/JCO.2011.37.7069
   Jardine L, 2013, LEUKEMIA LYMPHOMA, V54, P167, DOI 10.3109/10428194.2012.708026
   Jinushi M, 2008, P NATL ACAD SCI USA, V105, P1285, DOI 10.1073/pnas.0711293105
   Kato N, 2007, LEUKEMIA, V21, P2103, DOI 10.1038/sj.leu.2404862
   Katz JB, 2008, IMMUNOL REV, V222, P206, DOI 10.1111/j.1600-065X.2008.00610.x
   Klein B, 1999, LEUKEMIA LYMPHOMA, V34, P63, DOI 10.3109/10428199909083381
   Kochenderfer JN, 2012, BLOOD, V119, P2709, DOI 10.1182/blood-2011-10-384388
   Koreth J, 2007, BIOL BLOOD MARROW TR, V13, P183, DOI 10.1016/j.bbmt.2006.09.010
   Kovacs E, 2010, LEUKEMIA RES, V34, P912, DOI 10.1016/j.leukres.2009.08.012
   Krishnan A, 2011, LANCET ONCOL, V12, P1195, DOI 10.1016/S1470-2045(11)70243-1
   Kroger N, 2011, LEUKEMIA, V25, P1657, DOI 10.1038/leu.2011.138
   Kumar SK, 2008, AM J HEMATOL, V83, P614, DOI 10.1002/ajh.21191
   Levenga H, 2010, BIOL BLOOD MARROW TR, V16, P320, DOI 10.1016/j.bbmt.2009.10.006
   Lin MT, 2001, BLOOD, V98, P3172, DOI 10.1182/blood.V98.10.3172
   Liso A, 2000, BIOL BLOOD MARROW TR, V6, P621, DOI 10.1016/S1083-8791(00)70027-9
   Liu JZ, 2007, BLOOD, V110, P296, DOI 10.1182/blood-2006-10-051482
   Ljunggren HG, 2007, NAT REV IMMUNOL, V7, P329, DOI 10.1038/nri2073
   Lokhorst H, 2010, J CLIN ONCOL, V28, P4521, DOI 10.1200/JCO.2010.29.7929
   Lokhorst HM, 2012, BLOOD, V119, P6219, DOI 10.1182/blood-2011-11-393801
   Lokhorst HM, 1997, BLOOD, V90, P4206, DOI 10.1182/blood.V90.10.4206
   Lonial S, 2012, J CLIN ONCOL, V30, P1953, DOI 10.1200/JCO.2011.37.2649
   Lundqvist A, 2006, CANCER RES, V66, P7317, DOI 10.1158/0008-5472.CAN-06-0680
   Lundqvist A, 2009, BLOOD, V113, P6120, DOI 10.1182/blood-2008-11-190421
   Markiewicz M, 2009, BONE MARROW TRANSPL, V43, P293, DOI 10.1038/bmt.2008.326
   Mateos MV, 2010, J CLIN ONCOL, V28, P2259, DOI 10.1200/JCO.2009.26.0638
   Miller JS, 2005, BLOOD, V105, P3051, DOI 10.1182/blood-2004-07-2974
   Mitsiades N, 2002, BLOOD, V99, P4525, DOI 10.1182/blood.V99.12.4525
   Moreau P, 2008, BLOOD, V112, P3914, DOI 10.1182/blood-2008-07-168823
   Moreau P, 2012, BLOOD, V120, P947, DOI 10.1182/blood-2012-04-403733
   Moreaux J, 2006, BLOOD, V108, P4194, DOI 10.1182/blood-2006-06-029355
   Morishima Y, 2007, BIOL BLOOD MARROW TR, V13, P315, DOI 10.1016/j.bbmt.2006.10.027
   Nair SK, 2000, NAT MED, V6, P1011, DOI 10.1038/79519
   Norde WJ, 2012, BLOOD, V120, P728, DOI 10.1182/blood-2012-02-412510
   Obeng EA, 2006, BLOOD, V107, P4907, DOI 10.1182/blood-2005-08-3531
   Oostvogels R, 2013, LEUKEMIA, V27, P642, DOI 10.1038/leu.2012.277
   Palumbo A, 2011, NEW ENGL J MED, V364, P1046, DOI 10.1056/NEJMra1011442
   PEEST D, 1995, BRIT J HAEMATOL, V89, P328, DOI 10.1111/j.1365-2141.1995.tb03308.x
   Peinert S, 2010, GENE THER, V17, P678, DOI 10.1038/gt.2010.21
   Perez-Garcia A, 2005, HAEMATOLOGICA, V90, P1723
   Petersdorf EW, 2008, CURR OPIN IMMUNOL, V20, P588, DOI 10.1016/j.coi.2008.06.014
   Porter DL, 2011, NEW ENGL J MED, V365, P725, DOI 10.1056/NEJMoa1103849
   Raitakari M, 2003, HEMATOL ONCOL, V21, P33, DOI 10.1002/hon.704
   Ramachandran IR, 2013, J IMMUNOL, V190, P3815, DOI 10.4049/jimmunol.1203373
   Rebmann V, 2007, CLIN IMMUNOL, V123, P114, DOI 10.1016/j.clim.2006.11.007
   Reichardt VL, 1999, BLOOD, V93, P2411, DOI 10.1182/blood.V93.7.2411.407a24_2411_2419
   Reynolds C, 2001, BONE MARROW TRANSPL, V27, P801, DOI 10.1038/sj.bmt.1703006
   Riddell SR, 2003, BLOOD REV, V17, P153, DOI 10.1016/S0268-960X(03)00007-9
   Riddell SR, 2013, BIOL BLOOD MARROW TR, V19, pS2, DOI 10.1016/j.bbmt.2012.10.021
   Rijke BC, 2005, J CLIN INVEST, V115, P3506, DOI 10.1172/JCI24832
   Rollig C, 2011, J IMMUNOTHER, V34, P100, DOI 10.1097/CJI.0b013e3181facf48
   Romagne F, 2009, BLOOD, V114, P2667, DOI 10.1182/blood-2009-02-206532
   ROSENBERG SA, 1987, NEW ENGL J MED, V316, P889, DOI 10.1056/NEJM198704093161501
   Rosenblatt J, 2013, CLIN CANCER RES, V19, P3640, DOI 10.1158/1078-0432.CCR-13-0282
   Rosenblatt J, 2011, J IMMUNOTHER, V34, P409, DOI 10.1097/CJI.0b013e31821ca6ce
   Rosenblatt J, 2011, BLOOD, V117, P393, DOI 10.1182/blood-2010-04-277137
   Rosinol L, 2008, BLOOD, V112, P3591, DOI 10.1182/blood-2008-02-141598
   Ruggeri L, 2007, CURR OPIN ONCOL, V19, P142, DOI 10.1097/CCO.0b013e3280148a1a
   San Miguel JF, 2008, NEW ENGL J MED, V359, P906, DOI 10.1056/NEJMoa0801479
   Sant M, 2010, BLOOD, V116, P3724, DOI 10.1182/blood-2010-05-282632
   Schey SA, 2004, J CLIN ONCOL, V22, P3269, DOI 10.1200/JCO.2004.10.052
   Schmudde M, 2008, CANCER LETT, V272, P110, DOI 10.1016/j.canlet.2008.06.027
   Seliger B, 2008, CANCER IMMUNOL IMMUN, V57, P1719, DOI 10.1007/s00262-008-0515-4
   Shi J, 2008, BRIT J HAEMATOL, V143, P641, DOI 10.1111/j.1365-2141.2008.07340.x
   Shi J, 2008, BLOOD, V111, P1309, DOI 10.1182/blood-2007-03-078535
   Sica A, 2012, J CLIN INVEST, V122, P787, DOI 10.1172/JCI59643
   Siegel DS, 2011, BLOOD, V114
   Skov S, 2005, CANCER RES, V65, P11136, DOI 10.1158/0008-5472.CAN-05-0599
   Smith A, 2011, BRIT J CANCER, V105, P1684, DOI 10.1038/bjc.2011.450
   Soriani A, 2009, BLOOD, V113, P3503, DOI 10.1182/blood-2008-08-173914
   Spanholtz J, 2011, PLOS ONE, V6, DOI 10.1371/journal.pone.0020740
   Spellman S, 2009, BIOL BLOOD MARROW TR, V15, P856, DOI 10.1016/j.bbmt.2009.03.018
   Suyani E, 2013, ANN HEMATOL, V92, P669, DOI 10.1007/s00277-012-1652-6
   Symons HJ, 2010, BIOL BLOOD MARROW TR, V16, P533, DOI 10.1016/j.bbmt.2009.11.022
   Tai YT, 2005, CANCER RES, V65, P11712, DOI 10.1158/0008-5472.CAN-05-1657
   Tai YT, 2008, BLOOD, V112, P1329, DOI 10.1182/blood-2007-08-107292
   Titzer S, 2000, BRIT J HAEMATOL, V108, P805, DOI 10.1046/j.1365-2141.2000.01958.x
   Topp MS, 2011, J CLIN ONCOL, V29, P2493, DOI 10.1200/JCO.2010.32.7270
   Turtle CJ, 2004, CYTOTHERAPY, V6, P128, DOI 10.1080/14653240410005357
   Uhrberg M, 1997, IMMUNITY, V7, P753, DOI 10.1016/S1074-7613(00)80394-5
   Vago L, 2009, NEW ENGL J MED, V361, P478, DOI 10.1056/NEJMoa0811036
   Van Bergen CAM, 2010, CANCER RES, V70, P9073, DOI 10.1158/0008-5472.CAN-10-1832
   van de Donk NWCJ, 2012, LEUKEMIA, V26, P199, DOI 10.1038/leu.2011.214
   van de Velde HJK, 2007, HAEMATOLOGICA, V92, P1399, DOI 10.3324/haematol.11534
   Waage A, 2010, HAEMATOL-HEMATOL J, V95, P235
   Wang XL, 2009, HAEMATOL-HEMATOL J, V94, P470, DOI 10.3324/haematol.13783
   Weiner LM, 2012, CELL, V148, P1081, DOI 10.1016/j.cell.2012.02.034
   Westwood JA, 2009, J IMMUNOTHER, V32, P292, DOI 10.1097/CJI.0b013e31819b7c8e
   Witzens-Harig M, 2013, BLOOD, V121, P4493, DOI 10.1182/blood-2012-05-429415
   Wrzesinski SH, 2007, CLIN CANCER RES, V13, P5262, DOI 10.1158/1078-0432.CCR-07-1157
   Yi Q, 2010, BRIT J HAEMATOL, V150, P554, DOI 10.1111/j.1365-2141.2010.08286.x
   Zhang C, 2009, CANCER IMMUNOL IMMUN, V58, P1275, DOI 10.1007/s00262-008-0645-8
   Zonder JA, 2012, BLOOD, V120, P552, DOI 10.1182/blood-2011-06-360552
   Zou WP, 2006, NAT REV IMMUNOL, V6, P295, DOI 10.1038/nri1806
NR 152
TC 7
Z9 7
U1 1
U2 17
PU TAYLOR & FRANCIS INC
PI PHILADELPHIA
PA 530 WALNUT STREET, STE 850, PHILADELPHIA, PA 19106 USA
SN 2164-5515
EI 2164-554X
J9 HUM VACC IMMUNOTHER
JI Human Vaccines Immunother.
PD APR
PY 2014
VL 10
IS 4
BP 896
EP 910
DI 10.4161/hv.27380
PG 15
WC Biotechnology & Applied Microbiology; Immunology
WE Science Citation Index Expanded (SCI-EXPANDED)
SC Biotechnology & Applied Microbiology; Immunology
GA AI1ZO
UT WOS:000336655000018
PM 24335570
OA Green Published, Bronze
DA 2022-05-19
ER

PT J
AU Youness, RA
   Gad, AZ
   Sanber, K
   Ahn, YJ
   Lee, GJ
   Khallaf, E
   Hafez, HM
   Motaal, AA
   Ahmed, N
   Gad, MZ
AF Youness, Rana Ahmed
   Gad, Ahmed Zakaria
   Sanber, Khaled
   Ahn, Yong Jin
   Lee, Gi-Ja
   Khallaf, Emad
   Hafez, Hafez Mohamed
   Motaal, Amira Abdel
   Ahmed, Nabil
   Gad, Mohamed Zakaria
TI Targeting hydrogen sulphide signaling in breast cancer
SO JOURNAL OF ADVANCED RESEARCH
LA English
DT Article
DE Breast cancer; Hydrogen sulphide; miR-155/NOS2/NO signaling pathway;
   PI3K/AKT signaling pathway; Nitric oxide; miR-4317; Natural killer
   cells; CAR T cells
ID CYSTATHIONINE-GAMMA-LYASE; HEPATOCELLULAR-CARCINOMA; CELL-PROLIFERATION;
   BETA-SYNTHASE; TUMOR; PATHWAY; EXPRESSION; GROWTH; MICRORNA-486-5P;
   ANGIOGENESIS
AB Introduction: Hydrogen sulphide (H2S) has been established as a key member of the gasotransmitters family that recently showed a pivotal role in various pathological conditions including cancer.
   Objectives: This study investigated the role of H2S in breast cancer (BC) pathogenesis, on BC immune recognition capacity and the consequence of targeting H2S using non-coding RNAs.
   Methods: Eighty BC patients have been recruited for the study. BC cell lines were cultured and transfected using validated oligonucleotide delivery system. Gene and protein expression analysis was performed using qRT-PCR, western blot and flow-cytometry. In-vitro analysis for BC hallmarks was performed using MTT, BrdU, Modified Boyden chamber, migration and colony forming assays. H2S and nitric oxide (NO) levels were measured spectrophotometrically. Primary natural killer cells (NK cells) and T cell isolation and chimeric antigen receptor transduction (CAR T cells) were performed using appropriate kits. NK and T cells cytotoxicity was measured. Finally, computational target prediction analysis and binding confirmation analyses were performed using different software and dual luciferase assay kit, respectively.
   Results: The H2S synthesizing enzymes, cystathionine beta-synthase (CBS) and cystathionine gamma-lyase (CSE), exhibited elevated levels in the clinical samples that correlated with tumor proliferation index. Knockdown of CBS and CSE in the HER2+ BC and triple negative BC (TNBC) cells resulted in significant attenuation of BC malignancy. In addition to increased susceptibility of HER2+ BC and TNBC to the cytotoxic activity of HER2 targeting CAR T cells and NK cells, respectively. Transcriptomic and phosphoprotein analysis revealed that H2S signaling is mediated through Akt in MCF7, STAT3 in MDA-MB-231 and miR-155/ NOS2/NO signaling in both cell lines. Lastly, miR-4317 was found to function as an upstream regulator of CBS and CSE synergistically abrogates the malignancy of BC cells.
   Conclusion: These findings demonstrate the potential role of H2S signaling in BC pathogenesis and the potential of its targeting for disease mitigation. (C) 2020 The Authors. Published by Elsevier B.V. on behalf of Cairo University.
C1 [Youness, Rana Ahmed] German Univ Cairo, Fac Pharm & Biotechnol, Dept Pharmaceut Biol, Cairo, Egypt.
   [Gad, Ahmed Zakaria; Ahmed, Nabil] Baylor Coll Med, Interdept Program Translat Biol & Mol Med, Houston, TX 77030 USA.
   [Gad, Ahmed Zakaria; Sanber, Khaled; Ahmed, Nabil] Baylor Coll Med, Houston Methodist Hosp, Texas Childrens Hosp, Ctr Cell & Gene Therapy, Houston, TX 77030 USA.
   [Gad, Ahmed Zakaria; Sanber, Khaled; Ahmed, Nabil] Baylor Coll Med, Texas Childrens Hosp, Texas Childrens Canc & Hematol Ctr, Houston, TX 77030 USA.
   [Gad, Ahmed Zakaria; Ahmed, Nabil] Baylor Coll Med, Dept Pediat, Houston, TX 77030 USA.
   [Sanber, Khaled] Baylor Coll Med, Dept Med, Houston, TX 77030 USA.
   [Ahn, Yong Jin; Lee, Gi-Ja] Kyung Hee Univ, Grad Sch, Dept Med Engn, Seoul 130701, South Korea.
   [Ahn, Yong Jin; Lee, Gi-Ja] Kyung Hee Univ, Coll Med, Dept Biomed Engn, Seoul 130701, South Korea.
   [Khallaf, Emad; Hafez, Hafez Mohamed] Cairo Univ, Fac Med, Dept Gen Surg, Cairo 12613, Egypt.
   [Motaal, Amira Abdel] King Khalid Univ, Coll Pharm, Dept Pharmacognosy, Abha, Saudi Arabia.
   [Motaal, Amira Abdel] Cairo Univ, Fac Pharm, Dept Pharmacognosy, Cairo, Egypt.
   [Ahmed, Nabil] Baylor Coll Med, Dept Pathol & Immunol, Houston, TX 77030 USA.
   [Gad, Mohamed Zakaria] German Univ Cairo, Fac Pharm & Biotechnol, Dept Biochem, Cairo, Egypt.
RP Gad, MZ (通讯作者)，German Univ Cairo, Fac Pharm & Biotechnol, Dept Biochem, Cairo, Egypt.
EM rana.ahmed-youness@guc.edu.eg; mohamed.gad@guc.edu.eg
OI Youness, Rana/0000-0001-6268-7942; Gad, Ahmed/0000-0002-6149-3414
FU Stand Up to Cancer-St Baldrick's Pediatric Dream Team Translational
   Research Grant [SU2C-AACR-DT1113]
FX This work was supported by the Stand Up to Cancer-St Baldrick's
   Pediatric Dream Team Translational Research Grant (SU2C-AACR-DT1113).
   Stand Up to Cancer is a program of the Entertainment Industry Foundation
   administered by the American Association for Cancer Research.
CR Aboelenein HR, 2017, GROWTH FACTORS, V35, P49, DOI 10.1080/08977194.2017.1345900
   Ahn YJ, 2017, SPECTROCHIM ACTA A, V177, P118, DOI 10.1016/j.saa.2017.01.040
   Ataollahi F, 2013, PLOS ONE, V8, DOI 10.1371/journal.pone.0056163
   Awad AR, 2021, NAT PROD RES, V35, P3126, DOI 10.1080/14786419.2019.1686372
   Axelrod ML, 2019, CLIN CANCER RES, V25, P2392, DOI 10.1158/1078-0432.CCR-18-3200
   Bhattacharyya S, 2013, PLOS ONE, V8, DOI 10.1371/journal.pone.0079167
   Brahmer JR, 2012, NEW ENGL J MED, V366, P2455, DOI 10.1056/NEJMoa1200694
   Bray F, 2018, CA-CANCER J CLIN, V68, P394, DOI 10.3322/caac.21492
   Cai WJ, 2010, CELL BIOL INT, V34, P565, DOI 10.1042/CBI20090368
   Cao QH, 2010, ANTIOXID REDOX SIGN, V12, P1101, DOI 10.1089/ars.2009.2915
   Chen XY, 2017, FUTURE ONCOL, V13, P843, DOI 10.2217/fon-2016-0420
   Cindrova-Davies T, 2013, AM J PATHOL, V182, P1448, DOI 10.1016/j.ajpath.2013.01.001
   Denkert C, 2017, LANCET, V389, P2430, DOI 10.1016/S0140-6736(16)32454-0
   Dong Q, 2019, CANCER LETT, V455, P60, DOI 10.1016/j.canlet.2019.04.031
   Driessens G, 2009, IMMUNOL REV, V229, P126, DOI 10.1111/j.1600-065X.2009.00771.x
   ElKhouly AM, 2020, NON-CODING RNA RES, V5, P11, DOI 10.1016/j.ncrna.2020.01.001
   Fan K, 2014, CELL SIGNAL, V26, P2801, DOI 10.1016/j.cellsig.2014.08.023
   Ferlay J, 2015, INT J CANCER, V136, pE359, DOI 10.1002/ijc.29210
   Gai JW, 2016, UROL ONCOL-SEMIN ORI, V34, DOI 10.1016/j.urolonc.2015.06.020
   Garrido F, 2016, CURR OPIN IMMUNOL, V39, P44, DOI 10.1016/j.coi.2015.12.007
   Golestaneh AF, 2019, INT J CANCER, V144, P2774, DOI 10.1002/ijc.32019
   Hu TX, 2016, PLACENTA, V39, P101, DOI 10.1016/j.placenta.2016.01.019
   Hu X, 2017, CELL BIOL INT
   Huffaker TB, 2017, J BIOL CHEM, V292, P18530, DOI 10.1074/jbc.M117.808121
   Ibrahim AS, 2014, J CANCER EPIDEMIOL, V2014, DOI 10.1155/2014/437971
   Ihara F, 2019, CANCER IMMUNOL IMMUN, V68, P1935, DOI 10.1007/s00262-019-02417-6
   Jiang JS, 2019, ADV EXP MED BIOL, V1172, P21, DOI 10.1007/978-981-13-9367-9_2
   Kawalekar OU, 2016, IMMUNITY, V44, P380, DOI 10.1016/j.immuni.2016.01.021
   Kim J, 2009, ONCOL REP, V21, P1449, DOI 10.3892/or_00000373
   Kim TJ, 2019, ANAL BIOCHEM, V574, P57, DOI 10.1016/j.ab.2019.03.021
   Kreiter S, 2015, NATURE, V520, P692, DOI 10.1038/nature14426
   Liu MJ, 2018, INT J MOL MED, V41, P1867, DOI 10.3892/ijmm.2018.3419
   Marina M, 2012, CELL COMMUN SIGNAL, V10, DOI 10.1186/1478-811X-10-18
   Mekky RY, 2019, ARCH VIROL, V164, P1587, DOI 10.1007/s00705-019-04232-x
   Nielsen DL, 2013, BREAST, V22, P1, DOI 10.1016/j.breast.2012.09.008
   Pan Y, 2014, MUTAT RES-FUND MOL M, V763, P10, DOI 10.1016/j.mrfmmm.2014.03.002
   Pei YX, 2011, TOXICOL APPL PHARM, V257, P420, DOI 10.1016/j.taap.2011.09.026
   Poles WA, 2019, CANCER IMMUNOL IMMUN, V68, P269, DOI 10.1007/s00262-018-2273-2
   Rahmoon MA, 2017, GROWTH FACTORS, V35, P76, DOI 10.1080/08977194.2017.1354859
   Shaalan YM, 2018, NAT PROD RES, V32, P2217, DOI 10.1080/14786419.2017.1366478
   Sharma RK, 2010, CANCER GENE THER, V17, P730, DOI 10.1038/cgt.2010.29
   Shen YQ, 2015, ANTIOXID REDOX SIGN, V22, P224, DOI 10.1089/ars.2014.5909
   Spear Paul, 2013, Cancer Immun, V13, P8
   Sun HY, 2019, FRONT IMMUNOL, V10, DOI 10.3389/fimmu.2019.02354
   Szabo C, 2016, NAT REV DRUG DISCOV, V15, P185, DOI 10.1038/nrd.2015.1
   Szabo C, 2013, P NATL ACAD SCI USA, V110, P12474, DOI 10.1073/pnas.1306241110
   Velasquez MP, 2017, CANCER IMMUNOL RES, V5, P860, DOI 10.1158/2326-6066.CIR-17-0171
   Waks AG, 2019, JAMA-J AM MED ASSOC, V321, P288, DOI 10.1001/jama.2018.19323
   Wang L, 2015, ENDOCRINOLOGY, V156, P2124, DOI 10.1210/en.2014-1362
   Wang LP, 2019, ONCOL REP, V41, P427, DOI 10.3892/or.2018.6798
   Wu DD, 2019, OXID MED CELL LONGEV, V2019, DOI 10.1155/2019/3831713
   Wu DD, 2015, NITRIC OXIDE-BIOL CH, V50, P38, DOI 10.1016/j.niox.2015.08.004
   Xin H, 2016, ANTIOXID REDOX SIGN, V24, P70, DOI 10.1089/ars.2015.6315
   Yang YG, 2018, ONCOL LETT, V16, P6515, DOI 10.3892/ol.2018.9475
   Yao YL, 2015, INT J CLIN EXP PATHO, V8, P4545
   Yin Peng, 2012, Cell Signal, V24, P1229, DOI 10.1016/j.cellsig.2012.02.003
   You J, 2017, ONCOTARGET, V8, P65677, DOI 10.18632/oncotarget.20057
   Youness RA, 2019, J CELL PHYSIOL, V234, P20286, DOI 10.1002/jcp.28629
   Youness RA, 2019, NON-CODING RNA RES, V4, P36, DOI 10.1016/j.ncrna.2019.01.003
   Youness RA, 2020, NAT PROD RES, V34, P1475, DOI 10.1080/14786419.2018.1509326
   Youness RA, 2018, NITRIC OXIDE-BIOL CH, V80, P12, DOI 10.1016/j.niox.2018.07.004
   Youness RA, 2016, ONCOL LETT, V12, P2567, DOI 10.3892/ol.2016.4914
   Youness RA, 2016, GROWTH FACTORS, V34, P128, DOI 10.1080/08977194.2016.1200571
   Youssef SS, 2022, ARCH PHYSIOL BIOCHEM, V128, P483, DOI 10.1080/13813455.2019.1694039
   Zhen YL, 2015, INT J ONCOL, V46, P2194, DOI 10.3892/ijo.2015.2914
   Zhou Y, 2016, AM J PHYSIOL-CELL PH, V310, pC305, DOI 10.1152/ajpcell.00230.2015
   Zhu HR, 2018, BIOMED RES INT, V2018, DOI 10.1155/2018/3205125
   Zingoni A, 2018, FRONT IMMUNOL, V9, DOI 10.3389/fimmu.2018.00476
NR 68
TC 12
Z9 13
U1 4
U2 11
PU ELSEVIER
PI AMSTERDAM
PA RADARWEG 29, 1043 NX AMSTERDAM, NETHERLANDS
SN 2090-1232
EI 2090-1224
J9 J ADV RES
JI J. Adv. Res.
PD JAN
PY 2021
VL 27
SI SI
BP 177
EP 190
DI 10.1016/j.jare.2020.07.006
PG 14
WC Multidisciplinary Sciences
WE Science Citation Index Expanded (SCI-EXPANDED)
SC Science & Technology - Other Topics
GA PH4TE
UT WOS:000600406300016
PM 33318876
OA Green Published, gold
DA 2022-05-19
ER

PT J
AU Fabian, KP
   Padget, MR
   Donahue, RN
   Solocinski, K
   Robbins, Y
   Allen, CT
   Lee, JH
   Rabizadeh, S
   Soon-Shiong, P
   Schlom, J
   Hodge, JW
AF Fabian, Kellsye P.
   Padget, Michelle R.
   Donahue, Renee N.
   Solocinski, Kristen
   Robbins, Yvette
   Allen, Clint T.
   Lee, John H.
   Rabizadeh, Shahrooz
   Soon-Shiong, Patrick
   Schlom, Jeffrey
   Hodge, James W.
TI PD-L1 targeting high-affinity NK (t-haNK) cells induce direct antitumor
   effects and target suppressive MDSC populations
SO JOURNAL FOR IMMUNOTHERAPY OF CANCER
LA English
DT Article
DE immunology; oncology; tumors
ID LINE NK-92; CANCER; COMPLEX; EXPRESSION; MELANOMA; AVELUMAB; ALT-803;
   BREAST; MOUSE
AB Background Although immune checkpoint inhibitors have revolutionized cancer treatment, clinical benefit with this class of agents has been limited to a subset of patients. Hence, more effective means to target tumor cells that express immune checkpoint molecules should be developed. For the first time, we report a novel natural killer (NK) cell line, programmed death-ligand 1 (PD-L1) targeting high-affinity natural killer (t-haNK), which was derived from NK-92 and was engineered to express high-affinity CD16, endoplasmic reticulum-retained interleukin (IL)-2, and a PD-L1-specific chimeric antigen receptor (CAR). We show that PD-L1 t-haNK cells also retained the expression of native NK receptors and carried a high content of granzyme and perforin granules. Methods NanoString, flow cytometry, and immunofluorescence analyses were performed to characterize the phenotype of irradiated PD-L1 t-haNK cells. In vitro PD-L1 t-haNK cell activity against cancer cell lines and human peripheral blood mononuclear cells (PBMCs) was determined via flow-based and In-111-release killing assays. The antitumor effect of PD-L1 t-haNK cells in vivo was investigated using MDA-MB-231, H460, and HTB1 xenograft models in NOD-scid IL2Rgamma(null) (NSG) mice. Additionally, the antitumor effect of PD-L1 t-haNK cells, in combination with anti-PD-1 and N-803, an IL-15 superagonist, was evaluated using mouse oral cancer 1 syngeneic model in C57BL/6 mice. Results We show that PD-L1 t-haNK cells expressed PD-L1-targeting CAR and CD16, retained the expression of native NK receptors, and carried a high content of granzyme and perforin granules. In vitro, we demonstrate the ability of irradiated PD-L1 t-haNK cells to lyse 20 of the 20 human cancer cell lines tested, including triple negative breast cancer (TNBC) and lung, urogenital, and gastric cancer cells. The cytotoxicity of PD-L1 t-haNK cells was correlated to the PD-L1 expression of the tumor targets and can be improved by pretreating the targets with interferon (IFN)-gamma. In vivo, irradiated PD-L1 t-haNK cells inhibited the growth of engrafted TNBC and lung and bladder tumors in NSG mice. The combination of PD-L1 t-haNK cells with N-803 and anti-PD-1 antibody resulted in superior tumor growth control of engrafted oral cavity squamous carcinoma tumors in C57BL/6 mice. In addition, when cocultured with human PBMCs, PD-L1 t-haNK cells preferentially lysed the myeloid-derived suppressor cell population but not other immune cell types. Conclusion These studies demonstrate the antitumor efficacy of PD-L1 t-haNK cells and provide a rationale for the potential use of these cells in clinical studies.
C1 [Fabian, Kellsye P.; Padget, Michelle R.; Donahue, Renee N.; Solocinski, Kristen; Robbins, Yvette; Schlom, Jeffrey; Hodge, James W.] NCI, Lab Tumor Immunol & Biol, Ctr Canc Res, Bethesda, MD 20892 USA.
   [Allen, Clint T.] Natl Inst Deafness & Other Commun Disorders, Sect Translat Tumor Immunol, Bethesda, MD USA.
   [Lee, John H.] ImmunityBio, Santa Cruz, CA USA.
   [Rabizadeh, Shahrooz; Soon-Shiong, Patrick] NantOmics, Culver City, CA USA.
   [Rabizadeh, Shahrooz; Soon-Shiong, Patrick] ImmunityBio, Culver City, CA USA.
RP Hodge, JW (通讯作者)，NCI, Lab Tumor Immunol & Biol, Ctr Canc Res, Bethesda, MD 20892 USA.
EM jh241d@nih.gov
RI Allen, Clint/AAD-7016-2021
OI Allen, Clint/0000-0001-6586-5804; Fabian, Kellsye/0000-0002-0273-5647
FU Intramural Research Program of the Center for Cancer Research, National
   Cancer Institute (NCI); NCI; NantBioScience, Inc.
FX This work was funded by the Intramural Research Program of the Center
   for Cancer Research, National Cancer Institute (NCI), and via a
   Cooperative Research and Development Agreement between the NCI and
   NantBioScience, Inc.
CR Akinleye A, 2019, J HEMATOL ONCOL, V12, DOI 10.1186/s13045-019-0779-5
   Almozyan S, 2017, INT J CANCER, V141, P1402, DOI 10.1002/ijc.30834
   Alsaab HO, 2017, FRONT PHARMACOL, V8, DOI 10.3389/fphar.2017.00561
   Alsuliman A, 2015, MOL CANCER, V14, DOI 10.1186/s12943-015-0421-2
   Arai S, 2008, CYTOTHERAPY, V10, P625, DOI 10.1080/14653240802301872
   Bhatia SBM, 2016, SOC IMM CANC ANN M N
   Boyerinas B, 2015, CANCER IMMUNOL RES, V3, P1148, DOI 10.1158/2326-6066.CIR-15-0059
   Brudno JN, 2016, BLOOD, V127, P3321, DOI 10.1182/blood-2016-04-703751
   Carlson E, 2018, SOC IMM CANC ANN M W
   Donahue RN, 2017, J IMMUNOTHER CANCER, V5, DOI 10.1186/s40425-017-0220-y
   Dong H, 2002, NAT REV IMMUNOL, V2, P545, DOI 10.1038/nm730
   Fujii R, 2018, CANCER IMMUNOL IMMUN, V67, P675, DOI 10.1007/s00262-018-2121-4
   GONG JH, 1994, LEUKEMIA, V8, P652
   Gong J, 2018, J IMMUNOTHER CANCER, V6, DOI 10.1186/s40425-018-0316-z
   Hamanishi J, 2016, INT J CLIN ONCOL, V21, P462, DOI 10.1007/s10147-016-0959-z
   Heinhuis KM, 2019, ANN ONCOL, V30, P219, DOI 10.1093/annonc/mdy551
   Hsu JM, 2018, NAT COMMUN, V9, DOI 10.1038/s41467-018-04313-6
   Hunter BD, 2019, EXPERT OPIN BIOL TH, V19, P1157, DOI 10.1080/14712598.2019.1644316
   Iorns E, 2012, PLOS ONE, V7, DOI 10.1371/journal.pone.0047995
   Jochems C, 2017, INT J CANCER, V141, P583, DOI 10.1002/ijc.30767
   Jochems C, 2016, ONCOTARGET, V7, P86359, DOI 10.18632/oncotarget.13411
   Judd NP, 2012, CANCER RES, V72, P365, DOI 10.1158/0008-5472.CAN-11-1831
   Kim PS, 2016, ONCOTARGET, V7, P16130, DOI 10.18632/oncotarget.7470
   Lechner MG, 2010, J IMMUNOL, V185, P2273, DOI 10.4049/jimmunol.1000901
   Lepone Lauren M, 2016, J Circ Biomark, V5, P5, DOI 10.5772/62322
   Liu B, 2018, CYTOKINE, V107, P105, DOI 10.1016/j.cyto.2017.12.003
   Maki G, 2001, J HEMATOTH STEM CELL, V10, P369, DOI 10.1089/152581601750288975
   MINGARI MC, 1984, NATURE, V312, P641, DOI 10.1038/312641a0
   Mittendorf EA, 2014, CANCER IMMUNOL RES, V2, P361, DOI 10.1158/2326-6066.CIR-13-0127
   Newick K, 2017, ANNU REV MED, V68, P139, DOI 10.1146/annurev-med-062315-120245
   Noman MZ, 2017, ONCOIMMUNOLOGY, V6, DOI 10.1080/2162402X.2016.1263412
   Onken MD, 2014, CLIN CANCER RES, V20, P2873, DOI 10.1158/1078-0432.CCR-14-0205
   Patel SP, 2015, MOL CANCER THER, V14, P847, DOI 10.1158/1535-7163.MCT-14-0983
   Puchalapalli M, 2016, PLOS ONE, V11, DOI 10.1371/journal.pone.0163521
   Rezvani K, 2017, MOL THER, V25, P1769, DOI 10.1016/j.ymthe.2017.06.012
   Rhode PR, 2016, CANCER IMMUNOL RES, V4, P49, DOI 10.1158/2326-6066.CIR-15-0093-T
   Sakai H, 2013, J CLIN BIOCHEM NUTR, V52, P64, DOI 10.3164/jcbn.12-60
   Schwartz RN, 2002, ONCOLOGY-NY, V16, P11
   Soon-Shiong P, 2018, SOC IMM CANC ANN M W
   Sotillo E, 2015, CANCER DISCOV, V5, P1282, DOI 10.1158/2159-8290.CD-15-1020
   Suck G, 2016, CANCER IMMUNOL IMMUN, V65, P485, DOI 10.1007/s00262-015-1761-x
   Tam YK, 1999, J HEMATOTHER, V8, P281, DOI 10.1089/106161299320316
   Tobin RP, 2017, J LEUKOCYTE BIOL, V102, P381, DOI 10.1189/jlb.5VMR1016-449R
   Tonn T, 2013, CYTOTHERAPY, V15, P1563, DOI 10.1016/j.jcyt.2013.06.017
   Williams BA, 2017, ONCOTARGET, V8, P89256, DOI 10.18632/oncotarget.19204
   Wrangle JM, 2018, LANCET ONCOL, V19, P694, DOI 10.1016/S1470-2045(18)30148-7
   Wu YL, 2019, FRONT IMMUNOL, V10, DOI 10.3389/fimmu.2019.02022
   Yan Y, 1998, CLIN CANCER RES, V4, P2859
   Ye CX, 2018, SIGNAL TRANSDUCT TAR, V3, DOI 10.1038/s41392-017-0002-5
   Zhang C, 2017, FRONT IMMUNOL, V8, DOI 10.3389/fimmu.2017.00533
NR 50
TC 34
Z9 35
U1 5
U2 9
PU BMJ PUBLISHING GROUP
PI LONDON
PA BRITISH MED ASSOC HOUSE, TAVISTOCK SQUARE, LONDON WC1H 9JR, ENGLAND
EI 2051-1426
J9 J IMMUNOTHER CANCER
JI J. Immunother. Cancer
PY 2020
VL 8
IS 1
AR e000450
DI 10.1136/jitc-2019-000450
PG 16
WC Oncology; Immunology
WE Science Citation Index Expanded (SCI-EXPANDED)
SC Oncology; Immunology
GA LT7WK
UT WOS:000537276600002
PM 32439799
OA Green Published, gold
DA 2022-05-19
ER

PT J
AU Atilla, E
   Kilic, P
   Gurman, G
AF Atilla, Erden
   Kilic, Pelin
   Gurman, Gunhan
TI Cellular therapies: Day by day, all the way
SO TRANSFUSION AND APHERESIS SCIENCE
LA English
DT Article
DE Cellular therapies; CAR T-cell; Advanced therapies; Immunotherapy
ID CAR T-CELL; PLURIPOTENT STEM-CELLS; ACUTE MYELOID-LEUKEMIA;
   NATURAL-KILLER-CELLS; CANCER REGRESSION; GENE-THERAPY; NK CELLS;
   HEMATOLOGICAL MALIGNANCIES; ADOPTIVE IMMUNOTHERAPY; CYTOTOXIC ACTIVITY
AB Tremendous effort and knowledge have elucidated a new era of 'cellular therapy,' also called "live" or "living" drugs. There are currently thousands of active clinical trials that are ongoing, seeking hope for incurable conditions thanks to the increased accessibility and reliability of gene editing and cellular reprogramming. Accomplishments in various adoptive T cell immunotherapies and chimeric antigen receptor (CART) T cell therapies oriented researchers to the field. Cellular therapies are believed to be the next generation of curative therapeutics in many ways, the classification and nomenclature for these applications have not yet reached a consensus. Trends in recent years are moving towards making tissues and cell processes only in centers with production permits. It is quite promising that competent authorities have increased licensing activities of tissue and cell establishments in their countries, under good practice (GxP) rules, and preclinical and clinical trials involving cell-based therapies have led to significant investments. Despite the initiatives undertaken and the large budgets that have been allocated, only limited success has been achieved in cellular therapy compared to conventional drug development. Cost, and cost effectiveness, are important issues for these novel therapies to meet unmet clinical needs, and there are still many scientific, translational, commercializational, and ethical questions that do not have answers. The main objectives of this review is to underline the current position of cellular therapies in research, highlight the timely topic of immunotherapy and chimeric antigen receptor (CAR) T-cell treatment, and compile information related to regulations and marketing of cellular therapeutic approaches worldwide.
C1 [Atilla, Erden] Texas Childrens Hosp, Baylor Coll Med, Ctr Cell & Gene Therapy, Houston, TX 77030 USA.
   [Atilla, Erden] Houston Methodist Hosp, Houston, TX 77030 USA.
   [Atilla, Erden; Kilic, Pelin; Gurman, Gunhan] Ankara Univ, Stem Cell Inst, Ceyhun Atuf Kansu Cd 169, TR-06520 Ankara, Turkey.
   [Gurman, Gunhan] Ankara Univ, Cebeci Hosp, Sch Med, Dept Hematol, TR-06620 Ankara, Turkey.
RP Gurman, G (通讯作者)，Ankara Univ, Cebeci Hosp, Sch Med, Dept Hematol, TR-06620 Ankara, Turkey.
EM gurman@ankara.edu.tr
RI GURMAN, Gunhan/AAM-8863-2020
OI GURMAN, Gunhan/0000-0002-1263-8947
CR Abate-Daga D, 2016, MOL THER-ONCOLYTICS, V3, DOI 10.1038/mto.2016.14
   Ajina A, 2017, J IMMUNOTHER CANCER, V5, DOI 10.1186/s40425-017-0294-6
   Altvater B, 2009, CLIN CANCER RES, V15, P4857, DOI 10.1158/1078-0432.CCR-08-2810
   [Anonymous], 2017, CELL THER HIST FDN C
   Arber C, 2015, J CLIN INVEST, V125, P157, DOI 10.1172/JCI75876
   Arjmand Babak, 2017, Acta Med Iran, V55, P144
   Baharvand H, 2006, INT J DEV BIOL, V50, P645, DOI 10.1387/ijdb.052072hb
   Baker M, 2011, NATURE, V479, P459, DOI 10.1038/479459a
   Barrett DM, 2014, CYTOTHERAPY, V16, P619, DOI 10.1016/j.jcyt.2013.10.013
   Barrett DM, 2014, CURR OPIN PEDIATR, V26, P43, DOI 10.1097/MOP.0000000000000043
   Baruch EN, 2017, CANCER-AM CANCER SOC, V123, P2154, DOI 10.1002/cncr.30491
   Blasimme A, 2013, STEM CELLS DEV, V22, P14, DOI 10.1089/scd.2013.0352
   Blin G, 2010, J CLIN INVEST, V120, P1125, DOI 10.1172/JCI40120
   Bonifant CL, 2016, MOL THER-ONCOLYTICS, V3, DOI 10.1038/mto.2016.11
   Boyiadzis M, 2017, CYTOTHERAPY, V19, P1225, DOI 10.1016/j.jcyt.2017.07.008
   Brentjens RJ, 2013, SCI TRANSL MED, V5, DOI 10.1126/scitranslmed.3005930
   Brentjens RJ, 2011, BLOOD, V118, P4817, DOI 10.1182/blood-2011-04-348540
   Canet-Aviles R, 2014, STEM CELL TRANSL MED, V3, P979, DOI 10.5966/sctm.2014-0146
   Cheng Z, 2018, MOL THER, P2
   Cooper M., 2018, LDRD PROJECT REPORT, P20
   Coppens DGM, 2018, CLIN PHARMACOL THER, V103, P120, DOI 10.1002/cpt.894
   Cossu G., 2017, LANCET
   Cruz CRY, 2013, BLOOD, V122, P2965, DOI 10.1182/blood-2013-06-506741
   Davies LC, 2018, CYTOTHERAPY, P9
   Davila ML, 2014, SCI TRANSL MED, V6, DOI 10.1126/scitranslmed.3008226
   Doubrovina E, 2012, BLOOD, V119, P2644, DOI 10.1182/blood-2011-08-371971
   Du X, 2008, CANCER RES, V68, P6300, DOI 10.1158/0008-5472.CAN-08-0461
   Dwarshuis NJ, 2017, ADV DRUG DELIVER REV, V114, P222, DOI 10.1016/j.addr.2017.06.005
   Ehrlich P., 1909, NED TIJDSCHR GENEES, V5, P273
   Elzaabi M, 2017, BIO-MED MATER ENG, V28, pS9, DOI 10.3233/BME-171620
   European Medicines Agency (EMA), 2018, HUM MED PROD
   European Medicines Agency (EMA), 2018, AB GLYB
   European Medicines Agency (EMA), 2018, AB HOL
   European Medicines Agency (EMA), 2018, AB ZALM
   European Medicines Agency (EMA), 2018, AB STRIMV
   European Medicines Agency (EMA), 2018, WITHDR APPL
   European Medicines Agency (EMA), 2018, AB IML
   Eve DJ, 2015, CELL MED, V7, P133, DOI 10.3727/215517915X688606
   Eyquem J, 2017, NATURE, V543, P113, DOI 10.1038/nature21405
   Feigal EG, 2014, STEM CELL TRANSL MED, V3, P879, DOI 10.5966/sctm.2014-0122
   Fox IJ, 2014, SCIENCE, V345, P889, DOI 10.1126/science.1247391
   Gaj T, 2013, TRENDS BIOTECHNOL, V31, P397, DOI 10.1016/j.tibtech.2013.04.004
   Glotzbach JP, 2011, CURR PROB SURG, V48, P148, DOI 10.1067/j.cpsurg.2010.11.002
   Goldstein G, 2007, CURR PHARM DESIGN, V13, P1363, DOI 10.2174/138161207780618759
   Haraguchi Y, 2012, STEM CELL TRANSL MED, V1, P136, DOI [10.5966/sctm.2011-0030, 10.5966/sctm.2012-0030]
   Heslop HE, 2010, BLOOD, V115, P925, DOI 10.1182/blood-2009-08-239186
   Hickman T, 2017, BLOOD, V130
   Hodgkinson T, 2009, EXPERT REV MED DEVIC, V6, P621, DOI 10.1586/ERD.09.48
   HOROWITZ MM, 1990, BLOOD, V75, P555
   Houot R, 2015, CANCER IMMUNOL RES, V3, P1115, DOI 10.1158/2326-6066.CIR-15-0190
   IRVING BA, 1991, CELL, V64, P891, DOI 10.1016/0092-8674(91)90314-O
   Ivaskiene T, 2017, CURR STEM CELL RES T, V12, P45, DOI 10.2174/1574888X11666160714114854
   Jensen MC, 2000, MOL THER, V1, P49, DOI 10.1006/mthe.1999.0012
   Johnson LA, 2009, BLOOD, V114, P535, DOI 10.1182/blood-2009-03-211714
   Kalos M, 2013, IMMUNITY, V39, P49, DOI 10.1016/j.immuni.2013.07.002
   Kalos M, 2011, SCI TRANSL MED, V3, DOI 10.1126/scitranslmed.3002842
   Karathanasis SK, 2014, COLD PRING HARB PERS, V4
   Kesselheim AS, 2017, JAMA-J AM MED ASSOC, V317, P581, DOI 10.1001/jama.2016.20640
   Kochenderfer JN, 2010, BLOOD, V116, P4099, DOI 10.1182/blood-2010-04-281931
   KOLB HJ, 1990, BLOOD, V76, P2462, DOI 10.1182/blood.V76.12.2462.2462
   Kruschinski A, 2008, P NATL ACAD SCI USA, V105, P17481, DOI 10.1073/pnas.0804788105
   Landsteiner K., 1900, ZBL BAKT ABT, V27, P357
   Lebkowski J., 2017, ISSCR WORKSH CLIN TR, V13
   Leen AM, 2015, BLOOD, V126, P1926
   Leen AM, 2013, BLOOD, V121, P5113, DOI 10.1182/blood-2013-02-486324
   Lees JG, 2007, REGEN MED, V2, P289, DOI 10.2217/17460751.2.3.289
   Lim WA, 2017, CELL, V168, P724, DOI 10.1016/j.cell.2017.01.016
   Linette GP, 2013, BLOOD, V122, P863, DOI 10.1182/blood-2013-03-490565
   Locke FL, 2017, MOL THER, V25, P285, DOI 10.1016/j.ymthe.2016.10.020
   Lodi D, 2011, J EXP CLIN CANC RES, V30, DOI 10.1186/1756-9966-30-9
   Lu YC, 2018, TREATMENT PATIENTS M
   Mackall CL, 2017, CANCER DISCOV, V7, P1371, DOI 10.1158/2159-8290.CD-17-1084
   Madge HM, 1874, BMJ-BRIT MED J, V1
   Martin U, 2017, FRONT MED-LAUSANNE, V4, DOI 10.3389/fmed.2017.00229
   Maude SL, 2017, CURR OPIN PEDIATR, V29, P27, DOI 10.1097/MOP.0000000000000436
   Maus MV, 2017, J IMMUNOTHER CANCER, V5, DOI 10.1186/s40425-017-0239-0
   Maziarz RT, 2011, CELL STEM CELL, V8, P609, DOI 10.1016/j.stem.2011.05.013
   Merkert S, 2017, STEM CELL RES, V23, P95, DOI 10.1016/j.scr.2017.07.010
   Miller JS, 2005, BLOOD, V105, P3051, DOI 10.1182/blood-2004-07-2974
   Mirzaei HR, 2017, FRONT IMMUNOL, V8, DOI 10.3389/fimmu.2017.01850
   Morgan RA, 2006, SCIENCE, V314, P126, DOI 10.1126/science.1129003
   Morgan RA, 2013, J IMMUNOTHER, V36, P133, DOI 10.1097/CJI.0b013e3182829903
   Mount NM, 2015, PHILOS T R SOC B, V370, DOI 10.1098/rstb.2015.0017
   Muller T, 2008, CANCER IMMUNOL IMMUN, V57, P411, DOI 10.1007/s00262-007-0383-3
   Mullard A, 2017, NAT REV DRUG DISCOV, V16, P226, DOI 10.1038/nrd.2017.57
   Murphy AR, 2017, ACTA BIOMATER, V54, P1, DOI 10.1016/j.actbio.2017.02.046
   Olden BR, 2018, J CONTROL RELEASE
   Papadopoulou A, 2014, SCI TRANSL MED, V6, DOI 10.1126/scitranslmed.3008825
   Park JH, 2018, NEW ENGL J MED, V378, P449, DOI 10.1056/NEJMoa1709919
   Porter DL, 2011, NEW ENGL J MED, V365, P725, DOI 10.1056/NEJMoa1103849
   Qasim W, 2017, SCI TRANSL MED, V9, DOI 10.1126/scitranslmed.aaj2013
   Rapoport AP, 2015, NAT MED, V21, P914, DOI 10.1038/nm.3910
   Reardon S, 2014, NATURE, V513, P287, DOI 10.1038/513287a
   Ren JT, 2017, PROTEIN CELL, V8, P634, DOI 10.1007/s13238-017-0410-x
   Ren JT, 2017, ONCOTARGET, V8, P17002, DOI 10.18632/oncotarget.15218
   Reuters, 2017, NOV SEEKS EUR APPR C
   Reuters, 2017, DRUGM HOP GEN THER R
   Ritchie DS, 2013, MOL THER, V21, P2122, DOI 10.1038/mt.2013.154
   Robbins PF, 2011, J CLIN ONCOL, V29, P917, DOI 10.1200/JCO.2010.32.2537
   Robertson JA, 2010, J LAW MED ETHICS, V38, P191, DOI 10.1111/j.1748-720X.2010.00479.x
   Rooney CM, 2014, IMMUNOL REV, V257, P39, DOI 10.1111/imr.12133
   ROONEY CM, 1995, LANCET, V345, P9, DOI 10.1016/S0140-6736(95)91150-2
   Rosenberg SA, 2008, NAT REV CANCER, V8, P299, DOI 10.1038/nrc2355
   Rothe M, 2013, CURR GENE THER, V13, P453
   Rouce RH, 2017, BRIT J HAEMATOL, V176, P688, DOI 10.1111/bjh.14470
   Ruggeri L, 2002, SCIENCE, V295, P2097, DOI 10.1126/science.1068440
   Saudemont A, 2018, FRONT IMMUNOL, V9, DOI 10.3389/fimmu.2018.00153
   Savoldo B, 2011, J CLIN INVEST, V121, P1822, DOI 10.1172/JCI46110
   Schubert ML, 2017, INT J CANCER, P9
   Shah GL, 2018, CURR HEMATOL MALIG R, P27
   Sherman RE, 2013, NEW ENGL J MED, V369, P1877, DOI 10.1056/NEJMp1311439
   Szmania S, 2015, J IMMUNOTHER, V38, P24, DOI 10.1097/CJI.0000000000000059
   Takahashi K, 2006, CELL, V126, P663, DOI 10.1016/j.cell.2006.07.024
   THOMAS ED, 1957, NEW ENGL J MED, V257, P491, DOI 10.1056/NEJM195709122571102
   Thomson JA, 1998, SCIENCE, V282, P1145, DOI 10.1126/science.282.5391.1145
   Till BG, 2008, BLOOD, V112, P2261, DOI 10.1182/blood-2007-12-128843
   Tzannou I, 2017, J CLIN ONCOL, V35, P3547, DOI [10.1200/jco.2017.73.0655, 10.1200/JCO.2017.73.0655]
   U.S. Food and Drug Administration, 2018, REG MED ADV THER DES
   U. S. Food and Drug Administration, 2018, APPR CELL GEN THER P
   U. S. Food and Drug Administration, 2018, BIOL LIC APPL BLA PR
   U. S. Food and Drug Agency (FDA), 2018, CLEV PACK INS
   U. S. Food and Drug Agency (FDA), 2018, DUC PACK INS
   U. S. Food and Drug Agency (FDA), 2018, HEM PACK INS
   University of California San Diego Health Sciences, 2014, SCI DAILY, V20
   University of Pennslyvania, 2012, NOV ALL EXP US PERS
   US. (FDA), 2018, ALL PACK INS
   Valina C, 2007, EUR HEART J, V28, P2667, DOI 10.1093/eurheartj/ehm426
   Vickers MA, 2014, BRIT J HAEMATOL, V167, P402, DOI 10.1111/bjh.13051
   Vormittag P, 2018, CURR OPIN BIOTECH, V53, P164, DOI 10.1016/j.copbio.2018.01.025
   Wieczorek A, 2013, TRANSFUS MED HEMOTH, V40, P388, DOI 10.1159/000357163
   Williams BA, 2017, ONCOTARGET, V8, P89256, DOI 10.18632/oncotarget.19204
   Worcester S, 2017, HEMATOL NEWS
   Yang J C, 1988, Adv Exp Med Biol, V233, P459
   Yano Hisashi, 2018, Rinsho Ketsueki, V59, P225, DOI 10.11406/rinketsu.59.225
   Ye BX, 2018, MOL CANCER, V17, DOI 10.1186/s12943-018-0814-0
   Yip A, 2018, NAT REV DRUG DISCOV, V17, P161, DOI 10.1038/nrd.2017.266
   Zweigerdt R, 2011, NAT PROTOC, V6, P689, DOI 10.1038/nprot.2011.318
NR 137
TC 10
Z9 10
U1 4
U2 9
PU PERGAMON-ELSEVIER SCIENCE LTD
PI OXFORD
PA THE BOULEVARD, LANGFORD LANE, KIDLINGTON, OXFORD OX5 1GB, ENGLAND
SN 1473-0502
J9 TRANSFUS APHER SCI
JI Transfus. Apher. Sci.
PD APR
PY 2018
VL 57
IS 2
BP 187
EP 196
DI 10.1016/j.transci.2018.04.019
PG 10
WC Hematology
WE Science Citation Index Expanded (SCI-EXPANDED)
SC Hematology
GA GL2AG
UT WOS:000436914800013
PM 29685392
DA 2022-05-19
ER

PT J
AU Mihaila, RG
   Topircean, D
AF Mihaila, Romeo Gabriel
   Topircean, Diana
TI The high-performance technology CRISPR/Cas9 improves knowledge and
   management of acute myeloid leukemia
SO BIOMEDICAL PAPERS-OLOMOUC
LA English
DT Article
DE acute myeloid leukemia; BCL2; CD38; CRISPR; Cas9; FLT3 inhibitors; IDH2
ID CELLS; STEM; RNA
AB Knowledge on acute myeloid leukemia pathogenesis and treatment has progressed recently, but not enough to provide ideal management. Improving the prognosis of acute myeloid leukemia patients depends on advances in molecular biology for the detection of new therapeutic targets and the production of effective drugs. The CRISPR/Cas9 technology allows gene insertions and deletions and it is the first step in investigating the function of their encoded proteins. Thus, new experimental models have been developed and progress has been made in understanding protein metabolism, antitumor activity, leukemic cell maintenance, differentiation, growth, apoptosis, and self-renewal, the combined pathogenetic mechanisms involved in leukemogenesis. The CRISPR/Cas9 system is used to understand drug resistance and find solutions to overcome it. The therapeutic progress achieved using the CRISPR/Cas9 system is remarkable. FST gene removal inhibited acute myeloid leukemia cell growth. Lysine acetyltransferase gene deletion contributed to decreased proliferation rate, increased apoptosis, and favored differentiation of acute myelid leukemia cells carrying MLL-X gene fusions. The removal of CD38 gene from NK cells decreased NK fratricidal cells contributing to increased efficacy of new CD38 CAR-NK cells to target leukemic blasts. BCL2 knockout has synergistic effects with FLT3 inhibitors. Exportin 1 knockout is synergistic with midostaurin treatment in acute myeloid leukemia with FLT3-ITD mutation. Using the results of CRISPR/Cas9 libraries and technology application will allow us to get closer to achieving the goal of curing acute myeloid leukemia in the coming decades.
C1 [Mihaila, Romeo Gabriel] Lucian Blaga Univ Sibiu, Fac Med, Sibiu, Romania.
   [Mihaila, Romeo Gabriel; Topircean, Diana] Emergency Cty Clin Hosp Sibiu, Dept Hematol, Sibiu, Romania.
RP Mihaila, RG (通讯作者)，Lucian Blaga Univ Sibiu, Fac Med, Sibiu, Romania.; Mihaila, RG (通讯作者)，Emergency Cty Clin Hosp Sibiu, Dept Hematol, Sibiu, Romania.
EM romeomihaila@yahoo.com
CR Au YZ, 2021, LEUKEMIA, V35, P1012, DOI 10.1038/s41375-020-1001-z
   Barghout SH, 2021, JCI INSIGHT, V6, DOI 10.1172/jci.insight.141518
   Barwe SP, 2020, MOL THER-METH CLIN D, V19, P201, DOI 10.1016/j.omtm.2020.09.007
   Brinton LT, 2020, J HEMATOL ONCOL, V13, DOI 10.1186/s13045-020-00973-4
   Brinton LT, 2020, CANCERS, V12, DOI 10.3390/cancers12061574
   Chen SJ, 2020, CELL DEATH DIS, V11, DOI 10.1038/s41419-020-2454-8
   Damnernsawad A, 2022, HAEMATOLOGICA, V107, P77, DOI 10.3324/haematol.2020.257964
   Deb G, 2020, LEUKEMIA, V34, P1266, DOI 10.1038/s41375-019-0659-6
   Dutta R, 2020, J CLIN INVEST, V130, P1843, DOI 10.1172/JCI133344
   Erbani J, 2020, FRONT CELL DEV BIOL, V8, DOI 10.3389/fcell.2020.00668
   Garcia-Tunon I, MODULATING GENE EXPR, DOI [10.5772/intechopen.80245, DOI 10.5772/INTECHOPEN.80245]
   Gurney M, 2022, HAEMATOLOGICA, V107, P437, DOI 10.3324/haematol.2020.271908
   He BL, 2020, EMBO MOL MED, V12, DOI 10.15252/emmm.201910895
   Hou DY, 2020, ANN TRANSL MED, V8, DOI 10.21037/atm-20-3191
   Jensen P, 2020, LEUKEMIA, V34, P3173, DOI 10.1038/s41375-020-0943-5
   Jin P, 2020, NEOPLASIA, V22, P447, DOI 10.1016/j.neo.2020.06.004
   Jin S, 2020, CLIN CANCER RES, V26, P3371, DOI 10.1158/1078-0432.CCR-19-1900
   Khan DH, 2020, BLOOD, V136, P81, DOI 10.1182/blood.2019000106
   Lewis Andrew Henry, 2021, Oncotarget, V12, P255, DOI 10.18632/oncotarget.27878
   Lin KH, 2020, NAT GENET, V52, P408, DOI 10.1038/s41588-020-0590-9
   Liu Q, 2020, CELLS-BASEL, V9, DOI 10.3390/cells9081888
   Marinaccio C, 2021, CANCER DISCOV, V11, P1398, DOI 10.1158/2159-8290.CD-20-1353
   Park H, 2020, CARCINOGENESIS, V41, P817, DOI 10.1093/carcin/bgz146
   Pasquer H, 2021, CANCERS, V13, DOI 10.3390/cancers13040748
   Pauli C, 2020, BLOOD, V135, P2059, DOI 10.1182/blood.2019004121
   Ramakrishnan R, 2020, CELL REP, V31, DOI 10.1016/j.celrep.2020.107684
   Saenz DT, 2020, BLOOD, V135, P1255, DOI 10.1182/blood.2019002922
   Sarrou E, 2020, INT J MOL SCI, V21, DOI 10.3390/ijms21124266
   Schieber M, 2020, BLOOD CANCER J, V10, DOI 10.1038/s41408-020-00362-7
   Schneider E, 2020, LEUKEMIA, V34, P1253, DOI 10.1038/s41375-019-0651-1
   Secker KA, 2020, CANCERS, V12, DOI 10.3390/cancers12061487
   Sharma A, 2020, HAEMATOLOGICA, V105, P1294, DOI 10.3324/haematol.2018.211201
   Singh A., MODULATING GENE EXPR, DOI [10.5772/intechopen.84229, DOI 10.5772/INTECHOPEN.84229]
   Soares F, 2021, BLOOD, V137, P2171, DOI 10.1182/blood.2019004108
   Steinauer N, 2020, J BIOL CHEM, V295, P8887, DOI 10.1074/jbc.RA120.013042
   Surka Christine, 2021, Blood, V137, P661, DOI 10.1182/blood.2020008676
   Wang E, 2021, CELL STEM CELL, V28, P718, DOI 10.1016/j.stem.2020.12.005
   Wang TS, 2021, CELL STEM CELL, V28, P1074, DOI 10.1016/j.stem.2021.01.011
   Xing HL, 2014, BMC PLANT BIOL, V14, DOI 10.1186/s12870-014-0327-y
   Yamamoto A, 2020, PEERJ, V8, DOI 10.7717/peerj.9046
   Zha J, 2020, STEM CELL REV REP, V16, P1280, DOI 10.1007/s12015-020-10057-y
   Zhang HQ, 2020, TOXICOL LETT, V322, P12, DOI 10.1016/j.toxlet.2019.12.028
   Zhou YJ, 2020, CANCERS, V12, DOI 10.3390/cancers12123710
NR 43
TC 0
Z9 0
U1 5
U2 5
PU PALACKY UNIV, MEDICAL FAC
PI OLOMOUC
PA CENTRAL LIBRARY, HNEVOTINSKA 3, OLOMOUC, 00000, CZECH REPUBLIC
SN 1213-8118
EI 1804-7521
J9 BIOMED PAP
JI Biomed. Pap-Olomouc
PD SEP
PY 2021
VL 165
IS 3
BP 249
EP 257
DI 10.5507/bp.2021.048
PG 9
WC Engineering, Biomedical; Medicine, Research & Experimental
WE Science Citation Index Expanded (SCI-EXPANDED)
SC Engineering; Research & Experimental Medicine
GA WT5RV
UT WOS:000715922000003
PM 34446939
OA gold
DA 2022-05-19
ER

PT J
AU Kiraga, L
   Kucharzewska, P
   Paisey, S
   Cheda, L
   Domanska, A
   Rogulski, Z
   Rygiel, TP
   Boffi, A
   Krol, M
AF Kiraga, Lukasz
   Kucharzewska, Paulina
   Paisey, Stephen
   Cheda, Lukasz
   Domanska, Anita
   Rogulski, Zbigniew
   Rygiel, Tomasz P.
   Boffi, Alberto
   Krol, Magdalena
TI Nuclear imaging for immune cell tracking in vivo - Comparison of various
   cell labeling methods and their application
SO COORDINATION CHEMISTRY REVIEWS
LA English
DT Review
DE Nuclear imaging; SPECT; PET; Radiotracers; Immune cell tracking; Cell
   labeling
ID REPORTER GENE-EXPRESSION; TYPE-1 THYMIDINE KINASE;
   INFLAMMATORY-BOWEL-DISEASE; WHITE BLOOD-CELLS; ANTI-CEA ANTIBODY;
   OF-THE-ART; T-CELLS; MONOCLONAL-ANTIBODY; PHASE-I; EMISSION-TOMOGRAPHY
AB There is currently great interest in the development of cell-based therapies, particularly those focused on the idea of exploiting systemically administered immune cells for therapeutic purposes in cancer (e.g., CAR-T and CAR-NK cells). The ability to monitor the fate of cells in vivo after administration is vital for the assessment of therapeutic outcomes of immune cell-based therapies both in preclinical research and clinical practice. In this context, imaging techniques, which allow for noninvasive and real-time monitoring of the distribution and long-term viability of the adoptively transferred immune cells in the tissue of interest, are of paramount importance. Among clinically relevant in vivo imaging modalities, the nuclear imaging techniques, comprising planar scintigraphy, SPECT, and PET, are considered to be of pivotal importance to in vivo cell tracking and designing optimal treatment strategies for cell-based therapies. This review paper focuses on nuclear imaging and its role in the evaluation of immune cell-based therapies' effectiveness - tracking cells and their ability to home to the target tissue. We compare different types of radiotracers, outline various ways of immune cell labeling, and provide the latest examples for the use of nuclear imaging techniques both in preclinical studies and clinical settings. (C) 2021 The Author(s). Published by Elsevier B.V.
C1 [Kiraga, Lukasz; Kucharzewska, Paulina; Krol, Magdalena] Warsaw Univ Life Sci, Inst Biol, Dept Canc Biol, Nowoursynowska 166, PL-02787 Warsaw, Poland.
   [Kiraga, Lukasz; Kucharzewska, Paulina; Rygiel, Tomasz P.; Krol, Magdalena] Cellis AG, Bleicherweg 45, CH-8002 Zurich, Switzerland.
   [Paisey, Stephen] Cardiff Univ, Wales Res & Diagnost PET Imaging Ctr Pet, Sch Med, Heath Pk, Cardiff CF14 4XN, Wales.
   [Cheda, Lukasz; Rogulski, Zbigniew] Univ Warsaw, Fac Chem, Biol & Chem Res Ctr, PL-02089 Warsaw, Poland.
   [Domanska, Anita] Ctr Postgrad Med Educ, Dept Clin Neuroendocrinol, PL-01813 Warsaw, Poland.
   [Rygiel, Tomasz P.] Med Univ Warsaw, Dept Immunol, PL-02097 Warsaw, Poland.
   [Boffi, Alberto] Sapienza Univ Rome, Dept Biochem Sci Alessandro Rossi Fanelli, I-00185 Rome, Italy.
RP Krol, M (通讯作者)，Warsaw Univ Life Sci, Inst Biol, Dept Canc Biol, Nowoursynowska 166, PL-02787 Warsaw, Poland.
EM magdalena_krol@sggw.edu.pl
RI Cheda, Lukasz/AAT-5453-2020; Krol, Magdalena/A-5554-2019
OI Cheda, Lukasz/0000-0003-3701-7917; Paisey, Stephen/0000-0002-2274-3708;
   Krol, Magdalena/0000-0003-0421-5167
FU European Research Council [McHAP: 715048]; Operational Project Knowledge
   Education Development [POWR.03.02.00-00-I009/17-00]; European Social
   Fund; National Science Centre, PRELUDIUM 18 Grant
   [UMO-2019/35/N/ST4/01987]; NCN SONATA BIS from the National Science
   Centre (Poland) [UMO-2015/18/E/N26/00642]
FX This paper and research cited in this article are founded by the
   European Research Council Starting Grant McHAP: 715048 (MK). The
   contribution of Lukasz Cheda was realized within Project No
   POWR.03.02.00-00-I009/17-00 (Operational Project Knowledge Education
   Development 2014-2020 co-financed by European Social Fund) (LCh) and the
   National Science Centre, PRELUDIUM 18 Grant: contract no.
   UMO-2019/35/N/ST4/01987 (LCh). The research described in this paper has
   been founded by the NCN SONATA BIS: UMO-2015/18/E/N26/00642 grant given
   to MK from the National Science Centre (Poland).
CR Abedin S, 2019, BLOOD, V134, DOI 10.1182/blood-2019-122487
   Adonai N, 2002, P NATL ACAD SCI USA, V99, P3030, DOI 10.1073/pnas.052709599
   Afzelius P, 2016, AM J NUCL MED MOLEC, V6, P286
   Ahmed FZ, 2016, CARDIOL CLIN, V34, P149, DOI 10.1016/j.ccl.2015.06.004
   Ahn SB, 2017, TRANSL ONCOL, V10, P262, DOI 10.1016/j.tranon.2017.01.003
   Alnahwi AH, 2020, ACS OMEGA, V5, P10731, DOI 10.1021/acsomega.0c00207
   Ashmore-Harris C, 2020, MOL THER, V28, P1392, DOI 10.1016/j.ymthe.2020.03.016
   Bailey DL, 2014, EUR J NUCL MED MOL I, V41, pS17, DOI 10.1007/s00259-013-2542-4
   Bailey DL, 2013, J NUCL MED, V54, P83, DOI 10.2967/jnumed.112.111476
   Bailly C, 2019, INT J MOL SCI, V20, DOI 10.3390/ijms20102564
   Bander NH, 2003, SEMIN ONCOL, V30, P667, DOI 10.1016/S0093-7754(03)00358-0
   Bansal A, 2020, NUCL MED BIOL, V90-91, P23, DOI 10.1016/j.nucmedbio.2020.09.001
   Bansal A, 2015, EJNMMI RES, V5, DOI 10.1186/s13550-015-0098-y
   Barbet Jacques, 2012, Methods Mol Biol, V907, P681, DOI 10.1007/978-1-61779-974-7_38
   Beck BH, 2010, BREAST CANCER RES TR, V122, P135, DOI 10.1007/s10549-009-0527-6
   Bennink RJ, 2008, J NUCL MED, V49, P1380, DOI 10.2967/jnumed.108.051755
   Bhargava KK, 2009, NUCL MED BIOL, V36, P545, DOI 10.1016/j.nucmedbio.2009.03.001
   Bhatt NB, 2018, MOLECULES, V23, DOI 10.3390/molecules23030638
   Bhattacharya A, 2014, J NUCL MED, V55, P1267, DOI 10.2967/jnumed.114.137232
   Bombardieri E, 2010, EUR J NUCL MED MOL I, V37, P2436, DOI 10.1007/s00259-010-1545-7
   Bombardieri E, 2010, EUR J NUCL MED MOL I, V37, P1441, DOI 10.1007/s00259-010-1473-6
   Bondue B, 2015, J NUCL MED, V56, P127, DOI 10.2967/jnumed.114.147421
   Bulte JWM, 2018, RADIOLOGY, V289, P604, DOI 10.1148/radiol.2018180449
   Burke JM, 2003, BONE MARROW TRANSPL, V32, P549, DOI 10.1038/sj.bmt.1704201
   Burley TA, 2019, J NUCL MED, V60, P353, DOI 10.2967/jnumed.118.216069
   Cai ZX, 2014, J LABELLED COMPD RAD, V57, P224, DOI 10.1002/jlcr.3165
   Calais Phillipe J, 2012, World J Nucl Med, V11, P110, DOI 10.4103/1450-1147.103409
   Campbell DO, 2012, J BIOL CHEM, V287, P446, DOI 10.1074/jbc.M111.314666
   Cany J, 2013, PLOS ONE, V8, DOI 10.1371/journal.pone.0064384
   Carter NJ, 2002, NUCL MED COMMUN, V23, P153, DOI 10.1097/00006231-200202000-00007
   Casey JL, 1999, BRIT J CANCER, V81, P972, DOI 10.1038/sj.bjc.6690795
   Charoenphun P, 2015, EUR J NUCL MED MOL I, V42, P278, DOI 10.1007/s00259-014-2945-x
   Cherel M, 2013, J NUCL MED, V54, P1597, DOI 10.2967/jnumed.112.111997
   Choi JS, 2012, FUTURE MED CHEM, V4, P1461, DOI [10.4155/fmc.12.79, 10.4155/FMC.12.79]
   Chroustova D, 2019, NUCL MED REV, V22, P69, DOI 10.5603/NMR.2019.0017
   Cohen JE, 2017, IMMUNOTHERAPY-UK, V9, P183, DOI 10.2217/imt-2016-0112
   Compalati E, 2009, ANN ALLERG ASTHMA IM, V102, P22, DOI 10.1016/S1081-1206(10)60103-2
   Connolly CM, 2017, SEMIN ROENTGENOL, V52, P114, DOI 10.1053/j.ro.2016.07.001
   Conti M, 2016, EJNMMI PHYS, V3, DOI 10.1186/s40658-016-0144-5
   D'Huyvetter M, 2017, CLIN CANCER RES, V23, P6616, DOI 10.1158/1078-0432.CCR-17-0310
   De A, 2003, MOL THER, V7, P681, DOI 10.1016/S1525-0016(03)00070-4
   de Vries EFJ, 2010, EUR J NUCL MED MOL I, V37, P842, DOI 10.1007/s00259-010-1394-4
   Deleye S, 2013, EUR J NUCL MED MOL I, V40, P744, DOI 10.1007/s00259-012-2326-2
   DeNardo G L, 2000, Clin Lymphoma, V1, P118, DOI 10.3816/CLM.2000.n.010
   DeNardo GL, 1999, CLIN CANCER RES, V5, P533
   Deng WP, 2004, EUR J NUCL MED MOL I, V31, P99, DOI 10.1007/s00259-003-1269-z
   Diaz LA, 2007, PLOS ONE, V2, DOI 10.1371/journal.pone.0001007
   Dilworth JR, 2018, CHEM SOC REV, V47, P2554, DOI [10.1039/c7cs00014f, 10.1039/C7CS00014F]
   Doubrovin MM, 2007, CANCER RES, V67, P11959, DOI 10.1158/0008-5472.CAN-07-1250
   Doyle B, 2007, J NUCL MED, V48, P1708, DOI 10.2967/jnumed.107.042838
   Ebbe S, 1996, RADIAT RES, V146, P216, DOI 10.2307/3579593
   Ellis J, 2005, HUM GENE THER, V16, P1241, DOI 10.1089/hum.2005.16.1241
   Emami-Shahri N, 2018, NAT COMMUN, V9, DOI 10.1038/s41467-018-03524-1
   Esfahani SA, 2017, AM J NUCL MED MOLEC, V7, P53
   Fairclough M, 2016, J LABELLED COMPD RAD, V59, P270, DOI 10.1002/jlcr.3392
   Farahi N, 2018, J ALLERGY CLIN IMMUN, V142, P1659, DOI 10.1016/j.jaci.2018.07.011
   Farahi N, 2018, BRIT MED BULL, V127, P69, DOI 10.1093/bmb/ldy022
   FDA, 2021, 21870 FDA NDA 21870 FDA NDA
   Ferreira G, 2019, CANCER IMAGING, V19, DOI 10.1186/s40644-019-0211-y
   Ferris TJ, 2014, DALTON T, V43, P14851, DOI 10.1039/c4dt01928h
   Forstrom LA, 2000, NUCL MED COMMUN, V21, P691
   Frey EC, 2012, SEMIN NUCL MED, V42, P208, DOI 10.1053/j.semnuclmed.2011.11.003
   Fung EK, 2016, EJNMMI RES, V6, P1, DOI 10.1186/s13550-016-0164-0
   Galli F, 2020, J EXP CLIN CANC RES, V39, DOI 10.1186/s13046-020-01586-y
   Gaykema SBM, 2014, MOL IMAGING, V13, DOI 10.2310/7290.2014.00011
   GE Healthcare Medi-Physics Inc, ARL HEIGHTS 2 60004 ARL HEIGHTS 2 60004
   Gnanasegaran G, 2014, EUR J NUCL MED MOL I, V41, pS26, DOI 10.1007/s00259-013-2643-0
   Gold DV, 2001, CRIT REV ONCOL HEMAT, V39, P147, DOI 10.1016/S1040-8428(01)00114-7
   Goldenberg DM, 2007, ONCOGENE, V26, P3734, DOI 10.1038/sj.onc.1210373
   Goldenberg DM, 2002, J NUCL MED, V43, P693
   Grabner A, 2013, J NUCL MED, V54, P1147, DOI 10.2967/jnumed.112.109231
   Graham MC, 1997, MED PHYS, V24, P317, DOI 10.1118/1.597924
   GREEN MA, 1987, NUCL MED BIOL, V14, P59, DOI 10.1016/0883-2897(87)90162-0
   GREEN MA, 1988, J NUCL MED, V29, P417
   Griessinger CM, 2014, J NUCL MED, V55, P301, DOI 10.2967/jnumed.113.126318
   Griffiths GL, 2003, J NUCL MED, V44, P77
   Grigor'eva EY, 2018, PHARM CHEM J+, V52, P681, DOI 10.1007/s11094-018-1880-8
   Guenther I, 1998, NUCL MED BIOL, V25, P359, DOI 10.1016/S0969-8051(97)00220-5
   Gutfilen B, 2018, DRUG DES DEV THER, V12, P3235, DOI 10.2147/DDDT.S170879
   Guy MS, 2015, CLIN NUCL MED, V40, P542, DOI 10.1097/RLU.0000000000000771
   Hamilton AM, 2018, HUM GENE THER, V29, P1213, DOI 10.1089/hum.2018.111
   Hawkins E., 1990, ANTIBODY IMMUNOCONJ, V3, P17
   HENDERSHOTT L, 1982, EUR J NUCL MED, V7, P234
   Hendriks B., 2016, RADIOLABELED ANTIBOD, P431, DOI [10.1002/9781119060727.ch17, DOI 10.1002/9781119060727.CH17]
   Heskamp S, 2017, BIOCONJUGATE CHEM, V28, P2211, DOI 10.1021/acs.bioconjchem.7b00325
   Hoffmann SHL, 2019, THERANOSTICS, V9, P5869, DOI 10.7150/thno.33275
   Hoffmann SHL, 2017, JOVE-J VIS EXP, DOI 10.3791/55270
   Hokland M., 2004, JCO, V22, DOI [10.1200/jco.2004.22.90140.2571 2571, DOI 10.1200/JCO.2004.22.90140.25712571]
   Holloway CMB, 2013, NUCL MED BIOL, V40, P630, DOI 10.1016/j.nucmedbio.2013.03.005
   Illidge TM, 2009, BLOOD, V113, P1412, DOI 10.1182/blood-2008-08-175653
   INTERNATIONAL ATOMIC ENERGY AGENCY, 2015, HUM HLTH SER HUM HLTH SER, V5
   Israel O, 2019, EUR J NUCL MED MOL I, V46, P1990, DOI 10.1007/s00259-019-04404-6
   Ivashchenko O, 2015, MOL IMAGING, V14, DOI 10.2310/7290.2014.00053
   Jacobs A, 2001, J NUCL MED, V42, P467
   Jamar F, 2013, J NUCL MED, V54, P647, DOI 10.2967/jnumed.112.112524
   Jiang HL, 2017, EJNMMI RES, V7, DOI 10.1186/s13550-017-0337-5
   Jodal L, 2012, PHYS MED BIOL, V57, P3931, DOI 10.1088/0031-9155/57/12/3931
   JORGENSEN C, 1995, ANN RHEUM DIS, V54, P39, DOI 10.1136/ard.54.1.39
   Vaquero JJ, 2015, ANNU REV BIOMED ENG, V17, P385, DOI 10.1146/annurev-bioeng-071114-040723
   Jung KO, 2020, NAT BIOMED ENG, V4, P835, DOI 10.1038/s41551-020-0570-5
   Jurcic Joseph G, 2014, Am Soc Clin Oncol Educ Book, pe126, DOI 10.14694/EdBook_AM.2014.34.e126
   Kang GW, 2013, NUCL MED MOLEC IMAG, V47, P281, DOI 10.1007/s13139-013-0229-1
   Kathirgamanathan P, 2011, J MATER CHEM, V21, P1762, DOI 10.1039/c0jm02644a
   Kawashima Hidekazu, 2014, ScientificWorldJournal, V2014, P492061, DOI 10.1155/2014/492061
   Keliher EJ, 2011, BIOCONJUGATE CHEM, V22, P2383, DOI 10.1021/bc200405d
   Keu KV, 2017, SCI TRANSL MED, V9, DOI 10.1126/scitranslmed.aag2196
   Kim MH, 2016, NUCL MED MOLEC IMAG, V50, P275, DOI 10.1007/s13139-015-0380-y
   Kiraga L, 2020, INT J MOL SCI, V21, DOI 10.3390/ijms21144991
   Kiraga L, 2018, PLOS ONE, V13, DOI 10.1371/journal.pone.0206706
   Kircher MF, 2003, CANCER RES, V63, P6838
   Kiru L, 2018, MOL IMAGING BIOL, V20, P378, DOI 10.1007/s11307-017-1144-0
   Kobayashi H, 1999, BIOCONJUGATE CHEM, V10, P103, DOI 10.1021/bc980091d
   Koehne G, 2003, NAT BIOTECHNOL, V21, P405, DOI 10.1038/nbt805
   Kramer-Marek G, 2008, EUR J NUCL MED MOL I, V35, P1008, DOI 10.1007/s00259-007-0658-0
   Krebs S, 2020, FRONT ONCOL, V10, DOI 10.3389/fonc.2020.577773
   Krebs S, 2018, J NUCL MED, V59, P1894, DOI 10.2967/jnumed.118.208041
   Krecisz P, 2021, BIOCONJUGATE CHEM, V32, P25, DOI 10.1021/acs.bioconjchem.0c00617
   Krekorian M, 2019, THERANOSTICS, V9, P7924, DOI 10.7150/thno.37924
   Krishnan M, 2005, FASEB J, V19, P106, DOI 10.1096/fj.05-4551fje
   Kurebayashi Yutaka, 2021, Nanotheranostics, V5, P27, DOI 10.7150/ntno.51391
   Lacroix S, 2013, CONTRAST MEDIA MOL I, V8, P409, DOI 10.1002/cmmi.1540
   Lam AP, 2010, GENE THER, V17, P439, DOI 10.1038/gt.2010.31
   Leahy MF, 2011, BLOOD, V117, P45, DOI 10.1182/blood-2010-02-269753
   Lee CL, 2010, MED PHYS, V37, P4861, DOI 10.1118/1.3480965
   Lee JT, 2017, MOL IMAGING BIOL, V19, P100, DOI 10.1007/s11307-016-0981-6
   Lee SB, 2017, EJNMMI RES, V7, DOI 10.1186/s13550-017-0280-5
   Lee SH, 2020, PLOS ONE, V15, DOI 10.1371/journal.pone.0223814
   Leung K., 2010, MOL IMAGING CONTRAST
   Li MT, 2018, THERANOSTICS, V8, P2954, DOI 10.7150/thno.24108
   Li Z., 2008, J NUCL MED, V49, P415, DOI [10.1007/s11307-009-0228-x, DOI 10.1007/S11307-009-0228-X]
   Li ZB, 2009, MOL IMAGING BIOL, V11, P415, DOI 10.1007/s11307-009-0228-x
   Liang Q, 2001, GENE THER, V8, P1490, DOI 10.1038/sj.gt.3301542
   Likar Y, 2010, J NUCL MED, V51, P1395, DOI 10.2967/jnumed.109.074344
   Lim K, 2018, APPL RADIAT ISOTOPES, V140, P294, DOI 10.1016/j.apradiso.2018.07.033
   Liu S, 2004, CHEM SOC REV, V33, P445, DOI 10.1039/b309961j
   Lukas M, 2020, J NUCL MED, V61, P152, DOI 10.2967/jnumed.119.226027
   Lukawska JJ, 2014, EBIOMEDICINE, V1, P173, DOI 10.1016/j.ebiom.2014.10.014
   Lukawska JJ, 2014, J ALLERGY CLIN IMMUN, V133, P233, DOI 10.1016/j.jaci.2013.06.031
   Ma B, 2005, NUCL MED BIOL, V32, P701, DOI 10.1016/j.nucmedbio.2005.04.018
   MacPherson DS, 2019, DALTON T, V48, P14547, DOI 10.1039/c9dt03039e
   Malviya G, 2009, J NUCL MED, V50, P1683, DOI 10.2967/jnumed.108.059485
   Man F, 2020, NUCL MED BIOL, V90-91, P31, DOI 10.1016/j.nucmedbio.2020.09.002
   Man F, 2019, MOL THER, V27, P219, DOI 10.1016/j.ymthe.2018.10.006
   Manohar A, 2015, IMMUNOL INVEST, V44, P731, DOI 10.3109/08820139.2015.1093914
   MANSFIELD JC, 1995, GUT, V37, P679, DOI 10.1136/gut.37.5.679
   MARTELL AE, 1994, COORDIN CHEM REV, V133, P39, DOI 10.1016/0010-8545(94)80056-1
   Martelli C, 2012, MOL IMAGING BIOL, V14, P183, DOI 10.1007/s11307-011-0496-0
   Martins CD, 2018, CLIN CANCER RES, V24, P1853, DOI 10.1158/1078-0432.CCR-17-2754
   Massicano AVF, 2021, J LABELLED COMPD RAD, V64, P209, DOI 10.1002/jlcr.3901
   Matera L, 2006, J TRANSL MED, V4, DOI 10.1186/1479-5876-4-49
   MCAFEE JG, 1976, J NUCL MED, V17, P480
   MCAFEE JG, 1984, SEMIN NUCL MED, V14, P83, DOI 10.1016/S0001-2998(84)80023-9
   McCarthy CE, 2020, FRONT IMMUNOL, V11, DOI 10.3389/fimmu.2020.01067
   McCracken MN, 2016, ADV IMMUNOL, V131, P187, DOI 10.1016/bs.ai.2016.02.004
   McCracken MN, 2015, J CLIN INVEST, V125, P1815, DOI 10.1172/JCI77326
   McInnes LE, 2017, COORDIN CHEM REV, V352, P499, DOI 10.1016/j.ccr.2017.05.011
   Meidenbauer N, 2003, J IMMUNOL, V170, P2161, DOI 10.4049/jimmunol.170.4.2161
   Meier R, 2008, NUCL MED BIOL, V35, P579, DOI 10.1016/j.nucmedbio.2008.02.006
   Meller B, 2004, EUR J NUCL MED MOL I, V31, P403, DOI 10.1007/s00259-003-1398-4
   Meyer M, 2019, DIAGNOSTICS, V9, DOI 10.3390/diagnostics9020060
   Meyer T, 2009, CLIN CANCER RES, V15, P4484, DOI 10.1158/1078-0432.CCR-09-0035
   Migliari Silvia, 2018, Acta Biomed, V89, P355, DOI 10.23750/abm.v89i3.7064
   Min Jung-Joon, 2008, V185, P277, DOI 10.1007/978-3-540-77496-9_12
   Minn I, 2019, SCI ADV, V5, DOI 10.1126/sciadv.aaw5096
   Mochizuki TA, 2001, J NUCL MED, V42, P1551
   Mohammadnejad Javad, 2010, Human Antibodies, V19, P15, DOI 10.3233/HAB-2010-0216
   Mondello P, 2016, ONCOTARGET, V7, P7597, DOI 10.18632/oncotarget.6531
   Moroz MA, 2007, J NUCL MED, V48, P827, DOI 10.2967/jnumed.106.037812
   Moroz MA, 2015, J NUCL MED, V56, P1055, DOI 10.2967/jnumed.115.159855
   MORTELMANS L, 1988, EUR J NUCL MED, V14, P159, DOI 10.1007/BF00293542
   MULLER C, 1989, J NUCL MED, V30, P1005
   National Research Council, 1996, MATH PHYS EM BIOM IM MATH PHYS EM BIOM IM
   Nguyen PK, 2014, CELL STEM CELL, V14, P431, DOI 10.1016/j.stem.2014.03.009
   Nordberg E, 2008, ONCOL REP, V19, P853
   Orlova A, 2007, CANCER RES, V67, P2178, DOI 10.1158/0008-5472.CAN-06-2887
   PAIK CH, 1985, INT J NUCL MED BIOL, V12, P3, DOI 10.1016/0047-0740(85)90004-X
   Paisey SJ, 2016, EUR J NUCL MED MOL I, V43, pS71
   Pandit-Taskar N, 2020, SEMIN NUCL MED, V50, P584, DOI 10.1053/j.semnuclmed.2020.06.005
   Pandit-Taskar N, 2018, J NUCL MED, V59, P147, DOI 10.2967/jnumed.117.193169
   Parente-Pereira AC, 2011, J CLIN IMMUNOL, V31, P710, DOI 10.1007/s10875-011-9532-8
   Park JJ, 2012, CANCER BIOTHER RADIO, V27, P719, DOI 10.1089/cbr.2012.1225
   PEARSON RG, 1963, J AM CHEM SOC, V85, P3533, DOI 10.1021/ja00905a001
   Pellegrino D, 2005, J NUCL MED, V46, P1522
   Peltek OO, 2019, J NANOBIOTECHNOL, V17, DOI 10.1186/s12951-019-0524-9
   Penheiter AR, 2012, CURR GENE THER, V12, P33
   Pentlow, 2000, Clin Positron Imaging, V3, P85, DOI 10.1016/S1095-0397(00)00046-7
   Perik PJ, 2006, J CLIN ONCOL, V24, P2276, DOI 10.1200/JCO.2005.03.8448
   Perk LR, 2005, J NUCL MED, V46, P1898
   Perrin J, 2020, FRONT MED-LAUSANNE, V7, DOI 10.3389/fmed.2020.00034
   PETERS AM, 1994, SEMIN NUCL MED, V24, P110, DOI 10.1016/S0001-2998(05)80226-0
   Pillay J, 2020, J LEUKOCYTE BIOL, V107, P1175, DOI 10.1002/JLB.1MA0420-571RR
   Pimlott SL, 2011, CHEM SOC REV, V40, P149, DOI 10.1039/b922628c
   Pio Betty S, 2003, Mol Imaging Biol, V5, P271, DOI 10.1016/S1536-1632(03)00103-3
   Pittet MJ, 2007, P NATL ACAD SCI USA, V104, P12457, DOI 10.1073/pnas.0704460104
   Price EW, 2014, CHEM SOC REV, V43, P260, DOI 10.1039/c3cs60304k
   Prince HM, 2008, J IMMUNOTHER, V31, P166, DOI 10.1097/CJI.0b013e31815c5153
   PUNCHER MRB, 1994, EUR J NUCL MED, V21, P1175
   Rahmim A, 2008, NUCL MED COMMUN, V29, P193, DOI 10.1097/MNM.0b013e3282f3a515
   Rajkumar V, 2015, BRIT J CANCER, V112, P1882, DOI 10.1038/bjc.2015.166
   REYNOLDS JH, 1990, CLIN RADIOL, V42, P195, DOI 10.1016/S0009-9260(05)81933-6
   RHODES BA, 1986, J NUCL MED, V27, P685
   RHODES BA, 1991, NUCL MED BIOL, V18, P667
   RICHARDS RG, 1984, ADV ENZYME REGUL, V22, P157, DOI 10.1016/0065-2571(84)90013-X
   Ridolfi Ruggero, 2004, J Transl Med, V2, P27
   Roca M, 2010, EUR J NUCL MED MOL I, V37, P835, DOI 10.1007/s00259-010-1393-5
   Rohaan MW, 2019, VIRCHOWS ARCH, V474, P449, DOI 10.1007/s00428-018-2484-0
   Rosenblat TL, 2010, CLIN CANCER RES, V16, P5303, DOI 10.1158/1078-0432.CCR-10-0382
   Rousseau C, 2012, TUMOR BIOL, V33, P679, DOI 10.1007/s13277-012-0362-y
   Ruggiero A, 2010, MOL IMAGING, V9, P47, DOI 10.2310/7290.2010.00006
   Ruparelia P, 2011, EUR J NUCL MED MOL I, V38, P911, DOI 10.1007/s00259-010-1715-7
   Salmanoglu E, 2018, SEMIN NUCL MED, V48, P86, DOI 10.1053/j.semnuclmed.2017.10.003
   Salouti Mojtaba, 2006, DARU-Journal of Pharmaceutical Sciences, V14, P51
   Sandstrom M, 2013, J NUCL MED, V54, P1755, DOI 10.2967/jnumed.113.120600
   Sato N, 2020, CLIN CANCER RES, V26, P2573, DOI 10.1158/1078-0432.CCR-19-2897
   Sato N, 2015, RADIOLOGY, V275, P490, DOI 10.1148/radiol.15142849
   SCHAUWECKER DS, 1986, J NUCL MED, V27, P1675
   SCHROTH HJ, 1981, EUR J NUCL MED, V6, P469
   SEGAL AW, 1976, LANCET, V2, P1056
   Selivanova SV, 2017, J NUCL MED, V58, P791, DOI 10.2967/jnumed.116.178509
   Sgouros G, 1999, J NUCL MED, V40, P1935
   Shapovalova M, 2018, MOL IMAGING, V17, DOI 10.1177/1536012118794816
   Sharif-Paghaleh E, 2014, EUR J IMMUNOL, V44, P2188, DOI 10.1002/eji.201344337
   Sharif-Paghaleh E, 2011, PLOS ONE, V6, DOI 10.1371/journal.pone.0025857
   Sharkey RM, 2003, J NUCL MED, V44, P2000
   Shibata S, 2009, CLIN CANCER RES, V15, P2935, DOI 10.1158/1078-0432.CCR-08-2213
   Shokeen M, 2009, ACCOUNTS CHEM RES, V42, P832, DOI 10.1021/ar800255q
   Socan A, 2019, NUCL MED BIOL, V71, P23, DOI 10.1016/j.nucmedbio.2019.04.001
   Sorensen J, 2014, J NUCL MED, V55, P730, DOI 10.2967/jnumed.113.131243
   Stabin MG, 1997, J NUCL MED, V38, P1919
   Stabin MG, 2008, SEMIN NUCL MED, V38, P306, DOI 10.1053/j.semnuclmed.2008.05.009
   Szabo Z, 2015, MOL IMAGING BIOL, V17, P565, DOI 10.1007/s11307-015-0850-8
   Taciak B, 2020, CANCER IMMUNOL RES, V8, P94
   TAUBE H, 1952, CHEM REV, V50, P69, DOI 10.1021/cr60155a003
   TENBERGE RJM, 1983, J NUCL MED, V24, P615
   THAKUR ML, 1977, J NUCL MED, V18, P1022
   Thompson S, 2017, J NUCL MED, V58
   Thunemann M, 2017, NAT COMMUN, V8, DOI 10.1038/s41467-017-00482-y
   Thurlings RM, 2009, PLOS ONE, V4, DOI 10.1371/journal.pone.0007865
   Tolmachev V, 2006, J NUCL MED, V47, P846
   Tran T, 2007, BIOCONJUGATE CHEM, V18, P1956, DOI 10.1021/bc7002617
   Pham TT, 2020, BIOCONJUGATE CHEM, V31, P1107, DOI 10.1021/acs.bioconjchem.9b00799
   Tsopelas C, 2003, J LABELLED COMPD RAD, V46, P751, DOI 10.1002/jlcr.715
   Ullman H, 2021, CLIN NUCL MED, V46, P159, DOI 10.1097/RLU.0000000000003446
   Uno K, 1991, Ann Nucl Med, V5, P77
   Vallabhajosula S, 2011, SEMIN NUCL MED, V41, P324, DOI 10.1053/j.semnuclmed.2011.05.003
   Van Audenhaege K, 2015, MED PHYS, V42, P4796, DOI 10.1118/1.4927061
   van der Have F, 2016, NUCL MED BIOL, V43, P506, DOI 10.1016/j.nucmedbio.2016.05.015
   van Dongen GAMS, 2020, NAT BIOMED ENG, V4, P765, DOI 10.1038/s41551-020-0598-6
   Van Hemert FJ, 2007, NUCL MED BIOL, V34, P933, DOI 10.1016/j.nucmedbio.2007.07.008
   Vedvyas Y, 2016, JCI INSIGHT, V1, DOI 10.1172/jci.insight.90064
   Vermeulen K, 2019, SEMIN NUCL MED, V49, P339, DOI 10.1053/j.semnuclmed.2019.07.001
   Volpe A, 2020, MOL THER, V28, P2271, DOI 10.1016/j.ymthe.2020.06.028
   Vosjan MJWD, 2010, NAT PROTOC, V5, P739, DOI 10.1038/nprot.2010.13
   Wadas TJ, 2010, CHEM REV, V110, P2858, DOI 10.1021/cr900325h
   Wang J. -T. -W., 2020, ORGAN BIODISTRIBUTIO, V4, P12
   Wang XY, 2021, ACTA PHARMACOL SIN, V42, P824, DOI 10.1038/s41401-020-00511-5
   Wang ZT, 2016, ACS NANO, V10, P3453, DOI 10.1021/acsnano.5b07521
   Watson HA, 2019, FRONT IMMUNOL, V10, DOI 10.3389/fimmu.2019.01321
   Wei WJ, 2020, CHEM REV, V120, P3787, DOI 10.1021/acs.chemrev.9b00738
   Wei WJ, 2018, TRENDS CANCER, V4, P359, DOI 10.1016/j.trecan.2018.03.009
   Weist MR, 2018, J NUCL MED, V59, P1531, DOI 10.2967/jnumed.117.206714
   Wilks M, 2020, J NUCL MED, V61
   Wilks M, 2018, J NUCL MED, V59
   Wilks M, 2017, J NUCL MED, V58
   Williams H, 2007, EUR J NUCL MED MOL I, V34, P301, DOI 10.1007/s00259-006-0107-5
   Witzig TE, 2014, HAEMATOLOGICA, V99, P1738, DOI 10.3324/haematol.2014.112110
   Wolfs E, 2015, STEM CELL REV REP, V11, P254, DOI 10.1007/s12015-014-9575-3
   Wong JYC, 2006, CANCER BIOTHER RADIO, V21, P88, DOI 10.1089/cbr.2006.21.88
   Wong JYC, 2003, CLIN CANCER RES, V9, P5842
   Wong JYC, 1997, J NUCL MED, V38, P1951
   Yaghoubi S, 2001, J NUCL MED, V42, P1225
   Yaghoubi SS, 2006, NAT PROTOC, V1, P3069, DOI 10.1038/nprot.2006.459
   Yaghoubi SS, 2009, NAT CLIN PRACT ONCOL, V6, P53, DOI 10.1038/ncponc1278
   YAMAMOTO T, 1995, CLIN EXP IMMUNOL, V100, P13
   Yilmaz S, 2015, NUKLEARMED-NUCL MED, V54, P262, DOI 10.3413/Nukmed-0724-15-02
   Yoon JK, 2020, INT J MOL SCI, V21, DOI 10.3390/ijms21124309
   Yuan ZX, 2011, J DRUG TARGET, V19, P540, DOI 10.3109/1061186X.2010.521158
   Zanzonico P, 2012, RADIAT RES, V177, P349, DOI 10.1667/RR2577.1
   Zeelen C, 2018, Q J NUCL MED MOL IM, V62, P56, DOI 10.23736/S1824-4785.17.03052-7
   Zhang HW, 2011, J NUCL MED, V52, P123, DOI 10.2967/jnumed.110.079004
   Zhang XYM, 2016, NUCL MED BIOL, V43, P273, DOI 10.1016/j.nucmedbio.2016.01.004
   Zhang Y, 2012, CELL TRANSPLANT, V21, P1821, DOI 10.3727/096368911X637416
   Zhao AY, 2020, ACS MED CHEM LETT, V11, P2325, DOI 10.1021/acsmedchemlett.0c00479
   Zhao TS, 2016, NANOSCALE, V8, P233, DOI 10.1039/c5nr04472c
   Zhou YY, 2019, TECHNOL CANCER RES T, V18, DOI 10.1177/1533033819830758
NR 285
TC 0
Z9 0
U1 25
U2 42
PU ELSEVIER SCIENCE SA
PI LAUSANNE
PA PO BOX 564, 1001 LAUSANNE, SWITZERLAND
SN 0010-8545
EI 1873-3840
J9 COORDIN CHEM REV
JI Coord. Chem. Rev.
PD OCT 15
PY 2021
VL 445
AR 214008
DI 10.1016/j.ccr.2021.214008
EA JUL 2021
PG 34
WC Chemistry, Inorganic & Nuclear
WE Science Citation Index Expanded (SCI-EXPANDED)
SC Chemistry
GA TP4XF
UT WOS:000677599700005
OA hybrid, Green Published
DA 2022-05-19
ER

PT J
AU Zhu, H
   Lai, YS
   Li, Y
   Blum, RH
   Kaufman, DS
AF Zhu, Huang
   Lai, Yi-Shin
   Li, Ye
   Blum, Robert H.
   Kaufman, Dan S.
TI Concise Review: Human Pluripotent Stem Cells to Produce Cell-Based
   Cancer Immunotherapy
SO STEM CELLS
LA English
DT Review
DE Cancer immunotherapy; Adoptive cell therapy; Human pluripotent stem
   cell; T cell; Natural Killer cell; Natural Killer T cell
ID NATURAL-KILLER-CELLS; CHIMERIC ANTIGEN RECEPTORS; UMBILICAL-CORD BLOOD;
   TUMOR-INFILTRATING LYMPHOCYTES; ACUTE MYELOID-LEUKEMIA; T-CELLS;
   HEMATOPOIETIC STEM; NK CELLS; IN-VIVO; ADOPTIVE TRANSFER
AB Human pluripotent stem cells (PSCs) provide a promising resource to produce immune cells for adoptive cellular immunotherapy to better treat and potentially cure otherwise lethal cancers. Cytotoxic T cells and natural killer (NK) cells can now be routinely produced from human PSCs. These PSC-derived lymphocytes have phenotype and function similar to primary lymphocytes isolated from peripheral blood. PSC-derived T and NK cells have advantages compared with primary immune cells, as they can be precisely engineered to introduce improved anti-tumor activity and produced in essentially unlimited numbers.
C1 [Zhu, Huang; Lai, Yi-Shin; Li, Ye; Blum, Robert H.; Kaufman, Dan S.] Univ Calif San Diego, Dept Med, Div Regenerat Med, San Diego, CA 92103 USA.
RP Kaufman, DS (通讯作者)，Univ Calif San Diego, Dept Med, Sanford Consortium Regenerat Med, 9500 Gilman Dr 0695, La Jolla, CA 92093 USA.
EM dskaufman@ucsd.edu
RI LI, YE/AGV-2595-2022
OI LI, YE/0000-0001-7727-0875; Kaufman, Dan/0000-0002-2003-2494
FU California Institute for Regenerative Medicine [DISC2-09615]; National
   Cancer Institute [R01CA203348, U01CA217885]; NATIONAL CANCER INSTITUTE
   [R01CA203348, U01CA217885] Funding Source: NIH RePORTER
FX This work was supported by the California Institute for Regenerative
   Medicine (DISC2-09615) and National Cancer Institute, (R01CA203348 and
   U01CA217885).
CR Amir ED, 2013, NAT BIOTECHNOL, V31, P545, DOI 10.1038/nbt.2594
   Angelos MG, 2015, CURR OPIN ORGAN TRAN, V20, P663, DOI 10.1097/MOT.0000000000000244
   [Anonymous], 2018, Cancer Discov, V8, pOF2, DOI 10.1158/2159-8290.CD-NB2017-181
   Awong G, 2009, BLOOD, V114, P972, DOI 10.1182/blood-2008-10-187013
   Bachanova V, 2014, BLOOD, V123, P3855, DOI 10.1182/blood-2013-10-532531
   Bandyopadhyay K, 2016, CELL MOL IMMUNOL, V13, P337, DOI 10.1038/cmi.2015.115
   Barkholt L, 2009, IMMUNOTHERAPY, V1, P753, DOI 10.2217/IMT.09.47
   Beavis PA, 2013, P NATL ACAD SCI USA, V110, P14711, DOI 10.1073/pnas.1308209110
   Berzins SP, 2014, NAT REV IMMUNOL, V14, P640, DOI 10.1038/nri3725
   Bock AM, 2013, JOVE-J VIS EXP, DOI 10.3791/50337
   Bodduluru LN, 2015, CANCER LETT, V357, P454, DOI 10.1016/j.canlet.2014.12.020
   Brauer PM, 2016, BLOOD, V128, P783, DOI 10.1182/blood-2015-10-676304
   Brentjens RJ, 2013, SCI TRANSL MED, V5, DOI 10.1126/scitranslmed.3005930
   Brudno JN, 2016, BLOOD, V127, P3321, DOI 10.1182/blood-2016-04-703751
   Bruno A, 2014, JNCI-J NATL CANCER I, V106, DOI 10.1093/jnci/dju200
   Cany J, 2013, PLOS ONE, V8, DOI 10.1371/journal.pone.0064384
   Carlsten M, 2015, FRONT IMMUNOL, V6, DOI 10.3389/fimmu.2015.00266
   Cartron G, 2002, BLOOD, V99, P754, DOI 10.1182/blood.V99.3.754
   Chang CW, 2014, PLOS ONE, V9, DOI 10.1371/journal.pone.0097335
   Cheng Min, 2012, Front Med, V6, P56, DOI 10.1007/s11684-012-0177-7
   Choi KD, 2012, CELL REP, V2, P553, DOI 10.1016/j.celrep.2012.08.002
   Choi KD, 2011, NAT PROTOC, V6, DOI 10.1038/nprot.2010.184
   Cichocki F, 2016, CURR TOP MICROBIOL, V395, P225, DOI 10.1007/82_2015_445
   Clay TM, 1999, J IMMUNOL, V163, P507
   Cooley S, 2010, BLOOD, V116, P2411, DOI 10.1182/blood-2010-05-283051
   Dahlberg CIM, 2015, FRONT IMMUNOL, V6, DOI 10.3389/fimmu.2015.00605
   Davies JOJ, 2014, CYTOTHERAPY, V16, P1453, DOI 10.1016/j.jcyt.2014.03.009
   Davis ZB, 2015, BIOL BLOOD MARROW TR, V21, P1653, DOI 10.1016/j.bbmt.2015.05.025
   Denman CJ, 2012, PLOS ONE, V7, DOI 10.1371/journal.pone.0030264
   Dervovic DD, 2012, J IMMUNOL, V189, P3411, DOI 10.4049/jimmunol.1200979
   Exley MA, 2017, CLIN IMMUNOL, V177, P1, DOI 10.1016/j.clim.2017.05.004
   Eyquem J, 2017, NATURE, V543, P113, DOI 10.1038/nature21405
   Fujii S, 2013, FRONT IMMUNOL, V4, DOI 10.3389/fimmu.2013.00409
   Gaidzik VI, 2012, J CLIN ONCOL, V30, P1350, DOI 10.1200/JCO.2011.39.2886
   Galic Z, 2006, P NATL ACAD SCI USA, V103, P11742, DOI 10.1073/pnas.0604244103
   Galic Z, 2009, STEM CELLS, V27, P100, DOI 10.1634/stemcells.2008-0813
   Geller MA, 2011, CYTOTHERAPY, V13, P98, DOI 10.3109/14653249.2010.515582
   Georgopoulos K, 2017, GENE DEV, V31, P439, DOI 10.1101/gad.297002.117
   Ghiringhelli F, 2005, J EXP MED, V202, P1075, DOI 10.1084/jem.20051511
   Godfrey DI, 2004, NAT REV IMMUNOL, V4, P231, DOI 10.1038/nri1309
   Goff SL, 2016, J CLIN ONCOL, V34, P2389, DOI 10.1200/JCO.2016.66.7220
   Gornalusse GG, 2017, NAT BIOTECHNOL, V35, P765, DOI 10.1038/nbt.3860
   GROSS G, 1989, P NATL ACAD SCI USA, V86, P10024, DOI 10.1073/pnas.86.24.10024
   Guillerey C, 2016, NAT IMMUNOL, V17, P1025, DOI 10.1038/ni.3518
   Handgretinger R, 2016, BLOOD, V127, P3341, DOI 10.1182/blood-2015-12-629055
   HERBERMAN RB, 1975, INT J CANCER, V16, P216, DOI 10.1002/ijc.2910160204
   Hermanson DL, 2016, METHODS MOL BIOL, V1441, P277, DOI 10.1007/978-1-4939-3684-7_23
   Hermanson DL, 2016, STEM CELLS, V34, P93, DOI 10.1002/stem.2230
   Hermanson DL, 2015, FRONT IMMUNOL, V6, DOI 10.3389/fimmu.2015.00195
   Hermanson DL, 2013, BLOOD, V122, DOI 10.1182/blood.V122.21.896.896
   Hexum MK, 2011, METHODS MOL BIOL, V767, P433, DOI 10.1007/978-1-61779-201-4_32
   Horowitz A, 2013, SCI TRANSL MED, V5, DOI 10.1126/scitranslmed.3006702
   Huntington ND, 2007, NAT REV IMMUNOL, V7, P703, DOI 10.1038/nri2154
   Ilic D, 2015, BRIT MED BULL, V116, P19, DOI 10.1093/bmb/ldv045
   Iliopoulou EG, 2010, CANCER IMMUNOL IMMUN, V59, P1781, DOI 10.1007/s00262-010-0904-3
   Impola U, 2014, FRONT IMMUNOL, V5, DOI 10.3389/fimmu.2014.00405
   Jackson HJ, 2016, NAT REV CLIN ONCOL, V13, P370, DOI 10.1038/nrclinonc.2016.36
   Jewett A, 2011, J CANCER, V2, P443, DOI 10.7150/jca.2.443
   Jing YW, 2015, PLOS ONE, V10, DOI 10.1371/journal.pone.0121788
   Kai Seiichiro, 2003, J Exp Ther Oncol, V3, P336, DOI 10.1111/j.1533-869X.2003.01108.x
   Kalos M, 2013, IMMUNITY, V39, P49, DOI 10.1016/j.immuni.2013.07.002
   Kaufman DS, 2001, P NATL ACAD SCI USA, V98, P10716, DOI 10.1073/pnas.191362598
   Kawalekar OU, 2016, IMMUNITY, V44, P380, DOI 10.1016/j.immuni.2016.01.021
   Kennedy M, 2012, CELL REP, V2, P1722, DOI 10.1016/j.celrep.2012.11.003
   Khalil DN, 2016, NAT REV CLIN ONCOL, V13, P394, DOI 10.1038/nrclinonc.2016.65
   KIESSLING R, 1975, EUR J IMMUNOL, V5, P112, DOI 10.1002/eji.1830050208
   KINGSTON R, 1985, NATURE, V317, P811, DOI 10.1038/317811a0
   Klingemann H, 2016, FRONT IMMUNOL, V7, DOI 10.3389/fimmu.2016.00091
   Klingemann H, 2015, CYTOTHERAPY, V17, P245, DOI 10.1016/j.jcyt.2014.09.007
   Knorr DA, 2013, STEM CELLS DEV, V22, P1861, DOI 10.1089/scd.2012.0608
   Knorr DA, 2013, STEM CELL TRANSL MED, V2, P274, DOI 10.5966/sctm.2012-0084
   Knorr DA, 2010, TRANSL RES, V156, P147, DOI 10.1016/j.trsl.2010.07.008
   Kochenderfer JN, 2015, J CLIN ONCOL, V33, P540, DOI 10.1200/JCO.2014.56.2025
   Koehl U, 2016, ONCOIMMUNOLOGY, V5, DOI 10.1080/2162402X.2015.1115178
   La Motte-Mohs RN, 2005, BLOOD, V105, P1431, DOI 10.1182/blood-2004-04-1293
   Lacaud G, 2017, EXP HEMATOL, V49, P19, DOI 10.1016/j.exphem.2016.12.009
   Lai P, 1996, CLIN CANCER RES, V2, P161
   Leavy O, 2010, NAT REV IMMUNOL, V10, P297, DOI 10.1038/nri2763
   Lee DW, 2015, LANCET, V385, P517, DOI 10.1016/S0140-6736(14)61403-3
   Li LB, 2016, MOL THER, V24, P582, DOI 10.1038/mt.2015.190
   Lim O, 2015, FRONT IMMUNOL, V6, P1, DOI 10.3389/fimmu.2015.00286
   Lim WA, 2017, CELL, V168, P724, DOI 10.1016/j.cell.2017.01.016
   Lis R, 2017, NATURE, V545, P439, DOI 10.1038/nature22326
   Liu J, 2017, J HEMATOL ONCOL, V10, DOI 10.1186/s13045-017-0405-3
   LJUNGGREN HG, 1990, IMMUNOL TODAY, V11, P237, DOI 10.1016/0167-5699(90)90097-S
   Long EO, 2013, ANNU REV IMMUNOL, V31, P227, DOI 10.1146/annurev-immunol-020711-075005
   Luna JI, 2017, EXPERT OPIN BIOL TH, V17, P313, DOI 10.1080/14712598.2017.1271874
   Makita S, 2017, CANCER SCI, V108, P1109, DOI 10.1111/cas.13239
   Mandai M, 2017, NEW ENGL J MED, V376, P1038, DOI 10.1056/NEJMoa1608368
   Martin CH, 2008, BLOOD, V112, P2730, DOI 10.1182/blood-2008-01-133801
   Maude SL, 2015, BLOOD, V125, P4017, DOI 10.1182/blood-2014-12-580068
   Maude SL, 2014, NEW ENGL J MED, V371, P1507, DOI 10.1056/NEJMoa1407222
   Maus MV, 2016, CLIN CANCER RES, V22, P1875, DOI 10.1158/1078-0432.CCR-15-1433
   Metelitsa LS, 2001, J IMMUNOL, V167, P3114, DOI 10.4049/jimmunol.167.6.3114
   Miller JS, 2005, BLOOD, V105, P3051, DOI 10.1182/blood-2004-07-2974
   Molling JW, 2007, J CLIN ONCOL, V25, P862, DOI 10.1200/JCO.2006.08.5787
   Moriarity BS, 2013, NUCLEIC ACIDS RES, V41, DOI 10.1093/nar/gkt115
   Morvan MG, 2016, NAT REV CANCER, V16, P7, DOI 10.1038/nrc.2015.5
   Musunuru K, 2013, DIS MODEL MECH, V6, P896, DOI 10.1242/dmm.012054
   Ng ES, 2008, NAT PROTOC, V3, P768, DOI 10.1038/nprot.2008.42
   Ni ZY, 2014, STEM CELLS, V32, P1021, DOI 10.1002/stem.1611
   Nishimura T, 2013, CELL STEM CELL, V12, P114, DOI 10.1016/j.stem.2012.11.002
   Palis J, 2001, EXP HEMATOL, V29, P927, DOI 10.1016/S0301-472X(01)00669-5
   Parkhurst MR, 2011, CLIN CANCER RES, V17, P6287, DOI 10.1158/1078-0432.CCR-11-1347
   Passweg JR, 2004, LEUKEMIA, V18, P1835, DOI 10.1038/sj.leu.2403524
   PLUM J, 1994, BLOOD, V84, P1587
   Porter DL, 2015, SCI TRANSL MED, V7, DOI 10.1126/scitranslmed.aac5415
   Qasim W, 2017, SCI TRANSL MED, V9, DOI 10.1126/scitranslmed.aaj2013
   Ran D, 2013, BLOOD, V121, P2882, DOI 10.1182/blood-2012-08-451641
   Raulet DH, 2006, NAT REV IMMUNOL, V6, P520, DOI 10.1038/nri1863
   Romanski A, 2016, J CELL MOL MED, V20, P1287, DOI 10.1111/jcmm.12810
   Romee R, 2016, SCI TRANSL MED, V8, DOI 10.1126/scitranslmed.aaf2341
   Romee R, 2013, BLOOD, V121, P3599, DOI 10.1182/blood-2012-04-425397
   ROSENBERG SA, 1988, NEW ENGL J MED, V319, P1676, DOI 10.1056/NEJM198812223192527
   Rothenberg EV, 2008, NAT REV IMMUNOL, V8, P9, DOI 10.1038/nri2232
   Ruella M, 2017, BIODRUGS, V31, P473, DOI 10.1007/s40259-017-0247-0
   Ruggeri L, 2002, SCIENCE, V295, P2097, DOI 10.1126/science.1068440
   Sadelain M, 2016, CURR OPIN IMMUNOL, V41, P68, DOI 10.1016/j.coi.2016.06.004
   Sakamoto N, 2015, J TRANSL MED, V13, DOI 10.1186/s12967-015-0632-8
   Sarvaria A, 2017, FRONT IMMUNOL, V8, DOI 10.3389/fimmu.2017.00329
   Schlums H, 2015, IMMUNITY, V42, P443, DOI 10.1016/j.immuni.2015.02.008
   Schmitt TM, 2004, NAT IMMUNOL, V5, P410, DOI 10.1038/ni1055
   Schmitt TM, 2002, IMMUNITY, V17, P749, DOI 10.1016/S1074-7613(02)00474-0
   Schwartz SD, 2015, LANCET, V385, P509, DOI 10.1016/S0140-6736(14)61376-3
   Scott AM, 2012, NAT REV CANCER, V12, P278, DOI 10.1038/nrc3236
   Serwold T, 2007, J IMMUNOL, V179, P928, DOI 10.4049/jimmunol.179.2.928
   Shah DK, 2014, J IMMUNOL, V192, P4017, DOI 10.4049/jimmunol.1302259
   Shrestha S, 2016, INT J MED RES PROF, V2, P216
   Shukla S, 2017, NAT METHODS, V14, P531, DOI 10.1038/nmeth.4258
   Smith DJ, 2015, P NATL ACAD SCI USA, V112, P1523, DOI 10.1073/pnas.1424877112
   Spanholtz J, 2011, PLOS ONE, V6, DOI 10.1371/journal.pone.0020740
   Su S, 2016, SCI REP-UK, V6, DOI 10.1038/srep20070
   Suck G, 2005, EXP HEMATOL, V33, P1160, DOI 10.1016/j.exphem.2005.06.024
   Suck G, 2016, CANCER IMMUNOL IMMUN, V65, P485, DOI 10.1007/s00262-015-1761-x
   Sugimura R, 2017, NATURE, V545, P432, DOI 10.1038/nature22370
   Sun WJ, 2015, CYTOKINE, V72, P48, DOI 10.1016/j.cyto.2014.12.009
   Takahashi K, 2007, CELL, V131, P861, DOI 10.1016/j.cell.2007.11.019
   Takahashi K, 2006, CELL, V126, P663, DOI 10.1016/j.cell.2006.07.024
   Themeli M, 2013, NAT BIOTECHNOL, V31, P928, DOI 10.1038/nbt.2678
   Thomson JA, 1998, SCIENCE, V282, P1145, DOI 10.1126/science.282.5391.1145
   Tonn T, 2013, CYTOTHERAPY, V15, P1563, DOI 10.1016/j.jcyt.2013.06.017
   Tran E, 2017, NAT IMMUNOL, V18, P255, DOI 10.1038/ni.3682
   Tran E, 2016, NEW ENGL J MED, V375, P2255, DOI 10.1056/NEJMoa1609279
   Trounson A, 2015, CELL STEM CELL, V17, P11, DOI 10.1016/j.stem.2015.06.007
   Van Coppernolle S, 2009, J IMMUNOL, V183, P4859, DOI 10.4049/jimmunol.0900714
   Verneris MR, 2009, BRIT J HAEMATOL, V147, P185, DOI 10.1111/j.1365-2141.2009.07768.x
   Vitale M, 2014, EUR J IMMUNOL, V44, P1582, DOI 10.1002/eji.201344272
   Vivier E, 2008, NAT IMMUNOL, V9, P503, DOI 10.1038/ni1582
   Vivier E, 2012, NAT REV IMMUNOL, V12, P239, DOI 10.1038/nri3174
   Vivier E, 2011, SCIENCE, V331, DOI 10.1126/science.1198687
   Vizcardo R, 2013, CELL STEM CELL, V12, P31, DOI 10.1016/j.stem.2012.12.006
   Vodyanik MA, 2005, BLOOD, V105, P617, DOI 10.1182/blood-2004-04-1649
   Vodyanik MA, 2006, BLOOD, V108, P2095, DOI 10.1182/blood-2006-02-003327
   Wang W, 2015, FRONT IMMUNOL, V6, DOI 10.3389/fimmu.2015.00368
   Watarai H, 2010, J CLIN INVEST, V120, P2610, DOI 10.1172/JCI42027
   Weng WK, 2004, J CLIN ONCOL, V22, P4717, DOI 10.1200/JCO.2004.06.003
   Weng WK, 2003, J CLIN ONCOL, V21, P3940, DOI 10.1200/JCO.2003.05.013
   Wennerberg E, 2015, CANCER IMMUNOL IMMUN, V64, P225, DOI 10.1007/s00262-014-1629-5
   Wilber A, 2007, STEM CELLS, V25, P2919, DOI 10.1634/stemcells.2007-0026
   Woll PS, 2009, BLOOD, V113, P6094, DOI 10.1182/blood-2008-06-165225
   Woll PS, 2005, J IMMUNOL, V175, P5095, DOI 10.4049/jimmunol.175.8.5095
   Xie F, 2014, GENOME RES, V24, P1526, DOI 10.1101/gr.173427.114
   Yagita M, 2000, LEUKEMIA, V14, P922, DOI 10.1038/sj.leu.2401769
   Yamasaki K, 2011, CLIN IMMUNOL, V138, P255, DOI 10.1016/j.clim.2010.11.014
   Yeap WH, 2016, SCI REP-UK, V6, DOI 10.1038/srep34310
   Yu JY, 2007, SCIENCE, V318, P1917, DOI 10.1126/science.1151526
   Zhao YB, 2005, J IMMUNOL, V174, P4415, DOI 10.4049/jimmunol.174.7.4415
NR 167
TC 21
Z9 21
U1 2
U2 14
PU WILEY
PI HOBOKEN
PA 111 RIVER ST, HOBOKEN 07030-5774, NJ USA
SN 1066-5099
EI 1549-4918
J9 STEM CELLS
JI Stem Cells
PD FEB
PY 2018
VL 36
IS 2
BP 134
EP 145
DI 10.1002/stem.2754
PG 12
WC Cell & Tissue Engineering; Biotechnology & Applied Microbiology;
   Oncology; Cell Biology; Hematology
WE Science Citation Index Expanded (SCI-EXPANDED)
SC Cell Biology; Biotechnology & Applied Microbiology; Oncology; Hematology
GA FT7TY
UT WOS:000423357100002
PM 29235195
OA Green Accepted, Bronze
DA 2022-05-19
ER

PT S
AU Guil-Luna, S
   Sedlik, C
   Piaggio, E
AF Guil-Luna, Silvia
   Sedlik, Christine
   Piaggio, Eliane
BE Jacks, T
   Sawyers, CL
TI Humanized Mouse Models to Evaluate Cancer Immunotherapeutics
SO ANNUAL REVIEW OF CANCER BIOLOGY, VOL 5, 2021
SE Annual Review of Cancer Biology-Series
LA English
DT Article; Book Chapter
DE humanized mice; immuno-oncology; preclinical research; immunotherapy;
   cancer; patient-derived xenograft
ID LYMPHOID-SYSTEM MICE; T-CELLS; IMMUNE-RESPONSES; ANTITUMOR-ACTIVITY;
   CLASS-I; SOLID TUMORS; GM-CSF; RECONSTITUTION; GENERATION; INDUCTION
AB Immunotherapy is at the forefront of cancer treatment. The advent of numerous novel approaches to cancer immunotherapy, including immune checkpoint antibodies, adoptive transfer of CAR (chimeric antigen receptor) T cells and TCR (T cell receptor) T cells, NK (natural killer) cells, T cell engagers, oncolytic viruses, and vaccines, is revolutionizing the treatment for different tumor types. Some are already in the clinic, and many others are underway. However, not all patients respond, resistance develops, and as available therapies multiply there is a need to further understand how they work, how to prioritize their clinical evaluation, and how to combine them. For this, animal models have been highly instrumental, and humanized mice models (i.e., immunodeficient mice engrafted with human immune and cancer cells) represent a step forward, although they have several limitations. Here, we review the different humanized models available today, the approaches to overcome their flaws, their use for the evaluation of cancer immunotherapies, and their anticipated evolution as tools to help personalized clinical decision-making.
C1 [Guil-Luna, Silvia] Maimonides Inst Biomed Res Cordoba IMIBIC, Cordoba 14004, Spain.
   [Sedlik, Christine; Piaggio, Eliane] PSL Res Univ, Inst Curie, Res Ctr, Translat Res Dept,INSERM,U932, F-75248 Paris, France.
RP Guil-Luna, S (通讯作者)，Maimonides Inst Biomed Res Cordoba IMIBIC, Cordoba 14004, Spain.
EM v22gulus@uco.es; christine.sedlik@curie.fr; eliane.piaggio@curie.fr
FU SiRIC-Curie Program [INCa-DGOS-12554]; LabEx DCBIOL [ANR-10-IDEX-0001-02
   PSL, ANR-11-LABX-0043]; Center of Clinical Investigation (CIC IGR-Curie
   ) [1428]; Consejeria de Salud de la Junta de Andalusia [PI-0150-2017]
FX We apologize to all authors that we could not cite due to space
   restrictions. We thank Pablo Flaiszman for the figure design. We thank
   Davy Ouyang, PhD, from Crown Bioscience, Inc.; Ralph Gareus, PhD, from
   Jax; and Ivan Gladwyn-Ng, PhD, from Taconic Biosciences for
   enthusiastically contributing to our CRO (contract research
   organization) survey. The TransImm team is supported by the SiRIC-Curie
   Program (grant INCa-DGOS-12554), the LabEx DCBIOL (ANR-10-IDEX-0001-02
   PSL and ANR-11-LABX-0043), and the Center of Clinical Investigation (CIC
   IGR-Curie 1428). This work was partially supported by funding from
   "Consejeria de Salud de la Junta de Andalusia" through the project
   PI-0150-2017.
CR Anderson BE, 2003, J CLIN INVEST, V112, P101, DOI 10.1172/JCI200317601
   [Anonymous], 2019, BLOOD S1, DOI DOI 10.1182/BLOOD-2019-123661
   Bacac M, 2016, ONCOIMMUNOLOGY, V5, DOI 10.1080/2162402X.2016.1203498
   Bacac M, 2016, CLIN CANCER RES, V22, P3286, DOI 10.1158/1078-0432.CCR-15-1696
   Barry WE, 2019, CLIN CANCER RES, V25, P325, DOI 10.1158/1078-0432.CCR-18-1317
   Barve A, 2018, EXP HEMATOL, V67, P18, DOI 10.1016/j.exphem.2018.08.004
   Billerbeck E, 2011, BLOOD, V117, P3076, DOI 10.1182/blood-2010-08-301507
   BOSMA GC, 1983, NATURE, V301, P527, DOI 10.1038/301527a0
   Boudreau JE, 2016, IMMUNITY, V45, P280, DOI 10.1016/j.immuni.2016.07.005
   Brainard DM, 2009, J VIROL, V83, P7305, DOI 10.1128/JVI.02207-08
   Brehm M, 2016, TRANSL IMMUNOL MECH, V2016, P285, DOI [10.1016/B978-0-12-801577-3.00012-5, DOI 10.1016/B978-0-12-801577-3.00012-5]
   Brehm MA, 2018, J IMMUNOL, V200, P103
   Brehm MA, 2019, FASEB J, V33, P3137, DOI 10.1096/fj.201800636R
   Burlion A, 2019, ONCOIMMUNOLOGY, V8, DOI 10.1080/2162402X.2019.1596005
   Capasso A, 2019, J IMMUNOTHER CANCER, V7, DOI 10.1186/s40425-019-0518-z
   Casucci M, 2013, BLOOD, V122, P3461, DOI 10.1182/blood-2013-04-493361
   Chen BJ, 2004, BLOOD, V103, P1534, DOI 10.1182/blood-2003-08-2987
   Chen QF, 2012, J IMMUNOL, V189, P5223, DOI 10.4049/jimmunol.1201789
   Covassin L, 2013, CLIN EXP IMMUNOL, V174, P372, DOI 10.1111/cei.12180
   Covassin L, 2011, CLIN EXP IMMUNOL, V166, P269, DOI 10.1111/j.1365-2249.2011.04462.x
   Danner R, 2011, PLOS ONE, V6, DOI 10.1371/journal.pone.0019826
   De La Rochere P, 2018, TRENDS IMMUNOL, V39, P748, DOI 10.1016/j.it.2018.07.001
   Diaconu I, 2017, MOL THER, V25, P580, DOI 10.1016/j.ymthe.2017.01.011
   Ding YT, 2014, J IMMUNOL, V192, P1982, DOI 10.4049/jimmunol.1302391
   Drake AC, 2012, CELL MOL IMMUNOL, V9, P215, DOI 10.1038/cmi.2012.6
   Dubrot J, 2011, INT J CANCER, V128, P105, DOI 10.1002/ijc.25333
   Durost PA, 2018, HUM GENE THER, V29, P352, DOI 10.1089/hum.2017.072
   Einarsdottir BO, 2018, CELL DEATH DIS, V9, DOI 10.1038/s41419-018-0865-6
   Fisher TS, 2018, CANCER IMMUNOL IMMUN, V67, P247, DOI 10.1007/s00262-017-2081-0
   Fisher TS, 2012, CANCER IMMUNOL IMMUN, V61, P1721, DOI 10.1007/s00262-012-1237-1
   Forsberg EMV, 2019, CANCER RES, V79, P899, DOI 10.1158/0008-5472.CAN-18-3158
   Garris CS, 2018, IMMUNITY, V49, P1148, DOI 10.1016/j.immuni.2018.09.024
   Gellert M, 2002, ANNU REV BIOCHEM, V71, P101, DOI 10.1146/annurev.biochem.71.090501.150203
   Genssler S, 2016, ONCOIMMUNOLOGY, V5, DOI 10.1080/2162402X.2015.1119354
   Giannoni F, 2013, MOL THER, V21, P1044, DOI 10.1038/mt.2013.8
   Gille C, 2012, HUM IMMUNOL, V73, P346, DOI 10.1016/j.humimm.2012.01.006
   Gimeno R, 2004, BLOOD, V104, P3886, DOI 10.1182/blood-2004-02-0656
   Greenblatt MB, 2012, PLOS ONE, V7, DOI 10.1371/journal.pone.0044664
   Halkias J, 2015, IMMUNOL CELL BIOL, V93, P716, DOI 10.1038/icb.2015.38
   Hanazawa A, 2018, FRONT IMMUNOL, V9, DOI 10.3389/fimmu.2018.00152
   Herndler-Brandstetter D, 2017, P NATL ACAD SCI USA, V114, pE9626, DOI 10.1073/pnas.1705301114
   Hu Z, 2016, ONCOTARGET, V7, P6448, DOI 10.18632/oncotarget.7044
   Hu Z, 2012, BLOOD, V120, P1713, DOI 10.1182/blood-2012-01-407890
   Hu Z, 2011, BLOOD, V118, P5938, DOI 10.1182/blood-2010-11-321414
   Huntington ND, 2009, J EXP MED, V206, P25, DOI 10.1084/jem.20082013
   Ishiguro T, 2017, SCI TRANSL MED, V9, DOI 10.1126/scitranslmed.aal4291
   Ito M, 2002, BLOOD, V100, P3175, DOI 10.1182/blood-2001-12-0207
   Ito R, 2013, J IMMUNOL, V191, P2890, DOI 10.4049/jimmunol.1203543
   Iwabuchi R, 2018, FRONT IMMUNOL, V9, DOI 10.3389/fimmu.2018.01042
   Jespersen H, 2017, NAT COMMUN, V8, DOI 10.1038/s41467-017-00786-z
   Jin BY, 2018, JCI INSIGHT, V3, DOI 10.1172/jci.insight.99488
   Jin CH, 2019, EBIOMEDICINE, V39, P173, DOI 10.1016/j.ebiom.2018.12.013
   Johanna I, 2019, J IMMUNOTHER CANCER, V7, DOI 10.1186/s40425-019-0558-4
   Junghans RP, 1996, P NATL ACAD SCI USA, V93, P5512, DOI 10.1073/pnas.93.11.5512
   Katano I, 2017, SCI REP-UK, V7, DOI 10.1038/s41598-017-17442-7
   Katano I, 2015, J IMMUNOL, V194, P3513, DOI 10.4049/jimmunol.1401323
   Kaufman HL, 2015, NAT REV DRUG DISCOV, V14, P642, DOI 10.1038/nrd4663
   King MA, 2009, CLIN EXP IMMUNOL, V157, P104, DOI 10.1111/j.1365-2249.2009.03933.x
   Kuryk L, 2019, ONCOIMMUNOLOGY, V8, DOI 10.1080/2162402X.2018.1532763
   Lavender KJ, 2018, AIDS, V32, P1, DOI [10.1097/qad.0000000000001674, 10.1097/QAD.0000000000001674]
   Li XG, 2017, INT J BIOCHEM CELL B, V87, P1, DOI 10.1016/j.biocel.2017.03.003
   Lin SH, 2018, MABS-AUSTIN, V10, P1301, DOI 10.1080/19420862.2018.1518948
   Liu G, 2019, IMMUNOTHERAPY-UK, V11, P599, DOI 10.2217/imt-2018-0103
   Long BR, 2012, J VIROL, V86, P3327, DOI 10.1128/JVI.06676-11
   Majji S, 2016, SCI REP-UK, V6, DOI 10.1038/srep28093
   Manz MG, 2007, IMMUNITY, V26, P537, DOI 10.1016/j.immuni.2007.05.001
   Masse-Ranson G, 2019, EUR J IMMUNOL, V49, P954, DOI 10.1002/eji.201848001
   MCCUNE JM, 1988, SCIENCE, V241, P1632, DOI 10.1126/science.2971269
   Meraz IM, 2019, CANCER IMMUNOL RES, V7, P1267, DOI 10.1158/2326-6066.CIR-18-0874
   Miller PH, 2017, EXP HEMATOL, V48, P41, DOI 10.1016/j.exphem.2016.12.012
   Morton JJ, 2016, CANCER RES, V76, P6153, DOI 10.1158/0008-5472.CAN-16-1260
   MOSIER DE, 1988, NATURE, V335, P256, DOI 10.1038/335256a0
   Najima Y, 2016, BLOOD, V127, P722, DOI 10.1182/blood-2014-10-604777
   Newick K, 2017, ANNU REV MED, V68, P139, DOI 10.1146/annurev-med-062315-120245
   Nicolini FE, 2004, LEUKEMIA, V18, P341, DOI 10.1038/sj.leu.2403222
   Ny L, 2020, ANN ONCOL, V31, P266, DOI 10.1016/j.annonc.2019.11.002
   Okada S, 2019, CELLS-BASEL, V8, DOI 10.3390/cells8080889
   Perez CR, 2019, NAT COMMUN, V10, DOI 10.1038/s41467-019-13368-y
   Perol L, 2014, IMMUNOL LETT, V162, P173, DOI 10.1016/j.imlet.2014.10.027
   Provasi E, 2012, NAT MED, V18, P807, DOI 10.1038/nm.2700
   Pyo KH, 2019, LUNG CANCER, V127, P112, DOI 10.1016/j.lungcan.2018.11.035
   Rahmig S, 2016, STEM CELL REP, V7, P591, DOI 10.1016/j.stemcr.2016.08.005
   Ranki T, 2016, J IMMUNOTHER CANCER, V4, DOI 10.1186/s40425-016-0121-5
   Ruiz IR, 2018, SCI TRANSL MED, V10, DOI 10.1126/scitranslmed.aat1445
   Rongvaux A, 2014, NAT BIOTECHNOL, V32, P364, DOI 10.1038/nbt.2858
   Rongvaux A, 2013, ANNU REV IMMUNOL, V31, P635, DOI 10.1146/annurev-immunol-032712-095921
   Roopenian DC, 2007, NAT REV IMMUNOL, V7, P715, DOI 10.1038/nri2155
   Rosenberg SA, 2015, SCIENCE, V348, P62, DOI 10.1126/science.aaa4967
   Sanmamed MF, 2015, CANCER RES, V75, P3466, DOI 10.1158/0008-5472.CAN-14-3510
   Seidel D, 2015, CANCER IMMUNOL IMMUN, V64, P621, DOI 10.1007/s00262-015-1669-5
   Shultz LD, 2005, J IMMUNOL, V174, P6477, DOI 10.4049/jimmunol.174.10.6477
   SHULTZ LD, 1995, J IMMUNOL, V154, P180
   Shultz LD, 2007, NAT REV IMMUNOL, V7, P118, DOI 10.1038/nri2017
   Shultz LD, 2010, P NATL ACAD SCI USA, V107, P13022, DOI 10.1073/pnas.1000475107
   Strowig T, 2011, P NATL ACAD SCI USA, V108, P13218, DOI 10.1073/pnas.1109769108
   Strowig T, 2010, BLOOD, V116, P4158, DOI 10.1182/blood-2010-02-270678
   Suzuki K, 2007, EUR J HAEMATOL, V78, P123, DOI 10.1111/j.1600-0609.2006.00783.x
   Suzuki M, 2012, INT IMMUNOL, V24, P243, DOI 10.1093/intimm/dxs045
   Takenaka K, 2007, NAT IMMUNOL, V8, P1313, DOI 10.1038/ni1527
   Tanaka S, 2012, J IMMUNOL, V188, P6145, DOI 10.4049/jimmunol.1103660
   Traggiai E, 2004, SCIENCE, V304, P104, DOI 10.1126/science.1093933
   Tsoneva D, 2017, MOL THER-ONCOLYTICS, V5, P41, DOI 10.1016/j.omto.2017.03.001
   van der Lee DI, 2019, J CLIN INVEST, V129, P774, DOI 10.1172/JCI97482
   Vatakis DN, 2012, JOVE-J VIS EXP, DOI 10.3791/4181
   Vatakis DN, 2011, P NATL ACAD SCI USA, V108, pE1408, DOI 10.1073/pnas.1115050108
   Walsh NC, 2017, ANNU REV PATHOL-MECH, V12, P187, DOI 10.1146/annurev-pathol-052016-100332
   Watanabe K, 2018, JCI INSIGHT, V3, DOI 10.1172/jci.insight.99573
   Wege AK, 2017, ONCOTARGET, V8, P2731, DOI 10.18632/oncotarget.13159
   Willinger T, 2011, TRENDS IMMUNOL, V32, P321, DOI 10.1016/j.it.2011.04.005
   Willinger T, 2011, P NATL ACAD SCI USA, V108, P2390, DOI 10.1073/pnas.1019682108
   Xiang Z, 2014, CANCER CELL, V26, P565, DOI 10.1016/j.ccr.2014.07.026
   Xue WL, 2019, ONCOTARGETS THER, V12, P2079, DOI 10.2147/OTT.S187280
   Yaguchi T, 2018, CELL MOL IMMUNOL, V15, P953, DOI 10.1038/cmi.2017.106
   Yamauchi T, 2013, BLOOD, V121, P1316, DOI 10.1182/blood-2012-06-440354
   Yan HY, 2019, TOXICOL APPL PHARM, V372, P57, DOI 10.1016/j.taap.2019.03.020
   Yoshihara S, 2019, FRONT IMMUNOL, V10, DOI 10.3389/fimmu.2019.00186
   Zafar S, 2018, ONCOIMMUNOLOGY, V7, DOI 10.1080/2162402X.2018.1490856
   Zeng Y, 2017, PLOS ONE, V12, DOI 10.1371/journal.pone.0173754
   Zhang XL, 2017, CANCER IMMUNOL RES, V5, P516, DOI 10.1158/2326-6066.CIR-16-0264
   Zumwalde NA, 2017, JCI INSIGHT, V2, DOI 10.1172/jci.insight.93179
NR 120
TC 4
Z9 4
U1 2
U2 3
PU ANNUAL REVIEWS
PI PALO ALTO
PA 4139 EL CAMINO WAY, PO BOX 10139, PALO ALTO, CA 94303-0897 USA
SN 2472-3428
J9 ANNU REV CANC BIOL
JI Annu. Rev. Canc. Biol.
PY 2021
VL 5
BP 119
EP 136
DI 10.1146/annurev-cancerbio-050520-100526
PG 18
WC Oncology
WE Book Citation Index– Science (BKCI-S); Science Citation Index Expanded (SCI-EXPANDED)
SC Oncology
GA BR0BG
UT WOS:000627716400007
OA hybrid
DA 2022-05-19
ER

PT J
AU Wu, D
   Shou, X
   Zhang, YL
   Li, ZH
   Wu, GH
   Wu, D
   Wu, JG
   Shi, SY
   Wang, SQ
AF Wu, Dan
   Shou, Xin
   Zhang, Yalan
   Li, Zihan
   Wu, Guohua
   Wu, Di
   Wu, Jianguo
   Shi, Shengyu
   Wang, Shuqi
TI Cell membrane-encapsulated magnetic nanoparticles for enhancing natural
   killer cell-mediated cancer immunotherapy
SO NANOMEDICINE-NANOTECHNOLOGY BIOLOGY AND MEDICINE
LA English
DT Article
DE Biomimetic; Magnetic nanoparticles; Cellular membrane; Immunotherapy;
   Natural killer cells
ID NK CELLS; MONOCLONAL-ANTIBODIES; T-CELLS; EXPANSION; THERAPY; TUMOR;
   CYTOTOXICITY; INNATE
AB Natural killer (NK) cells have exhibited therapeutic potential for various malignant tumors. However, the cytotoxic effect of NK cells is relatively weak and less specific compared to other immunotherapy approaches such as chimeric antigen receptor T-Cell (CART) therapy, constituting a great challenge for adoptive immunotherapy. Here, we report cell membrane-encapsulated magnetic nanoparticles for activating NK cells and enhancing anti-tumor effects. Magnetic nanoparticles were coated with silicon dioxide (SiO2), and cancer cell membranes were mixed with Fe3O4@SiO2 to construct cancer cell membrane coated Fe3O4@SiO2 magnetic nanoparticles (CMNPs). The functionalized nanoparticles bearing cancer-specific antigens on the surface effectively stimulated NK cells by enhancing expression of surface activating receptors and boosting anti-tumor function through the secretion of soluble cytotoxic effectors. To conclude, the biomimetic magnetic nanoparticles offer a versatile and powerful tool to present tumor-specific antigens, priming anti-tumor capability, which is promising to enhance NK cell-based adoptive cancer immunotherapy. (C) 2020 Elsevier Inc. All rights reserved.
C1 [Wu, Dan; Li, Zihan; Wu, Guohua; Wu, Di; Wu, Jianguo; Shi, Shengyu; Wang, Shuqi] Zhejiang Univ, Affiliated Hosp 1, Coll Med,State Key Lab Diag & Treatment Infect Di, Natl Clin Res Ctr Infect Dis,Collaborat Innovat C, Hangzhou, Zhejiang, Peoples R China.
   [Wu, Dan; Li, Zihan; Wu, Di; Wu, Jianguo; Shi, Shengyu; Wang, Shuqi] Zhejiang Univ, Inst Translat Med, Hangzhou, Zhejiang, Peoples R China.
   [Shou, Xin] Shenzhen Univ, Sch Med, Dept Biomed Engn, Guangdong Key Lab Biomed Measurements & Ultrasoun, Shenzhen, Peoples R China.
   [Zhang, Yalan] China Pharmaceut Univ, Sch Engn, Dept Pharmaceut Engn, Nanjing, Peoples R China.
   [Shou, Xin] Southeast Univ, Sch Biol Sci & Med Engn, State Key Lab Bioelect, Nanjing, Jiangsu, Peoples R China.
RP Wang, SQ (通讯作者)，Zhejiang Univ, Affiliated Hosp 1, Coll Med,State Key Lab Diag & Treatment Infect Di, Natl Clin Res Ctr Infect Dis,Collaborat Innovat C, Hangzhou, Zhejiang, Peoples R China.; Wang, SQ (通讯作者)，Zhejiang Univ, Inst Translat Med, Hangzhou, Zhejiang, Peoples R China.
EM shuqi@zju.edu.cn
CR Alvarez-Breckenridge CA, 2012, NAT MED, V18, P1827, DOI 10.1038/nm.3013
   Anagnostou V, 2019, CANCER RES, V79, P1214, DOI 10.1158/0008-5472.CAN-18-1127
   Balasubramanian V, 2017, ADV MATER, V29, DOI 10.1002/adma.201605375
   Bauer S, 1999, SCIENCE, V285, P727, DOI 10.1126/science.285.5428.727
   Becker PSA, 2016, CANCER IMMUNOL IMMUN, V65, P477, DOI 10.1007/s00262-016-1792-y
   Belcaid L, 2021, ACTA CLIN BELG, V76, P144, DOI 10.1080/17843286.2019.1664051
   Cao HQ, 2016, ACS NANO, V10, P7738, DOI 10.1021/acsnano.6b03148
   Chi JJ, 2019, NANOSCALE, V11, P12898, DOI 10.1039/c9nr04011k
   Daher M, 2018, CURR OPIN IMMUNOL, V51, P146, DOI 10.1016/j.coi.2018.03.013
   Denman CJ, 2012, PLOS ONE, V7, DOI 10.1371/journal.pone.0030264
   Fang RH, 2018, ADV MATER, V30, DOI 10.1002/adma.201706759
   Fang RH, 2015, SMALL, V11, P5483, DOI 10.1002/smll.201501284
   Fang RH, 2014, NANO LETT, V14, P2181, DOI 10.1021/nl500618u
   Furtmann B, 2017, J PHARM SCI-US, V106, P3316, DOI 10.1016/j.xphs.2017.06.013
   Granzin M, 2016, ONCOIMMUNOLOGY, V5, DOI 10.1080/2162402X.2016.1219007
   Groh V, 1999, P NATL ACAD SCI USA, V96, P6879, DOI 10.1073/pnas.96.12.6879
   Guillerey C, 2016, NAT IMMUNOL, V17, P1025, DOI 10.1038/ni.3518
   Jelencic V, 2018, NAT IMMUNOL, V19, P1083, DOI 10.1038/s41590-018-0209-9
   Kelly JM, 2002, NAT IMMUNOL, V3, P83, DOI 10.1038/ni746
   Klebanoff CA, 2016, NAT MED, V22, P26, DOI 10.1038/nm.4015
   Kroll AV, 2017, BIOCONJUGATE CHEM, V28, P23, DOI 10.1021/acs.bioconjchem.6b00569
   Landi D, 2014, FRONT ONCOL, V4, DOI 10.3389/fonc.2014.00338
   Lee DA, 2019, IMMUNOL REV, V290, P85, DOI 10.1111/imr.12793
   Liu Y, 2019, NANOMICRO LETT, V11
   Luna JI, 2017, EXPERT OPIN BIOL TH, V17, P313, DOI 10.1080/14712598.2017.1271874
   Lupo KB, 2019, CANCERS, V11, DOI 10.3390/cancers11060769
   Massarelli E, 2019, JAMA ONCOL, V5, P67, DOI 10.1001/jamaoncol.2018.4051
   Melero I, 2013, CLIN CANCER RES, V19, P997, DOI 10.1158/1078-0432.CCR-12-2214
   Rosenberg SA, 2015, SCIENCE, V348, P62, DOI 10.1126/science.aaa4967
   Sakamoto N, 2015, J TRANSL MED, V13, DOI 10.1186/s12967-015-0632-8
   Sanchez-Martinez D, 2018, THERANOSTICS, V8, P3856, DOI 10.7150/thno.25149
   Spits H, 2016, NAT IMMUNOL, V17, P758, DOI 10.1038/ni.3482
   van de Donk NWCJ, 2016, BLOOD, V127, P681, DOI 10.1182/blood-2015-10-646810
   Vivier E, 2011, SCIENCE, V331, DOI 10.1126/science.1198687
   Wilkinson RW, 2018, FRONT IMMUNOL, V9, DOI 10.3389/fimmu.2018.01082
   Wu D, 2019, ACS APPL MATER INTER, V11, P33716, DOI 10.1021/acsami.9b12816
   Yang R, 2018, ACS NANO, V12, P5121, DOI 10.1021/acsnano.7b09041
   Ye XY, 2019, ACS NANO, V13, P2956, DOI 10.1021/acsnano.8b07371
   Zhang LH, 2016, MOL CLIN ONCOL, V4, P129, DOI 10.3892/mco.2015.660
   Zhu L, 2017, THERANOSTICS, V7, P2732, DOI 10.7150/thno.18752
NR 40
TC 5
Z9 5
U1 21
U2 35
PU ELSEVIER
PI AMSTERDAM
PA RADARWEG 29, 1043 NX AMSTERDAM, NETHERLANDS
SN 1549-9634
EI 1549-9642
J9 NANOMED-NANOTECHNOL
JI Nanomed.-Nanotechnol. Biol. Med.
PD FEB
PY 2021
VL 32
AR 102333
DI 10.1016/j.nano.2020.102333
PG 10
WC Nanoscience & Nanotechnology; Medicine, Research & Experimental
WE Science Citation Index Expanded (SCI-EXPANDED)
SC Science & Technology - Other Topics; Research & Experimental Medicine
GA SV3UT
UT WOS:000663748100014
PM 33188908
DA 2022-05-19
ER

PT J
AU Dianat-Moghadam, H
   Rokni, M
   Marofi, F
   Panahi, Y
   Yousefi, M
AF Dianat-Moghadam, Hassan
   Rokni, Mohsen
   Marofi, Faroogh
   Panahi, Yunes
   Yousefi, Mehdi
TI Natural killer cell-based immunotherapy: From transplantation toward
   targeting cancer stem cells
SO JOURNAL OF CELLULAR PHYSIOLOGY
LA English
DT Review
DE cancer stem cell; chimeric antigen receptor; immunotherapy; natural
   killer cell; vaccines
ID CHIMERIC ANTIGEN RECEPTOR; EX-VIVO EXPANSION; CD8 T-CELLS; NK CELLS;
   TUMOR SURVEILLANCE; GAMMA PRODUCTION; CLINICAL-TRIAL; ACTIVATION;
   ANTIBODY; CYTOTOXICITY
[truncated: 5,557,745 more chars]
